# Supplementary material for: Single-cell RNA sequencing reveals the developmental program underlying proximal–distal patterning of the human lung at the embryonic stage
Source: Cell Res. 2023 Apr 21;33(6):421–33. doi: 10.1038/s41422-023-00802-6 (PMC10119843; doi:10.1038/s41422-023-00802-6)
Supplement: Supplementary file 11 — Supplementary information, Table S1 [file 41422_2023_802_MOESM11_ESM.xlsx]

## Sheet: Main_celltype_markers
Supplementary information, Table S1 Main cell type markers (related to Fig. 1c and Supplementary information, Fig. S2a)
Epithelial progenitors	Endotheliocytes	Stromal cells	Macrophages	Neural crests	Proerythroblasts
NKX2-1	KDR	PDGFRA	MSR1	SOX10	SPTA1
FOXA2	EMCN	PDGFRB	MRC1	NGFR	RHAG
FOXA1	CDH5	COL1A1	FCER1G	TUBB3	ALAS2
GATA6	PECAM1	FHL1		HAND2
SOX2		FOXF1		FOXD3
SOX9

## Sheet: DEG_of_main_celltype
Supplementary information, Table S1 Differentially expressed genes of main cell types. The black bold genes are the cell-type makers. The red bold genes are the newly identified cell-type markers. The columns pct_1 and pct_2 represent this expression ratio of the gene in this group and another group, respectively. The column diff_pct represents the difference of pct_1 minus pct_2. The columns gro…
	names	group	scores	pvals	pvals_adj	logfoldchanges	pct_1	pct_2	diff_pct	group_mean	group_cv
0	ECSCR	Lung endotheliocytes	31.8706	6.82186e-223	6.89645e-219	7.83269	0.906	0.0176	0.8884	1.31215	0.442969
1	KDR	Lung endotheliocytes	32.6835	2.67927e-234	4.06284e-230	6.61107	0.934	0.062	0.872	1.63162	0.442449
2	CDH5	Lung endotheliocytes	29.959	3.35666e-197	1.19766e-193	7.59714	0.854	0.0212	0.8328	1.31472	0.564212
3	SOX7	Lung endotheliocytes	29.7069	6.24662e-194	2.10497e-190	7.33639	0.848	0.018	0.83	1.03309	0.627213
4	ESAM	Lung endotheliocytes	29.5516	6.25802e-192	1.89793e-188	7.37481	0.844	0.0184	0.8256	1.2555	0.558406
5	CALCRL	Lung endotheliocytes	29.4782	5.47702e-191	1.51006e-187	6.58293	0.846	0.0308	0.8152	1.03292	0.636819
6	TIE1	Lung endotheliocytes	29.5831	2.46493e-192	7.8691e-189	7.04106	0.844	0.0304	0.8136	1.20988	0.542128
7	PECAM1	Lung endotheliocytes	30.0747	1.03768e-198	4.49581e-195	5.96199	0.872	0.0636	0.8084	1.43283	0.547657
8	GNG11	Lung endotheliocytes	34.7309	2.69626e-264	1.63545e-259	6.17579	0.992	0.1908	0.8012	2.47733	0.208671
9	CAVIN1	Lung endotheliocytes	29.4853	4.4492e-191	1.2851e-187	6.06242	0.854	0.0564	0.7976	1.31002	0.57341
10	TCIM	Lung endotheliocytes	28.8606	3.73136e-183	7.30095e-180	6.69929	0.83	0.0336	0.7964	1.13973	0.686338
11	HPGD	Lung endotheliocytes	28.9264	5.56516e-184	1.20557e-180	7.53102	0.828	0.034	0.794	1.59587	0.640267
12	CAV1	Lung endotheliocytes	29.9786	1.86446e-197	7.53939e-194	6.00035	0.874	0.0828	0.7912	1.68223	0.535971
13	MYCT1	Lung endotheliocytes	27.9556	5.62896e-172	8.53576e-169	7.78921	0.796	0.0056	0.7904	0.724363	0.692728
14	CD34	Lung endotheliocytes	28.3158	2.21112e-176	3.6248e-173	7.46769	0.808	0.0188	0.7892	1.09604	0.673911
15	GIMAP4	Lung endotheliocytes	29.9647	2.83529e-197	1.07486e-193	4.54955	0.908	0.1236	0.7844	1.37334	0.507707
16	CD93	Lung endotheliocytes	29.4568	1.03083e-190	2.71852e-187	5.19862	0.872	0.0984	0.7736	1.3974	0.568601
17	VAMP5	Lung endotheliocytes	32.5102	7.64935e-232	9.27958e-228	4.69369	0.954	0.1824	0.7716	1.45329	0.391598
18	CAVIN2	Lung endotheliocytes	28.1547	2.09712e-174	3.34744e-171	6.04163	0.82	0.0516	0.7684	1.34542	0.665457
19	ERG	Lung endotheliocytes	27.3358	1.59126e-164	2.01082e-161	6.30393	0.786	0.0196	0.7664	0.657339	0.666092
20	TMEM88	Lung endotheliocytes	28.9485	2.9276e-184	6.57691e-181	5.03538	0.856	0.09	0.766	1.1223	0.586039
21	RGS5	Lung endotheliocytes	29.2111	1.40228e-187	3.54404e-184	4.87232	0.868	0.1044	0.7636	1.15235	0.576767
22	ARHGAP29	Lung endotheliocytes	31.6361	1.17825e-219	1.02097e-215	4.59152	0.932	0.1732	0.7588	1.32232	0.431597
23	ROBO4	Lung endotheliocytes	26.7513	1.19333e-157	1.39198e-154	8.37414	0.76	0.0064	0.7536	0.797114	0.724567
24	ENG	Lung endotheliocytes	28.5239	5.92224e-179	1.08854e-175	4.52922	0.862	0.126	0.736	1.12129	0.615569
25	TFPI	Lung endotheliocytes	30.7739	5.86258e-208	3.55601e-204	4.53496	0.92	0.1888	0.7312	1.51698	0.483073
26	LDB2	Lung endotheliocytes	27.6175	6.8528e-168	9.44689e-165	4.33636	0.832	0.1016	0.7304	0.874806	0.591214
27	RASGRP3	Lung endotheliocytes	26.8966	2.40847e-159	2.92177e-156	4.74126	0.8	0.0716	0.7284	0.804408	0.647457
28	APLNR	Lung endotheliocytes	26.0132	3.50827e-149	3.48849e-146	7.80647	0.742	0.0144	0.7276	1.10179	0.772293
29	RASIP1	Lung endotheliocytes	26.3293	8.87004e-153	8.96702e-150	5.25462	0.77	0.0428	0.7272	0.653626	0.714958
30	ICAM2	Lung endotheliocytes	26.5105	7.33989e-155	7.95014e-152	4.99586	0.784	0.058	0.726	0.836673	0.713362
31	IGFBP4	Lung endotheliocytes	30.3244	5.47231e-202	2.5533e-198	4.00539	0.926	0.202	0.724	1.32711	0.432393
32	AFAP1L1	Lung endotheliocytes	25.697	1.26414e-145	1.17966e-142	6.03529	0.742	0.0284	0.7136	0.719682	0.753502
33	THSD1	Lung endotheliocytes	25.2177	2.56374e-140	2.13022e-137	7.23273	0.72	0.0088	0.7112	0.630696	0.805512
34	EPAS1	Lung endotheliocytes	25.5882	2.06624e-144	1.89893e-141	7.06205	0.734	0.0252	0.7088	0.982121	0.797917
35	JCAD	Lung endotheliocytes	25.4021	2.38986e-142	2.10086e-139	4.98067	0.75	0.056	0.694	0.667932	0.75824
36	CLEC14A	Lung endotheliocytes	24.7147	7.43444e-135	5.63679e-132	6.92476	0.71	0.0184	0.6916	0.89022	0.889468
37	PLVAP	Lung endotheliocytes	25.0201	3.69903e-138	2.99157e-135	5.8754	0.728	0.0376	0.6904	0.825833	0.838705
38	NOSTRIN	Lung endotheliocytes	24.4798	2.42428e-132	1.75056e-129	6.73265	0.702	0.0136	0.6884	0.638923	0.841021
39	S100A16	Lung endotheliocytes	31.4362	6.49097e-217	4.92145e-213	4.85326	0.922	0.2368	0.6852	1.80887	0.400846
40	ACVRL1	Lung endotheliocytes	24.4824	2.27602e-132	1.6633e-129	5.90729	0.71	0.0268	0.6832	0.682884	0.836045
41	FLT1	Lung endotheliocytes	24.296	2.1585e-130	1.52239e-127	5.95323	0.704	0.0228	0.6812	0.637707	0.877678
42	A2M	Lung endotheliocytes	22.3849	5.52861e-111	2.86618e-108	2.79178	0.87	0.1912	0.6788	1.38425	0.523172
43	PRKCH	Lung endotheliocytes	24.165	5.19076e-129	3.61898e-126	5.80209	0.7	0.0236	0.6764	0.524208	0.823987
44	SH3BP5	Lung endotheliocytes	26.3912	1.72684e-153	1.77531e-150	3.86495	0.822	0.1512	0.6708	0.904254	0.642236
45	ZEB1	Lung endotheliocytes	26.4207	7.91615e-154	8.27866e-151	3.41866	0.85	0.1792	0.6708	0.93406	0.574355
46	PLXND1	Lung endotheliocytes	25.7876	1.22265e-146	1.15877e-143	3.4007	0.834	0.1684	0.6656	0.881257	0.600956
47	RAMP2	Lung endotheliocytes	34.5165	4.53667e-261	1.37588e-256	5.6409	0.984	0.32	0.664	2.69866	0.231914
48	FXYD5	Lung endotheliocytes	25.1481	1.48329e-139	1.21582e-136	3.01454	0.844	0.1804	0.6636	0.805356	0.592778
49	PCAT19	Lung endotheliocytes	23.4751	7.33486e-122	4.78391e-119	7.38666	0.67	0.0092	0.6608	0.665665	0.882217
50	ADAM15	Lung endotheliocytes	25.0069	5.14605e-138	4.10709e-135	4.10982	0.77	0.1124	0.6576	0.738319	0.771336
51	EMCN	Lung endotheliocytes	23.2836	6.4948e-120	4.06133e-117	7.5598	0.664	0.008	0.656	0.639339	0.912368
52	DYSF	Lung endotheliocytes	23.2123	3.41742e-119	2.11517e-116	5.51509	0.676	0.024	0.652	0.499337	0.867908
53	MAP4K2	Lung endotheliocytes	24.654	3.33585e-134	2.49802e-131	3.38269	0.792	0.1424	0.6496	0.658876	0.669568
54	FLI1	Lung endotheliocytes	23.5976	4.07962e-123	2.71927e-120	3.14389	0.786	0.1424	0.6436	0.721055	0.682377
55	HAPLN1	Lung endotheliocytes	23.446	1.45351e-121	9.28044e-119	5.5663	0.69	0.0464	0.6436	0.924779	0.883373
56	CLDN5	Lung endotheliocytes	23.1299	2.3193e-118	1.4068e-115	6.78445	0.668	0.0248	0.6432	1.0139	0.963456
57	SLC9A3R2	Lung endotheliocytes	23.9139	2.19545e-126	1.49626e-123	4.83816	0.724	0.0812	0.6428	0.853908	0.922485
58	EGFL7	Lung endotheliocytes	34.4035	2.23547e-259	4.51983e-255	4.76594	0.992	0.352	0.64	2.42103	0.206035
59	ADGRL4	Lung endotheliocytes	22.5808	6.69216e-113	3.72403e-110	7.3548	0.644	0.006	0.638	0.494373	0.992042
60	THBD	Lung endotheliocytes	22.8463	1.59189e-115	9.28442e-113	5.43661	0.67	0.0332	0.6368	0.622312	0.954782
61	CAV2	Lung endotheliocytes	22.9654	1.03452e-116	6.15194e-114	5.01881	0.678	0.0424	0.6356	0.554496	0.855265
62	SHE	Lung endotheliocytes	22.3967	4.23803e-111	2.25493e-108	5.67365	0.65	0.0164	0.6336	0.445371	0.919201
63	ARHGEF15	Lung endotheliocytes	22.3947	4.43335e-111	2.33834e-108	8.4578	0.636	0.0032	0.6328	0.456894	0.937676
64	PTPRB	Lung endotheliocytes	22.5029	3.88358e-112	2.10324e-109	6.23373	0.65	0.0184	0.6316	0.5801	0.999564
65	WWTR1	Lung endotheliocytes	28.8918	1.51186e-183	3.1622e-180	3.47178	0.91	0.2784	0.6316	1.22015	0.471708
66	GMFG	Lung endotheliocytes	21.904	2.37859e-106	1.07669e-103	2.70264	0.806	0.176	0.63	0.957534	0.667256
67	TMEM255B	Lung endotheliocytes	22.2588	9.2612e-110	4.68123e-107	4.91205	0.658	0.0304	0.6276	0.478394	0.892556
68	PLK2	Lung endotheliocytes	27.7693	1.02034e-169	1.4393e-166	3.40416	0.908	0.2812	0.6268	1.31195	0.519547
69	DIPK2B	Lung endotheliocytes	22.1341	1.48449e-108	7.20347e-106	7.81223	0.63	0.0044	0.6256	0.50235	0.922015
70	BCL6B	Lung endotheliocytes	22.148	1.09091e-108	5.33632e-106	7.9392	0.63	0.0048	0.6252	0.449189	0.948609
71	HHEX	Lung endotheliocytes	22.312	2.82716e-110	1.44104e-107	3.40462	0.724	0.0992	0.6248	0.623875	0.848538
72	ELK3	Lung endotheliocytes	27.4177	1.68545e-165	2.22245e-162	3.02389	0.908	0.2848	0.6232	1.07085	0.488497
73	TSPAN18	Lung endotheliocytes	24.3303	9.36119e-131	6.68015e-128	3.19305	0.804	0.184	0.62	0.830065	0.654676
74	TEK	Lung endotheliocytes	22.1869	4.59632e-109	2.2852e-106	5.16551	0.652	0.032	0.62	0.494811	0.928208
75	ITGA5	Lung endotheliocytes	23.4543	1.19561e-121	7.71502e-119	3.58092	0.748	0.128	0.62	0.667221	0.775406
76	ADGRF5	Lung endotheliocytes	22.6074	3.66149e-113	2.0564e-110	4.88367	0.672	0.056	0.616	0.601342	0.882271
77	PDGFB	Lung endotheliocytes	21.9596	7.00477e-107	3.24337e-104	4.4819	0.662	0.0472	0.6148	0.549174	0.924406
78	C1orf54	Lung endotheliocytes	22.7643	1.03686e-114	5.87774e-112	3.6954	0.718	0.1048	0.6132	0.635706	0.799219
79	TM4SF1	Lung endotheliocytes	22.0258	1.63149e-107	7.67128e-105	6.10993	0.64	0.0276	0.6124	0.801857	0.955895
80	RAPGEF5	Lung endotheliocytes	22.0089	2.36635e-107	1.1041e-104	5.05117	0.65	0.0396	0.6104	0.541426	0.919948
81	S1PR1	Lung endotheliocytes	21.5776	2.9135e-103	1.24451e-100	4.41004	0.648	0.038	0.61	0.425534	0.92395
82	IFI16	Lung endotheliocytes	22.7749	8.12475e-115	4.6492e-112	2.50666	0.878	0.2704	0.6076	1.12483	0.543593
83	RGCC	Lung endotheliocytes	22.4955	4.58958e-112	2.46359e-109	3.90305	0.71	0.1056	0.6044	0.787337	0.858867
84	FGD5	Lung endotheliocytes	21.4685	3.06871e-102	1.28369e-99	5.04007	0.632	0.028	0.604	0.426836	0.947771
85	SNRK	Lung endotheliocytes	24.9044	6.66329e-137	5.24894e-134	3.29755	0.81	0.2064	0.6036	0.833054	0.656198
86	NT5E	Lung endotheliocytes	21.3587	3.23877e-101	1.32737e-98	6.29861	0.614	0.0124	0.6016	0.440116	0.98371
87	SULT1C4	Lung endotheliocytes	23.5217	2.447e-122	1.61332e-119	3.04421	0.794	0.1928	0.6012	0.721362	0.713983
88	HLA-E	Lung endotheliocytes	27.3829	4.3839e-165	5.65765e-162	3.08914	0.938	0.3396	0.5984	1.47509	0.449872
89	PDE4B	Lung endotheliocytes	21.6501	6.06556e-104	2.64686e-101	3.81346	0.68	0.086	0.594	0.580501	0.905543
90	SMAGP	Lung endotheliocytes	22.3913	4.7841e-111	2.50159e-108	3.5676	0.714	0.12	0.594	0.59369	0.82718
91	PARVB	Lung endotheliocytes	21.7515	6.68915e-105	2.98336e-102	2.8548	0.746	0.1532	0.5928	0.58901	0.773524
92	ETS1	Lung endotheliocytes	24.8367	3.59595e-136	2.79636e-133	3.01276	0.828	0.2356	0.5924	0.906983	0.605595
93	DOCK6	Lung endotheliocytes	21.725	1.19214e-104	5.27813e-102	3.8112	0.676	0.0844	0.5916	0.490148	0.856991
94	PRCP	Lung endotheliocytes	31.4179	1.15422e-216	7.77892e-213	3.85476	0.936	0.3476	0.5884	1.52109	0.399294
95	COL4A1	Lung endotheliocytes	30.6021	1.14763e-205	5.80088e-202	4.07556	0.934	0.346	0.588	1.83567	0.442107
96	LIFR	Lung endotheliocytes	23.2971	4.74103e-120	2.99554e-117	3.37927	0.762	0.174	0.588	0.793597	0.764885
97	NOTCH4	Lung endotheliocytes	21.2719	2.06806e-100	8.3627e-98	4.49178	0.644	0.0612	0.5828	0.583748	0.955556
98	PCDH12	Lung endotheliocytes	20.4761	3.51534e-93	1.32439e-90	3.33853	0.662	0.0804	0.5816	0.553658	0.890969
99	PROCR	Lung endotheliocytes	20.5714	4.94878e-94	1.87608e-91	6.40473	0.592	0.012	0.58	0.452476	1.0706
100	CD40	Lung endotheliocytes	20.5907	3.32433e-94	1.26818e-91	4.75049	0.612	0.032	0.58	0.460885	0.971654
101	DOCK9	Lung endotheliocytes	20.8727	9.48445e-97	3.71154e-94	3.98591	0.644	0.0648	0.5792	0.471698	0.942405
102	FENDRR	Lung endotheliocytes	21.6015	1.73944e-103	7.48282e-101	3.58161	0.692	0.1128	0.5792	0.727078	0.825875
103	THY1	Lung endotheliocytes	22.2083	2.85687e-109	1.43212e-106	2.62829	0.814	0.2376	0.5764	0.914016	0.658796
104	HDAC7	Lung endotheliocytes	25.4182	1.58796e-142	1.41646e-139	2.85715	0.85	0.2768	0.5732	0.868926	0.567063
105	TGM2	Lung endotheliocytes	21.4277	7.36822e-102	3.06114e-99	3.01216	0.736	0.1664	0.5696	0.737984	0.81555
106	DIPK1B	Lung endotheliocytes	22.0692	6.25296e-108	2.98645e-105	2.87026	0.762	0.1928	0.5692	0.653376	0.76114
107	TMEM204	Lung endotheliocytes	20.18	1.46632e-90	5.29413e-88	3.64879	0.634	0.066	0.568	0.42935	0.962887
108	HLX	Lung endotheliocytes	20.7501	1.22415e-95	4.75973e-93	3.14915	0.692	0.124	0.568	0.600547	0.874676
109	F2R	Lung endotheliocytes	23.7212	2.18042e-124	1.46951e-121	2.88712	0.816	0.25	0.566	0.830854	0.675289
110	PCDH17	Lung endotheliocytes	23.9406	1.15779e-126	7.98034e-124	3.22637	0.808	0.2432	0.5648	1.14188	0.66153
111	ECE1	Lung endotheliocytes	22.5035	3.83193e-112	2.09396e-109	3.09908	0.742	0.1776	0.5644	0.653118	0.74814
112	PALM2AKAP2	Lung endotheliocytes	25.4326	1.10065e-142	9.96435e-140	2.77211	0.88	0.3168	0.5632	1.04694	0.533783
113	PPM1F	Lung endotheliocytes	22.0514	9.27097e-108	4.39328e-105	2.67112	0.776	0.2136	0.5624	0.648334	0.707
114	MMRN2	Lung endotheliocytes	19.9377	1.91636e-88	6.75807e-86	4.77064	0.592	0.03	0.562	0.424833	1.04608
115	STING1	Lung endotheliocytes	20.1501	2.6847e-90	9.6357e-88	2.89558	0.688	0.1268	0.5612	0.515739	0.876125
116	COL6A2	Lung endotheliocytes	22.1724	6.34507e-109	3.12899e-106	2.20695	0.902	0.3412	0.5608	1.12232	0.500859
117	FLT4	Lung endotheliocytes	19.8735	6.89576e-88	2.37653e-85	5.59651	0.578	0.0188	0.5592	0.405121	1.04614
118	GBP4	Lung endotheliocytes	19.8114	2.37457e-87	8.04647e-85	6.54916	0.57	0.0116	0.5584	0.506341	1.15975
119	PHLDA1	Lung endotheliocytes	21.5361	7.14342e-103	3.03001e-100	2.74004	0.762	0.2068	0.5552	0.70451	0.762262
120	MEF2C	Lung endotheliocytes	21.345	4.34352e-101	1.76819e-98	2.15182	0.916	0.3608	0.5552	1.29699	0.431631
121	GIMAP1	Lung endotheliocytes	19.5151	8.17526e-85	2.63765e-82	3.68907	0.614	0.0604	0.5536	0.475186	1.00828
122	LIMCH1	Lung endotheliocytes	21.943	1.01045e-106	4.60827e-104	2.64567	0.794	0.2432	0.5508	0.831921	0.708238
123	RHOJ	Lung endotheliocytes	19.6638	4.40264e-86	1.43573e-83	3.07267	0.654	0.1048	0.5492	0.457447	0.918229
124	ITM2A	Lung endotheliocytes	20.2675	2.4881e-91	9.03701e-89	3.07814	0.684	0.1348	0.5492	0.58572	0.897321
125	HSPG2	Lung endotheliocytes	23.0289	2.39117e-117	1.43603e-114	3.55999	0.76	0.2184	0.5416	0.982274	0.822616
126	CRIP2	Lung endotheliocytes	26.6657	1.17604e-156	1.34593e-153	2.90087	0.9	0.36	0.54	1.21789	0.515038
127	FOXF1	Lung endotheliocytes	19.0828	3.51002e-81	1.06987e-78	2.54183	0.686	0.1472	0.5388	0.534464	0.859566
128	ETS2	Lung endotheliocytes	22.7914	5.58014e-115	3.22352e-112	2.53687	0.828	0.29	0.538	0.880232	0.625252
129	KIT	Lung endotheliocytes	19.915	3.01809e-88	1.05818e-85	3.70035	0.634	0.1012	0.5328	0.535493	0.981753
130	JUP	Lung endotheliocytes	24.6213	7.46919e-134	5.52502e-131	2.65325	0.846	0.314	0.532	0.903224	0.557372
131	EFNA1	Lung endotheliocytes	19.7707	5.31813e-87	1.78219e-84	2.90365	0.684	0.1536	0.5304	0.572437	0.919858
132	CYYR1	Lung endotheliocytes	21.9448	9.71631e-107	4.46479e-104	2.64013	0.784	0.2604	0.5236	0.754282	0.70746
133	DGKH	Lung endotheliocytes	19.8088	2.49908e-87	8.42136e-85	2.57218	0.71	0.1928	0.5172	0.560674	0.804836
134	ARHGAP18	Lung endotheliocytes	24.789	1.17858e-135	9.04908e-133	3.46794	0.822	0.3056	0.5164	1.40527	0.621211
135	LXN	Lung endotheliocytes	25.3453	1.01253e-141	8.65017e-139	3.03391	0.882	0.3704	0.5116	1.48358	0.537638
136	RALB	Lung endotheliocytes	23.21	3.61151e-119	2.21272e-116	2.56315	0.828	0.3176	0.5104	0.858331	0.630277
137	CDC42EP1	Lung endotheliocytes	19.4283	4.45247e-84	1.42894e-81	2.48857	0.712	0.2016	0.5104	0.584013	0.825041
138	PEA15	Lung endotheliocytes	21.1648	2.01783e-99	7.99959e-97	2.411	0.776	0.2692	0.5068	0.67838	0.69702
139	MYO6	Lung endotheliocytes	19.8643	8.29513e-88	2.84265e-85	2.18079	0.778	0.2716	0.5064	0.666755	0.712378
140	S100A10	Lung endotheliocytes	29.0792	6.58621e-186	1.53651e-182	3.33713	0.946	0.444	0.502	1.9738	0.375127
141	CCDC85B	Lung endotheliocytes	28.7198	2.15856e-181	4.09155e-178	3.23152	0.932	0.4368	0.4952	1.57291	0.442531
142	CMTM3	Lung endotheliocytes	21.6444	6.85736e-104	2.971e-101	2.11994	0.852	0.3584	0.4936	0.836046	0.584014
143	FLNB	Lung endotheliocytes	19.7128	1.67336e-86	5.51626e-84	2.26667	0.754	0.264	0.49	0.634087	0.746199
144	DLC1	Lung endotheliocytes	21.8714	4.86006e-106	2.18364e-103	2.18196	0.856	0.366	0.49	0.91014	0.587192
145	SHC1	Lung endotheliocytes	21.7241	1.21511e-104	5.34085e-102	2.17742	0.826	0.3428	0.4832	0.783737	0.597953
146	HYAL2	Lung endotheliocytes	27.8544	9.52659e-171	1.37582e-167	2.71513	0.93	0.4484	0.4816	1.31303	0.458934
147	VAT1	Lung endotheliocytes	19.3255	3.27698e-83	1.02989e-80	2.01952	0.78	0.3072	0.4728	0.686057	0.69414
148	CSRP2	Lung endotheliocytes	19.8974	4.28969e-88	1.48683e-85	2.16869	0.814	0.3464	0.4676	0.922685	0.703626
149	YES1	Lung endotheliocytes	19.747	8.51855e-87	2.83902e-84	2.08713	0.782	0.3204	0.4616	0.693823	0.690923
150	CFLAR	Lung endotheliocytes	21.381	2.00961e-101	8.29219e-99	2.21127	0.826	0.3656	0.4604	0.88258	0.636553
151	COL4A2	Lung endotheliocytes	28.8882	1.68012e-183	3.39697e-180	3.1348	0.93	0.4712	0.4588	1.74928	0.416384
152	FAM107B	Lung endotheliocytes	20.7304	1.84411e-95	7.12461e-93	2.46553	0.782	0.3272	0.4548	0.854263	0.753084
153	NRP2	Lung endotheliocytes	21.2174	6.5988e-100	2.63327e-97	2.37641	0.866	0.4228	0.4432	1.42422	0.605327
154	MYO10	Lung endotheliocytes	19.0607	5.35772e-81	1.62489e-78	2.0071	0.788	0.3544	0.4336	0.795608	0.703885
155	IFITM2	Lung endotheliocytes	20.9459	2.04354e-97	8.0489e-95	1.77935	0.916	0.484	0.432	1.02755	0.489242
156	BMPR2	Lung endotheliocytes	20.306	1.1388e-91	4.18636e-89	1.90825	0.848	0.4224	0.4256	0.850874	0.614715
157	FN1	Lung endotheliocytes	19.1171	1.82064e-81	5.57742e-79	1.8737	0.878	0.4536	0.4244	1.23855	0.587824
158	TIMP1	Lung endotheliocytes	27.5033	1.60506e-166	2.16348e-163	2.28118	0.968	0.5444	0.4236	1.44388	0.329785
159	RHOC	Lung endotheliocytes	28.4378	6.901e-178	1.19596e-174	2.4608	0.964	0.5408	0.4232	1.45258	0.348872
160	S100A13	Lung endotheliocytes	25.8183	5.5288e-147	5.32309e-144	2.26422	0.936	0.5176	0.4184	1.29702	0.419664
161	LUZP1	Lung endotheliocytes	19.7403	9.71617e-87	3.22046e-84	1.71665	0.868	0.45	0.418	0.870471	0.550318
162	RALA	Lung endotheliocytes	29.1118	2.54553e-186	6.17607e-183	2.48426	0.966	0.5604	0.4056	1.40617	0.373502
163	LY6E	Lung endotheliocytes	19.3994	7.81489e-84	2.48178e-81	1.82256	0.848	0.4452	0.4028	0.931047	0.613687
164	SERPINH1	Lung endotheliocytes	27.9004	2.63944e-171	3.90483e-168	2.36394	0.962	0.5648	0.3972	1.56079	0.332471
165	TJP1	Lung endotheliocytes	22.3331	1.76145e-110	9.05445e-108	1.96348	0.898	0.502	0.396	1.1162	0.498587
166	FXYD6	Lung endotheliocytes	19.9047	3.70231e-88	1.29062e-85	1.5972	0.914	0.5328	0.3812	1.07575	0.453875
167	TAGLN2	Lung endotheliocytes	21.4767	2.56911e-102	1.08217e-99	1.91131	0.896	0.5168	0.3792	1.20207	0.52147
168	JAK1	Lung endotheliocytes	19.3996	7.77203e-84	2.48116e-81	1.59541	0.878	0.5108	0.3672	0.90914	0.52805
169	SERPINB6	Lung endotheliocytes	19.1858	4.86003e-82	1.50403e-79	1.58092	0.88	0.5244	0.3556	0.978595	0.518342
170	MYH9	Lung endotheliocytes	19.2816	7.67147e-83	2.39856e-80	1.51047	0.908	0.5752	0.3328	1.07108	0.484104
171	SPTBN1	Lung endotheliocytes	26.6036	6.17218e-156	6.93296e-153	2.451	0.922	0.5904	0.3316	1.74137	0.40177
172	RRBP1	Lung endotheliocytes	21.2645	2.42187e-100	9.72855e-98	1.79628	0.872	0.5476	0.3244	1.13522	0.504094
173	MSN	Lung endotheliocytes	22.8653	1.02886e-115	6.05889e-113	1.8391	0.912	0.5904	0.3216	1.29623	0.429404
174	IFITM3	Lung endotheliocytes	26.768	7.62531e-158	9.06904e-155	2.14077	0.984	0.6812	0.3028	1.87104	0.279178
175	CALD1	Lung endotheliocytes	20.1283	4.16932e-90	1.48761e-87	1.71124	0.966	0.664	0.302	1.83243	0.333035
176	ID3	Lung endotheliocytes	19.5235	6.92844e-85	2.24733e-82	1.74052	0.98	0.678	0.302	1.94239	0.355903
177	CLDN6	Lung epithelial progenitors	32.8256	2.53908e-236	3.85027e-232	6.75588	0.938	0.0288	0.9092	1.14244	0.402792
178	FOXA2	Lung epithelial progenitors	32.1975	1.91341e-227	1.90608e-223	6.66237	0.922	0.026	0.896	1.04418	0.480783
179	CLDN4	Lung epithelial progenitors	31.6934	1.91669e-220	1.29177e-216	6.88708	0.906	0.0284	0.8776	1.07113	0.546692
180	EPCAM	Lung epithelial progenitors	33.5997	1.69253e-247	1.02662e-242	5.64562	0.966	0.1168	0.8492	1.52368	0.369587
181	CDH1	Lung epithelial progenitors	30.2926	1.43556e-201	7.25628e-198	7.11909	0.864	0.0164	0.8476	0.8266	0.543113
182	RAB25	Lung epithelial progenitors	29.7008	7.49089e-194	3.24548e-190	6.88545	0.85	0.0128	0.8372	0.683151	0.616788
183	WFDC2	Lung epithelial progenitors	32.1932	2.19971e-227	1.90608e-223	4.9575	0.942	0.11	0.832	1.17093	0.431365
184	KRT19	Lung epithelial progenitors	33.514	3.01463e-246	9.14276e-242	4.97972	0.976	0.1564	0.8196	1.66371	0.321053
185	IRX2	Lung epithelial progenitors	29.3949	6.38024e-190	2.58e-186	5.94866	0.85	0.0376	0.8124	0.928758	0.604673
186	NKX2-1	Lung epithelial progenitors	28.7671	5.54064e-182	1.86707e-178	6.26072	0.83	0.0292	0.8008	0.880231	0.688094
187	DCDC2	Lung epithelial progenitors	28.5129	8.10123e-179	2.23358e-175	6.90243	0.816	0.016	0.8	0.800467	0.661221
188	CPM	Lung epithelial progenitors	32.8986	2.30369e-237	4.65776e-233	6.54757	0.948	0.1524	0.7956	2.41682	0.38778
189	CXADR	Lung epithelial progenitors	28.5457	3.17911e-179	9.64161e-176	4.03545	0.88	0.1056	0.7744	0.888896	0.51671
190	SPINT1	Lung epithelial progenitors	27.3382	1.49339e-164	2.92203e-161	5.86051	0.792	0.0228	0.7692	0.596239	0.710629
191	CLDN7	Lung epithelial progenitors	28.3672	5.1365e-177	1.24624e-173	4.82464	0.838	0.0724	0.7656	0.763022	0.596355
192	CTNND2	Lung epithelial progenitors	27.5601	3.34663e-167	6.99976e-164	5.22103	0.808	0.0468	0.7612	0.766941	0.635016
193	AP1M2	Lung epithelial progenitors	26.8253	1.64018e-158	3.01474e-155	6.78216	0.768	0.0116	0.7564	0.5432	0.710015
194	DMKN	Lung epithelial progenitors	28.369	4.87912e-177	1.23312e-173	3.60799	0.896	0.1428	0.7532	0.835306	0.502877
195	PRSS8	Lung epithelial progenitors	26.4556	3.14944e-154	5.30645e-151	6.69857	0.758	0.0124	0.7456	0.561278	0.733996
196	LMO7	Lung epithelial progenitors	28.5293	5.07969e-179	1.46721e-175	4.218	0.866	0.1212	0.7448	0.865004	0.594919
197	FREM2	Lung epithelial progenitors	27.1988	6.70577e-163	1.27108e-159	4.53855	0.818	0.0736	0.7444	0.790778	0.653044
198	TSTD1	Lung epithelial progenitors	28.1684	1.42678e-174	3.09081e-171	3.76357	0.88	0.1404	0.7396	0.821537	0.561121
199	PDLIM1	Lung epithelial progenitors	28.253	1.30635e-175	3.04762e-172	3.4134	0.908	0.1932	0.7148	0.973676	0.518556
200	WNT7B	Lung epithelial progenitors	25.5645	3.78877e-144	5.89261e-141	5.98678	0.74	0.0272	0.7128	0.752298	0.768357
201	PERP	Lung epithelial progenitors	25.499	2.02375e-143	3.06881e-140	4.78285	0.762	0.0592	0.7028	0.675267	0.807795
202	CLU	Lung epithelial progenitors	26.5907	8.7017e-156	1.50803e-152	3.92477	0.822	0.13	0.692	0.859976	0.634488
203	LINC00261	Lung epithelial progenitors	24.349	5.93478e-131	7.49959e-128	6.70906	0.698	0.012	0.686	0.541076	0.881738
204	TPPP3	Lung epithelial progenitors	28.4891	1.59955e-178	4.21835e-175	5.58029	0.852	0.178	0.674	2.01259	0.568197
205	GRB14	Lung epithelial progenitors	23.8265	1.77295e-125	2.06808e-122	6.20738	0.686	0.016	0.67	0.484185	0.852906
206	MECOM	Lung epithelial progenitors	26.0189	3.02757e-149	4.83265e-146	3.40534	0.85	0.1828	0.6672	0.973797	0.614052
207	CRLF1	Lung epithelial progenitors	23.8984	3.18416e-126	3.78702e-123	5.88908	0.694	0.0276	0.6664	0.708973	0.860006
208	ERBB3	Lung epithelial progenitors	20.4494	6.08525e-93	3.65452e-90	1.97353	0.814	0.156	0.658	0.68824	0.672148
209	TPD52L1	Lung epithelial progenitors	24.3011	1.90828e-130	2.36222e-127	3.84441	0.762	0.1064	0.6556	0.666972	0.791278
210	CRNDE	Lung epithelial progenitors	25.2691	6.98807e-141	1.03383e-137	2.95151	0.862	0.2064	0.6556	0.813231	0.59853
211	CLDN3	Lung epithelial progenitors	23.2534	1.31408e-119	1.42334e-116	6.36625	0.67	0.0148	0.6552	0.552561	0.974138
212	DSP	Lung epithelial progenitors	28.977	1.28304e-184	4.5779e-181	3.4945	0.94	0.288	0.652	1.41502	0.504486
213	PTPRF	Lung epithelial progenitors	28.6013	6.47416e-180	2.06683e-176	3.27267	0.91	0.26	0.65	1.03584	0.470494
214	NHSL1	Lung epithelial progenitors	24.5	1.47628e-132	1.94664e-129	3.60778	0.776	0.13	0.646	0.662274	0.717693
215	COL27A1	Lung epithelial progenitors	24.4766	2.62005e-132	3.38131e-129	3.11756	0.81	0.1732	0.6368	0.699106	0.649542
216	PATJ	Lung epithelial progenitors	22.5529	1.25713e-112	1.22988e-109	4.10919	0.688	0.0536	0.6344	0.462979	0.857416
217	SOX2	Lung epithelial progenitors	22.5895	5.50201e-113	5.47098e-110	3.11604	0.776	0.1424	0.6336	0.83727	0.822336
218	THBS1	Lung epithelial progenitors	23.701	3.52236e-124	3.95653e-121	3.59052	0.762	0.1328	0.6292	0.846209	0.774774
219	ESRP1	Lung epithelial progenitors	22.2913	4.48434e-110	4.18465e-107	6.8064	0.638	0.01	0.628	0.412146	0.913921
220	ELF3	Lung epithelial progenitors	22.1471	1.11304e-108	1.02292e-105	6.04574	0.64	0.0152	0.6248	0.497108	1.02245
221	CDH3	Lung epithelial progenitors	22.0439	1.09266e-107	9.89203e-105	4.69076	0.654	0.034	0.62	0.420645	0.869885
222	SHH	Lung epithelial progenitors	21.8844	3.6564e-106	3.03811e-103	6.45877	0.63	0.016	0.614	0.538376	1.00729
223	NSG1	Lung epithelial progenitors	22.4538	1.17413e-111	1.13044e-108	2.56134	0.804	0.1992	0.6048	0.715361	0.664359
224	PPP1R3B	Lung epithelial progenitors	21.6837	2.92101e-104	2.36236e-101	4.11032	0.664	0.0616	0.6024	0.465715	0.909064
225	IRX3	Lung epithelial progenitors	21.3159	8.0861e-101	6.05519e-98	5.16068	0.626	0.0256	0.6004	0.432333	0.980548
226	SPINT2	Lung epithelial progenitors	32.3712	6.97182e-230	8.45765e-226	3.49015	0.972	0.3728	0.5992	1.605	0.287352
227	ARHGEF19	Lung epithelial progenitors	21.7396	8.66517e-105	7.10263e-102	3.49093	0.692	0.0928	0.5992	0.448789	0.837484
228	LRRC36	Lung epithelial progenitors	21.5826	2.61938e-103	2.06339e-100	5.42549	0.634	0.0376	0.5964	0.649754	0.954543
229	TMEM54	Lung epithelial progenitors	21.1386	3.5154e-99	2.53845e-96	5.09296	0.622	0.0256	0.5964	0.424727	0.989641
230	EPS8L2	Lung epithelial progenitors	21.0646	1.68058e-98	1.14536e-95	5.334	0.616	0.0224	0.5936	0.379405	1.00134
231	ANXA3	Lung epithelial progenitors	21.4964	1.68364e-102	1.29269e-99	3.4819	0.698	0.1044	0.5936	0.639203	0.918875
232	PRSS35	Lung epithelial progenitors	20.9413	2.25249e-97	1.51808e-94	3.59383	0.662	0.0712	0.5908	0.511869	0.919682
233	APOA1	Lung epithelial progenitors	21.9075	2.20511e-106	1.85768e-103	4.76934	0.662	0.0712	0.5908	0.84008	0.908977
234	BCAM	Lung epithelial progenitors	21.1056	7.06523e-99	4.98313e-96	2.33646	0.798	0.2088	0.5892	0.638244	0.698051
235	MGST1	Lung epithelial progenitors	27.5466	4.86691e-167	9.84024e-164	2.71572	0.938	0.3492	0.5888	1.0835	0.44482
236	FAM241B	Lung epithelial progenitors	20.5871	3.58218e-94	2.24001e-91	3.68511	0.642	0.0548	0.5872	0.401578	0.926807
237	SEMA3C	Lung epithelial progenitors	21.3513	3.79529e-101	2.87759e-98	3.05154	0.72	0.1332	0.5868	0.613362	0.823541
238	HOOK1	Lung epithelial progenitors	20.9087	4.45796e-97	2.97145e-94	3.22559	0.684	0.098	0.586	0.476588	0.846728
239	PPP1R9A	Lung epithelial progenitors	21.5864	2.41176e-103	1.92484e-100	3.16218	0.712	0.1288	0.5832	0.535405	0.820012
240	PRDM16	Lung epithelial progenitors	20.383	2.36691e-92	1.39386e-89	4.53095	0.606	0.0288	0.5772	0.366782	0.963032
241	STARD10	Lung epithelial progenitors	20.5846	3.77313e-94	2.33534e-91	3.45264	0.66	0.0832	0.5768	0.435035	0.933143
242	FOXA1	Lung epithelial progenitors	20.3469	4.94989e-92	2.85943e-89	5.62393	0.59	0.0144	0.5756	0.356123	1.01506
243	COL11A1	Lung epithelial progenitors	20.8957	5.86149e-97	3.86451e-94	4.01802	0.644	0.0688	0.5752	0.572902	0.918275
244	CRABP2	Lung epithelial progenitors	25.0526	1.63533e-138	2.30681e-135	2.45478	0.956	0.3812	0.5748	1.3532	0.373904
245	FZD2	Lung epithelial progenitors	22.7575	1.21043e-114	1.22366e-111	2.41248	0.842	0.2732	0.5688	0.790172	0.594784
246	FGFR2	Lung epithelial progenitors	20.4081	1.41731e-92	8.42825e-90	3.19915	0.67	0.1028	0.5672	0.474639	0.913579
247	KRT8	Lung epithelial progenitors	31.9847	1.77882e-224	1.3487e-220	3.75919	0.99	0.4236	0.5664	2.07123	0.271925
248	KRT18	Lung epithelial progenitors	29.7621	1.20982e-194	5.64486e-191	3.24316	0.988	0.4228	0.5652	1.94674	0.323031
249	IGFBP5	Lung epithelial progenitors	19.4294	4.35783e-84	2.24007e-81	2.01259	0.832	0.2672	0.5648	0.969808	0.804683
250	RAB3IP	Lung epithelial progenitors	20.8415	1.81948e-96	1.17407e-93	2.43754	0.766	0.202	0.564	0.597502	0.723982
251	ARID5B	Lung epithelial progenitors	23.7346	1.58443e-124	1.8133e-121	2.42487	0.878	0.3196	0.5584	0.905564	0.546172
252	TSPAN13	Lung epithelial progenitors	26.7294	2.14604e-157	3.82854e-154	2.74312	0.926	0.368	0.558	1.16955	0.481715
253	WIF1	Lung epithelial progenitors	19.7194	1.46819e-86	8.02291e-84	6.30082	0.568	0.0116	0.5564	0.439977	1.09177
254	EFEMP1	Lung epithelial progenitors	19.6652	4.28399e-86	2.25956e-83	2.84213	0.67	0.1136	0.5564	0.465583	0.892088
255	DNALI1	Lung epithelial progenitors	19.7737	5.01976e-87	2.76799e-84	2.46604	0.718	0.1684	0.5496	0.456851	0.791192
256	NAV2	Lung epithelial progenitors	19.8587	9.27349e-88	5.20827e-85	2.50964	0.716	0.1672	0.5488	0.52337	0.783386
257	KREMEN1	Lung epithelial progenitors	19.6614	4.61628e-86	2.41384e-83	3.53345	0.634	0.0884	0.5456	0.474957	1.04088
258	EXPH5	Lung epithelial progenitors	19.3402	2.46691e-83	1.23663e-80	5.20391	0.566	0.0208	0.5452	0.349308	1.05448
259	ALCAM	Lung epithelial progenitors	19.0418	7.68198e-81	3.58429e-78	2.98252	0.636	0.096	0.54	0.454954	0.975289
260	PCBD1	Lung epithelial progenitors	28.1765	1.13664e-174	2.55348e-171	2.5231	0.962	0.4224	0.5396	1.18824	0.360347
261	IGFBP7	Lung epithelial progenitors	19.2407	1.68897e-82	8.32896e-80	3.38456	0.624	0.0916	0.5324	0.523167	1.01897
262	OCIAD2	Lung epithelial progenitors	24.0735	4.73326e-128	5.74201e-125	2.13464	0.926	0.3944	0.5316	0.975216	0.439994
263	TGFB3	Lung epithelial progenitors	19.0286	9.87905e-81	4.57423e-78	3.69615	0.596	0.0652	0.5308	0.437443	1.01713
264	COL2A1	Lung epithelial progenitors	25.2245	2.15981e-140	3.11918e-137	2.64306	0.922	0.3928	0.5292	1.45035	0.443183
265	PLOD2	Lung epithelial progenitors	19.8068	2.59928e-87	1.44644e-84	2.27493	0.752	0.2228	0.5292	0.559101	0.768193
266	SDC4	Lung epithelial progenitors	18.9098	9.46548e-80	4.2216e-77	3.61675	0.594	0.0652	0.5288	0.373626	1.01329
267	SH3YL1	Lung epithelial progenitors	21.9422	1.0282e-106	8.90948e-104	2.40064	0.81	0.2856	0.5244	0.698684	0.666977
268	MARVELD3	Lung epithelial progenitors	18.3783	1.95946e-75	7.84785e-73	6.31093	0.528	0.0092	0.5188	0.294147	1.09897
269	MAL2	Lung epithelial progenitors	18.2769	1.26324e-74	4.91173e-72	5.84971	0.528	0.0108	0.5172	0.29556	1.13309
270	DAPK1	Lung epithelial progenitors	18.7685	1.3671e-78	5.92306e-76	2.4061	0.69	0.1736	0.5164	0.447675	0.840413
271	CADM1	Lung epithelial progenitors	26.3134	1.34553e-152	2.2058e-149	2.78274	0.954	0.4392	0.5148	1.73532	0.393776
272	TLE2	Lung epithelial progenitors	18.4387	6.4306e-76	2.60036e-73	2.88972	0.622	0.1084	0.5136	0.3762	0.955958
273	SORL1	Lung epithelial progenitors	18.1068	2.81904e-73	1.0687e-70	2.98583	0.602	0.0884	0.5136	0.401699	1.00585
274	MARVELD2	Lung epithelial progenitors	18.3348	4.36642e-75	1.7198e-72	4.52428	0.548	0.0348	0.5132	0.304227	1.10747
275	SLC38A1	Lung epithelial progenitors	19.146	1.04464e-81	5.02884e-79	2.06844	0.768	0.2604	0.5076	0.666434	0.695046
276	PAWR	Lung epithelial progenitors	18.6928	5.66725e-78	2.42079e-75	2.27311	0.712	0.2068	0.5052	0.50033	0.835329
277	CADPS2	Lung epithelial progenitors	18.5129	1.62421e-76	6.65661e-74	2.70889	0.646	0.1408	0.5052	0.450759	0.914891
278	QSOX1	Lung epithelial progenitors	18.5675	5.89018e-77	2.44709e-74	2.62856	0.656	0.1532	0.5028	0.428803	0.901617
279	LLGL2	Lung epithelial progenitors	17.9919	2.25577e-72	8.44604e-70	3.65385	0.564	0.0624	0.5016	0.331628	1.06513
280	MYO6	Lung epithelial progenitors	17.0781	2.15898e-65	6.38805e-63	1.67753	0.772	0.2728	0.4992	0.560609	0.718737
281	LRBA	Lung epithelial progenitors	18.55	8.15879e-77	3.36653e-74	2.2733	0.702	0.2028	0.4992	0.479617	0.820164
282	ADGRV1	Lung epithelial progenitors	17.5634	4.69858e-69	1.63791e-66	3.55401	0.552	0.0532	0.4988	0.330503	1.09945
283	SEMA3E	Lung epithelial progenitors	17.6908	4.94059e-70	1.75249e-67	4.40807	0.534	0.038	0.496	0.45755	1.16709
284	PLCH1	Lung epithelial progenitors	17.4431	3.88324e-68	1.30134e-65	4.74716	0.516	0.0228	0.4932	0.321386	1.1555
285	TGFB2	Lung epithelial progenitors	18.5874	4.06267e-77	1.71129e-74	3.01401	0.632	0.1396	0.4924	0.574727	0.954442
286	GPRC5C	Lung epithelial progenitors	17.1831	3.55327e-66	1.07763e-63	3.38391	0.546	0.0544	0.4916	0.30453	1.11815
287	ZNF608	Lung epithelial progenitors	19.1262	1.52897e-81	7.24541e-79	1.98357	0.79	0.2984	0.4916	0.654577	0.702261
288	PEG10	Lung epithelial progenitors	18.616	2.3858e-77	1.01198e-74	1.82281	0.814	0.3236	0.4904	0.727411	0.659067
289	TPD52	Lung epithelial progenitors	17.2138	2.09154e-66	6.3751e-64	3.18479	0.54	0.05	0.49	0.296117	1.11397
290	C5orf38	Lung epithelial progenitors	17.3431	2.22342e-67	7.17361e-65	6.0357	0.5	0.01	0.49	0.332854	1.20037
291	SERPINF1	Lung epithelial progenitors	17.5696	4.21275e-69	1.47704e-66	2.52916	0.65	0.16	0.49	0.553159	1.01442
292	IRX1	Lung epithelial progenitors	17.3009	4.63353e-67	1.45622e-64	5.4688	0.504	0.0148	0.4892	0.344853	1.24955
293	DHCR24	Lung epithelial progenitors	18.5704	5.57332e-77	2.33141e-74	2.30912	0.702	0.2128	0.4892	0.555932	0.817904
294	GATA6	Lung epithelial progenitors	17.527	8.91196e-69	3.03688e-66	2.33459	0.656	0.1676	0.4884	0.501562	0.929887
295	ERBB2	Lung epithelial progenitors	17.4203	5.79088e-68	1.91941e-65	2.18322	0.668	0.1796	0.4884	0.436186	0.865914
296	CGN	Lung epithelial progenitors	17.2586	9.63894e-67	3.01371e-64	5.691	0.5	0.0124	0.4876	0.269554	1.18041
297	CD47	Lung epithelial progenitors	20.3067	1.12253e-91	6.4234e-89	1.97504	0.844	0.3572	0.4868	0.749496	0.648831
298	GCHFR	Lung epithelial progenitors	17.4412	4.01217e-68	1.33715e-65	2.19394	0.668	0.1832	0.4848	0.453305	0.879688
299	TGIF1	Lung epithelial progenitors	20.4931	2.48263e-93	1.50586e-90	2.24684	0.786	0.302	0.484	0.74111	0.680776
300	KIAA1217	Lung epithelial progenitors	17.2463	1.19205e-66	3.67032e-64	2.41141	0.628	0.1448	0.4832	0.392218	0.956848
301	FRAS1	Lung epithelial progenitors	17.1277	9.22544e-66	2.74303e-63	3.0015	0.568	0.0852	0.4828	0.345231	1.04521
302	ITGA2	Lung epithelial progenitors	17.3748	1.28009e-67	4.19703e-65	2.39001	0.656	0.1752	0.4808	0.583276	0.957862
303	HOOK2	Lung epithelial progenitors	17.9519	4.6383e-72	1.72602e-69	2.11597	0.7	0.22	0.48	0.471368	0.813128
304	UNC13B	Lung epithelial progenitors	17.151	6.18245e-66	1.8473e-63	2.70464	0.596	0.1192	0.4768	0.363186	1.00373
305	PLXNB1	Lung epithelial progenitors	17.1638	4.95886e-66	1.48903e-63	2.42635	0.622	0.1452	0.4768	0.379231	0.931983
306	ZNRF3	Lung epithelial progenitors	17.3266	2.96179e-67	9.50529e-65	2.67466	0.606	0.1296	0.4764	0.393422	0.978988
307	LAMA1	Lung epithelial progenitors	17.4693	2.45361e-68	8.26812e-66	3.19814	0.584	0.1076	0.4764	0.514526	1.07119
308	ARL4C	Lung epithelial progenitors	17.3151	3.62116e-67	1.14398e-64	1.94738	0.716	0.2396	0.4764	0.562022	0.825269
309	FOXP4	Lung epithelial progenitors	17.5313	8.26723e-69	2.83309e-66	1.86029	0.738	0.262	0.476	0.520189	0.763154
310	FAM111A	Lung epithelial progenitors	17.7434	1.93986e-70	6.96239e-68	2.13116	0.698	0.2224	0.4756	0.524375	0.855257
311	TES	Lung epithelial progenitors	18.9315	6.27885e-80	2.82111e-77	1.81992	0.808	0.3352	0.4728	0.654524	0.636611
312	MBIP	Lung epithelial progenitors	19.4032	7.24757e-84	3.69419e-81	1.87263	0.812	0.3396	0.4724	0.63763	0.6428
313	MAGI1	Lung epithelial progenitors	17.2581	9.72904e-67	3.02628e-64	2.02861	0.696	0.226	0.47	0.492091	0.839342
314	TSPAN6	Lung epithelial progenitors	23.1631	1.07327e-118	1.14211e-115	1.98352	0.908	0.4392	0.4688	0.980606	0.445611
315	NEDD4L	Lung epithelial progenitors	17.8434	3.2522e-71	1.18835e-68	1.85076	0.768	0.304	0.464	0.615802	0.739341
316	MAGI3	Lung epithelial progenitors	17.2566	9.97506e-67	3.08698e-64	2.37576	0.646	0.1824	0.4636	0.451051	0.95413
317	CKB	Lung epithelial progenitors	24.8584	2.10033e-136	2.8954e-133	2.55927	0.962	0.4984	0.4636	1.84754	0.347795
318	GDE1	Lung epithelial progenitors	22.0262	1.61528e-107	1.44083e-104	2.0456	0.86	0.4	0.46	0.813358	0.561311
319	CD24	Lung epithelial progenitors	29.1385	1.16775e-186	4.42693e-183	2.76529	0.994	0.5344	0.4596	2.02545	0.242777
320	MEST	Lung epithelial progenitors	19.0858	3.31075e-81	1.55672e-78	1.54655	0.92	0.4636	0.4564	0.921399	0.465484
321	LINC00665	Lung epithelial progenitors	19.3826	1.08214e-83	5.46985e-81	1.95415	0.796	0.342	0.454	0.698436	0.667181
322	UTRN	Lung epithelial progenitors	17.717	3.10155e-70	1.10663e-67	1.60185	0.866	0.4144	0.4516	0.879383	0.597353
323	SYNE2	Lung epithelial progenitors	20.8608	1.21661e-96	7.93493e-94	1.94047	0.906	0.4552	0.4508	1.22996	0.487332
324	NET1	Lung epithelial progenitors	19.252	1.35923e-82	6.7578e-80	1.769	0.828	0.3812	0.4468	0.711434	0.614415
325	KLHL23	Lung epithelial progenitors	17.7851	9.22467e-71	3.35049e-68	1.57614	0.838	0.3936	0.4444	0.708798	0.60504
326	YAP1	Lung epithelial progenitors	18.1032	3.00594e-73	1.13247e-70	1.76915	0.798	0.356	0.442	0.688373	0.67464
327	MFSD10	Lung epithelial progenitors	18.3781	1.96662e-75	7.84785e-73	1.54191	0.878	0.4384	0.4396	0.751351	0.548941
328	CKAP4	Lung epithelial progenitors	20.5457	8.40045e-94	5.14684e-91	1.72929	0.902	0.4628	0.4392	0.930779	0.488884
329	UCHL1	Lung epithelial progenitors	18.2389	2.53503e-74	9.73196e-72	1.62805	0.86	0.422	0.438	0.943256	0.580233
330	ODC1	Lung epithelial progenitors	18.8271	4.52514e-79	1.97465e-76	1.75569	0.868	0.4392	0.4288	0.942687	0.629324
331	CD151	Lung epithelial progenitors	18.1801	7.41493e-74	2.82868e-71	1.5493	0.864	0.4364	0.4276	0.809278	0.549828
332	NPC2	Lung epithelial progenitors	19.0274	1.01055e-80	4.64363e-78	1.4762	0.936	0.5176	0.4184	1.14734	0.442634
333	ANXA2	Lung epithelial progenitors	18.2552	1.88057e-74	7.26547e-72	1.67354	0.938	0.5312	0.4068	1.45527	0.460281
334	HS2ST1	Lung epithelial progenitors	17.3212	3.25492e-67	1.03911e-64	2.13884	0.694	0.2892	0.4048	0.594892	0.857367
335	NIPSNAP1	Lung epithelial progenitors	18.8581	2.51934e-79	1.11542e-76	1.51568	0.902	0.4996	0.4024	0.859614	0.506535
336	CCN2	Lung epithelial progenitors	21.5489	5.41746e-103	4.21284e-100	2.41012	0.888	0.4916	0.3964	1.55049	0.602411
337	CCN1	Lung epithelial progenitors	22.3336	1.7426e-110	1.65155e-107	2.28102	0.93	0.5348	0.3952	1.6086	0.518898
338	MSI2	Lung epithelial progenitors	17.6288	1.48008e-69	5.21951e-67	1.52266	0.842	0.45	0.392	0.759185	0.595566
339	TUBB2B	Lung epithelial progenitors	19.7002	2.14689e-86	1.15241e-83	1.68284	0.966	0.58	0.386	1.64792	0.356327
340	CYB5A	Lung epithelial progenitors	22.9004	4.60175e-116	4.73091e-113	1.85903	0.942	0.5584	0.3836	1.19001	0.446511
341	TMEM245	Lung epithelial progenitors	18.6928	5.66725e-78	2.42079e-75	1.86875	0.79	0.4096	0.3804	0.770986	0.681469
342	EZR	Lung epithelial progenitors	21.9315	1.30055e-106	1.11108e-103	1.66875	0.942	0.5792	0.3628	1.17452	0.408869
343	ISYNA1	Lung epithelial progenitors	17.8906	1.39501e-71	5.12822e-69	1.36503	0.93	0.5716	0.3584	1.06331	0.438229
344	SINHCAF	Lung epithelial progenitors	19.5532	3.87273e-85	2.00773e-82	1.45589	0.946	0.5876	0.3584	1.10694	0.401322
345	CCNB1IP1	Lung epithelial progenitors	17.3443	2.17794e-67	7.06445e-65	1.35808	0.91	0.5588	0.3512	0.967274	0.496744
346	DPY30	Lung epithelial progenitors	17.3496	1.98643e-67	6.47791e-65	1.27998	0.902	0.5812	0.3208	0.863116	0.501403
347	TPGS2	Lung epithelial progenitors	18.8292	4.3568e-79	1.91497e-76	1.36648	0.918	0.602	0.316	0.962538	0.463897
348	TYROBP	Lung macrophages	29.0043	5.80135e-185	1.17296e-180	10.4266	0.822	0.0076	0.8144	1.7579	0.56336
349	CYBB	Lung macrophages	28.3785	3.72186e-177	2.50837e-173	10.4241	0.804	0.0056	0.7984	1.67204	0.584295
350	FCER1G	Lung macrophages	28.5466	3.09294e-179	2.34506e-175	8.42651	0.812	0.0192	0.7928	1.40687	0.62053
351	CSF1R	Lung macrophages	27.8922	3.31892e-171	1.83011e-167	10.6847	0.79	0.004	0.786	1.53026	0.626923
352	SRGN	Lung macrophages	27.9739	3.37768e-172	2.04876e-168	6.8046	0.806	0.03	0.776	1.36145	0.672966
353	PLEK	Lung macrophages	26.9739	2.99272e-160	1.0678e-156	10.4271	0.764	0.002	0.762	1.06187	0.756629
354	ITGB2	Lung macrophages	27.4156	1.78928e-165	7.75217e-162	7.74709	0.782	0.0232	0.7588	1.19808	0.647552
355	LAPTM5	Lung macrophages	28.8736	2.56414e-183	3.88825e-179	6.17006	0.834	0.0756	0.7584	1.43694	0.559636
356	NCKAP1L	Lung macrophages	26.5927	8.25487e-156	2.50354e-152	9.17507	0.754	0.0036	0.7504	0.881947	0.711966
357	PLD4	Lung macrophages	26.4918	1.20632e-154	3.4843e-151	11.3015	0.75	0.002	0.748	1.06049	0.713572
358	LST1	Lung macrophages	27.0925	1.20792e-161	4.88451e-158	6.65972	0.778	0.0344	0.7436	1.08743	0.699335
359	AIF1	Lung macrophages	30.9918	6.95351e-211	4.21772e-206	6.77116	0.898	0.1556	0.7424	2.48616	0.446366
360	CORO1A	Lung macrophages	27.5151	1.15899e-166	5.85832e-163	6.0926	0.798	0.066	0.732	1.29514	0.647145
361	ADAP2	Lung macrophages	25.9441	2.12163e-148	4.59605e-145	8.47279	0.738	0.0112	0.7268	1.19888	0.737505
362	ARHGDIB	Lung macrophages	28.7113	2.75707e-181	3.34465e-177	5.29123	0.844	0.1224	0.7216	1.52505	0.534368
363	CTSS	Lung macrophages	26.2489	7.3651e-152	2.03062e-148	7.17704	0.752	0.0304	0.7216	1.0993	0.735242
364	CD53	Lung macrophages	25.4296	1.18712e-142	2.05732e-139	10.957	0.72	0.002	0.718	0.89677	0.747893
365	LCP1	Lung macrophages	25.7534	2.95481e-146	5.60085e-143	7.11137	0.738	0.026	0.712	0.985232	0.757196
366	C1QA	Lung macrophages	24.9961	6.73508e-138	9.96397e-135	11.4618	0.708	0.0028	0.7052	1.70044	0.736593
367	HCST	Lung macrophages	25.0297	2.90685e-138	4.40795e-135	9.40058	0.71	0.0056	0.7044	0.877708	0.828445
368	C1QC	Lung macrophages	24.9344	3.15321e-137	4.55384e-134	11.8069	0.706	0.002	0.704	1.42224	0.753846
369	AGR2	Lung macrophages	25.3339	1.35214e-141	2.1583e-138	8.26738	0.724	0.0208	0.7032	1.62215	0.749181
370	CCL3	Lung macrophages	24.755	2.74128e-135	3.77898e-132	10.4887	0.702	0.0048	0.6972	1.57695	0.811072
371	FYB1	Lung macrophages	24.6598	2.89085e-134	3.89661e-131	8.75682	0.7	0.0036	0.6964	0.846966	0.813457
372	C1QB	Lung macrophages	24.099	2.56133e-128	3.04627e-125	13.2941	0.682	0.0008	0.6812	1.4122	0.796172
373	GPR34	Lung macrophages	24.0091	2.2363e-127	2.51194e-124	10.4057	0.68	0.0016	0.6784	0.955959	0.829169
374	PTPRC	Lung macrophages	23.9537	8.46282e-127	9.33311e-124	11.5317	0.678	0.0004	0.6776	0.826402	0.855103
375	DOCK8	Lung macrophages	24.326	1.04165e-130	1.3163e-127	6.48868	0.7	0.0228	0.6772	0.748826	0.807279
376	CD14	Lung macrophages	24.0097	2.20009e-127	2.51194e-124	9.465	0.682	0.0072	0.6748	1.41673	0.844561
377	MRC1	Lung macrophages	25.3799	4.19987e-142	6.88507e-139	6.37841	0.74	0.0712	0.6688	1.6898	0.68385
378	APBB1IP	Lung macrophages	23.4143	3.05295e-121	2.93936e-118	9.13276	0.664	0.002	0.662	0.656864	0.879209
379	CCL3L3	Lung macrophages	23.5905	4.82807e-123	4.72341e-120	8.66753	0.672	0.0112	0.6608	1.26487	0.893348
380	SAMHD1	Lung macrophages	26.2386	9.6532e-152	2.54576e-148	5.498	0.774	0.1156	0.6584	1.28534	0.657935
381	GLIPR1	Lung macrophages	23.7685	7.06648e-125	7.02663e-122	5.88687	0.69	0.036	0.654	0.773205	0.826469
382	MPEG1	Lung macrophages	23.0153	3.27882e-117	2.88232e-114	10.0163	0.652	0.0016	0.6504	0.734438	0.879719
383	NCF4	Lung macrophages	22.8887	6.01551e-116	5.13911e-113	11.0726	0.648	0.0008	0.6472	0.64798	0.91775
384	GPR183	Lung macrophages	23.1689	9.36928e-119	8.3574e-116	7.11757	0.664	0.0168	0.6472	0.867636	0.890093
385	MAF	Lung macrophages	27.0815	1.62539e-161	6.16186e-158	5.05692	0.816	0.17	0.646	1.66226	0.601295
386	MS4A7	Lung macrophages	22.8143	3.30647e-115	2.74736e-112	11.376	0.646	0.0016	0.6444	0.908073	0.947067
387	CYTH4	Lung macrophages	22.7295	2.28795e-114	1.87538e-111	9.99877	0.644	0.002	0.642	0.682426	0.90828
388	HPGDS	Lung macrophages	22.476	7.12362e-112	5.26939e-109	12.9439	0.636	0.0004	0.6356	0.875304	0.92468
389	PTAFR	Lung macrophages	22.5262	2.29874e-112	1.72139e-109	8.39635	0.64	0.0044	0.6356	0.673013	0.924356
390	IGSF6	Lung macrophages	22.5819	6.52723e-113	5.14176e-110	7.80061	0.644	0.012	0.632	0.827278	0.899601
391	ALOX5AP	Lung macrophages	22.5421	1.60564e-112	1.24861e-109	7.29082	0.646	0.0176	0.6284	0.833792	0.915642
392	PYCARD	Lung macrophages	26.098	3.83693e-150	9.30932e-147	4.34199	0.794	0.1724	0.6216	1.15927	0.629615
393	FOLR2	Lung macrophages	22.0053	2.55979e-107	1.74457e-104	10.4736	0.624	0.0036	0.6204	1.08368	0.94249
394	STAB1	Lung macrophages	23.8838	4.50896e-126	4.71544e-123	5.60421	0.71	0.094	0.616	1.24258	0.795923
395	LY86	Lung macrophages	21.6938	2.34839e-104	1.48379e-101	11.44	0.614	0.0004	0.6136	0.636135	0.923539
396	LYVE1	Lung macrophages	22.5274	2.23936e-112	1.71312e-109	6.84947	0.658	0.0484	0.6096	1.82734	0.823733
397	IL6R	Lung macrophages	21.7823	3.41269e-105	2.22581e-102	6.90553	0.624	0.0148	0.6092	0.645746	0.914214
398	SYK	Lung macrophages	22.9436	1.70586e-116	1.47816e-113	4.76127	0.686	0.0772	0.6088	0.755428	0.825743
399	RETN	Lung macrophages	21.4218	8.37537e-102	4.9322e-99	30.5238	0.606	0	0.606	0.933647	1.02187
400	CD163	Lung macrophages	21.416	9.48524e-102	5.4794e-99	12.9537	0.606	0.0004	0.6056	0.898844	0.927368
401	CX3CR1	Lung macrophages	21.4197	8.76021e-102	5.10922e-99	9.13205	0.608	0.0036	0.6044	0.817154	1.00404
402	GMFG	Lung macrophages	22.527	2.25946e-112	1.71312e-109	3.02953	0.784	0.1804	0.6036	1.04368	0.658986
403	DOCK2	Lung macrophages	21.6354	8.34422e-104	5.16456e-101	6.60775	0.622	0.0192	0.6028	0.629539	0.923358
404	WAS	Lung macrophages	21.3313	5.81346e-101	3.32661e-98	7.5958	0.608	0.0076	0.6004	0.533915	0.944783
405	C3AR1	Lung macrophages	21.196	1.03883e-99	5.67667e-97	11.3529	0.6	0.0008	0.5992	0.645175	0.987302
406	IRF8	Lung macrophages	21.3284	6.1832e-101	3.50512e-98	6.77547	0.612	0.0152	0.5968	0.601984	0.970085
407	ARRB2	Lung macrophages	25.8253	4.60499e-147	9.31067e-144	3.76652	0.804	0.2144	0.5896	0.956004	0.644672
408	CCR1	Lung macrophages	20.8418	1.80876e-96	9.62387e-94	11.1515	0.59	0.0008	0.5892	0.589963	1.00192
409	RNASE6	Lung macrophages	20.7662	8.75345e-96	4.61695e-93	11.1315	0.588	0.0012	0.5868	0.613075	0.992499
410	RNASET2	Lung macrophages	26.9007	2.15334e-159	7.25626e-156	4.24159	0.824	0.24	0.584	1.27447	0.601414
411	FCGR2A	Lung macrophages	20.6365	1.29081e-94	6.63522e-92	7.89093	0.588	0.0076	0.5804	0.600651	1.00847
412	RGS10	Lung macrophages	21.2142	7.067e-100	3.89687e-97	2.67425	0.834	0.254	0.58	1.3784	0.599128
413	VSIG4	Lung macrophages	20.481	3.18315e-93	1.55708e-90	11.1736	0.58	0.0012	0.5788	0.841561	1.02427
414	SPI1	Lung macrophages	20.4707	3.92743e-93	1.90578e-90	9.94036	0.58	0.0016	0.5784	0.585125	0.99726
415	CD36	Lung macrophages	25.6122	1.11483e-144	1.98885e-141	4.5998	0.796	0.222	0.574	1.84337	0.641199
416	ARHGAP4	Lung macrophages	21.944	9.88697e-107	6.59016e-104	4.37856	0.67	0.0972	0.5728	0.740931	0.85849
417	SLCO2B1	Lung macrophages	20.5038	1.99307e-93	9.82859e-91	7.10556	0.588	0.016	0.572	0.644621	1.00042
418	CCL4L2	Lung macrophages	20.0977	7.7268e-90	3.49759e-87	8.88372	0.572	0.0056	0.5664	1.18669	1.10746
419	S100A4	Lung macrophages	23.871	6.13395e-126	6.30612e-123	3.97717	0.768	0.2032	0.5648	1.3443	0.742985
420	FERMT3	Lung macrophages	20.1574	2.31807e-90	1.06519e-87	6.58682	0.58	0.0172	0.5628	0.574115	1.0903
421	VAMP8	Lung macrophages	26.7752	6.28488e-158	2.0064e-154	3.8115	0.832	0.274	0.558	1.29708	0.565775
422	MARCHF1	Lung macrophages	19.8118	2.35464e-87	1.0058e-84	6.26352	0.572	0.018	0.554	0.569998	1.03885
423	SAMSN1	Lung macrophages	20.1074	6.35487e-90	2.8982e-87	5.48547	0.59	0.0364	0.5536	0.584145	1.0056
424	MYO1F	Lung macrophages	19.9599	1.22863e-88	5.40029e-86	5.7255	0.582	0.0304	0.5516	0.529565	1.02083
425	OGFRL1	Lung macrophages	21.2967	1.21918e-100	6.8473e-98	4.49265	0.652	0.1004	0.5516	0.744299	0.916109
426	CD84	Lung macrophages	19.4598	2.40787e-84	9.48388e-82	9.1988	0.552	0.002	0.55	0.576054	1.10477
427	POU2F2	Lung macrophages	19.6985	2.22254e-86	9.23357e-84	4.62378	0.592	0.042	0.55	0.619108	1.01606
428	SUSD3	Lung macrophages	19.5216	7.19818e-85	2.87245e-82	7.20529	0.558	0.0092	0.5488	0.513493	1.04229
429	CD74	Lung macrophages	23.3591	1.11425e-120	1.05603e-117	4.42398	0.728	0.182	0.546	1.16245	0.809092
430	GAS6	Lung macrophages	19.9901	6.722e-89	3.02022e-86	5.81229	0.588	0.0432	0.5448	0.736562	1.04627
431	SFMBT2	Lung macrophages	19.8945	4.54117e-88	1.96749e-85	5.11197	0.592	0.054	0.538	0.625842	1.01952
432	NCF2	Lung macrophages	19.0122	1.35221e-80	5.0319e-78	8.80981	0.54	0.0036	0.5364	0.548848	1.12373
433	TLR4	Lung macrophages	19.786	3.92874e-87	1.65487e-84	4.74202	0.596	0.0612	0.5348	0.598691	0.999846
434	HCK	Lung macrophages	18.8652	2.204e-79	7.95749e-77	11.0896	0.534	0.0004	0.5336	0.462885	1.10016
435	IFI16	Lung macrophages	22.3609	9.46433e-111	6.91648e-108	2.71128	0.816	0.2828	0.5332	1.18875	0.614366
436	TNFRSF1B	Lung macrophages	19.9299	2.23857e-88	9.76855e-86	4.34527	0.608	0.0752	0.5328	0.602984	0.960488
437	LAT2	Lung macrophages	18.8592	2.46734e-79	8.85555e-77	8.35789	0.536	0.004	0.532	0.475055	1.07481
438	A2M	Lung macrophages	21.8129	1.75023e-105	1.15393e-102	3.3728	0.746	0.216	0.53	1.5866	0.686395
439	GATM	Lung macrophages	19.3369	2.62604e-83	1.01455e-80	5.46723	0.57	0.04	0.53	0.642596	1.05018
440	CCL4	Lung macrophages	18.7487	1.98499e-78	7.00008e-76	9.93201	0.532	0.0028	0.5292	1.09562	1.15201
441	PTPRE	Lung macrophages	20.4275	9.51757e-93	4.58173e-90	3.90658	0.644	0.116	0.528	0.695413	0.916237
442	CD4	Lung macrophages	19.4347	3.92902e-84	1.53754e-81	4.68334	0.584	0.0568	0.5272	0.550857	1.00948
443	RUNX1	Lung macrophages	19.5327	5.78742e-85	2.32478e-82	4.27114	0.6	0.0736	0.5264	0.588276	1.00593
444	ZFP36	Lung macrophages	22.176	5.86209e-109	4.18319e-106	3.26212	0.754	0.2284	0.5256	1.08491	0.750595
445	CLEC7A	Lung macrophages	18.578	4.8395e-77	1.6774e-74	11.0403	0.526	0.0008	0.5252	0.54268	1.12652
446	ITGAM	Lung macrophages	18.3817	1.84064e-75	6.10085e-73	28.9974	0.52	0	0.52	0.429127	1.09388
447	LAIR1	Lung macrophages	18.39	1.58066e-75	5.26793e-73	9.02571	0.522	0.0032	0.5188	0.455148	1.15154
448	MS4A4A	Lung macrophages	18.3479	3.43179e-75	1.11913e-72	10.0655	0.52	0.0016	0.5184	0.585092	1.13837
449	DPP7	Lung macrophages	21.4541	4.18477e-102	2.48854e-99	3.25941	0.706	0.19	0.516	0.759109	0.785681
450	ACY3	Lung macrophages	18.259	1.7545e-74	5.69096e-72	10.118	0.518	0.0028	0.5152	0.749938	1.19476
451	LCP2	Lung macrophages	18.3567	2.91736e-75	9.61713e-73	5.62905	0.536	0.0272	0.5088	0.451384	1.08851
452	OTULINL	Lung macrophages	18.9032	1.07365e-79	3.97093e-77	3.86944	0.592	0.0856	0.5064	0.531887	1.00027
453	BIN2	Lung macrophages	17.8844	1.56055e-71	4.68599e-69	8.12825	0.508	0.0024	0.5056	0.443295	1.19723
454	SLA	Lung macrophages	17.9878	2.42653e-72	7.43353e-70	6.76408	0.516	0.0104	0.5056	0.466485	1.15321
455	IL10RA	Lung macrophages	17.8556	2.61588e-71	7.77789e-69	9.52191	0.506	0.0008	0.5052	0.445045	1.13901
456	ITPR2	Lung macrophages	20.617	1.93228e-94	9.76704e-92	3.44723	0.684	0.1804	0.5036	0.865106	0.862236
457	CD300A	Lung macrophages	17.8363	3.69457e-71	1.08785e-68	9.44704	0.506	0.0028	0.5032	0.39433	1.14898
458	HAVCR2	Lung macrophages	17.6923	4.8109e-70	1.35726e-67	8.80025	0.502	0.0016	0.5004	0.454177	1.14979
459	PARVG	Lung macrophages	17.696	4.49794e-70	1.27489e-67	9.29003	0.502	0.0024	0.4996	0.426277	1.12845
460	GSN	Lung macrophages	22.6134	3.19853e-113	2.5868e-110	2.88025	0.786	0.2868	0.4992	0.980165	0.694556
461	MKNK1	Lung macrophages	20.2882	1.6354e-91	7.81077e-89	3.38643	0.666	0.1712	0.4948	0.683824	0.873109
462	LYN	Lung macrophages	19.2141	2.81965e-82	1.08246e-79	3.36461	0.626	0.1324	0.4936	0.575548	0.923398
463	BST2	Lung macrophages	18.4078	1.13778e-75	3.83408e-73	3.75715	0.58	0.0864	0.4936	0.535025	0.99305
464	PRKCB	Lung macrophages	18.8663	2.1608e-79	7.84824e-77	2.80436	0.66	0.1676	0.4924	0.669252	0.861821
465	NFKBID	Lung macrophages	17.7114	3.42604e-70	9.75634e-68	5.88926	0.516	0.0236	0.4924	0.482845	1.18219
466	IKZF1	Lung macrophages	17.7314	2.39999e-70	6.9321e-68	3.65168	0.56	0.0684	0.4916	0.48388	1.04627
467	GADD45B	Lung macrophages	19.7876	3.80937e-87	1.61581e-84	3.37922	0.668	0.1768	0.4912	0.903963	0.905971
468	EFHD2	Lung macrophages	18.5719	5.4256e-77	1.86986e-74	3.64999	0.592	0.102	0.49	0.513994	0.999974
469	MFSD1	Lung macrophages	19.1901	4.47914e-82	1.70872e-79	3.55863	0.622	0.136	0.486	0.6049	0.950633
470	ABCG2	Lung macrophages	18.21	4.29729e-74	1.37188e-71	4.02143	0.568	0.0836	0.4844	0.587397	1.02226
471	CPVL	Lung macrophages	17.9934	2.19557e-72	6.76011e-70	4.24791	0.554	0.0716	0.4824	0.541664	1.05864
472	SH2B3	Lung macrophages	18.132	1.78054e-73	5.65447e-71	3.5595	0.584	0.1052	0.4788	0.506401	1.02953
473	RAB32	Lung macrophages	20.698	3.60783e-95	1.8704e-92	2.87816	0.72	0.242	0.478	0.770119	0.795293
474	IFNGR1	Lung macrophages	23.2104	3.57606e-119	3.28651e-116	3.63048	0.754	0.2808	0.4732	1.09882	0.746058
475	GLRX	Lung macrophages	21.5109	1.23086e-102	7.54131e-100	3.00141	0.73	0.258	0.472	0.833543	0.758753
476	MEF2C	Lung macrophages	22.8771	7.85745e-116	6.61946e-113	2.62616	0.844	0.3752	0.4688	1.47132	0.552051
477	PTPN6	Lung macrophages	17.7162	3.14709e-70	9.00425e-68	4.08709	0.55	0.082	0.468	0.506768	1.04672
478	CD83	Lung macrophages	18.121	2.17701e-73	6.8419e-71	3.53458	0.592	0.126	0.466	0.600949	1.03038
479	PPP1R18	Lung macrophages	19.9873	7.10183e-89	3.16742e-86	2.569	0.722	0.258	0.464	0.742491	0.771107
480	DAB2	Lung macrophages	24.5892	1.64866e-133	2.17393e-130	4.52298	0.81	0.3532	0.4568	2.15461	0.664402
481	GPSM3	Lung macrophages	18.8374	3.72767e-79	1.32226e-76	2.77227	0.662	0.208	0.454	0.650158	0.880555
482	NR4A2	Lung macrophages	17.5547	5.47775e-69	1.51026e-66	3.80059	0.574	0.1204	0.4536	0.73534	1.11545
483	SPP1	Lung macrophages	17.9656	3.62475e-72	1.09931e-69	4.58942	0.604	0.1508	0.4532	1.79362	1.09718
484	NINJ1	Lung macrophages	20.5088	1.79716e-93	8.93513e-91	3.28215	0.696	0.248	0.448	0.904563	0.83008
485	CREG1	Lung macrophages	20.2238	6.04593e-91	2.82094e-88	3.41224	0.688	0.2428	0.4452	0.985029	0.85299
486	RGS19	Lung macrophages	17.9046	1.08501e-71	3.27424e-69	3.04654	0.608	0.1684	0.4396	0.580905	0.941266
487	CTSZ	Lung macrophages	21.7592	5.64945e-105	3.60709e-102	2.9396	0.754	0.3204	0.4336	0.999949	0.735042
488	TPP1	Lung macrophages	19.4761	1.7511e-84	6.94214e-82	2.89474	0.68	0.2504	0.4296	0.722476	0.85505
489	BIN1	Lung macrophages	23.9037	2.79978e-126	2.97936e-123	3.12821	0.81	0.3864	0.4236	1.3138	0.641497
490	ARPC1B	Lung macrophages	24.2213	1.32628e-129	1.64177e-126	2.73819	0.846	0.4268	0.4192	1.34245	0.551834
491	FCGRT	Lung macrophages	25.9489	1.86972e-148	4.20037e-145	3.67637	0.854	0.4352	0.4188	2.01679	0.543077
492	AP1B1	Lung macrophages	20.2018	9.44212e-91	4.37192e-88	2.93355	0.71	0.2912	0.4188	0.846067	0.812787
493	RAB31	Lung macrophages	18.8803	1.65523e-79	6.08483e-77	2.2488	0.724	0.3104	0.4136	0.761479	0.756807
494	OSTF1	Lung macrophages	18.5132	1.61655e-76	5.50862e-74	2.41103	0.684	0.2732	0.4108	0.652287	0.820022
495	RGS2	Lung macrophages	17.8456	3.12787e-71	9.25484e-69	2.43984	0.702	0.2984	0.4036	0.858091	0.882084
496	RNF213	Lung macrophages	18.2298	2.99441e-74	9.60998e-72	2.56809	0.682	0.282	0.4	0.731696	0.871657
497	TIMP2	Lung macrophages	17.6269	1.53051e-69	4.23903e-67	2.70414	0.652	0.2592	0.3928	0.743281	0.921781
498	KCTD12	Lung macrophages	21.4953	1.72097e-102	1.04387e-99	2.3882	0.83	0.4396	0.3904	1.30106	0.592866
499	NRP1	Lung macrophages	18.672	8.37006e-78	2.93465e-75	2.77248	0.694	0.3048	0.3892	1.08672	0.824901
500	LPAR6	Lung macrophages	17.6578	8.85628e-70	2.47552e-67	2.46153	0.668	0.2892	0.3788	0.786755	0.858234
501	LGMN	Lung macrophages	18.1021	3.06517e-73	9.58355e-71	3.13873	0.668	0.2904	0.3776	0.959115	0.973925
502	RB1	Lung macrophages	17.7163	3.14077e-70	9.00425e-68	2.37038	0.676	0.3084	0.3676	0.733486	0.846187
503	CTSB	Lung macrophages	23.8047	2.9867e-125	3.01936e-122	3.21162	0.806	0.4464	0.3596	1.42026	0.649952
504	JUNB	Lung macrophages	19.5983	1.59878e-85	6.5524e-83	2.08114	0.854	0.5016	0.3524	1.34861	0.624569
505	GRN	Lung macrophages	24.0323	1.27997e-127	1.49304e-124	2.73552	0.842	0.4928	0.3492	1.39767	0.577122
506	COTL1	Lung macrophages	21.1905	1.16932e-99	6.3327e-97	2.05526	0.828	0.51	0.318	1.11742	0.588447
507	NPC2	Lung macrophages	23.2136	3.31558e-119	3.094e-116	2.62883	0.852	0.5344	0.3176	1.58227	0.563342
508	CYFIP1	Lung macrophages	19.8215	1.94084e-87	8.3492e-85	2.27224	0.764	0.4472	0.3168	1.00062	0.70524
509	CTSC	Lung macrophages	22.2923	4.38906e-110	3.16932e-107	2.08417	0.89	0.5744	0.3156	1.38875	0.527733
510	SAT1	Lung macrophages	23.9486	9.54919e-127	1.03431e-123	2.8268	0.86	0.552	0.308	1.71557	0.572578
511	CRABP1	Lung neural crests	30.3741	1.20833e-202	7.32926e-198	6.47567	0.876	0.062	0.814	1.53224	0.607754
512	HAND2	Lung neural crests	29.2198	1.0878e-187	3.29909e-183	7.34845	0.834	0.0204	0.8136	1.19237	0.601068
513	PHOX2B	Lung neural crests	27.9397	8.79559e-172	1.33376e-167	9.571	0.792	0.0052	0.7868	1.10795	0.708957
514	PLP1	Lung neural crests	27.021	8.37994e-161	6.35367e-157	7.88963	0.77	0.0192	0.7508	1.23285	0.66212
515	SOX2-OT	Lung neural crests	27.3807	4.66083e-165	5.65414e-161	6.97799	0.784	0.0332	0.7508	1.17478	0.642514
516	CDH6	Lung neural crests	27.1001	9.8114e-162	9.91867e-158	6.12817	0.784	0.052	0.732	1.0679	0.704802
517	NEFM	Lung neural crests	26.5517	2.45249e-155	1.65287e-151	7.0057	0.768	0.0484	0.7196	1.62254	0.769645
518	PTPRZ1	Lung neural crests	27.0235	7.82823e-161	6.35367e-157	5.96717	0.786	0.0708	0.7152	1.33761	0.639694
519	ASCL1	Lung neural crests	25.6533	3.87949e-145	2.35314e-141	6.37739	0.742	0.0288	0.7132	1.09851	0.767558
520	HAND2-AS1	Lung neural crests	22.3977	4.1423e-111	1.14207e-107	6.99815	0.642	0.0132	0.6288	0.783015	0.937433
521	DLX1	Lung neural crests	21.781	3.51315e-105	8.52374e-102	9.04607	0.618	0.0036	0.6144	0.595108	0.921349
522	GFRA1	Lung neural crests	23.8286	1.68998e-125	7.32197e-122	4.31885	0.726	0.1148	0.6112	0.933771	0.737086
523	EDNRB	Lung neural crests	22.5433	1.56114e-112	4.73462e-109	4.43835	0.686	0.076	0.61	0.843699	0.814282
524	NKAIN4	Lung neural crests	22.4435	1.48097e-111	4.27761e-108	4.1945	0.69	0.092	0.598	0.799351	0.816909
525	SOX10	Lung neural crests	20.9527	1.77423e-97	3.54023e-94	7.43645	0.598	0.0096	0.5884	0.695844	0.942045
526	MOXD1	Lung neural crests	23.326	2.41717e-120	9.16347e-117	4.02037	0.728	0.1452	0.5828	0.984662	0.745684
527	ELAVL4	Lung neural crests	21.7401	8.56433e-105	1.99799e-101	5.49601	0.646	0.066	0.58	0.907984	0.990019
528	TFAP2B	Lung neural crests	20.4035	1.55564e-92	2.69597e-89	10.3766	0.578	0.0016	0.5764	0.638768	1.06257
529	NEFL	Lung neural crests	20.3538	4.295e-92	7.04102e-89	7.20634	0.584	0.0144	0.5696	0.772969	1.12524
530	S100B	Lung neural crests	21.0371	3.0014e-98	6.27769e-95	5.12673	0.63	0.0616	0.5684	0.942705	0.960277
531	LINC01198	Lung neural crests	19.9944	6.15666e-89	8.89139e-86	8.72048	0.568	0.0044	0.5636	0.671125	1.00657
532	LINC00682	Lung neural crests	19.6895	2.65437e-86	3.50008e-83	8.78728	0.56	0.006	0.554	0.763582	1.10641
533	LINC00632	Lung neural crests	21.3294	6.05742e-101	1.36081e-97	3.02415	0.726	0.1772	0.5488	0.793177	0.767318
534	SCRG1	Lung neural crests	19.916	2.95736e-88	4.17167e-85	5.68356	0.582	0.0336	0.5484	0.673519	0.981283
535	FLRT3	Lung neural crests	20.3928	1.93904e-92	3.26707e-89	4.2269	0.624	0.0792	0.5448	0.622543	0.914681
536	ERBB3	Lung neural crests	22.1425	1.23137e-108	3.24739e-105	3.63591	0.71	0.1768	0.5332	1.08286	0.740958
537	MPZ	Lung neural crests	19.3023	5.14017e-83	6.3629e-80	5.32793	0.568	0.0388	0.5292	0.616964	1.00557
538	METRN	Lung neural crests	19.8316	1.58885e-87	2.1903e-84	3.63196	0.664	0.14	0.524	0.853781	1.03581
539	LSAMP	Lung neural crests	20.148	2.80382e-90	4.14801e-87	3.17828	0.668	0.1448	0.5232	0.664946	0.84327
540	KIF1A	Lung neural crests	18.8924	1.31615e-79	1.42558e-76	5.52528	0.554	0.032	0.522	0.560252	1.0693
541	PCBP4	Lung neural crests	23.6077	3.21543e-123	1.30023e-119	3.035	0.784	0.2652	0.5188	0.845547	0.678623
542	NGFR	Lung neural crests	18.3948	1.44652e-75	1.3927e-72	5.11339	0.542	0.0292	0.5128	0.47728	1.0587
543	NCAM1	Lung neural crests	20.2596	2.92563e-91	4.55017e-88	3.03541	0.702	0.1904	0.5116	0.796778	0.860827
544	SORCS1	Lung neural crests	18.2	5.16453e-74	4.74636e-71	5.30286	0.534	0.03	0.504	0.47529	1.07925
545	LGI4	Lung neural crests	17.7615	1.40467e-70	1.16714e-67	6.23203	0.512	0.0148	0.4972	0.423317	1.13053
546	DPPA4	Lung neural crests	18.889	1.40504e-79	1.49516e-76	4.00261	0.592	0.0948	0.4972	0.648649	1.00445
547	DNAJC1	Lung neural crests	23.8613	7.7349e-126	3.60899e-122	3.57729	0.77	0.2752	0.4948	1.17671	0.670953
548	TBX2	Lung neural crests	19.2593	1.1787e-82	1.4299e-79	2.78211	0.68	0.1872	0.4928	0.7169	0.842171
549	POSTN	Lung neural crests	17.7762	1.07969e-70	9.09578e-68	3.63629	0.576	0.0952	0.4808	0.834346	1.00088
550	TFAP2A	Lung neural crests	17.025	5.35656e-65	4.16548e-62	6.83006	0.488	0.0092	0.4788	0.467871	1.17592
551	CADM1	Lung neural crests	21.1367	3.65718e-99	7.9225e-96	2.14904	0.922	0.4456	0.4764	1.48126	0.46284
552	SYT11	Lung neural crests	19.0564	5.81014e-81	6.64943e-78	3.26336	0.63	0.1548	0.4752	0.599658	0.922725
553	GAS7	Lung neural crests	18.2859	1.07121e-74	1.01524e-71	3.219	0.606	0.1312	0.4748	0.64379	0.931452
554	NKAIN3	Lung neural crests	17.4806	2.01523e-68	1.60836e-65	2.8749	0.598	0.1276	0.4704	0.547185	0.961797
555	PCDH9	Lung neural crests	18.9707	2.97802e-80	3.28427e-77	3.44398	0.626	0.158	0.468	0.767552	0.919218
556	TAGLN3	Lung neural crests	17.2048	2.44528e-66	1.92624e-63	4.90518	0.522	0.0576	0.4644	0.595464	1.20906
557	KHDRBS3	Lung neural crests	17.8622	2.3211e-71	2.01126e-68	3.46862	0.578	0.1148	0.4632	0.525317	1.01607
558	INSC	Lung neural crests	16.4028	1.82555e-60	1.24417e-57	8.55662	0.466	0.0032	0.4628	0.41059	1.2019
559	CDH19	Lung neural crests	16.3237	6.69247e-60	4.51043e-57	12.0168	0.462	0.0004	0.4616	0.493109	1.24459
560	ECEL1	Lung neural crests	16.2515	2.18071e-59	1.45355e-56	5.96646	0.472	0.0184	0.4536	0.42476	1.21668
561	PHACTR3	Lung neural crests	16.0989	2.5979e-58	1.64144e-55	5.25482	0.472	0.0208	0.4512	0.408023	1.19774
562	ID4	Lung neural crests	18.5527	7.76101e-77	7.84587e-74	2.5692	0.708	0.2576	0.4504	0.863431	0.884519
563	CKB	Lung neural crests	25.0561	1.49864e-138	7.57514e-135	2.61988	0.95	0.5008	0.4492	1.8737	0.365816
564	SOX2	Lung neural crests	16.0648	4.50542e-58	2.81733e-55	2.19058	0.622	0.1732	0.4488	0.641584	0.931649
565	DLX2	Lung neural crests	15.8466	1.48481e-56	9.09725e-54	8.49846	0.45	0.002	0.448	0.385088	1.29192
566	RBMS3	Lung neural crests	18.9993	1.72801e-80	1.941e-77	2.73342	0.672	0.2252	0.4468	0.707003	0.828241
567	CRMP1	Lung neural crests	17.8164	5.26912e-71	4.50146e-68	2.34334	0.708	0.2664	0.4416	0.798948	0.868061
568	TPT1-AS1	Lung neural crests	20.9517	1.80934e-97	3.54023e-94	2.87992	0.732	0.2932	0.4388	0.889778	0.76875
569	NPR3	Lung neural crests	18.4991	2.09945e-76	2.08761e-73	2.80904	0.668	0.2296	0.4384	0.965836	0.836822
570	FOXD3-AS1	Lung neural crests	15.1543	7.0989e-52	3.74427e-49	8.74178	0.43	0.0016	0.4284	0.36197	1.27642
571	AKAP12	Lung neural crests	22.0501	9.53536e-108	2.4099e-104	2.22974	0.898	0.4716	0.4264	1.42946	0.511804
572	MEGF10	Lung neural crests	15.2895	8.98194e-53	5.04452e-50	5.56257	0.448	0.0228	0.4252	0.399823	1.24487
573	PAG1	Lung neural crests	16.1065	2.29521e-58	1.46545e-55	2.55218	0.586	0.1608	0.4252	0.541214	0.982428
574	MMP17	Lung neural crests	14.7724	2.20549e-49	1.05336e-46	5.68884	0.43	0.016	0.414	0.342039	1.29318
575	AP1S2	Lung neural crests	22.8682	9.64316e-116	3.0785e-112	2.27745	0.872	0.4604	0.4116	1.12047	0.564391
576	SPP1	Lung neural crests	13.8319	1.63577e-43	6.2402e-41	1.51554	0.568	0.158	0.41	0.841446	1.07066
577	BCHE	Lung neural crests	16.4321	1.1265e-60	7.76469e-58	2.6634	0.59	0.1804	0.4096	0.576106	0.968818
578	MEG3	Lung neural crests	23.1386	1.8916e-118	6.37427e-115	2.52099	0.944	0.5384	0.4056	1.91661	0.49666
579	FOXD3	Lung neural crests	14.3138	1.79551e-46	8.12749e-44	9.50708	0.406	0.0016	0.4044	0.355945	1.38968
580	NLGN4X	Lung neural crests	15.012	6.12407e-51	3.12152e-48	3.87779	0.47	0.0664	0.4036	0.378521	1.20755
581	MAB21L1	Lung neural crests	14.1759	1.29191e-45	5.55758e-43	9.28761	0.402	0.0012	0.4008	0.358794	1.39429
582	L1CAM	Lung neural crests	14.2016	8.95104e-46	3.8781e-43	6.29673	0.41	0.0108	0.3992	0.338023	1.42042
583	GPM6B	Lung neural crests	17.6809	5.88313e-70	4.82226e-67	2.44273	0.66	0.264	0.396	0.683426	0.857246
584	SNTB1	Lung neural crests	14.4067	4.69359e-47	2.15678e-44	4.15808	0.444	0.0528	0.3912	0.366891	1.25179
585	ENC1	Lung neural crests	17.6241	1.60899e-69	1.30126e-66	2.07018	0.728	0.3392	0.3888	0.842534	0.769772
586	NRXN1	Lung neural crests	13.8779	8.6221e-44	3.35245e-41	4.62137	0.418	0.0296	0.3884	0.492646	1.40868
587	SLIT3	Lung neural crests	14.7075	5.76592e-49	2.73232e-46	2.61203	0.532	0.1456	0.3864	0.502921	1.0977
588	NRXN2	Lung neural crests	13.8849	7.81835e-44	3.05955e-41	4.38864	0.42	0.0348	0.3852	0.319562	1.30505
589	SOX5	Lung neural crests	15.6534	3.15004e-55	1.87322e-52	2.39448	0.598	0.216	0.382	0.588256	0.985553
590	CYFIP2	Lung neural crests	14.8042	1.37657e-49	6.73366e-47	2.79274	0.518	0.136	0.382	0.415318	1.10772
591	SCG3	Lung neural crests	13.5637	6.57381e-42	2.30486e-39	6.72461	0.39	0.0084	0.3816	0.431339	1.45007
592	COL5A2	Lung neural crests	16.6708	2.13817e-62	1.58162e-59	2.04097	0.732	0.3504	0.3816	1.05234	0.781109
593	THY1	Lung neural crests	13.9607	2.70927e-44	1.10291e-41	1.64626	0.65	0.2704	0.3796	0.6688	0.865523
594	ITGA4	Lung neural crests	15.5976	7.55938e-55	4.40887e-52	2.70651	0.56	0.1804	0.3796	0.617397	1.00285
595	TBX2-AS1	Lung neural crests	13.989	1.81971e-44	7.50861e-42	2.63612	0.496	0.1168	0.3792	0.424467	1.14132
596	ZNF536	Lung neural crests	13.3785	8.07371e-41	2.67606e-38	6.18004	0.386	0.0092	0.3768	0.322857	1.42927
597	TUBB2B	Lung neural crests	23.146	1.59512e-118	5.69138e-115	2.36801	0.956	0.582	0.374	1.95216	0.460082
598	DLK1	Lung neural crests	13.4276	4.16932e-41	1.40497e-38	3.70728	0.426	0.0532	0.3728	0.434339	1.35213
599	DPYSL3	Lung neural crests	16.1623	9.30604e-59	6.00497e-56	2.46813	0.648	0.276	0.372	0.750747	1.04956
600	ADAM12	Lung neural crests	13.4639	2.54999e-41	8.73854e-39	4.51421	0.408	0.0376	0.3704	0.356492	1.35001
601	NES	Lung neural crests	17.0107	6.83921e-65	5.25113e-62	2.10767	0.712	0.3416	0.3704	0.833551	0.830944
602	INSM1	Lung neural crests	13.0531	6.10288e-39	1.85088e-36	7.6126	0.372	0.0032	0.3688	0.327258	1.47329
603	CDH2	Lung neural crests	14.8293	9.46877e-50	4.66941e-47	1.77487	0.658	0.2892	0.3688	0.631668	0.886559
604	NNAT	Lung neural crests	20.2704	2.34916e-91	3.74976e-88	2.09	0.824	0.4552	0.3688	1.08882	0.636536
605	KIF21A	Lung neural crests	15.1762	5.08638e-52	2.73026e-49	3.10501	0.566	0.1988	0.3672	0.771234	1.2382
606	TTLL7	Lung neural crests	13.9512	3.09185e-44	1.25026e-41	3.24559	0.464	0.098	0.366	0.375648	1.23206
607	JAKMIP2	Lung neural crests	13.2978	2.38252e-40	7.72801e-38	2.82947	0.454	0.0884	0.3656	0.339448	1.22942
608	HEYL	Lung neural crests	13.0814	4.20685e-39	1.29528e-36	4.30157	0.396	0.0316	0.3644	0.308221	1.37593
609	NELL2	Lung neural crests	12.891	5.05953e-38	1.45446e-35	3.87952	0.4	0.0412	0.3588	0.312843	1.37229
610	LINC02381	Lung neural crests	13.6823	1.29528e-42	4.62157e-40	2.14671	0.54	0.182	0.358	0.465205	1.09771
611	TTYH1	Lung neural crests	13.1623	1.44569e-39	4.47396e-37	3.45221	0.432	0.0744	0.3576	0.454232	1.36027
612	SRGAP3	Lung neural crests	14.492	1.36063e-47	6.34848e-45	2.31857	0.562	0.2048	0.3572	0.52156	1.05189
613	SFRP1	Lung neural crests	14.4319	3.26076e-47	1.50981e-44	1.66893	0.666	0.3104	0.3556	0.74639	0.874497
614	TRIL	Lung neural crests	13.4157	4.89229e-41	1.63949e-38	2.40419	0.498	0.1428	0.3552	0.403155	1.1425
615	EGFLAM	Lung neural crests	13.3595	1.04237e-40	3.4362e-38	3.6321	0.432	0.0772	0.3548	0.397878	1.28241
616	MLLT11	Lung neural crests	18.1927	5.891e-74	5.33321e-71	2.53505	0.728	0.374	0.354	0.969169	0.918432
617	SPON1	Lung neural crests	12.8367	1.02193e-37	2.89654e-35	3.70931	0.406	0.0528	0.3532	0.317087	1.38018
618	FZD3	Lung neural crests	15.1923	3.97619e-52	2.15339e-49	1.77396	0.684	0.3324	0.3516	0.650189	0.849924
619	MVB12B	Lung neural crests	13.779	3.4115e-43	1.2695e-40	2.52172	0.504	0.1548	0.3492	0.381982	1.13655
620	KIF5C	Lung neural crests	13.2789	3.07014e-40	9.80118e-38	2.99284	0.468	0.1196	0.3484	0.470861	1.30797
621	GULP1	Lung neural crests	15.4022	1.58316e-53	9.05924e-51	2.05126	0.626	0.28	0.346	0.560642	0.914713
622	DPYSL4	Lung neural crests	13.3168	1.84754e-40	6.02496e-38	2.1835	0.52	0.1816	0.3384	0.424997	1.09196
623	PLAT	Lung neural crests	12.9489	2.38349e-38	7.05233e-36	2.12941	0.518	0.18	0.338	0.52785	1.11562
624	ZFHX4	Lung neural crests	12.7223	4.44609e-37	1.22028e-34	2.07632	0.512	0.178	0.334	0.467379	1.13891
625	ZEB2	Lung neural crests	20.503	2.02224e-93	3.60768e-90	1.9362	0.91	0.5768	0.3332	1.54575	0.476507
626	CNP	Lung neural crests	18.8776	1.74253e-79	1.82232e-76	2.30152	0.716	0.384	0.332	0.82506	0.759243
627	UCHL1	Lung neural crests	15.2473	1.71457e-52	9.45443e-50	1.69074	0.768	0.4404	0.3276	0.962795	0.78972
628	NCALD	Lung neural crests	12.851	8.48801e-38	2.41713e-35	2.39097	0.482	0.1556	0.3264	0.379095	1.16727
629	RNF165	Lung neural crests	13.0057	1.13494e-38	3.40797e-36	2.39234	0.49	0.164	0.326	0.396864	1.15768
630	MSRB2	Lung neural crests	20.6821	5.01634e-95	9.50847e-92	2.08511	0.824	0.4988	0.3252	1.03296	0.632905
631	MEG8	Lung neural crests	12.6971	6.13414e-37	1.676e-34	1.85273	0.546	0.2288	0.3172	0.48789	1.05383
632	RHOB	Lung neural crests	15.104	1.52469e-51	7.97253e-49	1.60255	0.71	0.3952	0.3148	0.772884	0.799633
633	STMN3	Lung neural crests	13.2383	5.27206e-40	1.66553e-37	2.17139	0.53	0.2156	0.3144	0.455673	1.08749
634	TSHZ1	Lung neural crests	12.7919	1.82058e-37	5.11247e-35	2.06489	0.52	0.2064	0.3136	0.438994	1.0947
635	LITAF	Lung neural crests	14.8424	7.79682e-50	3.90846e-47	1.58763	0.698	0.3868	0.3112	0.727002	0.780012
636	BICD1	Lung neural crests	14.3294	1.43367e-46	6.53839e-44	1.93691	0.608	0.2976	0.3104	0.5745	0.951802
637	COL1A1	Lung neural crests	13.7861	3.08956e-43	1.15679e-40	1.67735	0.684	0.378	0.306	1.05019	0.813707
638	ZNF704	Lung neural crests	13.9801	2.06325e-44	8.45598e-42	1.68239	0.648	0.3452	0.3028	0.592939	0.908892
639	CDH11	Lung stromal cells	27.2202	3.74516e-163	5.67916e-159	4.20676	0.83	0.1404	0.6896	1.05263	0.604838
640	COL3A1	Lung stromal cells	30.7914	3.41542e-208	2.07166e-203	4.37886	0.946	0.312	0.634	1.96872	0.462534
641	PDGFRA	Lung stromal cells	23.1801	7.23365e-119	2.9251e-115	4.27797	0.71	0.0936	0.6164	0.808222	0.808813
642	DDR2	Lung stromal cells	23.0792	7.49561e-118	2.84159e-114	3.52445	0.74	0.1448	0.5952	0.759169	0.751329
643	TBX5	Lung stromal cells	22.5504	1.32984e-112	4.03315e-109	3.82039	0.704	0.116	0.588	0.697952	0.802328
644	CCDC80	Lung stromal cells	22.9962	5.09093e-117	1.81644e-113	3.54599	0.738	0.1612	0.5768	0.830536	0.75354
645	UNC5C	Lung stromal cells	21.6715	3.81352e-104	8.89664e-101	3.6953	0.686	0.1156	0.5704	0.683404	0.838041
646	COL1A2	Lung stromal cells	29.6513	3.26171e-193	9.89213e-189	3.63144	0.944	0.3796	0.5644	1.78654	0.441474
647	NR2F1	Lung stromal cells	29.4419	1.59961e-190	3.2342e-186	3.43715	0.952	0.3924	0.5596	1.73057	0.424253
648	COL6A3	Lung stromal cells	20.6182	1.88543e-94	3.46553e-91	4.20331	0.64	0.0908	0.5492	0.811496	0.916388
649	SNAI2	Lung stromal cells	21.5589	4.36933e-103	9.81578e-100	3.40445	0.71	0.1708	0.5392	0.867957	0.792517
650	GPC3	Lung stromal cells	24.3324	8.91412e-131	6.75869e-127	3.10597	0.838	0.3064	0.5316	1.22907	0.64233
651	PCDH7	Lung stromal cells	20.517	1.51917e-93	2.63277e-90	3.4834	0.666	0.1348	0.5312	0.707706	0.871785
652	PCOLCE	Lung stromal cells	23.4806	6.43406e-122	3.00203e-118	3.05848	0.784	0.2536	0.5304	0.914776	0.672975
653	NR2F1-AS1	Lung stromal cells	20.0462	2.17779e-89	3.47621e-86	3.19039	0.664	0.1408	0.5232	0.613765	0.864789
654	MEIS1	Lung stromal cells	23.2482	1.48244e-119	6.42277e-116	2.68477	0.82	0.304	0.516	0.904093	0.634224
655	TSHZ3	Lung stromal cells	19.5414	4.88505e-85	7.05495e-82	3.39907	0.634	0.1252	0.5088	0.608163	0.893313
656	SULF1	Lung stromal cells	18.939	5.44021e-80	6.87461e-77	3.87761	0.598	0.092	0.506	0.642619	1.00697
657	CD248	Lung stromal cells	18.5605	6.70468e-77	7.97409e-74	3.74409	0.584	0.0864	0.4976	0.511177	0.986758
658	SDC2	Lung stromal cells	22.6304	2.17733e-113	6.95096e-110	2.87557	0.792	0.2984	0.4936	0.999093	0.697519
659	PDE5A	Lung stromal cells	21.6738	3.62398e-104	8.79265e-101	3.08	0.746	0.2528	0.4932	0.943145	0.771011
660	EDNRA	Lung stromal cells	18.238	2.57602e-74	2.84092e-71	3.77564	0.574	0.0856	0.4884	0.538009	1.00548
661	NFIA	Lung stromal cells	23.8449	1.14463e-125	5.78574e-122	2.58412	0.874	0.3888	0.4852	1.26741	0.552484
662	OSR1	Lung stromal cells	18.0446	8.70041e-73	9.25846e-70	3.74973	0.572	0.0896	0.4824	0.54186	1.04038
663	TCF21	Lung stromal cells	17.5591	5.0657e-69	5.03713e-66	3.60784	0.56	0.0828	0.4772	0.52183	1.06484
664	LRRC17	Lung stromal cells	18.3632	2.59075e-75	2.91009e-72	3.61272	0.598	0.1212	0.4768	0.654904	1.02822
665	PCDH18	Lung stromal cells	19.1201	1.7171e-81	2.26419e-78	3.01141	0.65	0.1764	0.4736	0.633209	0.901741
666	HOXB5	Lung stromal cells	18.099	3.2466e-73	3.51653e-70	2.90344	0.64	0.1732	0.4668	0.803605	0.921947
667	FN1	Lung stromal cells	24.0914	3.07336e-128	2.07131e-124	2.59154	0.912	0.4468	0.4652	1.50569	0.52848
668	HOXA5	Lung stromal cells	17.9681	3.46577e-72	3.62448e-69	2.45104	0.678	0.2152	0.4628	0.749134	0.847735
669	COL5A2	Lung stromal cells	19.7904	3.60154e-87	5.6014e-84	2.39358	0.794	0.338	0.456	1.16596	0.704893
670	COL6A2	Lung stromal cells	19.7254	1.30406e-86	1.97748e-83	2.21423	0.814	0.3588	0.4552	1.12469	0.655661
671	COL6A1	Lung stromal cells	23.9202	1.88758e-126	1.04084e-122	2.51347	0.866	0.4208	0.4452	1.12841	0.587152
672	PTN	Lung stromal cells	19.5908	1.85134e-85	2.73889e-82	2.51264	0.794	0.3492	0.4448	1.28303	0.79352
673	COL1A1	Lung stromal cells	20.5696	5.14295e-94	9.17501e-91	2.78681	0.798	0.3552	0.4428	1.43524	0.737366
674	MFAP4	Lung stromal cells	16.2581	1.95572e-59	1.52085e-56	3.81788	0.514	0.0716	0.4424	0.509618	1.16579
675	LTBP4	Lung stromal cells	17.5024	1.37385e-68	1.32274e-65	2.83954	0.608	0.166	0.442	0.563733	0.957674
676	NFIB	Lung stromal cells	21.5344	7.41891e-103	1.60715e-99	2.23609	0.872	0.4344	0.4376	1.29113	0.561169
677	CXCL12	Lung stromal cells	16.6864	1.64652e-62	1.40664e-59	2.98335	0.576	0.1388	0.4372	0.589262	1.09324
678	COLEC11	Lung stromal cells	16.1195	1.86055e-58	1.42852e-55	3.74464	0.518	0.0876	0.4304	0.541528	1.18343
679	PDGFRB	Lung stromal cells	15.9551	2.62669e-57	1.91957e-54	3.73716	0.504	0.0736	0.4304	0.438695	1.15015
680	TSHZ2	Lung stromal cells	16.5903	8.18498e-62	6.70903e-59	2.55419	0.608	0.1888	0.4192	0.61378	0.954038
681	TBX5-AS1	Lung stromal cells	15.0487	3.52169e-51	2.05396e-48	3.65816	0.476	0.0628	0.4132	0.360945	1.20354
682	VCAN	Lung stromal cells	26.4017	1.31153e-153	1.59105e-149	2.74247	0.994	0.5828	0.4112	2.31494	0.296342
683	HAS2	Lung stromal cells	15.6587	2.89748e-55	1.93131e-52	2.74818	0.556	0.1452	0.4108	0.527015	1.05855
684	MFAP2	Lung stromal cells	22.4878	5.45829e-112	1.5049e-108	2.14488	0.856	0.4472	0.4088	1.09571	0.540422
685	BMP4	Lung stromal cells	15.87	1.02275e-56	7.21347e-54	2.9633	0.55	0.144	0.406	0.545137	1.0764
686	PMP22	Lung stromal cells	17.1085	1.28299e-65	1.16151e-62	2.34454	0.666	0.2636	0.4024	0.795197	0.85707
687	SFRP1	Lung stromal cells	17.2814	6.49387e-67	6.05988e-64	2.35274	0.704	0.3028	0.4012	0.929776	0.890933
688	QPRT	Lung stromal cells	23.992	3.37191e-127	2.04527e-123	2.0282	0.938	0.542	0.396	1.25011	0.413974
689	GPC6	Lung stromal cells	15.2838	9.80093e-53	5.94485e-50	2.45567	0.574	0.19	0.384	0.530663	1.04401
690	PLEKHH2	Lung stromal cells	14.4194	3.90682e-47	2.04286e-44	3.2226	0.488	0.1072	0.3808	0.476746	1.25094
691	S1PR3	Lung stromal cells	14.5223	8.7466e-48	4.6538e-45	2.90492	0.502	0.1264	0.3756	0.433048	1.12644
692	DSEL	Lung stromal cells	14.3473	1.1082e-46	5.64866e-44	2.6896	0.516	0.1432	0.3728	0.430879	1.1654
693	WNT2	Lung stromal cells	13.5899	4.59991e-42	1.93759e-39	3.89765	0.428	0.058	0.37	0.418328	1.3164
694	PBX1	Lung stromal cells	24.6639	2.61055e-134	2.4513e-130	2.09772	0.958	0.5888	0.3692	1.51409	0.391586
695	PLAC9	Lung stromal cells	13.6034	3.8209e-42	1.63212e-39	2.94808	0.47	0.102	0.368	0.43665	1.28478
696	MAGI2-AS3	Lung stromal cells	15.7452	7.41182e-56	5.16749e-53	2.03765	0.638	0.27	0.368	0.566167	0.895793
697	NRP2	Lung stromal cells	16.2964	1.04668e-59	8.24509e-57	1.7272	0.802	0.4356	0.3664	1.18537	0.681503
698	ROR1	Lung stromal cells	15.2303	2.22679e-52	1.3242e-49	2.18202	0.6	0.2336	0.3664	0.546287	0.963758
699	ACTN1	Lung stromal cells	17.6408	1.19778e-69	1.21087e-66	1.85111	0.75	0.3844	0.3656	0.786258	0.723866
700	RSPO2	Lung stromal cells	13.2165	7.04597e-40	2.72217e-37	4.22964	0.408	0.0428	0.3652	0.395984	1.4391
701	NEXN	Lung stromal cells	13.9346	3.90631e-44	1.80871e-41	2.83041	0.496	0.134	0.362	0.498867	1.24008
702	HHIP	Lung stromal cells	14.0956	4.0416e-45	1.94562e-42	3.30199	0.49	0.1296	0.3604	0.655502	1.27601
703	TPM2	Lung stromal cells	22.657	1.18972e-113	4.00908e-110	1.98789	0.946	0.586	0.36	1.5295	0.428075
704	NR2F2-AS1	Lung stromal cells	13.6482	2.0702e-42	8.90566e-40	2.55436	0.496	0.1372	0.3588	0.402349	1.16831
705	HOTAIRM1	Lung stromal cells	15.6367	4.09213e-55	2.69796e-52	2.05979	0.652	0.2948	0.3572	0.687955	0.910282
706	KANK2	Lung stromal cells	16.3724	3.00853e-60	2.40113e-57	1.81904	0.696	0.3392	0.3568	0.637483	0.783896
707	TBX3	Lung stromal cells	15.9054	5.81446e-57	4.1492e-54	1.71003	0.75	0.394	0.356	0.893979	0.750708
708	HOXB3	Lung stromal cells	14.8976	3.41701e-50	1.93703e-47	1.98333	0.61	0.2544	0.3556	0.559529	0.919463
709	LAMB1	Lung stromal cells	15.006	6.7062e-51	3.87401e-48	1.73002	0.674	0.3188	0.3552	0.642147	0.831945
710	GLI3	Lung stromal cells	14.9819	9.63972e-51	5.5161e-48	1.7556	0.664	0.3092	0.3548	0.608133	0.841781
711	ZNF503	Lung stromal cells	17.438	4.24708e-68	4.02517e-65	1.61135	0.826	0.472	0.354	0.946624	0.613951
712	H19	Lung stromal cells	15.6775	2.15737e-55	1.45397e-52	1.66943	0.738	0.3856	0.3524	0.876647	0.77105
713	FZD7	Lung stromal cells	14.0648	6.24654e-45	2.98339e-42	2.14379	0.568	0.22	0.348	0.512597	1.05003
714	DACT3	Lung stromal cells	12.8703	6.61606e-38	2.37458e-35	2.69425	0.452	0.1056	0.3464	0.357344	1.22714
715	MYLK	Lung stromal cells	13.9602	2.72652e-44	1.27215e-41	2.81147	0.524	0.1836	0.3404	0.647746	1.30351
716	NOTCH2	Lung stromal cells	15.9224	4.42984e-57	3.19877e-54	1.95281	0.662	0.3232	0.3388	0.641681	0.858895
717	MYL9	Lung stromal cells	14.3319	1.3832e-46	6.93385e-44	2.25825	0.588	0.25	0.338	0.652498	1.17112
718	ZFHX4	Lung stromal cells	12.3818	3.27869e-35	1.01986e-32	1.93815	0.514	0.1776	0.3364	0.445213	1.1568
719	FAT1	Lung stromal cells	15.612	6.03574e-55	3.9366e-52	1.85572	0.704	0.3696	0.3344	0.799366	0.851724
720	NR2F2	Lung stromal cells	16.4168	1.44966e-60	1.1724e-57	1.56193	0.846	0.512	0.334	1.1565	0.616552
721	MEST	Lung stromal cells	16.8298	1.47631e-63	1.27925e-60	1.61441	0.818	0.484	0.334	0.942414	0.654495
722	PALLD	Lung stromal cells	14.6791	8.77491e-49	4.88304e-46	1.89384	0.632	0.2984	0.3336	0.60741	0.91679
723	FBXO17	Lung stromal cells	14.176	1.28931e-45	6.25634e-43	1.87315	0.604	0.272	0.332	0.523782	0.948865
724	BNC2	Lung stromal cells	12.3536	4.65877e-35	1.43443e-32	2.29706	0.474	0.144	0.33	0.427576	1.21946
725	COLEC12	Lung stromal cells	12.2948	9.65369e-35	2.9132e-32	1.79906	0.53	0.2024	0.3276	0.493862	1.11753
726	CALD1	Lung stromal cells	24.6607	2.82892e-134	2.4513e-130	2.14996	0.986	0.66	0.326	2.03537	0.318884
727	FAT4	Lung stromal cells	12.9334	2.91733e-38	1.07898e-35	2.3712	0.494	0.1712	0.3228	0.417152	1.16164
728	PTPN13	Lung stromal cells	12.8562	7.9386e-38	2.83249e-35	2.17613	0.518	0.1956	0.3224	0.461173	1.14966
729	FZD1	Lung stromal cells	12.7143	4.92554e-37	1.68793e-34	2.56051	0.468	0.146	0.322	0.385848	1.21445
730	HOXA3	Lung stromal cells	12.8298	1.11592e-37	3.9353e-35	2.19333	0.506	0.1848	0.3212	0.416825	1.12937
731	RAB34	Lung stromal cells	21.0042	6.00137e-98	1.2134e-94	1.57859	0.916	0.5956	0.3204	1.15007	0.430517
732	FHL1	Lung stromal cells	12.2134	2.63533e-34	7.61183e-32	1.69663	0.546	0.23	0.316	0.437914	1.08013
733	FBN1	Lung stromal cells	12.1199	8.28483e-34	2.31578e-31	2.08821	0.484	0.168	0.316	0.393145	1.21044
734	PRKG1	Lung stromal cells	12.1552	5.38455e-34	1.54789e-31	2.49067	0.452	0.1364	0.3156	0.372218	1.25421
735	GPX8	Lung stromal cells	15.055	3.20282e-51	1.88612e-48	1.62727	0.682	0.3668	0.3152	0.614061	0.803409
736	RARRES2	Lung stromal cells	12.6758	8.05297e-37	2.69868e-34	1.92904	0.548	0.2336	0.3144	0.528189	1.08873
737	HIF3A	Lung stromal cells	13.7563	4.66942e-43	2.06736e-40	1.82656	0.6	0.2856	0.3144	0.540535	0.957243
738	SOX11	Lung stromal cells	14.7623	2.56504e-49	1.44061e-46	1.25459	0.87	0.5568	0.3132	1.06183	0.567712
739	BASP1	Lung stromal cells	12.5834	2.6071e-36	8.4565e-34	1.34419	0.664	0.3528	0.3112	0.641307	0.910125
740	MDFI	Lung stromal cells	15.4034	1.55366e-53	9.71533e-51	1.48439	0.77	0.46	0.31	0.837001	0.692272
741	CCN1	Lung stromal cells	14.3431	1.1776e-46	5.95235e-44	1.2957	0.858	0.5492	0.3088	1.21832	0.60192
742	PTCH1	Lung stromal cells	13.4998	1.56714e-41	6.51071e-39	2.14606	0.558	0.25	0.308	0.567288	1.06466
743	FBN2	Lung stromal cells	12.5502	3.9644e-36	1.2723e-33	1.84602	0.544	0.2368	0.3072	0.456749	1.07064
744	PIEZO2	Lung stromal cells	12.2791	1.173e-34	3.50489e-32	2.15113	0.498	0.1908	0.3072	0.486	1.16609
745	PLXDC2	Lung stromal cells	12.5395	4.53714e-36	1.44844e-33	1.60909	0.588	0.2824	0.3056	0.529299	0.980014
746	MEG3	Lung stromal cells	12.7411	3.49431e-37	1.20427e-34	1.16109	0.86	0.5552	0.3048	1.33779	0.602093
747	PKDCC	Lung stromal cells	12.218	2.49184e-34	7.23182e-32	2.1731	0.494	0.1892	0.3048	0.448688	1.18758
748	CRABP2	Lung stromal cells	13.0256	8.75511e-39	3.27809e-36	1.40579	0.73	0.4264	0.3036	0.989969	0.769973
749	EMP3	Lung stromal cells	13.494	1.69671e-41	7.00105e-39	1.25618	0.75	0.4468	0.3032	0.801999	0.708221
750	ALAS2	Proerythroblasts	35.1051	5.64375e-270	4.27909e-266	11.0091	0.994	0.0072	0.9868	2.4237	0.186283
751	HBG1	Proerythroblasts	35.0241	9.66257e-269	5.32812e-265	10.2125	0.992	0.0064	0.9856	2.15245	0.432435
752	AHSP	Proerythroblasts	35.1766	4.55794e-271	4.60777e-267	11.0332	0.996	0.0124	0.9836	3.09247	0.208137
753	SLC4A1	Proerythroblasts	34.8755	1.74651e-266	8.14897e-263	10.402	0.988	0.0064	0.9816	2.23055	0.254852
754	GYPA	Proerythroblasts	34.6726	2.03716e-263	6.50348e-260	10.3533	0.982	0.006	0.976	1.9654	0.299445
755	HEMGN	Proerythroblasts	34.703	7.10432e-264	2.53482e-260	9.15836	0.984	0.0116	0.9724	1.96444	0.29435
756	HBM	Proerythroblasts	34.4545	3.85402e-260	1.11319e-256	10.8861	0.976	0.0092	0.9668	2.72388	0.346607
757	GYPB	Proerythroblasts	34.1864	3.84801e-256	1.0148e-252	10.6139	0.968	0.0044	0.9636	1.84865	0.317462
758	MYL4	Proerythroblasts	34.0414	5.43982e-254	1.31983e-250	7.14706	0.976	0.0392	0.9368	1.77691	0.302659
759	SLC30A10	Proerythroblasts	32.9485	4.44298e-238	7.92628e-235	9.38576	0.934	0.008	0.926	1.32831	0.45599
760	MT1G	Proerythroblasts	33.0087	6.09503e-239	1.1203e-235	10.0965	0.936	0.012	0.924	2.5104	0.435613
761	HBZP1	Proerythroblasts	31.7904	8.78368e-222	1.06557e-218	10.808	0.9	0.002	0.898	1.17729	0.492133
762	SPTA1	Proerythroblasts	32.0713	1.1089e-225	1.46221e-222	8.71284	0.91	0.0144	0.8956	1.35625	0.482215
763	ANK1	Proerythroblasts	32.2225	8.55392e-228	1.1792e-224	6.94175	0.92	0.0288	0.8912	1.24716	0.45352
764	AC104389.5	Proerythroblasts	31.6622	5.15819e-220	6.01683e-217	8.57132	0.898	0.0132	0.8848	1.20106	0.504202
765	MT1E	Proerythroblasts	32.883	3.84776e-237	6.66827e-234	7.0665	0.94	0.0608	0.8792	1.79931	0.453847
766	RHAG	Proerythroblasts	31.0276	2.28848e-211	2.27557e-208	7.84713	0.884	0.0076	0.8764	1.05064	0.508619
767	SMIM1	Proerythroblasts	34.246	4.99611e-257	1.37747e-253	6.14625	0.978	0.104	0.874	1.68416	0.31565
768	KLF1	Proerythroblasts	30.9111	8.47694e-210	7.67429e-207	9.56188	0.876	0.0036	0.8724	1.03605	0.537782
769	HBQ1	Proerythroblasts	30.3931	6.77878e-203	5.20473e-200	7.48881	0.866	0.0188	0.8472	1.06554	0.564538
770	C17orf99	Proerythroblasts	29.9395	6.02546e-197	4.20092e-194	10.2759	0.848	0.0024	0.8456	0.977396	0.585381
771	AC073349.1	Proerythroblasts	29.982	1.68678e-197	1.18969e-194	9.29355	0.85	0.0052	0.8448	1.00622	0.571923
772	PKLR	Proerythroblasts	29.9214	1.03812e-196	7.07511e-194	9.44266	0.848	0.004	0.844	1.02017	0.553426
773	SLC39A8	Proerythroblasts	31.3732	4.69624e-216	4.91129e-213	5.84919	0.902	0.0756	0.8264	1.1571	0.494922
774	CTSE	Proerythroblasts	29.0535	1.38932e-185	7.95003e-183	9.32063	0.824	0.0024	0.8216	1.02004	0.610233
775	HBA1	Proerythroblasts	35.3182	3.08993e-273	6.50227e-269	11.7946	1	0.1872	0.8128	6.18484	0.0598249
776	HBG2	Proerythroblasts	35.3368	1.60039e-273	6.50227e-269	12.2271	1	0.1888	0.8112	6.50972	0.059207
777	HBE1	Proerythroblasts	35.2177	1.07298e-271	1.30166e-267	11.2674	0.998	0.1976	0.8004	5.8634	0.0905563
778	MT1H	Proerythroblasts	28.466	3.09097e-178	1.52428e-175	9.67223	0.808	0.008	0.8	1.74762	0.675961
779	TLCD4	Proerythroblasts	30.8039	2.32318e-208	2.01307e-205	4.93018	0.898	0.1172	0.7808	1.0897	0.486449
780	FECH	Proerythroblasts	32.0909	5.89919e-226	7.95158e-223	4.69568	0.936	0.1584	0.7776	1.20264	0.413958
781	EPB42	Proerythroblasts	27.0978	1.04486e-161	4.3409e-159	9.47224	0.768	0.002	0.766	0.766649	0.689131
782	RGS10	Proerythroblasts	29.6247	7.18394e-193	4.49226e-190	3.74009	0.986	0.2236	0.7624	1.75612	0.289001
783	HBA2	Proerythroblasts	35.228	7.45709e-272	1.13079e-267	11.7163	0.998	0.2396	0.7584	6.39507	0.0726462
784	MT1F	Proerythroblasts	28.5915	8.58132e-180	4.52616e-177	5.54954	0.834	0.078	0.756	1.12495	0.633071
785	TF	Proerythroblasts	26.0958	4.07365e-150	1.46208e-147	6.74288	0.748	0.0148	0.7332	0.732974	0.731433
786	HMBS	Proerythroblasts	34.7153	4.62922e-264	1.75494e-260	4.96126	0.992	0.2744	0.7176	1.83687	0.268441
787	MT1X	Proerythroblasts	29.4657	7.91323e-191	4.79985e-188	4.88359	0.878	0.162	0.716	1.38106	0.595857
788	OSBP2	Proerythroblasts	25.0082	4.97755e-138	1.57249e-135	6.45252	0.718	0.0228	0.6952	0.67007	0.751497
789	AC073210.3	Proerythroblasts	24.574	2.39451e-133	7.04096e-131	8.30455	0.698	0.0056	0.6924	0.653597	0.805268
790	TESC	Proerythroblasts	25.8217	5.06431e-147	1.76541e-144	3.63091	0.818	0.146	0.672	0.870935	0.626039
791	TUBB1	Proerythroblasts	23.654	1.07399e-123	2.72569e-121	5.87674	0.68	0.0112	0.6688	0.608937	0.850392
792	SELENBP1	Proerythroblasts	31.59	5.06682e-219	5.58788e-216	4.07827	0.938	0.2776	0.6604	1.41519	0.400123
793	SMIM5	Proerythroblasts	23.4011	4.16673e-121	1.02739e-118	6.27154	0.674	0.018	0.656	0.6244	0.864491
794	TSPAN32	Proerythroblasts	23.144	1.67114e-118	3.91369e-116	5.60356	0.672	0.0232	0.6488	0.592731	0.835506
795	GATA1	Proerythroblasts	22.7842	6.57884e-115	1.45108e-112	6.42362	0.654	0.0076	0.6464	0.549094	0.860352
796	HBZ	Proerythroblasts	35.317	3.21597e-273	6.50227e-269	12.4496	1	0.3544	0.6456	7.52841	0.0673114
797	GYPE	Proerythroblasts	23.0162	3.21111e-117	7.37778e-115	6.74077	0.66	0.0168	0.6432	0.628045	0.874626
798	NFE2	Proerythroblasts	23.3108	3.44195e-120	8.45244e-118	4.91033	0.688	0.0452	0.6428	0.613867	0.821427
799	MT2A	Proerythroblasts	33.9239	2.95957e-252	6.90445e-249	5.36307	0.986	0.3436	0.6424	2.79335	0.296029
800	KEL	Proerythroblasts	22.7496	1.44896e-114	3.18435e-112	8.4715	0.646	0.0044	0.6416	0.554217	0.884982
801	RFESD	Proerythroblasts	23.0481	1.53807e-117	3.54727e-115	5.24951	0.676	0.0416	0.6344	0.610557	0.831353
802	UBAC1	Proerythroblasts	31.9666	3.17191e-224	4.09352e-221	3.83876	0.952	0.3176	0.6344	1.40429	0.375659
803	BPGM	Proerythroblasts	28.1697	1.37648e-174	6.52278e-172	3.67049	0.868	0.2404	0.6276	1.01845	0.560433
804	UCP2	Proerythroblasts	29.6393	4.65583e-193	2.94171e-190	3.3134	0.974	0.3472	0.6268	1.59114	0.344981
805	ERMAP	Proerythroblasts	23.1559	1.26875e-118	2.99445e-116	4.27886	0.7	0.0844	0.6156	0.614592	0.786333
806	PCGF5	Proerythroblasts	25.4013	2.43849e-142	7.99509e-140	3.39605	0.806	0.2028	0.6032	0.781881	0.640291
807	SPTB	Proerythroblasts	21.3895	1.67247e-101	2.95759e-99	6.94324	0.612	0.0132	0.5988	0.542276	0.931766
808	ABCB10	Proerythroblasts	22.9	4.64977e-116	1.04846e-113	4.02565	0.702	0.1144	0.5876	0.667873	0.785157
809	SLC2A1	Proerythroblasts	28.4941	1.38671e-178	6.9514e-176	3.12164	0.932	0.3468	0.5852	1.30435	0.43771
810	NT5DC4	Proerythroblasts	20.6165	1.95271e-94	3.12517e-92	10.0867	0.584	0.0016	0.5824	0.488817	0.971636
811	TFRC	Proerythroblasts	25.9273	3.27974e-148	1.14992e-145	3.28871	0.844	0.2648	0.5792	1.04159	0.607909
812	BLVRB	Proerythroblasts	35.054	3.39404e-269	2.05869e-265	5.51948	0.998	0.4212	0.5768	3.29602	0.104937
813	ASIC4	Proerythroblasts	20.3349	6.31354e-92	9.71964e-90	5.70311	0.59	0.0168	0.5732	0.486259	0.965727
814	CPOX	Proerythroblasts	21.8183	1.55433e-105	2.92794e-103	3.85782	0.68	0.1112	0.5688	0.60856	0.845359
815	TMOD1	Proerythroblasts	19.9813	8.01725e-89	1.14154e-86	4.82506	0.592	0.028	0.564	0.490788	0.990233
816	SLC29A1	Proerythroblasts	22.9715	8.99445e-117	2.04332e-114	3.30072	0.742	0.1792	0.5628	0.700019	0.729811
817	TUBB6	Proerythroblasts	26.8135	2.24619e-158	8.90488e-156	2.66506	0.942	0.38	0.562	1.30534	0.401919
818	ST6GALNAC1	Proerythroblasts	19.8894	5.02352e-88	7.0534e-86	6.74058	0.57	0.0116	0.5584	0.455985	1.00002
819	SNCA	Proerythroblasts	29.891	2.57731e-196	1.73699e-193	3.15179	0.942	0.3852	0.5568	1.3463	0.389096
820	STRADB	Proerythroblasts	22.8631	1.08359e-115	2.4343e-113	3.32953	0.738	0.1832	0.5548	0.706191	0.750624
821	RHD	Proerythroblasts	19.6517	5.58559e-86	7.66514e-84	7.5923	0.56	0.006	0.554	0.44302	1.01259
822	RHCE	Proerythroblasts	19.6423	6.72775e-86	9.21171e-84	7.4857	0.56	0.0064	0.5536	0.476241	1.02128
823	DMTN	Proerythroblasts	20.2686	2.43296e-91	3.68935e-89	4.45826	0.61	0.06	0.55	0.500753	0.920528
824	ICAM4	Proerythroblasts	20.1083	6.24356e-90	9.14757e-88	4.63638	0.602	0.052	0.55	0.522679	0.960231
825	ALAD	Proerythroblasts	22.4918	4.99242e-112	1.05146e-109	3.47955	0.716	0.1676	0.5484	0.684471	0.762309
826	TAL1	Proerythroblasts	20.7309	1.82471e-95	2.99134e-93	3.35096	0.67	0.1244	0.5456	0.582995	0.84134
827	CD36	Proerythroblasts	16.8236	1.63828e-63	1.45068e-61	1.24654	0.77	0.2272	0.5428	0.788429	0.683577
828	TRAK2	Proerythroblasts	22.5488	1.37917e-112	2.94559e-110	3.51362	0.714	0.1724	0.5416	0.691669	0.758386
829	SLC38A5	Proerythroblasts	19.8162	2.15951e-87	3.00429e-85	4.7319	0.59	0.0484	0.5416	0.511106	0.953588
830	TENT5C	Proerythroblasts	19.8506	1.08933e-87	1.51895e-85	4.46828	0.598	0.0616	0.5364	0.499691	0.962002
831	MYT1	Proerythroblasts	19.0499	6.58249e-81	8.16498e-79	3.87173	0.592	0.0592	0.5328	0.522901	0.95866
832	CCND3	Proerythroblasts	21.7761	3.9066e-105	7.26868e-103	2.97975	0.728	0.2064	0.5216	0.700031	0.753674
833	GFI1B	Proerythroblasts	18.2773	1.2554e-74	1.37451e-72	5.94577	0.526	0.0084	0.5176	0.420541	1.08436
834	ESPN	Proerythroblasts	18.2412	2.42974e-74	2.62706e-72	5.50161	0.532	0.0228	0.5092	0.406522	1.07876
835	MAP1A	Proerythroblasts	20.1632	2.05944e-90	3.07678e-88	2.92648	0.688	0.1812	0.5068	0.659849	0.825361
836	FAXDC2	Proerythroblasts	18.806	6.74856e-79	8.08974e-77	3.30893	0.61	0.1132	0.4968	0.503058	0.937326
837	ATP1B2	Proerythroblasts	17.4715	2.36056e-68	2.31312e-66	3.38484	0.562	0.0832	0.4788	0.449885	1.0051
838	MTURN	Proerythroblasts	20.1295	4.07058e-90	6.02208e-88	2.77385	0.706	0.2272	0.4788	0.67798	0.811404
839	CR1L	Proerythroblasts	16.9301	2.70074e-64	2.41974e-62	6.39614	0.486	0.008	0.478	0.388308	1.17752
840	FAM210B	Proerythroblasts	31.0178	3.10653e-211	3.03919e-208	3.0971	0.98	0.5072	0.4728	1.67545	0.333835
841	UROD	Proerythroblasts	33.1163	1.7318e-240	3.28263e-237	3.28416	0.99	0.5248	0.4652	1.66425	0.285434
842	APOBEC3C	Proerythroblasts	18.1966	5.48887e-74	5.87184e-72	2.62862	0.648	0.184	0.464	0.565261	0.873449
843	ADD2	Proerythroblasts	17.5607	4.92878e-69	4.877e-67	3.32198	0.572	0.108	0.464	0.469449	1.00239
844	HK1	Proerythroblasts	23.9983	2.89961e-127	7.74796e-125	2.55269	0.834	0.37	0.464	0.938288	0.5858
845	XK	Proerythroblasts	16.2559	2.02927e-59	1.64336e-57	6.38627	0.468	0.0112	0.4568	0.363486	1.23082
846	CYTOR	Proerythroblasts	17.2733	7.47125e-67	7.13663e-65	2.69203	0.612	0.1564	0.4556	0.555815	0.946086
847	GADD45A	Proerythroblasts	18.8342	3.96384e-79	4.78946e-77	2.54036	0.692	0.2384	0.4536	0.667884	0.878844
848	EPOR	Proerythroblasts	18.2771	1.25866e-74	1.37559e-72	2.82343	0.63	0.1772	0.4528	0.546085	0.895173
849	PITX1	Proerythroblasts	16.0597	4.88635e-58	3.85418e-56	6.44842	0.462	0.0096	0.4524	0.403258	1.27253
850	LMO2	Proerythroblasts	17.4431	3.88709e-68	3.80282e-66	1.96876	0.74	0.2884	0.4516	0.74708	0.807537
851	HSF1	Proerythroblasts	25.7475	3.43382e-146	1.17012e-143	2.67883	0.864	0.4212	0.4428	1.06692	0.543727
852	SLC25A37	Proerythroblasts	35.0728	1.75085e-269	1.18e-265	5.40411	0.996	0.56	0.436	3.15162	0.184561
853	TFR2	Proerythroblasts	15.463	6.1624e-54	4.43927e-52	6.16179	0.446	0.012	0.434	0.324045	1.26046
854	RIPOR3	Proerythroblasts	15.4059	1.49302e-53	1.06542e-51	5.80245	0.446	0.0132	0.4328	0.338069	1.24132
855	FTH1P10	Proerythroblasts	25.6683	2.64122e-145	8.90031e-143	2.37226	0.914	0.4824	0.4316	1.17448	0.466597
856	LXN	Proerythroblasts	15.4864	4.2885e-54	3.10039e-52	1.39736	0.814	0.384	0.43	0.929579	0.658196
857	TSPAN5	Proerythroblasts	17.4266	5.18131e-68	5.05269e-66	2.47686	0.644	0.2172	0.4268	0.565374	0.912455
858	MRC2	Proerythroblasts	17.108	1.29425e-65	1.20221e-63	2.28446	0.65	0.226	0.424	0.569114	0.878183
859	SSX2IP	Proerythroblasts	17.1246	9.72729e-66	9.06326e-64	2.43937	0.63	0.2076	0.4224	0.525957	0.927277
860	NR1H2	Proerythroblasts	18.7766	1.17402e-78	1.4018e-76	2.39077	0.692	0.2728	0.4192	0.615856	0.808937
861	SNX22	Proerythroblasts	15.0237	5.13706e-51	3.48149e-49	4.71662	0.448	0.0292	0.4188	0.331857	1.25526
862	ACKR1	Proerythroblasts	14.9245	2.28214e-50	1.51949e-48	5.95871	0.432	0.0144	0.4176	0.331798	1.25367
863	SLC25A39	Proerythroblasts	33.8539	3.18479e-251	6.89916e-248	3.35329	0.992	0.5784	0.4136	1.84992	0.247891
864	BEX1	Proerythroblasts	18.1056	2.87903e-73	3.04234e-71	1.98913	0.802	0.39	0.412	1.06114	0.709464
865	RORA	Proerythroblasts	16.401	1.88164e-60	1.56992e-58	2.70192	0.582	0.172	0.41	0.500535	0.994019
866	C2orf88	Proerythroblasts	14.5638	4.77075e-48	3.00181e-46	4.00706	0.444	0.038	0.406	0.333185	1.2489
867	AC024267.1	Proerythroblasts	14.3659	8.46961e-47	5.16834e-45	8.61506	0.408	0.002	0.406	0.366466	1.37003
868	RAP1GAP	Proerythroblasts	14.4898	1.40503e-47	8.75885e-46	4.13759	0.442	0.04	0.402	0.333496	1.25627
869	CCNDBP1	Proerythroblasts	18.6986	5.08625e-78	6.06113e-76	2.08581	0.746	0.35	0.396	0.710984	0.748158
870	ANKRD18B	Proerythroblasts	13.688	1.19785e-42	6.53978e-41	4.68025	0.408	0.0248	0.3832	0.314528	1.35003
871	HTRA2	Proerythroblasts	18.5021	1.98483e-76	2.27584e-74	2.1996	0.7	0.3176	0.3824	0.644843	0.772429
872	SLC25A21	Proerythroblasts	13.837	1.52338e-43	8.50067e-42	4.24052	0.424	0.0448	0.3792	0.311843	1.30778
873	MPP1	Proerythroblasts	14.7302	4.12657e-49	2.64869e-47	1.99629	0.608	0.2336	0.3744	0.569129	0.96211
874	UROS	Proerythroblasts	27.4886	2.40429e-166	1.05677e-163	2.50167	0.92	0.5488	0.3712	1.30209	0.440888
875	PLEK2	Proerythroblasts	13.0893	3.79052e-39	1.87995e-37	8.40082	0.372	0.0024	0.3696	0.266828	1.43344
876	SLC22A4	Proerythroblasts	12.8404	9.7347e-38	4.56665e-36	6.68645	0.368	0.0056	0.3624	0.257679	1.46211
877	FLOT2	Proerythroblasts	18.2616	1.67286e-74	1.81844e-72	2.05659	0.718	0.3564	0.3616	0.676179	0.765434
878	ARL4A	Proerythroblasts	18.3263	5.10345e-75	5.63853e-73	2.00297	0.77	0.4112	0.3588	0.85422	0.736625
879	OPTN	Proerythroblasts	13.2474	4.67173e-40	2.37725e-38	2.41623	0.492	0.1404	0.3516	0.427452	1.1647
880	TANGO2	Proerythroblasts	13.1186	2.5754e-39	1.28465e-37	2.739	0.458	0.1076	0.3504	0.337496	1.21387
881	AL139220.2	Proerythroblasts	12.5183	5.92809e-36	2.62463e-34	4.22391	0.382	0.034	0.348	0.290607	1.42107
882	ADIPOR1	Proerythroblasts	18.3367	4.2169e-75	4.67605e-73	1.9109	0.738	0.3916	0.3464	0.679308	0.730636
883	UCA1	Proerythroblasts	12.1814	3.90425e-34	1.62314e-32	7.09353	0.348	0.004	0.344	0.256566	1.51019
884	NARF	Proerythroblasts	24.6699	2.2527e-134	6.76436e-132	1.93261	0.936	0.5924	0.3436	1.15194	0.431115
885	GALNT10	Proerythroblasts	13.0704	4.8581e-39	2.39962e-37	2.54399	0.476	0.1372	0.3388	0.359506	1.19011
886	PPOX	Proerythroblasts	13.9064	5.79091e-44	3.27052e-42	2.32221	0.528	0.1892	0.3388	0.401443	1.07884
887	MAPRE3	Proerythroblasts	12.2335	2.05917e-34	8.64369e-33	3.05167	0.408	0.0724	0.3356	0.293271	1.36474
888	CA2	Proerythroblasts	12.7191	4.63338e-37	2.12428e-35	2.17602	0.506	0.1708	0.3352	0.458117	1.19862
889	USP15	Proerythroblasts	18.3559	2.95866e-75	3.30498e-73	1.8703	0.764	0.4312	0.3328	0.799197	0.691017
890	ADA	Proerythroblasts	12.7889	1.8908e-37	8.75485e-36	2.34345	0.484	0.1524	0.3316	0.376874	1.20056
891	AC100835.2	Proerythroblasts	11.7532	6.79857e-32	2.66909e-30	7.25405	0.336	0.0044	0.3316	0.254583	1.56327
892	SLC6A9	Proerythroblasts	12.1562	5.31788e-34	2.2048e-32	3.34487	0.396	0.0648	0.3312	0.292009	1.36527
893	AL353693.1	Proerythroblasts	11.7149	1.06963e-31	4.16696e-30	9.74884	0.332	0.0008	0.3312	0.250971	1.55493
894	FAM104A	Proerythroblasts	16.5377	1.9651e-61	1.67174e-59	1.95872	0.668	0.3404	0.3276	0.610712	0.815429
895	GLRX5	Proerythroblasts	14.4272	3.49042e-47	2.15157e-45	1.96158	0.67	0.3448	0.3252	0.781906	0.978695
896	ELL2	Proerythroblasts	12.7962	1.72134e-37	7.98848e-36	2.21388	0.498	0.174	0.324	0.396697	1.14674
897	IQGAP2	Proerythroblasts	14.1713	1.38013e-45	8.18311e-44	1.5916	0.67	0.3464	0.3236	0.65173	0.83037
898	FAIM2	Proerythroblasts	11.4946	1.4044e-30	5.26158e-29	3.69725	0.358	0.0344	0.3236	0.282409	1.48387
899	HAGH	Proerythroblasts	14.8888	3.89421e-50	2.5815e-48	1.7317	0.66	0.3368	0.3232	0.563948	0.857845
900	STAT5B	Proerythroblasts	13.752	4.95728e-43	2.72363e-41	1.94371	0.576	0.258	0.318	0.466122	1.00711
901	EIF2AK1	Proerythroblasts	21.9926	3.38873e-107	6.58805e-105	1.78047	0.908	0.5908	0.3172	1.10373	0.49452
902	BLVRA	Proerythroblasts	12.7685	2.45925e-37	1.13695e-35	1.53549	0.592	0.2748	0.3172	0.475429	0.941922
903	CPEB4	Proerythroblasts	12.9306	3.02553e-38	1.44441e-36	1.87529	0.558	0.2436	0.3144	0.483981	1.05373
904	FAM20B	Proerythroblasts	14.0209	1.16053e-44	6.72975e-43	1.90608	0.586	0.2784	0.3076	0.473479	0.961678
905	BCL2L1	Proerythroblasts	13.732	6.53419e-43	3.58029e-41	1.74334	0.6	0.2964	0.3036	0.482273	0.935206
