# Supplementary material for: Single-cell RNA sequencing reveals the developmental program underlying proximal–distal patterning of the human lung at the embryonic stage
Source: Cell Res. 2023 Apr 21;33(6):421–33. doi: 10.1038/s41422-023-00802-6 (PMC10119843; doi:10.1038/s41422-023-00802-6)
Supplement: Supplementary file 12 — Supplementary information, Table S2 [file 41422_2023_802_MOESM12_ESM.xlsx]

## Sheet: DEGs_of_EPI_subtypes
Supplementary information, Table S2 Differentially expressed genes of epithelial cell sbutypes. The red gene is regarded as the marker of the corresponding cell subtype. The columns pct_1 and pct_2 represent this expression ratio of the gene in this group and another group, respectively. The column diff_pct represents the difference of pct_1 minus pct_2. The columns group_mean and group_cv repres…
	names	group	scores	pvals	pvals_adj	logfoldchanges	pct_1	pct_2	diff_pct	group_mean	group_cv
0	CCDC68	EPI_SOX2hi/ETV5lo	14.8859	4.06709e-50	2.651e-47	2.4337	0.574	0.187832	0.386168	0.447301	1.03971
1	NCAM1	EPI_SOX2hi/ETV5lo	14.4837	1.53665e-47	8.31697e-45	1.98211	0.63	0.268754	0.361246	0.638	0.905482
2	BMP3	EPI_SOX2hi/ETV5lo	14.147	1.94808e-45	9.60086e-43	2.1533	0.622	0.282339	0.339661	0.763692	0.984126
3	CYTL1	EPI_SOX2hi/ETV5lo	17.6113	2.01775e-69	4.21772e-66	2.12844	0.774	0.437685	0.336315	1.07658	0.724884
4	MEG3	EPI_SOX2hi/ETV5lo	17.2149	2.05333e-66	3.11177e-63	2.09034	0.782	0.449498	0.332502	1.15138	0.748169
5	NPNT	EPI_SOX2hi/ETV5lo	13.0203	9.38299e-39	2.99362e-36	2.1209	0.546	0.219138	0.326862	0.451069	1.06877
6	GDF15	EPI_SOX2hi/ETV5lo	11.9274	8.51484e-33	2.05642e-30	2.77584	0.45	0.127584	0.322416	0.43128	1.34847
7	MITF	EPI_SOX2hi/ETV5lo	12.5202	5.78741e-36	1.58745e-33	2.02672	0.526	0.20378	0.32222	0.409785	1.09006
8	GRHL1	EPI_SOX2hi/ETV5lo	13.3535	1.13011e-40	4.20282e-38	2.18754	0.552	0.230951	0.321049	0.45863	1.0558
9	ANXA3	EPI_SOX2hi/ETV5lo	18.9646	3.34265e-80	1.68857e-76	1.79561	0.868	0.555227	0.312773	1.14203	0.557071
10	GPRC5A	EPI_SOX2hi/ETV5lo	13.5335	9.91647e-42	3.92893e-39	1.94582	0.608	0.300059	0.307941	0.543397	1.00143
11	SEMA3E	EPI_SOX2hi/ETV5lo	14.2229	6.6084e-46	3.33829e-43	1.54882	0.738	0.430597	0.307403	0.779051	0.77618
12	AHNAK	EPI_SOX2hi/ETV5lo	11.8506	2.1366e-32	5.05932e-30	1.89054	0.528	0.236267	0.291733	0.416163	1.11128
13	LURAP1L	EPI_SOX2hi/ETV5lo	10.3289	5.21625e-25	7.96484e-23	2.83254	0.374	0.0850561	0.288944	0.276777	1.47695
14	NR2F2-AS1	EPI_SOX2hi/ETV5lo	11.6232	3.14302e-31	6.92824e-29	1.91011	0.518	0.232132	0.285868	0.389586	1.14307
15	S100A10	EPI_SOX2hi/ETV5lo	18.8597	2.44566e-79	1.14041e-75	1.81852	0.904	0.620201	0.283799	1.41496	0.526716
16	SCUBE3	EPI_SOX2hi/ETV5lo	10.6959	1.06416e-26	1.83261e-24	1.81583	0.478	0.19433	0.28367	0.330779	1.20924
17	NFIB	EPI_SOX2hi/ETV5lo	15.7303	9.38014e-56	8.74792e-53	1.4262	0.834	0.552274	0.281726	0.923507	0.617446
18	CDH2	EPI_SOX2hi/ETV5lo	13.5375	9.39379e-42	3.74633e-39	1.63003	0.7	0.420555	0.279445	0.826852	0.847341
19	GPC3	EPI_SOX2hi/ETV5lo	14.3971	5.39605e-47	2.89472e-44	1.69642	0.708	0.429415	0.278585	0.760701	0.835592
20	MIR99AHG	EPI_SOX2hi/ETV5lo	13.1701	1.30409e-39	4.49163e-37	1.5845	0.642	0.363851	0.278149	0.515608	0.89888
21	NFIA	EPI_SOX2hi/ETV5lo	13.3464	1.24268e-40	4.59329e-38	1.66982	0.658	0.381571	0.276429	0.680412	0.876833
22	SCGB3A2	EPI_SOX2hi/ETV5lo	9.81774	9.44393e-23	1.25544e-20	3.02886	0.378	0.103957	0.274043	0.861706	1.62909
23	NECTIN4	EPI_SOX2hi/ETV5lo	10.35	4.18543e-25	6.40699e-23	2.18818	0.424	0.152983	0.271017	0.29301	1.31857
24	CD9	EPI_SOX2hi/ETV5lo	11.8719	1.65583e-32	3.93627e-30	1.4622	0.612	0.34554	0.26646	0.493584	0.939483
25	LAMB3	EPI_SOX2hi/ETV5lo	10.4437	1.56632e-25	2.48223e-23	1.57493	0.526	0.260484	0.265516	0.4982	1.12341
26	KLHL24	EPI_SOX2hi/ETV5lo	14.5987	2.86428e-48	1.57845e-45	1.42952	0.756	0.499114	0.256886	0.695962	0.731248
27	MIR205HG	EPI_SOX2hi/ETV5lo	10.4739	1.1381e-25	1.82033e-23	1.88298	0.492	0.243946	0.248054	0.435762	1.23841
28	ANOS1	EPI_SOX2hi/ETV5lo	9.21411	3.13875e-20	3.60356e-18	1.91694	0.41	0.164796	0.245204	0.321263	1.36409
29	FSTL5	EPI_SOX2hi/ETV5lo	8.35012	6.8192e-17	6.13314e-15	1.63531	0.382	0.138216	0.243784	0.31422	1.47148
30	NIBAN1	EPI_SOX2hi/ETV5lo	9.48391	2.44927e-21	3.03005e-19	1.64521	0.47	0.236858	0.233142	0.403408	1.2181
31	BTG2	EPI_SOX2hi/ETV5lo	14.0302	1.01869e-44	4.80327e-42	1.56877	0.77	0.536917	0.233083	0.991032	0.800166
32	DMD	EPI_SOX2hi/ETV5lo	12.5488	4.03598e-36	1.11716e-33	1.26898	0.694	0.461311	0.232689	0.568414	0.801353
33	SUSD4	EPI_SOX2hi/ETV5lo	10.3995	2.49127e-25	3.89222e-23	1.46676	0.538	0.305375	0.232625	0.399024	1.06858
34	RNASE1	EPI_SOX2hi/ETV5lo	11.9246	8.81168e-33	2.11966e-30	1.67975	0.642	0.414649	0.227351	0.856	0.957574
35	KIAA1522	EPI_SOX2hi/ETV5lo	9.68402	3.52567e-22	4.48997e-20	1.47673	0.494	0.270526	0.223474	0.329156	1.13869
36	TFF3	EPI_SOX2hi/ETV5lo	9.42009	4.50712e-21	5.51953e-19	1.03655	0.612	0.389841	0.222159	0.711623	1.11626
37	ALCAM	EPI_SOX2hi/ETV5lo	13.8258	1.78158e-43	7.941e-41	1.22133	0.792	0.570585	0.221415	0.733858	0.687206
38	FOSB	EPI_SOX2hi/ETV5lo	11.8173	3.17657e-32	7.46358e-30	1.33768	0.73	0.510337	0.219663	0.884256	0.845135
39	MET	EPI_SOX2hi/ETV5lo	8.67342	4.19335e-18	4.09334e-16	1.89399	0.392	0.172475	0.219525	0.275379	1.40962
40	ELF3	EPI_SOX2hi/ETV5lo	14.2021	8.8865e-46	4.45199e-43	1.34934	0.786	0.572357	0.213643	0.815247	0.712323
41	MTTP	EPI_SOX2hi/ETV5lo	7.95971	1.72447e-15	1.40505e-13	2.37545	0.338	0.126403	0.211597	0.38154	1.62998
42	CELSR1	EPI_SOX2hi/ETV5lo	9.41619	4.67757e-21	5.7096e-19	1.34363	0.518	0.313054	0.204946	0.362475	1.10468
43	RBMS3	EPI_SOX2hi/ETV5lo	8.86971	7.33353e-19	7.59916e-17	1.4522	0.48	0.279976	0.200024	0.374258	1.20392
44	PLEKHA5	EPI_SOX2hi/ETV5lo	17.5204	1.00078e-68	1.95698e-65	1.52098	0.862	0.665682	0.196318	1.03997	0.58763
45	HIF3A	EPI_SOX2hi/ETV5lo	9.62763	6.11206e-22	7.75119e-20	1.49793	0.526	0.333727	0.192273	0.430912	1.14116
46	KLF5	EPI_SOX2hi/ETV5lo	8.17473	2.96531e-16	2.5389e-14	1.30577	0.47	0.278204	0.191796	0.348123	1.23944
47	DDIT4	EPI_SOX2hi/ETV5lo	12.0093	3.17473e-33	7.85506e-31	1.29951	0.744	0.552865	0.191135	0.959271	0.828563
48	MOB3B	EPI_SOX2hi/ETV5lo	8.37203	5.66355e-17	5.12416e-15	1.62064	0.428	0.237448	0.190552	0.316842	1.294
49	GSN	EPI_SOX2hi/ETV5lo	9.07593	1.12709e-19	1.25363e-17	1.37566	0.504	0.314826	0.189174	0.364099	1.14309
50	SERPINF1	EPI_SOX2hi/ETV5lo	15.0349	4.33497e-51	2.98616e-48	1.53165	0.786	0.597755	0.188245	0.956572	0.713043
51	SOX2	EPI_SOX2hi/ETV5lo	17.2677	8.23567e-67	1.31378e-63	1.45142	0.916	0.728884	0.187116	1.38875	0.495693
52	ZBTB20	EPI_SOX2hi/ETV5lo	10.5257	6.57413e-26	1.07417e-23	1.12895	0.672	0.488482	0.183518	0.627317	0.875314
53	MAGI3	EPI_SOX2hi/ETV5lo	11.7017	1.24998e-31	2.81683e-29	1.09393	0.72	0.541051	0.178949	0.636193	0.767153
54	SEMA3C	EPI_SOX2hi/ETV5lo	13.5936	4.37034e-42	1.79004e-39	1.1061	0.836	0.658594	0.177406	0.917114	0.608845
55	CLIC6	EPI_SOX2hi/ETV5lo	7.97213	1.55967e-15	1.28111e-13	1.44287	0.446	0.272888	0.173112	0.351453	1.27656
56	MUC1	EPI_SOX2hi/ETV5lo	8.54055	1.33587e-17	1.26333e-15	1.17272	0.54	0.367986	0.172014	0.422358	1.10127
57	TMEM47	EPI_SOX2hi/ETV5lo	8.7696	1.79308e-18	1.81158e-16	1.13794	0.576	0.404017	0.171983	0.462365	1.05148
58	ATF3	EPI_SOX2hi/ETV5lo	8.78005	1.63408e-18	1.65923e-16	1.23356	0.596	0.42469	0.17131	0.675922	1.05279
59	KREMEN1	EPI_SOX2hi/ETV5lo	12.0744	1.44174e-33	3.61143e-31	1.3095	0.712	0.548139	0.163861	0.756459	0.817554
60	HNF1A-AS1	EPI_SOX2hi/ETV5lo	7.90099	2.76701e-15	2.21576e-13	1.28688	0.472	0.30951	0.16249	0.353811	1.21357
61	FAM189A2	EPI_SOX2hi/ETV5lo	9.32893	1.06941e-20	1.28115e-18	1.16798	0.604	0.441819	0.162181	0.548197	0.988704
62	COL6A1	EPI_SOX2hi/ETV5lo	11.6661	1.89884e-31	4.21633e-29	1.06101	0.764	0.606025	0.157975	0.697314	0.742868
63	ZFP36L2	EPI_SOX2hi/ETV5lo	13.6466	2.1148e-42	8.78062e-40	1.10432	0.862	0.70821	0.15379	1.03052	0.589795
64	PPP1R3B	EPI_SOX2hi/ETV5lo	11.0431	2.36667e-28	4.40078e-26	1.00586	0.734	0.582989	0.151011	0.672319	0.760603
65	ETV5	EPI_SOX9hi/ETV5hi	16.7209	9.23087e-63	5.59566e-59	1.85148	0.814	0.393975	0.420025	1.1381	0.6472
66	TTR	EPI_SOX9hi/ETV5hi	15.3022	7.39591e-53	2.63725e-49	1.95894	0.788	0.382753	0.405247	1.49055	0.775931
67	LRRC36	EPI_SOX9hi/ETV5hi	18.0167	1.44186e-72	1.74808e-68	1.74024	0.88	0.484347	0.395653	1.13735	0.555219
68	COL9A3	EPI_SOX9hi/ETV5hi	16.3273	6.31443e-60	3.18979e-56	1.45794	0.862	0.508565	0.353435	0.939358	0.561316
69	SOX9	EPI_SOX9hi/ETV5hi	16.4436	9.32353e-61	5.13803e-57	1.71676	0.848	0.496161	0.351839	1.24911	0.609595
70	COL11A1	EPI_SOX9hi/ETV5hi	16.9995	8.28124e-65	5.57778e-61	1.53951	0.862	0.514471	0.347529	0.952045	0.580749
71	APOA1	EPI_SOX9hi/ETV5hi	15.5848	9.23163e-55	3.49757e-51	1.50367	0.9	0.555227	0.344773	1.33268	0.546509
72	TGFB2	EPI_SOX9hi/ETV5hi	16.2518	2.17064e-59	1.01217e-55	1.50746	0.848	0.526875	0.321125	0.966012	0.614486
73	LAMA1	EPI_SOX9hi/ETV5hi	13.927	4.34299e-44	9.75066e-41	1.40096	0.79	0.474306	0.315694	0.850008	0.72875
74	ITGA2	EPI_SOX9hi/ETV5hi	16.216	3.88799e-59	1.68347e-55	1.51191	0.856	0.542823	0.313177	0.995557	0.617664
75	GATA6-AS1	EPI_SOX9hi/ETV5hi	12.5328	4.93875e-36	6.23712e-33	1.51047	0.628	0.321914	0.306086	0.445018	0.945183
76	SLC4A4	EPI_SOX9hi/ETV5hi	12.1229	7.98891e-34	7.56687e-31	1.53947	0.628	0.33609	0.29191	0.507008	0.989339
77	ALDH1A1	EPI_SOX9hi/ETV5hi	11.0762	1.6375e-28	9.7317e-26	1.86994	0.512	0.227407	0.284593	0.486605	1.1855
78	CRLF1	EPI_SOX9hi/ETV5hi	14.0647	6.25695e-45	1.51716e-41	1.23223	0.874	0.594211	0.279789	1.10536	0.556553
79	FILIP1L	EPI_SOX9hi/ETV5hi	10.6456	1.82898e-26	9.47615e-24	1.44293	0.592	0.316007	0.275993	0.600246	1.08581
80	CA2	EPI_SOX9hi/ETV5hi	10.2959	7.35365e-25	3.40283e-22	1.57031	0.518	0.244536	0.273464	0.479861	1.13461
81	ANKRD29	EPI_SOX9hi/ETV5hi	11.6082	3.74562e-31	2.80316e-28	1.2565	0.66	0.387478	0.272522	0.50459	0.879198
82	WIF1	EPI_SOX9hi/ETV5hi	11.2728	1.78767e-29	1.16129e-26	1.14677	0.732	0.467809	0.264191	0.725404	0.795666
83	EPHA4	EPI_SOX9hi/ETV5hi	12.1243	7.85678e-34	7.55984e-31	1.27573	0.75	0.488482	0.261518	0.811527	0.799554
84	UGT2B7	EPI_SOX9hi/ETV5hi	9.46619	2.90246e-21	1.05356e-18	1.74837	0.46	0.21264	0.24736	0.471256	1.26893
85	HSD11B2	EPI_SOX9hi/ETV5hi	10.3191	5.77741e-25	2.7361e-22	1.10575	0.658	0.417011	0.240989	0.516129	0.907739
86	ATP11A	EPI_SOX9hi/ETV5hi	15.5931	8.10955e-55	3.27728e-51	1.37305	0.858	0.617247	0.240753	1.07671	0.581179
87	DUSP6	EPI_SOX9hi/ETV5hi	12.8475	8.88858e-38	1.28136e-34	1.32251	0.788	0.547549	0.240451	0.904871	0.761022
88	FGF9	EPI_SOX9hi/ETV5hi	9.0029	2.19822e-19	6.56425e-17	1.61438	0.442	0.202599	0.239401	0.294663	1.33192
89	ADAMTS1	EPI_SOX9hi/ETV5hi	11.5777	5.34353e-31	3.90264e-28	1.46483	0.674	0.435913	0.238087	0.799007	0.924917
90	SORL1	EPI_SOX9hi/ETV5hi	12.1948	3.31177e-34	3.23801e-31	1.11	0.768	0.531601	0.236399	0.658672	0.741074
91	GATA6	EPI_SOX9hi/ETV5hi	12.5767	2.83672e-36	3.65871e-33	1.09096	0.806	0.569994	0.236006	0.756743	0.671144
92	NID2	EPI_SOX9hi/ETV5hi	9.42491	4.30472e-21	1.52601e-18	1.24896	0.556	0.325458	0.230542	0.430042	1.08085
93	PARM1	EPI_SOX9hi/ETV5hi	9.14771	5.81514e-20	1.80773e-17	1.38703	0.488	0.259303	0.228697	0.331813	1.19157
94	C5	EPI_SOX9hi/ETV5hi	9.40301	5.30258e-21	1.86882e-18	1.12141	0.584	0.355582	0.228418	0.387452	1.01526
95	WNT7B	EPI_SOX9hi/ETV5hi	10.6898	1.13614e-26	5.93719e-24	0.863857	0.866	0.641465	0.224535	0.996107	0.549241
96	PTPN13	EPI_SOX9hi/ETV5hi	9.45393	3.26347e-21	1.17755e-18	1.35848	0.536	0.311872	0.224128	0.387894	1.1336
97	ETV1	EPI_SOX9hi/ETV5hi	9.57165	1.05215e-21	3.96151e-19	0.948709	0.704	0.484938	0.219062	0.601218	0.836279
98	EVA1A	EPI_SOX9hi/ETV5hi	9.94735	2.58979e-23	1.07528e-20	1.00034	0.674	0.458949	0.215051	0.488939	0.857477
99	CCDC198	EPI_SOX9hi/ETV5hi	8.43999	3.17365e-17	7.88457e-15	1.27012	0.482	0.268163	0.213837	0.308026	1.21001
100	PKDCC	EPI_SOX9hi/ETV5hi	8.24756	1.61668e-16	3.76928e-14	1.20496	0.486	0.272298	0.213702	0.324035	1.20772
101	SOX6	EPI_SOX9hi/ETV5hi	9.43781	3.80645e-21	1.36534e-18	0.972999	0.68	0.466627	0.213373	0.552762	0.873967
102	NHSL1	EPI_SOX9hi/ETV5hi	13.9437	3.43433e-44	8.00713e-41	1.04063	0.892	0.678677	0.213323	0.957305	0.521499
103	TTN	EPI_SOX9hi/ETV5hi	7.68239	1.56148e-14	3.03383e-12	2.24876	0.324	0.111045	0.212955	0.263657	1.73959
104	IGFBP6	EPI_SOX9hi/ETV5hi	9.04924	1.4396e-19	4.34164e-17	1.49951	0.54	0.331364	0.208636	0.559856	1.25822
105	CD74	EPI_SOX9hi/ETV5hi	9.17082	4.69421e-20	1.49768e-17	1.12412	0.594	0.386297	0.207703	0.421981	1.02261
106	DAB2	EPI_SOX9hi/ETV5hi	8.0935	5.79728e-16	1.28727e-13	1.19692	0.486	0.278795	0.207205	0.31782	1.2263
107	TMEM59L	EPI_SOX9hi/ETV5hi	9.05893	1.31735e-19	4.01288e-17	1.04789	0.604	0.398701	0.205299	0.460775	0.98017
108	TESC	EPI_SOX9hi/ETV5hi	7.19507	6.24271e-13	1.03395e-10	1.47504	0.366	0.163024	0.202976	0.263393	1.53905
109	AC023796.1	EPI_SOX9hi/ETV5hi	7.51986	5.48362e-14	1.01037e-11	1.33244	0.404	0.20319	0.20081	0.244259	1.37937
110	SESN3	EPI_SOX9hi/ETV5hi	12.432	1.75193e-35	2.00377e-32	1.03924	0.806	0.610159	0.195841	0.762323	0.661987
111	RGS5	EPI_SOX9hi/ETV5hi	7.32011	2.47772e-13	4.27911e-11	1.32164	0.414	0.2215	0.1925	0.279214	1.40617
112	TGFB3	EPI_SOX9hi/ETV5hi	10.3745	3.23892e-25	1.57072e-22	0.981809	0.734	0.547549	0.186451	0.668393	0.777532
113	PRDM16-DT	EPI_SOX9hi/ETV5hi	8.21235	2.16904e-16	5.01852e-14	0.944122	0.602	0.417011	0.184989	0.438459	0.997417
114	ROR1	EPI_SOX9hi/ETV5hi	7.20685	5.72612e-13	9.53604e-11	0.85798	0.552	0.367395	0.184605	0.351374	1.07609
115	BCAT1	EPI_SOX9hi/ETV5hi	10.0697	7.52111e-24	3.21072e-21	0.877879	0.76	0.575901	0.184099	0.682279	0.726893
116	FGFR4	EPI_SOX9hi/ETV5hi	7.4119	1.24499e-13	2.23284e-11	0.87935	0.552	0.367986	0.184014	0.360082	1.04855
117	GLRX	EPI_SOX9hi/ETV5hi	7.84452	4.34613e-15	8.96115e-13	0.986473	0.53	0.350266	0.179734	0.337219	1.09118
118	PLEKHB1	EPI_SOX9hi/ETV5hi	7.20291	5.89405e-13	9.78881e-11	0.953926	0.512	0.332546	0.179454	0.329709	1.14688
119	TPPP3	EPI_SOX9hi/ETV5hi	17.3693	1.41021e-67	1.22122e-63	1.72183	0.998	0.820437	0.177563	2.82377	0.191926
120	SLC1A2	EPI_SOX9hi/ETV5hi	6.65097	2.91172e-11	4.03903e-09	1.24387	0.38	0.202599	0.177401	0.223513	1.43856
121	HS2ST1	EPI_SOX9hi/ETV5hi	11.9303	8.22396e-33	6.82916e-30	0.969096	0.808	0.632605	0.175395	0.836666	0.640092
122	SLMAP	EPI_SOX9hi/ETV5hi	10.2091	1.80499e-24	8.10495e-22	0.885948	0.766	0.594802	0.171198	0.67362	0.725415
123	HMGA2	EPI_SOX9hi/ETV5hi	12.3567	4.48049e-35	4.76496e-32	0.888687	0.968	0.799173	0.168827	1.44918	0.379917
124	ITGA6	EPI_SOX9hi/ETV5hi	7.26476	3.73688e-13	6.36309e-11	0.805161	0.578	0.410514	0.167486	0.38585	1.00536
125	PRICKLE1	EPI_SOX9hi/ETV5hi	7.30684	2.73488e-13	4.69648e-11	0.815222	0.592	0.425281	0.166719	0.415525	0.985154
126	LIMCH1	EPI_SOX9hi/ETV5hi	9.11781	7.66569e-20	2.35881e-17	0.753834	0.77	0.604253	0.165747	0.682954	0.70205
127	NKX2-1	EPI_SOX9hi/ETV5hi	11.0659	1.83674e-28	1.08098e-25	0.818019	0.918	0.754282	0.163718	1.07531	0.543908
128	ACSM3	EPI_SOX9hi/ETV5hi	7.53646	4.82916e-14	8.95226e-12	0.833267	0.586	0.42469	0.16131	0.412076	0.99873
129	DPYSL2	EPI_SOX9hi/ETV5hi	12.8739	6.31638e-38	9.57232e-35	0.906849	0.948	0.789132	0.158868	1.21841	0.452173
130	MAN1A1	EPI_SOX9hi/ETV5hi	7.23454	4.67106e-13	7.88732e-11	0.625489	0.766	0.607797	0.158203	0.71687	0.746179
131	IGFBP7	EPI_SOX9hi/ETV5hi	7.26018	3.86567e-13	6.56395e-11	0.694684	0.702	0.544005	0.157995	0.699353	0.844197
132	SOCS2	EPI_SOX9hi/ETV5hi	6.75145	1.4638e-11	2.09278e-09	1.02294	0.472	0.314826	0.157174	0.31784	1.23128
133	CTNNAL1	EPI_SOX9hi/ETV5hi	11.5987	4.18281e-31	3.09217e-28	0.839545	0.894	0.738334	0.155666	1.03943	0.514858
134	ACSS3	EPI_SOX9hi/ETV5hi	6.64562	3.01938e-11	4.15982e-09	0.815266	0.518	0.36267	0.15533	0.309348	1.12215
135	BEX1	EPI_SOX9hi/ETV5hi	7.20982	5.60244e-13	9.35576e-11	0.675619	0.742	0.590667	0.151333	0.833459	0.796749
136	TMEM245	EPI_SOX9hi/ETV5hi	13.6601	1.75699e-42	3.67266e-39	0.96355	0.9	0.748966	0.151034	1.05718	0.503125
137	CLU	EPI_SOX9hi/ETV5hi	13.3872	7.1857e-41	1.31997e-37	0.920445	0.91	0.759008	0.150992	1.16814	0.465699
138	GTSE1	EPI_TOP2A+	27.334	1.67254e-164	8.44898e-161	4.34907	0.86	0.134672	0.725328	0.883314	0.643852
139	AURKB	EPI_TOP2A+	27.7593	1.34629e-169	8.16109e-166	3.97842	0.88	0.155346	0.724654	0.848113	0.572997
140	DLGAP5	EPI_TOP2A+	26.3464	5.64869e-153	1.48877e-149	4.33792	0.834	0.122859	0.711141	0.86675	0.686541
141	MKI67	EPI_TOP2A+	30.7654	7.61811e-208	1.53934e-203	4.34568	0.956	0.24749	0.70851	1.57017	0.429382
142	CCNA2	EPI_TOP2A+	26.6822	7.5737e-157	2.41637e-153	3.53691	0.88	0.179563	0.700437	0.802768	0.596896
143	TPX2	EPI_TOP2A+	29.7529	1.59176e-194	1.20613e-190	4.14387	0.94	0.249262	0.690738	1.31458	0.507689
144	NCAPG	EPI_TOP2A+	25.0914	6.17289e-139	1.20708e-135	3.5844	0.828	0.146486	0.681514	0.702825	0.680564
145	UBE2C	EPI_TOP2A+	30.3696	1.38283e-202	1.67651e-198	4.32216	0.964	0.28293	0.68107	1.55909	0.539792
146	TACC3	EPI_TOP2A+	26.5716	1.44746e-155	4.38717e-152	3.43377	0.88	0.199646	0.680354	0.814296	0.592261
147	NUF2	EPI_TOP2A+	24.9996	6.16762e-138	1.16836e-134	3.68844	0.822	0.145304	0.676696	0.694744	0.71837
148	CDCA3	EPI_TOP2A+	23.9806	4.42769e-127	6.71006e-124	4.58929	0.75	0.0767868	0.673213	0.635328	0.814171
149	FOXM1	EPI_TOP2A+	24.5263	7.74833e-133	1.34199e-129	3.23485	0.828	0.157118	0.670882	0.589174	0.652497
150	KIF15	EPI_TOP2A+	25.1088	3.98149e-139	8.04513e-136	3.22479	0.856	0.189014	0.666986	0.741805	0.633763
151	KIF2C	EPI_TOP2A+	23.7079	2.98834e-124	3.93805e-121	3.62725	0.782	0.122268	0.659732	0.567619	0.768255
152	KIFC1	EPI_TOP2A+	24.5699	2.65178e-133	4.87117e-130	3.52717	0.812	0.152983	0.659017	0.657548	0.691366
153	CKAP2L	EPI_TOP2A+	23.188	6.01223e-119	7.14619e-116	4.14861	0.738	0.0850561	0.652944	0.553469	0.826463
154	CDCA8	EPI_TOP2A+	23.9158	2.097e-126	3.02662e-123	3.74211	0.784	0.133491	0.650509	0.648246	0.769487
155	NDC80	EPI_TOP2A+	23.5117	3.09972e-122	3.91463e-119	3.9111	0.758	0.111636	0.646364	0.629939	0.778729
156	CDKN3	EPI_TOP2A+	23.9695	5.78491e-127	8.55307e-124	3.6142	0.8	0.154164	0.645836	0.676427	0.785289
157	ASPM	EPI_TOP2A+	26.8308	1.412e-158	5.34962e-155	3.65915	0.898	0.258122	0.639878	1.18984	0.619714
158	SPC25	EPI_TOP2A+	23.1295	2.33716e-118	2.67314e-115	3.43132	0.77	0.131128	0.638872	0.559249	0.748826
159	KIF23	EPI_TOP2A+	24.4604	3.90018e-132	6.38987e-129	3.46387	0.816	0.1772	0.6388	0.739518	0.698322
160	BIRC5	EPI_TOP2A+	27.5152	1.15629e-166	6.37208e-163	3.32049	0.926	0.287655	0.638345	1.13752	0.504347
161	CDK1	EPI_TOP2A+	26.4626	2.61317e-154	7.54323e-151	3.39172	0.886	0.251034	0.634966	1.04014	0.564714
162	PBK	EPI_TOP2A+	22.6534	1.29218e-113	1.39876e-110	3.43072	0.756	0.126403	0.629597	0.552352	0.778066
163	KIF11	EPI_TOP2A+	25.5891	2.0158e-144	4.52578e-141	3.11623	0.876	0.251034	0.624966	0.829493	0.594148
164	KIF4A	EPI_TOP2A+	22.3894	4.98786e-111	5.03932e-108	3.35513	0.754	0.134082	0.619918	0.575742	0.788239
165	BUB1B	EPI_TOP2A+	22.8792	7.48439e-116	8.24902e-113	2.94859	0.808	0.193148	0.614852	0.606862	0.723705
166	HJURP	EPI_TOP2A+	21.8557	6.85417e-106	6.49208e-103	3.61557	0.718	0.108092	0.609908	0.510235	0.831229
167	RRM2	EPI_TOP2A+	22.3442	1.37403e-110	1.36545e-107	2.49811	0.862	0.254578	0.607422	0.803075	0.619344
168	CDC20	EPI_TOP2A+	24.3375	7.87088e-131	1.2234e-127	3.67644	0.818	0.210868	0.607132	0.937692	0.733554
169	PRR11	EPI_TOP2A+	23.2087	3.71981e-119	4.50983e-116	3.29657	0.796	0.191967	0.604033	0.718658	0.751975
170	NUSAP1	EPI_TOP2A+	21.0598	1.86101e-98	1.50417e-95	4.03946	0.674	0.0714708	0.602529	0.438432	0.941427
171	SGO2	EPI_TOP2A+	23.9112	2.34027e-126	3.29918e-123	3.18127	0.83	0.227998	0.602002	0.778199	0.699909
172	ARHGAP11A	EPI_TOP2A+	21.9526	8.17756e-107	7.8685e-104	3.29245	0.748	0.15062	0.59738	0.576831	0.812168
173	TOP2A	EPI_TOP2A+	32.359	1.03718e-229	6.2873e-225	4.41756	0.988	0.392203	0.595797	2.16855	0.336014
174	CCNB2	EPI_TOP2A+	24.4931	1.74879e-132	2.94471e-129	3.54101	0.84	0.245127	0.594873	1.00215	0.71809
175	CDCA2	EPI_TOP2A+	21.1598	2.23985e-99	1.93968e-96	3.82899	0.69	0.0962788	0.593721	0.504698	0.907124
176	AURKA	EPI_TOP2A+	21.2594	2.69658e-100	2.40388e-97	3.84206	0.698	0.109273	0.588727	0.597572	0.915974
177	DEPDC1	EPI_TOP2A+	21.0574	1.95486e-98	1.55923e-95	4.16637	0.674	0.0868281	0.587172	0.525875	0.935159
178	RACGAP1	EPI_TOP2A+	20.932	2.73786e-97	2.10084e-94	3.41205	0.7	0.113999	0.586001	0.467098	0.870055
179	TTK	EPI_TOP2A+	21.3364	5.21615e-101	4.71937e-98	3.35391	0.724	0.140579	0.583421	0.541555	0.862018
180	CENPE	EPI_TOP2A+	24.3453	6.50818e-131	1.03821e-127	3.18553	0.866	0.28352	0.58248	1.13695	0.653067
181	MXD3	EPI_TOP2A+	21.2061	8.39599e-100	7.37618e-97	3.47196	0.708	0.126994	0.581006	0.527625	0.868761
182	PLK1	EPI_TOP2A+	20.4671	4.22997e-93	3.12703e-90	4.85787	0.638	0.0602481	0.577752	0.60134	0.980556
183	HMMR	EPI_TOP2A+	21.0754	1.33891e-98	1.0968e-95	3.56208	0.71	0.134082	0.575918	0.616183	0.902499
184	PRC1	EPI_TOP2A+	21.1288	4.32658e-99	3.64268e-96	3.18747	0.726	0.151211	0.574789	0.534602	0.830085
185	PIMREG	EPI_TOP2A+	20.8532	1.42616e-96	1.06732e-93	3.26516	0.712	0.137626	0.574374	0.536562	0.862041
186	PTTG1	EPI_TOP2A+	26.2157	1.75965e-151	4.26674e-148	3.46822	0.91	0.338452	0.571548	1.37624	0.596028
187	CCNB1	EPI_TOP2A+	27.0332	6.02104e-161	2.43326e-157	3.52924	0.92	0.350266	0.569734	1.29623	0.603449
188	KIF14	EPI_TOP2A+	20.1417	3.18349e-90	2.14422e-87	3.88584	0.658	0.0891908	0.568809	0.495034	0.98886
189	BUB1	EPI_TOP2A+	20.364	3.48781e-92	2.54732e-89	3.6806	0.67	0.101595	0.568405	0.489851	0.919763
190	SPAG5	EPI_TOP2A+	20.2599	2.90657e-91	2.0022e-88	2.99269	0.71	0.149439	0.560561	0.451051	0.86801
191	KNL1	EPI_TOP2A+	20.3373	6.0115e-92	4.33823e-89	3.17143	0.702	0.144714	0.557286	0.532269	0.861528
192	DEPDC1B	EPI_TOP2A+	21.1012	7.75423e-99	6.43909e-96	2.83849	0.752	0.195511	0.556489	0.5408	0.785791
193	SGO1	EPI_TOP2A+	21.1581	2.32544e-99	1.98544e-96	2.56913	0.788	0.23922	0.54878	0.628948	0.712316
194	ANLN	EPI_TOP2A+	19.694	2.42777e-86	1.56563e-83	3.30097	0.67	0.125812	0.544188	0.455337	0.931617
195	RTKN2	EPI_TOP2A+	21.4829	2.25233e-102	2.0687e-99	2.44256	0.814	0.271116	0.542884	0.641373	0.672978
196	ECT2	EPI_TOP2A+	22.4229	2.35439e-111	2.419e-108	2.64983	0.828	0.286474	0.541526	0.734936	0.687231
197	CENPF	EPI_TOP2A+	30.6536	2.36945e-206	3.59084e-202	4.22689	0.968	0.428234	0.539766	2.29733	0.392218
198	NCAPH	EPI_TOP2A+	19.1962	3.97969e-82	2.41245e-79	2.69524	0.698	0.163024	0.534976	0.446967	0.851796
199	SKA1	EPI_TOP2A+	18.6463	1.35442e-77	7.81937e-75	3.0516	0.642	0.108683	0.533317	0.371985	0.956375
200	H2BC9	EPI_TOP2A+	19.8479	1.14848e-87	7.48597e-85	2.48604	0.752	0.220319	0.531681	0.526193	0.803347
201	H2AX	EPI_TOP2A+	24.5286	7.30983e-133	1.30328e-129	2.55835	0.91	0.387478	0.522522	0.9712	0.557214
202	CENPW	EPI_TOP2A+	22.6318	2.10656e-113	2.2403e-110	2.20662	0.884	0.36267	0.52133	0.797818	0.536345
203	PSRC1	EPI_TOP2A+	19.5654	3.0487e-85	1.90525e-82	3.22026	0.686	0.165978	0.520022	0.573466	0.928849
204	CEP55	EPI_TOP2A+	18.1421	1.48263e-73	7.95356e-71	3.63476	0.598	0.0803308	0.517669	0.387652	1.06387
205	MELK	EPI_TOP2A+	18.1847	6.82775e-74	3.69546e-71	2.5353	0.672	0.156527	0.515473	0.388826	0.887547
206	KIF20A	EPI_TOP2A+	17.9169	8.70966e-72	4.55147e-69	4.13668	0.572	0.0578854	0.514115	0.396757	1.10424
207	RAD51AP1	EPI_TOP2A+	18.6479	1.31233e-77	7.64925e-75	1.90126	0.822	0.308919	0.513081	0.657393	0.673222
208	MAD2L1	EPI_TOP2A+	26.7815	5.31135e-158	1.89394e-154	2.44093	0.968	0.456586	0.511414	1.19572	0.360461
209	SPC24	EPI_TOP2A+	17.6922	4.81582e-70	2.41265e-67	2.7621	0.63	0.119905	0.510095	0.346298	0.94938
210	KIF20B	EPI_TOP2A+	25.2422	1.37808e-140	2.88062e-137	2.61779	0.908	0.399291	0.508709	1.05936	0.506624
211	CENPN	EPI_TOP2A+	19.9402	1.82323e-88	1.20133e-85	2.07118	0.83	0.323095	0.506905	0.624989	0.691177
212	ZWINT	EPI_TOP2A+	20.9358	2.52709e-97	1.96397e-94	1.97754	0.892	0.385706	0.506294	0.826692	0.538715
213	CIT	EPI_TOP2A+	18.1107	2.62541e-73	1.38391e-70	2.58129	0.668	0.164206	0.503794	0.407443	0.905187
214	CDC25C	EPI_TOP2A+	17.4251	5.3187e-68	2.57931e-65	3.59309	0.572	0.0702894	0.501711	0.332101	1.09446
215	TK1	EPI_TOP2A+	16.7463	6.02143e-63	2.72398e-60	1.60453	0.828	0.333727	0.494273	0.697325	0.693645
216	NEK2	EPI_TOP2A+	17.3687	1.42311e-67	6.84661e-65	3.72143	0.572	0.0797401	0.49226	0.396376	1.10234
217	DIAPH3	EPI_TOP2A+	17.7738	1.12811e-70	5.74661e-68	1.96636	0.76	0.269935	0.490065	0.574665	0.778106
218	H1-1	EPI_TOP2A+	23.7994	3.38924e-125	4.66938e-122	3.26251	0.86	0.373302	0.486698	1.35112	0.662065
219	NCAPD2	EPI_TOP2A+	20.2656	2.58843e-91	1.80354e-88	2.20856	0.802	0.316007	0.485993	0.630929	0.683556
220	CIP2A	EPI_TOP2A+	17.8415	3.36726e-71	1.72983e-68	2.18254	0.716	0.23036	0.48564	0.481634	0.823387
221	CENPA	EPI_TOP2A+	16.701	1.28953e-62	5.79039e-60	4.85184	0.518	0.033668	0.484332	0.383549	1.24698
222	CDCA5	EPI_TOP2A+	17.2007	2.62507e-66	1.23356e-63	2.1157	0.698	0.213822	0.484178	0.454486	0.84536
223	KNSTRN	EPI_TOP2A+	18.4818	2.89407e-76	1.6095e-73	2.91115	0.668	0.18547	0.48253	0.513069	0.942098
224	H1-5	EPI_TOP2A+	17.8558	2.6044e-71	1.34937e-68	2.96369	0.648	0.168931	0.479069	0.583294	1.00493
225	PARPBP	EPI_TOP2A+	16.7749	3.72357e-63	1.69714e-60	2.34589	0.654	0.1772	0.4768	0.378644	0.966602
226	H3C2	EPI_TOP2A+	16.4898	4.34346e-61	1.8542e-58	3.34928	0.556	0.0797401	0.47626	0.343274	1.15527
227	CENPK	EPI_TOP2A+	17.546	6.38366e-69	3.1461e-66	1.59319	0.864	0.38925	0.47475	0.686957	0.606511
228	SKA3	EPI_TOP2A+	16.322	6.87883e-60	2.79858e-57	2.63298	0.594	0.123449	0.470551	0.3227	1.02838
229	INCENP	EPI_TOP2A+	16.6359	3.83217e-62	1.7081e-59	3.04025	0.58	0.109864	0.470136	0.349688	1.06319
230	TROAP	EPI_TOP2A+	16.3143	7.81587e-60	3.1586e-57	3.33714	0.552	0.0826934	0.469307	0.332356	1.14355
231	UBE2T	EPI_TOP2A+	19.9689	1.02609e-88	6.83521e-86	1.8738	0.878	0.416421	0.461579	0.818843	0.5776
232	FANCI	EPI_TOP2A+	17.1427	7.12531e-66	3.32253e-63	1.76912	0.782	0.322504	0.459496	0.585275	0.72406
233	KIF18A	EPI_TOP2A+	16.2863	1.23521e-59	4.92613e-57	2.71832	0.594	0.135854	0.458146	0.357736	1.04865
234	FAM83D	EPI_TOP2A+	15.9274	4.0893e-57	1.59929e-54	4.15528	0.508	0.0507974	0.457203	0.315642	1.215
235	ESCO2	EPI_TOP2A+	15.492	3.92977e-54	1.45255e-51	2.34907	0.59	0.135263	0.454737	0.335916	1.0508
236	IQGAP3	EPI_TOP2A+	15.4799	4.74313e-54	1.74257e-51	3.47831	0.51	0.0590667	0.450933	0.253901	1.18003
237	CCNF	EPI_TOP2A+	15.6474	3.46279e-55	1.3202e-52	3.4075	0.526	0.0767868	0.449213	0.315943	1.19041
238	KIF22	EPI_TOP2A+	23.3963	4.65555e-121	5.75949e-118	2.07178	0.914	0.467218	0.446782	0.873978	0.496992
239	POC1A	EPI_TOP2A+	15.696	1.61e-55	6.17699e-53	1.98805	0.652	0.206143	0.445857	0.374434	0.897654
240	KIF18B	EPI_TOP2A+	15.2993	7.72264e-53	2.77005e-50	3.51529	0.502	0.0572947	0.444705	0.244428	1.19855
241	OIP5	EPI_TOP2A+	15.331	4.74782e-53	1.71314e-50	2.84025	0.546	0.101595	0.444405	0.279853	1.16198
242	ASF1B	EPI_TOP2A+	14.6818	8.43555e-49	2.80964e-46	1.70063	0.66	0.2215	0.4385	0.387765	0.908641
243	C21orf58	EPI_TOP2A+	17.687	5.27993e-70	2.62347e-67	1.81695	0.796	0.359126	0.436874	0.613642	0.722679
244	CENPM	EPI_TOP2A+	15.498	3.57792e-54	1.33061e-51	1.65899	0.732	0.297106	0.434894	0.53349	0.816157
245	VRK1	EPI_TOP2A+	15.607	6.52227e-55	2.47108e-52	1.51087	0.778	0.34495	0.43305	0.525276	0.722113
246	CKAP2	EPI_TOP2A+	23.14	1.83273e-118	2.1365e-115	2.29143	0.892	0.464265	0.427735	0.968366	0.564995
247	FANCD2	EPI_TOP2A+	14.9618	1.30402e-50	4.4914e-48	1.83932	0.646	0.2215	0.4245	0.386108	0.930807
248	SPDL1	EPI_TOP2A+	15.8724	9.83555e-57	3.82193e-54	1.87192	0.696	0.278204	0.417796	0.461732	0.859824
249	BRCA2	EPI_TOP2A+	14.025	1.09594e-44	3.42447e-42	1.40072	0.746	0.328411	0.417589	0.574404	0.800365
250	ARHGEF39	EPI_TOP2A+	14.0728	5.5784e-45	1.76124e-42	3.49155	0.466	0.0567041	0.409296	0.259589	1.30789
251	FBXO5	EPI_TOP2A+	17.0305	4.88233e-65	2.25925e-62	1.92241	0.746	0.339043	0.406957	0.624089	0.79114
252	ORC6	EPI_TOP2A+	16.5766	1.02926e-61	4.48866e-59	1.44782	0.874	0.467218	0.406782	0.85492	0.536055
253	G2E3	EPI_TOP2A+	16.2907	1.14908e-59	4.61298e-57	1.78443	0.756	0.349675	0.406325	0.543205	0.813777
254	CENPU	EPI_TOP2A+	14.3603	9.17951e-47	2.99168e-44	1.29865	0.8	0.402835	0.397165	0.624476	0.681418
255	H1-2	EPI_TOP2A+	15.2249	2.41824e-52	8.62301e-50	1.93692	0.71	0.314826	0.395174	0.60389	0.959479
256	MGME1	EPI_TOP2A+	16.3628	3.52761e-60	1.45469e-57	1.44413	0.828	0.437685	0.390315	0.638441	0.625695
257	TYMS	EPI_TOP2A+	14.8222	1.05215e-49	3.58318e-47	1.33104	0.874	0.483757	0.390243	0.861906	0.64235
258	MYBL2	EPI_TOP2A+	13.3053	2.15592e-40	6.10701e-38	1.56079	0.65	0.263438	0.386562	0.472612	0.954177
259	DDX39A	EPI_TOP2A+	16.622	4.82994e-62	2.13712e-59	1.57208	0.804	0.420555	0.383445	0.601279	0.691536
260	RHNO1	EPI_TOP2A+	15.1139	1.31129e-51	4.59476e-49	1.5182	0.746	0.36267	0.38333	0.481746	0.768267
261	CENPH	EPI_TOP2A+	14.7312	4.06376e-49	1.361e-46	1.28388	0.828	0.444773	0.383227	0.618092	0.654418
262	STIL	EPI_TOP2A+	13.2623	3.8293e-40	1.06972e-37	2.17201	0.526	0.142942	0.383058	0.2674	1.16489
263	ANP32E	EPI_TOP2A+	20.9423	2.20433e-97	1.73538e-94	1.76807	0.914	0.535145	0.378855	0.992394	0.493788
264	RNF26	EPI_TOP2A+	13.8336	1.59768e-43	4.86683e-41	1.66763	0.656	0.278795	0.377205	0.399626	0.944217
265	CCDC18	EPI_TOP2A+	13.6259	2.80867e-42	8.3053e-40	1.95293	0.584	0.207915	0.376085	0.361971	1.05553
266	GPSM2	EPI_TOP2A+	13.997	1.62593e-44	5.05448e-42	1.97874	0.612	0.240992	0.371008	0.422669	1.02136
267	CENPJ	EPI_TOP2A+	13.6553	1.87728e-42	5.57837e-40	1.37539	0.728	0.367395	0.360605	0.500337	0.810022
268	CDCA4	EPI_TOP2A+	15.0285	4.77695e-51	1.66422e-48	1.47084	0.762	0.401654	0.360346	0.548789	0.750157
269	LMNB1	EPI_TOP2A+	18.6565	1.11899e-77	6.58562e-75	1.58559	0.9	0.542233	0.357767	0.911333	0.544109
270	CCDC34	EPI_TOP2A+	15.387	2.00083e-53	7.30651e-51	1.36239	0.826	0.469581	0.356419	0.634497	0.673684
271	UBE2S	EPI_TOP2A+	21.5809	2.71648e-103	2.53339e-100	2.26878	0.898	0.541642	0.356358	1.20735	0.606798
272	KPNA2	EPI_TOP2A+	25.8871	9.30426e-148	2.16929e-144	2.67548	0.956	0.602481	0.353519	1.51831	0.531872
273	LMNB2	EPI_TOP2A+	14.5238	8.56007e-48	2.80488e-45	1.33527	0.778	0.430006	0.347994	0.558987	0.710191
274	MIS18BP1	EPI_TOP2A+	22.565	9.57671e-113	1.00092e-109	1.89973	0.928	0.582398	0.345602	1.12161	0.466233
275	DBF4	EPI_TOP2A+	15.5433	1.76517e-54	6.60511e-52	1.60216	0.754	0.408742	0.345258	0.59865	0.765156
276	H1-3	EPI_TOP2A+	13.248	4.63393e-40	1.28855e-37	1.80385	0.638	0.293562	0.344438	0.573466	1.04151
277	BCL2L12	EPI_TOP2A+	13.6906	1.15579e-42	3.45137e-40	1.16337	0.796	0.456586	0.339414	0.516904	0.68363
278	NUDT1	EPI_TOP2A+	13.5528	7.62565e-42	2.1908e-39	1.15088	0.81	0.473125	0.336875	0.575338	0.661007
279	CKS2	EPI_TOP2A+	26.7515	1.18766e-157	3.99969e-154	2.34148	0.956	0.623154	0.332846	1.36123	0.420808
280	ITGB3BP	EPI_TOP2A+	13.3666	9.47712e-41	2.70988e-38	1.07281	0.85	0.528057	0.321943	0.62001	0.621163
281	RRM1	EPI_TOP2A+	13.6185	3.10973e-42	9.15091e-40	1.09367	0.884	0.575901	0.308099	0.830986	0.561314
282	CKAP5	EPI_TOP2A+	17.2073	2.33951e-66	1.10796e-63	1.55318	0.836	0.528647	0.307353	0.783311	0.645843
283	MIS18A	EPI_TOP2A+	15.1831	4.57523e-52	1.62191e-49	1.17278	0.862	0.555227	0.306773	0.699796	0.563867
284	CKS1B	EPI_TOP2A+	29.786	5.92529e-195	5.13122e-191	2.51286	0.99	0.686946	0.303054	1.79004	0.276671
285	MZT1	EPI_TOP2A+	13.274	3.27779e-40	9.1989e-38	1.29057	0.766	0.471943	0.294057	0.557584	0.778444
286	GGH	EPI_TOP2A+	13.7401	5.84292e-43	1.76215e-40	1.10373	0.856	0.562906	0.293094	0.725657	0.593219
287	DTYMK	EPI_TOP2A+	23.7228	2.09693e-124	2.82475e-121	1.66299	0.98	0.688128	0.291872	1.19447	0.349862
288	SMC2	EPI_TOP2A+	19.0918	2.95577e-81	1.77402e-78	1.36111	0.966	0.674542	0.291458	1.15523	0.377298
289	EZH2	EPI_TOP2A+	14.1408	2.12966e-45	6.75905e-43	1.04411	0.904	0.630833	0.273167	0.809748	0.537902
290	CDK5RAP2	EPI_TOP2A+	14.5278	8.0819e-48	2.66259e-45	1.18756	0.846	0.576491	0.269509	0.728036	0.628592
291	SMC4	EPI_TOP2A+	25.4622	5.17694e-143	1.12079e-139	1.98303	0.99	0.741288	0.248712	1.83636	0.279461
292	SKA2	EPI_TOP2A+	14.6617	1.13368e-48	3.75534e-46	1.05914	0.904	0.670998	0.233002	0.847581	0.527862
293	HMGB2	EPI_TOP2A+	31.6872	2.32979e-220	7.06148e-216	2.94166	0.998	0.766096	0.231904	2.32468	0.217472
294	TMSB15A	EPI_TOP2A+	17.2531	1.06103e-66	5.06447e-64	1.16765	0.956	0.724158	0.231842	1.16413	0.379764
295	TUBA1C	EPI_TOP2A+	20.2753	2.12425e-91	1.49732e-88	1.91861	0.922	0.711164	0.210836	1.42462	0.564302
296	PSIP1	EPI_TOP2A+	15.0084	6.4645e-51	2.23927e-48	1.03924	0.93	0.726521	0.203479	1.02184	0.469402
297	SAE1	EPI_TOP2A+	13.3437	1.2884e-40	3.66675e-38	0.843551	0.922	0.726521	0.195479	0.861691	0.454619
298	RHEB	EPI_TOP2A+	14.879	4.50987e-50	1.54454e-47	0.924096	0.93	0.758417	0.171583	0.923659	0.447776
299	BUB3	EPI_TOP2A+	18.8411	3.47667e-79	2.0662e-76	1.30951	0.93	0.761961	0.168039	1.12882	0.470931
300	CLSPN	EPI_DTL+	24.7504	3.06795e-135	3.71953e-131	2.58998	0.92	0.358535	0.561465	1.1016	0.469463
301	CDC6	EPI_DTL+	20.7465	1.31917e-95	4.99791e-92	2.73773	0.752	0.197874	0.554126	0.585338	0.770139
302	DTL	EPI_DTL+	19.8932	4.65858e-88	1.48631e-84	2.80788	0.708	0.177791	0.530209	0.494773	0.821612
303	MCM10	EPI_DTL+	19.8336	1.52659e-87	4.20638e-84	2.454	0.748	0.219728	0.528272	0.539753	0.753093
304	FAM111B	EPI_DTL+	19.5192	7.53471e-85	1.98585e-81	2.69786	0.716	0.187832	0.528168	0.563456	0.847099
305	UHRF1	EPI_DTL+	24.8661	1.73392e-136	2.62772e-132	2.41334	0.924	0.418783	0.505217	1.04143	0.464236
306	PCLAF	EPI_DTL+	23.5145	2.89822e-122	1.95208e-118	2.30332	0.936	0.447135	0.488865	1.2311	0.453458
307	ATAD2	EPI_DTL+	19.8597	9.07782e-88	2.62042e-84	1.99225	0.848	0.367395	0.480605	0.807711	0.610802
308	FEN1	EPI_DTL+	19.89	4.96309e-88	1.50429e-84	2.02753	0.83	0.350856	0.479144	0.721766	0.630409
309	CHAF1A	EPI_DTL+	20.0688	1.38264e-89	4.65635e-86	2.07549	0.834	0.354991	0.479009	0.726351	0.648733
310	MCM6	EPI_DTL+	23.4476	1.39754e-121	8.47173e-118	2.21549	0.904	0.425871	0.478129	0.912126	0.503883
311	BRCA1	EPI_DTL+	18.4048	1.20169e-75	2.51191e-72	1.98771	0.788	0.320732	0.467268	0.658916	0.711563
312	BRCA2	EPI_DTL+	17.8253	4.49573e-71	8.25839e-68	1.91993	0.782	0.317779	0.464221	0.67645	0.725423
313	WDR76	EPI_DTL+	17.0305	4.88233e-65	8.45605e-62	2.3898	0.654	0.19433	0.45967	0.434479	0.917392
314	RAD51AP1	EPI_DTL+	16.3817	2.58625e-60	3.8238e-57	1.66601	0.778	0.321914	0.456086	0.611747	0.723397
315	CHEK1	EPI_DTL+	20.3569	4.0328e-92	1.43803e-88	1.85761	0.876	0.422327	0.453673	0.77248	0.55524
316	GINS2	EPI_DTL+	23.9224	1.79237e-126	1.35815e-122	2.09068	0.946	0.492617	0.453383	1.08126	0.427609
317	ORC6	EPI_DTL+	19.5026	1.04334e-84	2.63526e-81	1.73421	0.908	0.457177	0.450823	0.931076	0.502469
318	TK1	EPI_DTL+	17.9892	2.36703e-72	4.48397e-69	1.9568	0.792	0.344359	0.447641	0.774846	0.708501
319	CENPU	EPI_DTL+	18.3357	4.29152e-75	8.39187e-72	1.7762	0.838	0.391613	0.446387	0.727156	0.636611
320	MYBL2	EPI_DTL+	15.8002	3.09893e-56	4.08378e-53	1.91502	0.684	0.253396	0.430604	0.529017	0.858493
321	TYMS	EPI_DTL+	19.4606	2.36977e-84	5.74611e-81	1.79028	0.9	0.476078	0.423922	0.987824	0.548098
322	RFC4	EPI_DTL+	17.1038	1.39124e-65	2.48045e-62	1.59883	0.83	0.414649	0.415351	0.645991	0.662191
323	XRCC2	EPI_DTL+	15.2662	1.28541e-52	1.52785e-49	1.85107	0.672	0.260484	0.411516	0.456164	0.885408
324	CENPK	EPI_DTL+	15.9543	2.65936e-57	3.5824e-54	1.4991	0.814	0.404017	0.409983	0.666705	0.675198
325	DHFR	EPI_DTL+	21.0421	2.70033e-98	1.09128e-94	1.87347	0.904	0.49557	0.40843	0.988743	0.502912
326	RAD51	EPI_DTL+	14.647	1.4078e-48	1.58036e-45	2.44739	0.552	0.144714	0.407286	0.320839	1.08305
327	MCM5	EPI_DTL+	21.1334	3.92648e-99	1.83092e-95	1.84374	0.896	0.490845	0.405155	0.885855	0.512977
328	CENPM	EPI_DTL+	14.5894	3.28196e-48	3.61725e-45	1.60309	0.708	0.304194	0.403806	0.523909	0.849049
329	CDC45	EPI_DTL+	14.5421	6.558e-48	7.09892e-45	2.34198	0.562	0.161252	0.400748	0.34666	1.06268
330	MCM4	EPI_DTL+	24.0548	7.44382e-128	6.44624e-124	2.01732	0.946	0.54873	0.39727	1.17175	0.402003
331	ATAD5	EPI_DTL+	16.2307	3.0598e-59	4.31353e-56	1.53715	0.806	0.417011	0.388989	0.674972	0.675319
332	ZWINT	EPI_DTL+	14.1477	1.92925e-45	1.9172e-42	1.30687	0.8	0.412877	0.387123	0.673003	0.687276
333	DSN1	EPI_DTL+	14.3488	1.08348e-46	1.11322e-43	1.5916	0.686	0.30124	0.38476	0.437915	0.846215
334	UNG	EPI_DTL+	24.868	1.65258e-136	2.62772e-132	2.02084	0.946	0.568813	0.377187	1.10328	0.410235
335	BRIP1	EPI_DTL+	13.5445	8.53603e-42	7.60949e-39	1.81825	0.592	0.218547	0.373453	0.348497	1.01618
336	CDCA7	EPI_DTL+	16.2398	2.63708e-59	3.80612e-56	1.45648	0.826	0.453042	0.372958	0.679106	0.637645
337	CDT1	EPI_DTL+	13.4849	1.9186e-41	1.68556e-38	1.70302	0.614	0.245127	0.368873	0.347528	0.984245
338	GMNN	EPI_DTL+	16.1587	9.86003e-59	1.35842e-55	1.41101	0.85	0.481985	0.368015	0.719109	0.60792
339	ASF1B	EPI_DTL+	13.2943	2.49668e-40	2.01795e-37	1.73042	0.604	0.238039	0.365961	0.391567	0.988591
340	LIG1	EPI_DTL+	16.4522	8.08941e-61	1.22593e-57	1.55799	0.8	0.435322	0.364678	0.665193	0.673549
341	E2F1	EPI_DTL+	12.7934	1.78586e-37	1.27361e-34	2.40479	0.49	0.129947	0.360053	0.276732	1.23321
342	RFC5	EPI_DTL+	13.6657	1.62812e-42	1.47306e-39	1.35798	0.722	0.364442	0.357558	0.462435	0.805302
343	GINS4	EPI_DTL+	12.8126	1.39366e-37	1.00574e-34	1.56814	0.612	0.258122	0.353878	0.37327	0.967269
344	UBE2T	EPI_DTL+	12.8532	8.25642e-38	6.10361e-35	1.14515	0.794	0.441229	0.352771	0.650628	0.706158
345	PCNA	EPI_DTL+	26.2397	9.3796e-152	5.68582e-147	2.14985	0.982	0.629652	0.352348	1.46633	0.313224
346	MAD2L1	EPI_DTL+	10.7398	6.61592e-27	3.18294e-24	0.871829	0.844	0.493207	0.350793	0.758969	0.611566
347	TIPIN	EPI_DTL+	12.8886	5.2202e-38	3.90671e-35	1.58636	0.61	0.259303	0.350697	0.34942	0.981095
348	DSCC1	EPI_DTL+	12.3877	3.04615e-35	1.98553e-32	1.86774	0.526	0.176019	0.349981	0.281935	1.14184
349	MMS22L	EPI_DTL+	14.4063	4.72319e-47	4.93646e-44	1.44679	0.746	0.396338	0.349662	0.543543	0.77114
350	BRI3BP	EPI_DTL+	12.6346	1.36008e-36	9.5868e-34	1.50821	0.628	0.285292	0.342708	0.377199	0.957662
351	RRM1	EPI_DTL+	18.3401	3.95931e-75	8.00031e-72	1.44249	0.91	0.568222	0.341778	0.927244	0.477124
352	BLM	EPI_DTL+	12.1916	3.44508e-34	2.15296e-31	1.54363	0.582	0.240402	0.341598	0.338333	1.01213
353	FANCI	EPI_DTL+	12.4961	7.83588e-36	5.33711e-33	1.29799	0.69	0.349675	0.340325	0.50097	0.845504
354	FANCA	EPI_DTL+	12.3839	3.19464e-35	2.03848e-32	1.65517	0.574	0.235676	0.338324	0.331865	1.02772
355	RFC3	EPI_DTL+	13.4115	5.17834e-41	4.24197e-38	1.54276	0.664	0.326048	0.337952	0.432515	0.913927
356	PSMC3IP	EPI_DTL+	12.5899	2.39941e-36	1.67184e-33	1.69581	0.58	0.244536	0.335464	0.353859	1.05155
357	PKMYT1	EPI_DTL+	11.7174	1.03852e-31	6.17196e-29	1.97622	0.484	0.149439	0.334561	0.262516	1.22516
358	WDHD1	EPI_DTL+	13.4441	3.33659e-41	2.80918e-38	1.35615	0.718	0.385706	0.332294	0.490494	0.80754
359	CHAF1B	EPI_DTL+	11.7303	8.91775e-32	5.35233e-29	1.88325	0.502	0.171294	0.330706	0.264873	1.18823
360	CENPH	EPI_DTL+	12.8352	1.04191e-37	7.6096e-35	1.13773	0.786	0.457177	0.328823	0.587679	0.706059
361	POLE	EPI_DTL+	12.4797	9.63392e-36	6.48888e-33	1.58682	0.596	0.268163	0.327837	0.356094	0.991864
362	CCNE2	EPI_DTL+	11.2663	1.92399e-29	1.02307e-26	2.72379	0.404	0.0773774	0.326623	0.215928	1.43106
363	MCM2	EPI_DTL+	14.0386	9.05383e-45	8.85217e-42	1.22603	0.792	0.470762	0.321238	0.58232	0.679142
364	POLD1	EPI_DTL+	11.4291	2.99141e-30	1.67904e-27	1.34955	0.61	0.295924	0.314076	0.348198	1.00114
365	VRK1	EPI_DTL+	11.6691	1.83275e-31	1.06827e-28	1.18389	0.684	0.372711	0.311289	0.468885	0.846591
366	TIMELESS	EPI_DTL+	11.7833	4.75821e-32	2.88438e-29	1.09326	0.746	0.441229	0.304771	0.534132	0.773521
367	CASP8AP2	EPI_DTL+	13.7943	2.75758e-43	2.57172e-40	1.21914	0.808	0.503839	0.304161	0.670496	0.680323
368	MCM8	EPI_DTL+	10.7982	3.51183e-27	1.73076e-24	1.30647	0.588	0.288836	0.299164	0.339037	1.04861
369	GINS1	EPI_DTL+	10.4677	1.21553e-25	5.45807e-23	1.21477	0.59	0.29179	0.29821	0.339731	1.02595
370	CDC25A	EPI_DTL+	10.4218	1.97085e-25	8.78464e-23	1.48618	0.512	0.216184	0.295816	0.267705	1.16228
371	SLBP	EPI_DTL+	12.3851	3.14856e-35	2.03045e-32	1.22522	0.74	0.445954	0.294046	0.562252	0.812382
372	CENPJ	EPI_DTL+	10.3816	3.00639e-25	1.32061e-22	1.04159	0.676	0.382753	0.293247	0.443747	0.890335
373	POLA2	EPI_DTL+	10.6684	1.43038e-26	6.8274e-24	1.66663	0.492	0.200827	0.291173	0.269207	1.19639
374	AC011447.3	EPI_DTL+	10.3344	4.92728e-25	2.11835e-22	1.42196	0.52	0.22977	0.29023	0.285447	1.15023
375	MCM3	EPI_DTL+	25.7777	1.5771e-146	4.78011e-142	1.89564	0.978	0.688128	0.289872	1.42019	0.302689
376	BARD1	EPI_DTL+	11.3822	5.1282e-30	2.8006e-27	0.971779	0.792	0.502658	0.289342	0.569835	0.701902
377	POLD3	EPI_DTL+	12.0937	1.1407e-33	7.05592e-31	1.09471	0.748	0.458949	0.289051	0.54028	0.747651
378	MTHFD1	EPI_DTL+	12.5233	5.56889e-36	3.83614e-33	1.13121	0.77	0.481394	0.288606	0.556158	0.733431
379	CTPS1	EPI_DTL+	11.2261	3.03687e-29	1.6008e-26	1.10324	0.7	0.415239	0.284761	0.467822	0.834845
380	EMC3-AS1	EPI_DTL+	10.08	6.77374e-24	2.71932e-21	1.52257	0.492	0.207915	0.284085	0.260442	1.24158
381	RPA2	EPI_DTL+	13.7138	8.39287e-43	7.7086e-40	1.1395	0.818	0.536917	0.281083	0.623966	0.655993
382	RRM2	EPI_DTL+	10.1638	2.87695e-24	1.20275e-21	1.16228	0.61	0.329002	0.280998	0.537096	0.97189
383	EXO1	EPI_DTL+	9.84977	6.87013e-23	2.65261e-20	2.23741	0.388	0.108683	0.279317	0.213957	1.48361
384	POGLUT3	EPI_DTL+	10.3513	4.12785e-25	1.78733e-22	1.3403	0.556	0.277023	0.278977	0.318469	1.07615
385	RFC2	EPI_DTL+	15.3467	3.72477e-53	4.60799e-50	1.2487	0.822	0.544005	0.277995	0.687175	0.621481
386	DNA2	EPI_DTL+	9.83932	7.62243e-23	2.90606e-20	1.34005	0.524	0.251034	0.272966	0.288901	1.14158
387	DIAPH3	EPI_DTL+	9.82035	9.20236e-23	3.48649e-20	1.1795	0.592	0.319551	0.272449	0.443153	1.05192
388	CDCA5	EPI_DTL+	8.85098	8.67517e-19	2.59054e-16	1.06858	0.534	0.262256	0.271744	0.318847	1.14231
389	FIGNL1	EPI_DTL+	9.81963	9.26864e-23	3.48979e-20	1.3167	0.522	0.250443	0.271557	0.285116	1.11655
390	MIR924HG	EPI_DTL+	9.54834	1.31795e-21	4.64492e-19	1.34175	0.504	0.233314	0.270686	0.293104	1.17177
391	E2F3	EPI_DTL+	11.6198	3.26818e-31	1.8868e-28	1.13393	0.712	0.44241	0.26959	0.507854	0.818167
392	TEDC2	EPI_DTL+	9.71915	2.49861e-22	9.23557e-20	1.42411	0.488	0.219728	0.268272	0.245659	1.19092
393	RBBP8	EPI_DTL+	10.1279	4.15684e-24	1.69116e-21	0.923922	0.746	0.47785	0.26815	0.509458	0.799258
394	DDX11	EPI_DTL+	9.53013	1.57085e-21	5.50426e-19	1.12324	0.562	0.294152	0.267848	0.303545	1.05652
395	SLFN13	EPI_DTL+	9.42616	4.25392e-21	1.46516e-18	1.43847	0.468	0.200236	0.267764	0.269248	1.27453
396	CDCA7L	EPI_DTL+	11.3377	8.53772e-30	4.62096e-27	1.05746	0.724	0.456586	0.267414	0.52498	0.784597
397	ZGRF1	EPI_DTL+	9.22392	2.86445e-20	9.33549e-18	1.62609	0.424	0.157708	0.266292	0.222644	1.37417
398	MASTL	EPI_DTL+	9.39175	5.90098e-21	2.02097e-18	1.4664	0.466	0.200236	0.265764	0.250616	1.26672
399	CKS1B	EPI_DTL+	9.71175	2.68674e-22	9.87076e-20	0.635058	0.96	0.695806	0.264194	1.10282	0.404321
400	POLR3K	EPI_DTL+	10.9556	6.24458e-28	3.20797e-25	1.09662	0.702	0.439457	0.262543	0.471791	0.854291
401	SLC43A3	EPI_DTL+	9.2342	2.60213e-20	8.5264e-18	1.60852	0.43	0.16775	0.26225	0.209064	1.34927
402	LMNB1	EPI_DTL+	9.14643	5.88477e-20	1.86769e-17	0.699321	0.826	0.564087	0.261913	0.680975	0.655095
403	POLA1	EPI_DTL+	9.19554	3.73114e-20	1.20951e-17	1.21374	0.524	0.262847	0.261153	0.290986	1.15776
404	USP37	EPI_DTL+	9.84398	7.27721e-23	2.79201e-20	1.03213	0.638	0.377437	0.260563	0.389978	0.933972
405	DNAJC9	EPI_DTL+	16.569	1.16787e-61	1.81525e-58	1.19966	0.91	0.650916	0.259084	0.956835	0.474382
406	USP1	EPI_DTL+	13.8994	6.3897e-44	6.05215e-41	1.04102	0.888	0.632014	0.255986	0.879339	0.522634
407	PRIM1	EPI_DTL+	9.5192	1.7452e-21	6.08e-19	1.1411	0.564	0.30951	0.25449	0.332541	1.04813
408	ORC1	EPI_DTL+	8.86891	7.38665e-19	2.21669e-16	1.81923	0.386	0.13231	0.25369	0.180098	1.48727
409	KANK2	EPI_DTL+	8.90391	5.39109e-19	1.64222e-16	1.1557	0.514	0.260484	0.253516	0.265852	1.15223
410	RPA3	EPI_DTL+	13.2918	2.58125e-40	2.05885e-37	1.00788	0.886	0.632605	0.253395	0.800523	0.564152
411	DNMT1	EPI_DTL+	19.1121	2.00063e-81	4.66446e-78	1.34835	0.944	0.691081	0.252919	1.12987	0.406223
412	EIF4EBP1	EPI_DTL+	13.004	1.16047e-38	8.79333e-36	1.02262	0.822	0.569403	0.252597	0.671884	0.621042
413	RAD54L	EPI_DTL+	8.78503	1.56323e-18	4.62252e-16	1.9446	0.372	0.120496	0.251504	0.183049	1.54069
414	FANCD2	EPI_DTL+	8.50522	1.81252e-17	4.97163e-15	1.07335	0.512	0.261075	0.250925	0.294487	1.19078
415	SLF1	EPI_DTL+	10.1423	3.58483e-24	1.47829e-21	1.00031	0.674	0.423509	0.250491	0.43792	0.876136
416	PRIM2	EPI_DTL+	9.1824	4.21596e-20	1.3594e-17	1.04899	0.584	0.334318	0.249682	0.323831	1.01978
417	MYO19	EPI_DTL+	8.68564	3.76625e-18	1.09763e-15	1.03621	0.546	0.298287	0.247713	0.284548	1.09497
418	RAD18	EPI_DTL+	8.58809	8.84241e-18	2.47013e-15	1.12771	0.512	0.266982	0.245018	0.259264	1.1568
419	FN3KRP	EPI_DTL+	9.69487	3.1703e-22	1.15078e-19	0.964814	0.668	0.423509	0.244491	0.417182	0.877716
420	GJC1	EPI_DTL+	9.35647	8.24489e-21	2.76131e-18	0.893398	0.698	0.454223	0.243777	0.469853	0.843121
421	SLC1A5	EPI_DTL+	8.58958	8.72872e-18	2.44966e-15	1.16223	0.5	0.257531	0.242469	0.272941	1.18392
422	MCM7	EPI_DTL+	22.5414	1.6321e-112	8.99421e-109	1.5152	0.978	0.736562	0.241438	1.38005	0.303575
423	TONSL	EPI_DTL+	8.60915	7.36019e-18	2.0752e-15	1.40584	0.438	0.196692	0.241308	0.222104	1.31073
424	MNS1	EPI_DTL+	8.66293	4.59793e-18	1.3336e-15	1.05172	0.546	0.305966	0.240034	0.34961	1.11023
425	TOPBP1	EPI_DTL+	9.66139	4.39836e-22	1.56838e-19	0.894653	0.706	0.466627	0.239373	0.472873	0.824577
426	PPAT	EPI_DTL+	10.5055	8.1502e-26	3.74286e-23	0.861358	0.77	0.53101	0.23899	0.565739	0.701792
427	POLE2	EPI_DTL+	8.61997	6.69745e-18	1.89716e-15	1.49466	0.422	0.184288	0.237712	0.214143	1.3334
428	NUDT1	EPI_DTL+	8.62286	6.53029e-18	1.86726e-15	0.725082	0.732	0.496161	0.235839	0.491565	0.758382
429	GCHFR	EPI_DTL+	10.7789	4.33008e-27	2.11682e-24	0.831458	0.818	0.582398	0.235602	0.626923	0.636992
430	CDK2	EPI_DTL+	9.02517	1.79415e-19	5.60617e-17	1.02499	0.58	0.34495	0.23505	0.334938	1.01646
431	RECQL	EPI_DTL+	9.37865	6.68223e-21	2.26296e-18	0.920275	0.662	0.427643	0.234357	0.428914	0.875623
432	SMC2	EPI_DTL+	11.3129	1.13304e-29	6.07823e-27	0.815695	0.918	0.688718	0.229282	0.979541	0.470118
433	GGH	EPI_DTL+	9.16656	4.88342e-20	1.56628e-17	0.703092	0.8	0.579445	0.220555	0.629909	0.659008
434	EMP2	EPI_DTL+	8.49927	1.90784e-17	5.20952e-15	0.822496	0.678	0.458358	0.219642	0.468263	0.896284
435	EZH2	EPI_DTL+	9.23553	2.57009e-20	8.46719e-18	0.707107	0.862	0.643237	0.218763	0.721208	0.617773
436	RPA1	EPI_DTL+	9.74507	1.93641e-22	7.24589e-20	0.778655	0.806	0.587714	0.218286	0.596402	0.673365
437	SLC20A1	EPI_DTL+	8.62021	6.68336e-18	1.89716e-15	0.861017	0.644	0.425871	0.218129	0.404424	0.916271
438	MSH6	EPI_DTL+	18.501	2.02665e-76	4.38764e-73	1.33161	0.936	0.721205	0.214795	1.17415	0.438803
439	MSH2	EPI_DTL+	13.4419	3.43592e-41	2.85318e-38	0.961146	0.868	0.653278	0.214722	0.766297	0.554465
440	POLE3	EPI_DTL+	12.44	1.58505e-35	1.04439e-32	0.866665	0.886	0.674542	0.211458	0.78026	0.538911
441	TMEM97	EPI_DTL+	14.4621	2.10316e-47	2.2367e-44	0.954182	0.94	0.733609	0.206391	0.992345	0.434025
442	DUT	EPI_DTL+	24.6606	2.83281e-134	2.86203e-130	1.93018	0.976	0.77023	0.20577	1.68125	0.334856
443	POP7	EPI_DTL+	9.67928	3.6931e-22	1.33257e-19	0.789802	0.786	0.580626	0.205374	0.580843	0.711554
444	ACAT2	EPI_DTL+	10.9154	9.72636e-28	4.95464e-25	0.814646	0.862	0.658004	0.203996	0.769773	0.595865
445	HSPB11	EPI_DTL+	10.1049	5.25265e-24	2.12273e-21	0.762168	0.818	0.619019	0.198981	0.645309	0.631789
446	CEP78	EPI_DTL+	8.76116	1.93258e-18	5.65947e-16	0.689877	0.82	0.624335	0.195665	0.687396	0.660234
447	FAM161A	EPI_DTL+	9.97894	1.88463e-23	7.41845e-21	0.714183	0.848	0.660957	0.187043	0.726964	0.579928
448	RNASEH2B	EPI_DTL+	8.51	1.73929e-17	4.79247e-15	0.670394	0.798	0.614294	0.183706	0.611768	0.677576
449	PAXX	EPI_DTL+	9.88474	4.84859e-23	1.89624e-20	0.767213	0.798	0.616066	0.181934	0.630933	0.670436
450	SMC1A	EPI_DTL+	14.0152	1.25905e-44	1.21147e-41	0.924789	0.94	0.76078	0.17922	1.08416	0.431748
451	HELLS	EPI_DTL+	21.1207	5.13362e-99	2.22282e-95	1.39405	0.986	0.806852	0.179148	1.70023	0.251091
452	KNOP1	EPI_DTL+	10.1374	3.77091e-24	1.54452e-21	0.712938	0.896	0.717661	0.178339	0.881792	0.528028
453	JPT2	EPI_DTL+	8.62752	6.2696e-18	1.80122e-15	0.624771	0.832	0.662729	0.169271	0.672083	0.616743
454	DCTPP1	EPI_DTL+	15.5574	1.41709e-54	1.78964e-51	0.968843	0.94	0.772593	0.167407	1.02939	0.426595
455	GGCT	EPI_DTL+	15.689	1.79754e-55	2.3184e-52	0.976962	0.95	0.782634	0.167366	1.09816	0.40659
456	CENPX	EPI_DTL+	14.8701	5.14991e-50	5.89024e-47	0.970642	0.94	0.776137	0.163863	1.0639	0.451896
457	PROX1	Neuroendocrine cells	22.2917	4.44677e-110	1.34779e-105	7.49536	0.974093	0.04	0.934093	1.50993	0.379291
458	INSM1	Neuroendocrine cells	20.1986	1.00632e-90	1.0167e-86	9.78336	0.880829	0.004	0.876829	1.18485	0.557826
459	CACNA1A	Neuroendocrine cells	19.3787	1.16717e-83	6.69574e-80	7.77613	0.849741	0.027	0.822741	1.29422	0.636632
460	HEPACAM2	Neuroendocrine cells	18.4506	5.15749e-76	1.30267e-72	31.4594	0.803109	0	0.803109	1.37438	0.678944
461	SCG3	Neuroendocrine cells	18.5398	9.85661e-77	2.84523e-73	9.91259	0.80829	0.0055	0.80279	1.22932	0.612562
462	KLK12	Neuroendocrine cells	17.9241	7.64815e-72	1.40492e-68	9.49057	0.782383	0.0045	0.777883	1.2162	0.75714
463	SRRM4	Neuroendocrine cells	17.2123	2.14873e-66	3.25635e-63	7.24153	0.756477	0.022	0.734477	0.81462	0.759784
464	CA8	Neuroendocrine cells	17.5868	3.11227e-69	5.39036e-66	5.47769	0.787565	0.061	0.726565	0.7787	0.708143
465	KIF1A	Neuroendocrine cells	18.0384	9.737e-73	1.90402e-69	4.71397	0.823834	0.101	0.722834	0.806213	0.65576
466	NRXN1	Neuroendocrine cells	16.6531	2.87089e-62	3.48061e-59	7.70749	0.73057	0.015	0.71557	0.960497	0.767125
467	ASCL1	Neuroendocrine cells	17.0584	3.02695e-65	4.47538e-62	5.65501	0.777202	0.078	0.699202	1.50965	0.717371
468	SYP	Neuroendocrine cells	16.3333	5.72053e-60	6.19238e-57	5.23748	0.735751	0.051	0.684751	0.665621	0.768409
469	KCNH6	Neuroendocrine cells	15.6922	1.71103e-55	1.67291e-52	10.1004	0.683938	0.002	0.681938	0.653871	0.842391
470	KIF19	Neuroendocrine cells	15.8752	9.40379e-57	9.50081e-54	7.03602	0.699482	0.019	0.680482	0.761664	0.838984
471	ABCA5	Neuroendocrine cells	18.3641	2.54847e-75	5.94177e-72	3.43257	0.891192	0.2165	0.674692	0.874635	0.537129
472	CADPS	Neuroendocrine cells	15.2945	8.3234e-53	7.20795e-50	8.72604	0.668394	0.0065	0.661894	0.698422	0.854815
473	MIAT	Neuroendocrine cells	14.7651	2.4611e-49	1.77606e-46	7.46949	0.65285	0.0245	0.62835	1.03872	0.95084
474	CHGB	Neuroendocrine cells	14.6147	2.26495e-48	1.55487e-45	7.41808	0.642487	0.015	0.627487	0.706756	0.919444
475	DNAJC12	Neuroendocrine cells	14.6141	2.28283e-48	1.55487e-45	5.75899	0.65285	0.0305	0.62235	0.579584	0.903446
476	HES6	Neuroendocrine cells	19.4434	3.31359e-84	2.23185e-80	4.62428	0.911917	0.291	0.620917	1.69764	0.578165
477	RPRM	Neuroendocrine cells	14.5284	8.00519e-48	5.00275e-45	5.97138	0.65285	0.0375	0.61535	0.78072	1.00078
478	RGS17	Neuroendocrine cells	14.5718	4.24536e-48	2.77928e-45	4.8586	0.663212	0.05	0.613212	0.505871	0.862924
479	RGS4	Neuroendocrine cells	13.7936	2.78489e-43	1.32927e-40	11.2754	0.601036	0.0015	0.599536	0.846526	1.04872
480	RASSF6	Neuroendocrine cells	15.3779	2.30453e-53	2.05439e-50	3.67713	0.746114	0.16	0.586114	0.70546	0.759747
481	VWA5B2	Neuroendocrine cells	13.7852	3.12843e-43	1.48158e-40	5.41039	0.621762	0.036	0.585762	0.538335	0.96837
482	CELF3	Neuroendocrine cells	13.5567	7.23532e-42	3.17824e-39	6.20647	0.601036	0.019	0.582036	0.458336	0.991684
483	RUNX1T1	Neuroendocrine cells	15.1589	6.61192e-52	5.56678e-49	3.65357	0.735751	0.1575	0.578251	0.715562	0.78595
484	CRMP1	Neuroendocrine cells	13.5874	4.75458e-42	2.11925e-39	4.91603	0.621762	0.0515	0.570262	0.553284	0.963936
485	CBFA2T2	Neuroendocrine cells	18.9408	5.26071e-80	1.87588e-76	3.30758	0.92228	0.3525	0.56978	1.09294	0.505581
486	ATP2A3	Neuroendocrine cells	12.9751	1.69479e-38	5.77171e-36	7.11243	0.569948	0.008	0.561948	0.401837	1.00634
487	FSTL5	Neuroendocrine cells	13.7186	7.85549e-43	3.55367e-40	3.14046	0.704663	0.1445	0.560163	0.690821	0.808408
488	SEZ6L2	Neuroendocrine cells	12.9845	1.49898e-38	5.19237e-36	5.91301	0.580311	0.0265	0.553811	0.546039	1.02732
489	ADGRG1	Neuroendocrine cells	15.6171	5.56649e-55	5.19131e-52	2.87921	0.803109	0.25	0.553109	0.701951	0.648457
490	PCSK2	Neuroendocrine cells	12.7247	4.31345e-37	1.3548e-34	7.31624	0.559585	0.0075	0.552085	0.598831	1.12082
491	QPCT	Neuroendocrine cells	13.998	1.60208e-44	8.30057e-42	4.3049	0.663212	0.115	0.548212	0.744123	0.88831
492	CXXC4	Neuroendocrine cells	20.4496	6.05365e-93	7.33933e-89	3.62848	0.958549	0.4105	0.548049	1.46653	0.413927
493	SCNN1A	Neuroendocrine cells	12.9397	2.68679e-38	8.99837e-36	4.74249	0.595855	0.0505	0.545355	0.538656	0.997411
494	SSTR2	Neuroendocrine cells	12.7554	2.90761e-37	9.27664e-35	7.50514	0.564767	0.0195	0.545267	1.02127	1.03877
495	NEUROD1	Neuroendocrine cells	12.4988	7.57965e-36	2.16732e-33	30.7739	0.544041	0	0.544041	1.04237	1.05077
496	NKX2-2	Neuroendocrine cells	12.4988	7.57965e-36	2.16732e-33	29.779	0.544041	0	0.544041	0.652977	1.11434
497	TUBA4A	Neuroendocrine cells	13.1283	2.26653e-39	8.46895e-37	4.65184	0.606218	0.0625	0.543718	0.517156	0.969979
498	DCX	Neuroendocrine cells	12.5128	6.35155e-36	1.83345e-33	6.59103	0.554404	0.0165	0.537904	0.547759	1.05806
499	SCN3A	Neuroendocrine cells	12.3252	6.6299e-35	1.83515e-32	8.697	0.53886	0.0045	0.53436	0.50623	1.13889
500	TFF3	Neuroendocrine cells	18.6663	9.31039e-78	2.97045e-74	4.14671	0.927461	0.3935	0.533961	2.057	0.539097
501	LAMB3	Neuroendocrine cells	14.0711	5.71429e-45	3.14904e-42	2.54422	0.803109	0.2745	0.528609	0.854376	0.706645
502	DUSP26	Neuroendocrine cells	13.2129	7.39333e-40	2.87292e-37	3.48901	0.647668	0.1225	0.525168	0.503936	0.890552
503	TOX3	Neuroendocrine cells	13.1171	2.62722e-39	9.53649e-37	3.01274	0.678756	0.1605	0.518256	0.554871	0.855789
504	SCG5	Neuroendocrine cells	13.1451	1.81575e-39	6.8793e-37	3.54276	0.647668	0.132	0.515668	0.586851	0.887482
505	CAMK1D	Neuroendocrine cells	13.7187	7.84904e-43	3.55367e-40	3.18159	0.709845	0.1945	0.515345	0.745579	0.819148
506	CNKSR3	Neuroendocrine cells	16.654	2.83119e-62	3.48061e-59	2.97086	0.865285	0.352	0.513285	1.00848	0.621031
507	KRT7	Neuroendocrine cells	12.4706	1.07959e-35	3.07247e-33	4.61863	0.585492	0.073	0.512492	0.62249	1.07926
508	KCNH2	Neuroendocrine cells	12.0348	2.33235e-33	5.89104e-31	4.45362	0.554404	0.0425	0.511904	0.327742	1.00294
509	ELAPOR1	Neuroendocrine cells	11.832	2.66682e-32	6.38971e-30	3.54958	0.580311	0.0775	0.502811	0.466466	1.02558
510	SCGN	Neuroendocrine cells	11.6598	2.04466e-31	4.6949e-29	6.72026	0.518135	0.0175	0.500635	0.698433	1.16463
511	GHRL	Neuroendocrine cells	11.7117	1.11001e-31	2.57807e-29	7.7651	0.523316	0.0245	0.498816	1.14607	1.68574
512	SYT4	Neuroendocrine cells	11.4201	3.31684e-30	7.18083e-28	10.9941	0.497409	0.0005	0.496909	0.391893	1.15213
513	DDC	Neuroendocrine cells	13.1231	2.42687e-39	8.92305e-37	4.0336	0.647668	0.156	0.491668	0.797148	0.95395
514	BIK	Neuroendocrine cells	11.7317	8.7658e-32	2.04375e-29	4.18759	0.559585	0.0725	0.487085	0.492124	1.15076
515	CAMK2B	Neuroendocrine cells	12.1295	7.37159e-34	1.91785e-31	3.91686	0.585492	0.1	0.485492	0.528573	0.993308
516	PLP2	Neuroendocrine cells	12.5989	2.14112e-36	6.39374e-34	2.45378	0.704663	0.2265	0.478163	0.573198	0.811667
517	CMIP	Neuroendocrine cells	21.2066	8.29348e-100	1.67581e-95	3.51149	0.974093	0.497	0.477093	1.53833	0.384797
518	MTURN	Neuroendocrine cells	14.2862	2.66866e-46	1.5706e-43	2.70907	0.766839	0.291	0.475839	0.720352	0.719196
519	BACE1	Neuroendocrine cells	14.3628	8.8606e-47	5.3712e-44	2.70185	0.761658	0.286	0.475658	0.682621	0.722826
520	JAKMIP2	Neuroendocrine cells	11.0028	3.70433e-28	7.3866e-26	2.83254	0.57513	0.104	0.47113	0.44096	1.02451
521	C3orf14	Neuroendocrine cells	17.9528	4.56428e-72	8.64632e-69	2.72686	0.932642	0.4625	0.470142	1.19965	0.461002
522	MAP1LC3A	Neuroendocrine cells	13.9995	1.56889e-44	8.19868e-42	2.67523	0.756477	0.2885	0.467977	0.703561	0.744195
523	DUSP4	Neuroendocrine cells	12.2955	9.57908e-35	2.62749e-32	2.8561	0.658031	0.1905	0.467531	0.589455	0.910235
524	PGAM2	Neuroendocrine cells	11.2557	2.17106e-29	4.58563e-27	4.67121	0.523316	0.056	0.467316	0.490104	1.12861
525	MAP6	Neuroendocrine cells	10.7762	4.4584e-27	8.16507e-25	5.75015	0.481865	0.0185	0.463365	0.349708	1.19327
526	ABCC8	Neuroendocrine cells	10.5931	3.20649e-26	5.44466e-24	7.13848	0.466321	0.008	0.458321	0.398609	1.25974
527	MFNG	Neuroendocrine cells	10.5728	3.98479e-26	6.72853e-24	5.39883	0.476684	0.0235	0.453184	0.365788	1.2121
528	MAP1B	Neuroendocrine cells	18.5888	3.95973e-77	1.20018e-73	3.3108	0.917098	0.466	0.451098	1.58252	0.461337
529	STMN2	Neuroendocrine cells	10.4497	1.46986e-25	2.37567e-23	7.83363	0.46114	0.0105	0.45064	0.772081	1.23662
530	SERPINI1	Neuroendocrine cells	11.094	1.34085e-28	2.71842e-26	2.77719	0.585492	0.1375	0.447992	0.396397	0.975804
531	KLK11	Neuroendocrine cells	10.3009	6.97999e-25	1.07391e-22	8.30072	0.450777	0.0035	0.447277	0.433503	1.31107
532	TOX	Neuroendocrine cells	11.4879	1.51799e-30	3.32199e-28	2.66475	0.621762	0.176	0.445762	0.455182	0.930555
533	KCNJ6	Neuroendocrine cells	10.1091	5.0324e-24	7.47694e-22	10.8253	0.440415	0.0005	0.439915	0.393238	1.33711
534	MIR7-3HG	Neuroendocrine cells	10.0701	7.49047e-24	1.09943e-21	8.50914	0.440415	0.003	0.437415	0.391306	1.36126
535	TAGLN3	Neuroendocrine cells	10.9867	4.42949e-28	8.77487e-26	4.00676	0.53886	0.1025	0.43636	0.554165	1.12502
536	STMN3	Neuroendocrine cells	11.8571	1.97785e-32	4.75774e-30	2.48131	0.663212	0.227	0.436212	0.494805	0.883597
537	CLDN5	Neuroendocrine cells	10.2956	7.37505e-25	1.13182e-22	4.56632	0.487047	0.0565	0.430547	0.503628	1.35567
538	CASZ1	Neuroendocrine cells	10.3685	3.44825e-25	5.44347e-23	3.40197	0.512953	0.0825	0.430453	0.352438	1.10941
539	RIC3	Neuroendocrine cells	10.6854	1.19142e-26	2.13047e-24	3.07862	0.549223	0.122	0.427223	0.383534	1.05259
540	JUNB	Neuroendocrine cells	11.1592	6.46009e-29	1.33199e-26	1.87718	0.746114	0.323	0.423114	0.714906	0.843288
541	NBEA	Neuroendocrine cells	11.9741	4.85457e-33	1.20114e-30	2.21507	0.704663	0.2825	0.422163	0.558513	0.804367
542	H2BC21	Neuroendocrine cells	10.8008	3.4122e-27	6.28706e-25	2.9356	0.57513	0.153	0.42213	0.503888	1.05085
543	GABRB3	Neuroendocrine cells	10.0546	8.76576e-24	1.28041e-21	4.47389	0.471503	0.05	0.421503	0.384702	1.26656
544	GDAP1	Neuroendocrine cells	13.8641	1.04567e-43	5.11188e-41	2.18968	0.803109	0.384	0.419109	0.704698	0.676094
545	RGS16	Neuroendocrine cells	12.3149	7.52726e-35	2.07407e-32	3.00856	0.683938	0.266	0.417938	0.819375	0.962627
546	CACNA1H	Neuroendocrine cells	10.1095	5.01409e-24	7.46804e-22	3.18112	0.512953	0.0975	0.415453	0.349078	1.11873
547	PCBP4	Neuroendocrine cells	18.4112	1.06842e-75	2.59067e-72	2.6325	0.943005	0.5305	0.412505	1.2235	0.438452
548	GADD45G	Neuroendocrine cells	10.3644	3.60186e-25	5.65651e-23	2.81821	0.569948	0.1615	0.408448	0.502156	1.18481
549	ROBO1	Neuroendocrine cells	12.0082	3.2161e-33	8.05606e-31	2.62044	0.683938	0.277	0.406938	0.65233	0.912384
550	CACNA2D1	Neuroendocrine cells	10.4448	1.54843e-25	2.48976e-23	2.73601	0.564767	0.158	0.406767	0.414113	1.03282
551	ICA1	Neuroendocrine cells	12.9805	1.57788e-38	5.40391e-36	2.13342	0.766839	0.364	0.402839	0.648699	0.722025
552	UCP2	Neuroendocrine cells	16.6208	4.92453e-62	5.85334e-59	2.20174	0.943005	0.541	0.402005	1.10112	0.476984
553	TXNIP	Neuroendocrine cells	10.9217	9.08001e-28	1.74184e-25	2.34365	0.65285	0.2565	0.39635	0.660349	0.939103
554	ZBTB20	Neuroendocrine cells	14.5327	7.51973e-48	4.74832e-45	2.05475	0.88601	0.496	0.39001	0.997172	0.549899
555	TTLL7	Neuroendocrine cells	11.0745	1.66877e-28	3.37197e-26	2.21016	0.663212	0.274	0.389212	0.531447	0.90674
556	CD200	Neuroendocrine cells	11.6094	3.69148e-31	8.38103e-29	2.15684	0.699482	0.315	0.384482	0.565177	0.848585
557	PDLIM4	Neuroendocrine cells	13.4926	1.72982e-41	7.33287e-39	2.18895	0.792746	0.4085	0.384246	0.786054	0.681203
558	ANKRD65	Neuroendocrine cells	13.3731	8.68332e-41	3.55658e-38	2.1195	0.803109	0.42	0.383109	0.787818	0.672886
559	SYT11	Neuroendocrine cells	11.2622	2.01699e-29	4.2751e-27	2.05047	0.699482	0.3185	0.380982	0.576079	0.832575
560	CYB5R1	Neuroendocrine cells	10.8201	2.76526e-27	5.17369e-25	2.1969	0.637306	0.258	0.379306	0.457055	0.916201
561	CDC42EP3	Neuroendocrine cells	11.9943	3.80828e-33	9.46122e-31	2.23061	0.709845	0.3315	0.378345	0.651196	0.808215
562	GSTA4	Neuroendocrine cells	15.9746	1.92132e-57	2.00808e-54	1.98645	0.917098	0.5435	0.373598	0.963331	0.459555
563	CPE	Neuroendocrine cells	20.5226	1.35292e-93	2.05031e-89	3.06118	0.974093	0.6045	0.369593	1.63333	0.369492
564	INSR	Neuroendocrine cells	14.6104	2.41201e-48	1.6246e-45	2.30326	0.839378	0.4725	0.366878	0.930063	0.639024
565	CCDC28B	Neuroendocrine cells	10.6518	1.71088e-26	3.00614e-24	2.08531	0.647668	0.298	0.349668	0.517223	0.88339
566	DUSP23	Neuroendocrine cells	13.9713	2.33245e-44	1.17825e-41	2.24222	0.834197	0.486	0.348197	0.898325	0.709699
567	MLLT11	Neuroendocrine cells	13.674	1.45124e-42	6.51649e-40	1.94251	0.839378	0.5035	0.335878	0.820179	0.624619
568	SLC36A4	Neuroendocrine cells	13.0005	1.21598e-38	4.2363e-36	1.99029	0.792746	0.459	0.333746	0.771383	0.678453
569	ANK2	Neuroendocrine cells	14.3406	1.21935e-46	7.31836e-44	1.89605	0.917098	0.5865	0.330598	1.10411	0.537704
570	CCDC90B	Neuroendocrine cells	11.3868	4.86453e-30	1.04941e-27	1.6237	0.761658	0.4355	0.326158	0.614682	0.676868
571	HERPUD1	Neuroendocrine cells	13.1212	2.48865e-39	9.08791e-37	1.87943	0.854922	0.5305	0.324422	0.905668	0.65455
572	DDR1	Neuroendocrine cells	10.0887	6.20065e-24	9.12323e-22	1.73518	0.673575	0.3545	0.319075	0.498894	0.841513
573	BTG2	Neuroendocrine cells	12.5631	3.37002e-36	9.91686e-34	1.94753	0.875648	0.5625	0.313148	1.26757	0.632194
574	STARD10	Neuroendocrine cells	15.9113	5.294e-57	5.43927e-54	1.88354	0.948187	0.6365	0.311687	1.13349	0.43675
575	PCLO	Neuroendocrine cells	10.7588	5.38442e-27	9.80174e-25	1.60331	0.787565	0.4795	0.308065	0.76855	0.728475
576	BEX1	Neuroendocrine cells	14.0731	5.55775e-45	3.09087e-42	1.99713	0.896373	0.599	0.297373	1.41391	0.504942
577	FBXW7	Neuroendocrine cells	10.9253	8.72982e-28	1.67998e-25	1.77352	0.735751	0.439	0.296751	0.661856	0.769991
578	CBX6	Neuroendocrine cells	10.7296	7.39029e-27	1.33331e-24	1.74624	0.735751	0.4395	0.296251	0.662548	0.788774
579	TERF2IP	Neuroendocrine cells	14.4448	2.70374e-47	1.65553e-44	1.95676	0.875648	0.5855	0.290148	1.04586	0.552297
580	ARFGAP3	Neuroendocrine cells	10.655	1.6528e-26	2.91253e-24	1.66094	0.746114	0.458	0.288114	0.665585	0.760232
581	H2AW	Neuroendocrine cells	10.8107	3.06393e-27	5.69731e-25	1.48143	0.803109	0.515	0.288109	0.757716	0.670616
582	S100A6	Neuroendocrine cells	17.4866	1.81316e-68	2.97059e-65	3.39429	0.927461	0.641	0.286461	2.00269	0.559473
583	KLC1	Neuroendocrine cells	11.7603	6.24753e-32	1.4679e-29	1.55242	0.823834	0.539	0.284834	0.738062	0.643041
584	SYMPK	Neuroendocrine cells	10.5231	6.76203e-26	1.11388e-23	1.35423	0.782383	0.5005	0.281883	0.610654	0.656513
585	LINC00261	Neuroendocrine cells	19.112	2.0056e-81	8.10517e-78	2.87374	0.958549	0.687	0.271549	1.81361	0.417368
586	KIF5C	Neuroendocrine cells	10.4636	1.26899e-25	2.06788e-23	1.94647	0.694301	0.424	0.270301	0.770497	0.821141
587	FLNB	Neuroendocrine cells	13.8798	8.39934e-44	4.17344e-41	1.94393	0.854922	0.588	0.266922	1.02118	0.597556
588	VASP	Neuroendocrine cells	11.3347	8.83583e-30	1.88598e-27	1.66121	0.766839	0.501	0.265839	0.716698	0.709757
589	STAT3	Neuroendocrine cells	10.0314	1.10989e-23	1.61731e-21	1.38005	0.772021	0.517	0.255021	0.695363	0.695632
590	COX17	Neuroendocrine cells	12.2598	1.48822e-34	3.99178e-32	1.53061	0.839378	0.588	0.251378	0.825658	0.598415
591	JAM3	Neuroendocrine cells	10.444	1.5611e-25	2.50351e-23	1.29305	0.818653	0.568	0.250653	0.712063	0.630477
592	TPD52	Neuroendocrine cells	10.6633	1.51214e-26	2.68024e-24	1.69998	0.751295	0.501	0.250295	0.731625	0.763991
593	GSE1	Neuroendocrine cells	14.3043	2.05787e-46	1.223e-43	1.57926	0.932642	0.6855	0.247142	1.06857	0.460818
594	TSG101	Neuroendocrine cells	11.5825	5.05445e-31	1.1348e-28	1.27206	0.880829	0.64	0.240829	0.798122	0.534552
595	TMEM205	Neuroendocrine cells	12.7732	2.31536e-37	7.5056e-35	1.4173	0.92228	0.6835	0.23878	0.990995	0.493784
596	CYB5R3	Neuroendocrine cells	16.4506	8.31104e-61	9.50579e-58	1.72821	0.979275	0.7455	0.233775	1.24212	0.38043
597	BEX2	Neuroendocrine cells	15.3327	4.62067e-53	4.05943e-50	1.73143	0.927461	0.697	0.230461	1.16407	0.444748
598	NNAT	Neuroendocrine cells	16.723	8.9172e-63	1.17511e-59	2.60765	0.927461	0.706	0.221461	1.79565	0.53736
599	YPEL5	Neuroendocrine cells	10.2369	1.35557e-24	2.0492e-22	1.17346	0.829016	0.6085	0.220516	0.726113	0.597605
600	SCARB2	Neuroendocrine cells	11.484	1.58749e-30	3.46159e-28	1.29312	0.896373	0.6825	0.213873	0.905262	0.554194
601	MIEN1	Neuroendocrine cells	12.2102	2.74059e-34	7.28648e-32	1.42875	0.860104	0.651	0.209104	0.875867	0.568225
602	CSRP1	Neuroendocrine cells	14.2179	7.09413e-46	4.13499e-43	1.54365	0.943005	0.7405	0.202505	1.19701	0.441251
603	OS9	Neuroendocrine cells	17.3611	1.62701e-67	2.52891e-64	1.7725	0.974093	0.7735	0.200593	1.35692	0.346975
604	PSMA2	Neuroendocrine cells	10.5037	8.30199e-26	1.36016e-23	1.08516	0.870466	0.675	0.195466	0.833644	0.517246
605	LRBA	Neuroendocrine cells	10.5944	3.16395e-26	5.41794e-24	1.16315	0.880829	0.689	0.191829	0.87436	0.548135
606	PERP	Neuroendocrine cells	11.4501	2.34924e-30	5.10425e-28	1.25208	0.953368	0.7645	0.188868	1.22911	0.461719
607	CRIP2	Neuroendocrine cells	12.8166	1.32352e-37	4.33678e-35	1.46174	0.92228	0.7345	0.18778	1.14712	0.503305
608	SOX2	Neuroendocrine cells	10.3107	6.30613e-25	9.72701e-23	1.30961	0.937824	0.7555	0.182324	1.44466	0.511589
609	IGFBP5	Neuroendocrine cells	19.2304	2.06034e-82	8.92114e-79	4.03671	0.984456	0.8075	0.176956	3.25783	0.361816
610	KIDINS220	Neuroendocrine cells	11.2103	3.62785e-29	7.58333e-27	1.13465	0.917098	0.7475	0.169598	1.02949	0.475428
611	SEC11C	Neuroendocrine cells	22.7966	4.9552e-115	3.0038e-110	3.93752	1	0.8345	0.1655	3.02671	0.240291
612	SLC25A4	Neuroendocrine cells	10.4738	1.13965e-25	1.86212e-23	1.18991	0.839378	0.6775	0.161878	0.833194	0.599526
613	VAMP2	Neuroendocrine cells	13.7753	3.58727e-43	1.68571e-40	1.31301	0.953368	0.792	0.161368	1.19529	0.399116

## Sheet: DEGs_of_SC_subtypes
Supplementary information, Table S2 Differentially expressed genes of stromal cell sbutypes. The red gene is regarded as the marker of the corresponding cell subtype. The columns pct_1 and pct_2 represent this expression ratio of the gene in this group and another group, respectively. The column diff_pct represents the difference of pct_1 minus pct_2. The columns group_mean and group_cv represent…
	names	group	scores	pvals	pvals_adj	logfoldchanges	pct_1	pct_2	diff_pct	group_mean	group_cv
0	MYOCD	ASMC	45.5298	0	0	6.09842	0.919	0.059	0.86	1.57758	0.456937
1	ACTG2	ASMC	47.8296	0	0	7.0342	0.961	0.112667	0.848333	2.85893	0.374989
2	MYH11	ASMC	48.0523	0	0	6.30294	0.98	0.177833	0.802167	2.96974	0.354485
3	IGF1	ASMC	43.1863	0	0	5.06422	0.91	0.1905	0.7195	2.19426	0.466695
4	ACTA2	ASMC	42.8692	0	0	6.2179	0.908	0.202333	0.705667	3.3291	0.44548
5	CNN1	ASMC	38.0223	0	0	5.20939	0.788	0.0886667	0.699333	1.21207	0.729381
6	CXCL14	ASMC	35.5059	3.99276e-276	1.10084e-272	3.63935	0.822	0.1895	0.6325	1.35795	0.683007
7	MYL4	ASMC	30.6149	7.75655e-206	1.27157e-202	5.92695	0.626	0.0393333	0.586667	1.04274	0.970888
8	KCNMB1	ASMC	30.4314	2.11199e-203	3.28475e-200	5.22233	0.624	0.0383333	0.585667	0.655337	0.915957
9	NKD1	ASMC	32.6234	1.91302e-233	4.00125e-230	3.31899	0.743	0.173	0.57	0.818159	0.748508
10	ADAMTS6	ASMC	35.0952	7.96845e-270	2.10145e-266	2.98851	0.83	0.260667	0.569333	0.986294	0.626891
11	FHL2	ASMC	31.1819	1.87667e-213	3.34798e-210	3.22483	0.711	0.1495	0.5615	0.677318	0.776387
12	LIMS2	ASMC	28.0697	2.29714e-173	2.84357e-170	4.57908	0.589	0.0553333	0.533667	0.606181	0.977018
13	CARMN	ASMC	33.4848	8.0269e-246	1.87261e-242	2.72743	0.863	0.336833	0.526167	1.29707	0.604561
14	KCNK3	ASMC	29.3101	7.70295e-189	1.06189e-185	2.35067	0.777	0.258667	0.518333	0.804975	0.687365
15	HHIP	ASMC	42.3413	0	0	3.76732	0.966	0.448333	0.517667	2.43711	0.393147
16	DES	ASMC	32.483	1.85495e-231	3.62948e-228	3.84731	0.751	0.238833	0.512167	1.31064	0.829674
17	IRAG1	ASMC	28.1946	6.80953e-175	8.60498e-172	3.13646	0.653	0.141833	0.511167	0.592683	0.878987
18	TAGLN	ASMC	45.8864	0	0	4.91643	0.991	0.4835	0.5075	3.35131	0.321673
19	TSPAN2	ASMC	26.8162	2.08894e-158	2.11177e-155	3.69328	0.592	0.0931667	0.498833	0.550688	0.988099
20	LMOD1	ASMC	25.2709	6.68137e-141	5.33244e-138	5.06057	0.522	0.0313333	0.490667	0.584961	1.1216
21	CAV1	ASMC	27.4734	3.65393e-166	4.02969e-163	3.25109	0.663	0.178333	0.484667	1.08852	0.882343
22	TGFB1I1	ASMC	40.7372	0	0	2.77408	0.948	0.466833	0.481167	1.50425	0.391377
23	CD82	ASMC	28.062	2.84926e-173	3.4565e-170	2.422	0.728	0.254667	0.473333	0.706824	0.772968
24	MYLK	ASMC	46.6829	0	0	4.84978	0.98	0.508667	0.471333	3.11561	0.347573
25	HELLPAR	ASMC	27.4337	1.08655e-165	1.17689e-162	2.57448	0.698	0.228	0.47	0.77593	0.799501
26	SEMA3C	ASMC	27.5907	1.4407e-167	1.68052e-164	2.61083	0.705	0.238	0.467	0.81361	0.808384
27	SSC5D	ASMC	23.8851	4.37422e-126	3.01503e-123	4.27398	0.507	0.0476667	0.459333	0.448278	1.13265
28	EDNRB	ASMC	24.3093	1.56269e-130	1.15593e-127	4.08935	0.534	0.0825	0.4515	0.699947	1.10521
29	MSRB3	ASMC	29.6741	1.6562e-193	2.45021e-190	2.25545	0.791	0.340667	0.450333	0.874083	0.666139
30	COL12A1	ASMC	26.4708	2.10365e-154	1.99373e-151	2.42965	0.713	0.265167	0.447833	0.843558	0.838978
31	FHDC1	ASMC	22.7603	1.13453e-114	6.81348e-112	5.51436	0.464	0.0206667	0.443333	0.440311	1.24
32	IL17B	ASMC	23.5447	1.42352e-122	9.70169e-120	4.18253	0.515	0.0721667	0.442833	0.624584	1.24159
33	MTCL1	ASMC	23.2799	7.09391e-120	4.52935e-117	4.07395	0.5	0.0573333	0.442667	0.434596	1.13442
34	FST	ASMC	22.2861	5.0444e-110	2.83309e-107	3.25689	0.508	0.0771667	0.430833	0.467508	1.15589
35	ZEB1	ASMC	26.0209	2.86952e-149	2.55962e-146	2.26649	0.708	0.2835	0.4245	0.783819	0.799212
36	LTBP1	ASMC	32.2253	7.81313e-228	1.48098e-224	2.21908	0.898	0.476833	0.421167	1.30375	0.534089
37	MAP3K20	ASMC	45.8591	0	0	3.30979	0.981	0.5635	0.4175	2.00041	0.317771
38	NEXN	ASMC	37.9275	0	0	2.67964	0.927	0.513167	0.413833	1.64554	0.44428
39	SMTN	ASMC	26.4082	1.10347e-153	1.01412e-150	2.68589	0.679	0.267167	0.411833	0.825571	0.882456
40	LRIG1	ASMC	21.7084	1.70904e-104	8.78504e-102	3.41452	0.497	0.0928333	0.404167	0.488995	1.18065
41	SYNPO2	ASMC	27.5927	1.36092e-167	1.61858e-164	2.22453	0.787	0.383167	0.403833	1.05779	0.722693
42	PPP1R12B	ASMC	25.7499	3.23448e-146	2.72487e-143	2.28913	0.698	0.300167	0.397833	0.759712	0.832264
43	RHCG	ASMC	20.6235	1.69027e-94	7.5386e-92	4.01028	0.446	0.0488333	0.397167	0.432738	1.29723
44	ISM1	ASMC	20.327	7.42778e-92	3.19531e-89	4.15088	0.434	0.0403333	0.393667	0.365993	1.31017
45	MFAP4	ASMC	29.9665	2.68334e-197	4.06902e-194	1.96674	0.887	0.4985	0.3885	1.24356	0.530886
46	CORO1C	ASMC	26.6895	6.22746e-157	6.19234e-154	1.99791	0.748	0.361167	0.386833	0.748274	0.718455
47	TNFRSF19	ASMC	27.0597	2.93382e-161	3.06817e-158	1.74943	0.834	0.4485	0.3855	0.951306	0.595587
48	PRDM6	ASMC	21.2952	1.25655e-100	6.00138e-98	2.12598	0.585	0.201	0.384	0.501772	0.987374
49	CES1	ASMC	20.907	4.62105e-97	2.17283e-94	2.4315	0.546	0.163167	0.382833	0.545742	1.07281
50	MAFB	ASMC	20.7912	5.20096e-96	2.35425e-93	2.57923	0.532	0.149333	0.382667	0.528529	1.12469
51	COL23A1	ASMC	19.7172	1.53371e-86	6.20191e-84	3.17129	0.452	0.0735	0.3785	0.353665	1.233
52	SERPINE2	ASMC	31.2767	9.67138e-215	1.77766e-211	2.17162	0.875	0.497833	0.377167	1.2341	0.581864
53	PDGFC	ASMC	22.6151	3.07883e-113	1.83087e-110	1.94731	0.661	0.284167	0.376833	0.630046	0.866297
54	CSRP1	ASMC	31.1639	3.2919e-213	5.70497e-210	2.04091	0.898	0.521333	0.376667	1.29365	0.533153
55	CEP120	ASMC	22.1121	2.41702e-108	1.34502e-105	2.1813	0.599	0.2235	0.3755	0.515387	0.951981
56	TRAF5	ASMC	22.442	1.53108e-111	8.76126e-109	2.1033	0.623	0.250667	0.372333	0.563702	0.919234
57	DSEL	ASMC	27.0409	4.89134e-161	5.02863e-158	2.00463	0.788	0.418	0.37	0.946052	0.69906
58	HTRA1	ASMC	19.1035	2.36118e-81	8.78647e-79	3.21025	0.437	0.0676667	0.369333	0.392949	1.29367
59	SPARCL1	ASMC	24.2268	1.16076e-129	8.38178e-127	2.6789	0.697	0.331667	0.365333	1.49537	0.863987
60	LINC00472	ASMC	22.105	2.8313e-108	1.56123e-105	1.97952	0.647	0.282833	0.364167	0.638696	0.904702
61	SLITRK6	ASMC	20.5271	1.23355e-93	5.4219e-91	1.67473	0.677	0.315667	0.361333	0.704517	0.872942
62	CHCHD7	ASMC	23.3689	8.8485e-121	5.77112e-118	2.11798	0.654	0.295667	0.358333	0.642104	0.886781
63	HHIP-AS1	ASMC	20.7608	9.79994e-96	4.40315e-93	1.4819	0.718	0.3625	0.3555	0.664953	0.770535
64	PRKAG2	ASMC	18.6066	2.83942e-77	9.89814e-75	2.86955	0.442	0.0876667	0.354333	0.328827	1.27519
65	LINC00514	ASMC	18.2676	1.49922e-74	4.86293e-72	3.72166	0.404	0.05	0.354	0.380995	1.44282
66	PDLIM4	ASMC	20.2098	8.03081e-91	3.40641e-88	1.82738	0.605	0.251667	0.353333	0.52	0.94405
67	MYL9	ASMC	43.9906	0	0	3.60559	0.984	0.631	0.353	2.64275	0.335081
68	GLIPR1	ASMC	18.1936	5.79534e-74	1.84043e-71	3.73817	0.401	0.051	0.35	0.355587	1.40351
69	SELENOP	ASMC	19.0627	5.15215e-81	1.90554e-78	1.37629	0.687	0.3375	0.3495	0.670147	0.823921
70	ARHGAP28	ASMC	29.2788	1.93391e-188	2.60674e-185	1.75672	0.877	0.530667	0.346333	1.08888	0.52901
71	GREM2	ASMC	17.7185	3.01715e-70	8.59195e-68	5.81961	0.36	0.0136667	0.346333	0.375961	1.53375
72	FENDRR	ASMC	18.4262	8.0989e-76	2.75981e-73	1.48446	0.636	0.289833	0.346167	0.599745	0.917675
73	AC007608.4	ASMC	17.9549	4.39116e-72	1.32512e-69	3.34949	0.406	0.0616667	0.344333	0.325032	1.36022
74	AF001548.3	ASMC	17.5418	6.87161e-69	1.88599e-66	5.66505	0.356	0.0123333	0.343667	0.290967	1.525
75	GBP2	ASMC	17.4478	3.57695e-68	9.68588e-66	7.0168	0.348	0.00466667	0.343333	0.311591	1.54772
76	RBPMS	ASMC	24.3133	1.41686e-130	1.061e-127	1.70231	0.763	0.42	0.343	0.764838	0.717846
77	SEMA3E	ASMC	17.9258	7.42069e-72	2.21729e-69	2.84159	0.434	0.0911667	0.342833	0.423368	1.33354
78	SPEG	ASMC	19.1231	1.62289e-81	6.07644e-79	2.26331	0.512	0.169667	0.342333	0.434265	1.10808
79	FOXF1	ASMC	20.8913	6.42524e-97	2.99792e-94	1.48617	0.732	0.39	0.342	0.728612	0.759239
80	PMEPA1	ASMC	21.4211	8.50478e-102	4.19403e-99	2.03134	0.628	0.287	0.341	0.649691	0.951401
81	OTULINL	ASMC	17.9732	3.15741e-72	9.57579e-70	2.81094	0.434	0.0933333	0.340667	0.357268	1.29738
82	CACNA1C	ASMC	18.6725	8.28126e-78	2.90352e-75	2.2912	0.498	0.159333	0.338667	0.43383	1.1423
83	MIR503HG	ASMC	21.3312	5.82815e-101	2.80566e-98	1.8226	0.684	0.349167	0.334833	0.790664	0.881714
84	SLC9A3R1	ASMC	22.6131	3.21807e-113	1.8951e-110	1.57099	0.76	0.426667	0.333333	0.776577	0.726373
85	AP000892.4	ASMC	17.7759	1.08543e-70	3.12029e-68	2.48388	0.455	0.123167	0.331833	0.380539	1.25851
86	LPP	ASMC	36.354	2.27289e-289	6.56497e-286	2.31124	0.929	0.599167	0.329833	1.48602	0.46639
87	RSU1	ASMC	19.5614	3.2997e-85	1.30815e-82	1.60566	0.629	0.303333	0.325667	0.517267	0.892972
88	NUPR1	ASMC	17.0855	1.90333e-65	4.89188e-63	3.17262	0.401	0.0781667	0.322833	0.431897	1.38046
89	RIMS1	ASMC	17.6707	7.05139e-70	1.98013e-67	1.8422	0.529	0.207	0.322	0.466244	1.09034
90	CKB	ASMC	23.9215	1.83196e-126	1.27724e-123	2.3736	0.737	0.418	0.319	1.23163	0.882684
91	WFDC1	ASMC	16.387	2.36996e-60	5.50776e-58	3.46064	0.365	0.0466667	0.318333	0.281483	1.46995
92	MATN2	ASMC	18.2512	2.023e-74	6.52696e-72	1.83997	0.557	0.2405	0.3165	0.523872	1.05433
93	TNNT2	ASMC	17.2236	1.76583e-66	4.61674e-64	2.28215	0.472	0.155667	0.316333	0.525386	1.24766
94	IRS1	ASMC	19.6146	1.15979e-85	4.62819e-83	1.6161	0.639	0.326833	0.312167	0.593094	0.88786
95	VCL	ASMC	33.3546	6.25187e-244	1.40449e-240	1.85972	0.939	0.627	0.312	1.3534	0.428612
96	BRINP3	ASMC	15.8542	1.31478e-56	2.75949e-54	2.99255	0.37	0.062	0.308	0.276773	1.45969
97	ZYX	ASMC	20.1064	6.48449e-90	2.73141e-87	1.47511	0.693	0.3865	0.3065	0.636712	0.81094
98	RHOJ	ASMC	16.4187	1.40556e-60	3.30449e-58	1.60424	0.525	0.219667	0.305333	0.424112	1.08193
99	ARHGAP6	ASMC	16.8771	6.63337e-64	1.66952e-61	1.78028	0.515	0.21	0.305	0.414165	1.12074
100	RBM38	ASMC	16.5787	9.94017e-62	2.39258e-59	2.32162	0.438	0.133833	0.304167	0.346446	1.27363
101	RABGAP1	ASMC	23.3891	5.51778e-121	3.63789e-118	1.49495	0.775	0.4735	0.3015	0.779122	0.675529
102	FILIP1L	ASMC	17.2785	6.82985e-67	1.80118e-64	1.96986	0.525	0.223667	0.301333	0.568376	1.16662
103	FNBP1	ASMC	19.9405	1.81192e-88	7.57958e-86	1.50495	0.681	0.381	0.3	0.617971	0.838524
104	FOXP2	ASMC	17.8322	3.97232e-71	1.15285e-68	1.28627	0.688	0.388333	0.299667	0.665875	0.832185
105	CELF2	ASMC	18.8902	1.37396e-79	4.96065e-77	1.56309	0.649	0.350667	0.298333	0.695626	0.889996
106	WDR1	ASMC	24.1618	5.60624e-129	4.00061e-126	1.49346	0.801	0.506667	0.294333	0.847124	0.641754
107	NKAIN4	ASMC	15.8485	1.43952e-56	3.01089e-54	1.38546	0.573	0.2815	0.2915	0.49449	1.03222
108	EGFEM1P	ASMC	16.0082	1.11943e-57	2.41639e-55	1.40043	0.566	0.275	0.291	0.463661	1.01758
109	ALKAL2	ASMC	15.4586	6.6008e-54	1.28739e-51	2.40539	0.413	0.1245	0.2885	0.435714	1.42637
110	SPOCK3	ASMC	15.3427	3.9664e-53	7.63764e-51	2.39066	0.41	0.122667	0.287333	0.47006	1.41456
111	CBX6	ASMC	19.4451	3.2068e-84	1.26306e-81	1.63815	0.632	0.348833	0.283167	0.609849	0.901613
112	BCL2	ASMC	15.2604	1.4031e-52	2.6763e-50	2.27695	0.405	0.122333	0.282667	0.312335	1.34334
113	ZNF385D	ASMC	15.4324	9.90709e-54	1.92604e-51	1.67825	0.486	0.203333	0.282667	0.407298	1.18478
114	MYH9	ASMC	22.5877	5.73131e-113	3.34267e-110	1.43966	0.788	0.505667	0.282333	0.883491	0.667537
115	FILIP1	ASMC	18.0601	6.57184e-73	2.05475e-70	1.78548	0.595	0.313333	0.281667	0.729936	1.00073
116	CCDC107	ASMC	20.4282	9.39629e-93	4.07101e-90	1.44769	0.708	0.427333	0.280667	0.667396	0.789585
117	PALLD	ASMC	30.7175	3.32286e-207	5.59865e-204	1.70843	0.904	0.627667	0.276333	1.2203	0.484058
118	AC020916.1	ASMC	16.0128	1.03956e-57	2.25198e-55	1.60942	0.56	0.2855	0.2745	0.605281	1.10115
119	RFLNB	ASMC	15.8151	2.44904e-56	5.08729e-54	1.60357	0.519	0.247833	0.271167	0.443844	1.1022
120	KCTD12	ASMC	16.8789	6.43511e-64	1.62637e-61	1.20315	0.692	0.4215	0.2705	0.713951	0.823872
121	SYNE1	ASMC	18.039	9.63544e-73	2.98187e-70	1.45992	0.652	0.3845	0.2675	0.666754	0.895278
122	DEGS1	ASMC	21.5259	8.90378e-103	4.46337e-100	1.31896	0.78	0.514333	0.265667	0.784776	0.674876
123	ATL2	ASMC	15.3046	7.12019e-53	1.36241e-50	1.63173	0.495	0.230833	0.264167	0.381478	1.15188
124	FLRT2	ASMC	16.1536	1.07068e-58	2.4053e-56	1.03876	0.743	0.479167	0.263833	0.851922	0.748194
125	FBLIM1	ASMC	17.7336	2.30694e-70	6.60046e-68	1.38563	0.639	0.375333	0.263667	0.595811	0.881962
126	LIMA1	ASMC	18.0046	1.79213e-72	5.46247e-70	1.16105	0.745	0.482167	0.262833	0.736219	0.736301
127	TIMP3	ASMC	15.7287	9.61115e-56	1.97618e-53	1.58223	0.534	0.273167	0.260833	0.492924	1.10388
128	GPC6	ASMC	26.424	7.27089e-154	6.78497e-151	1.53995	0.878	0.617833	0.260167	1.1594	0.546512
129	SORBS1	ASMC	15.6363	4.12151e-55	8.33314e-53	1.79393	0.496	0.237333	0.258667	0.482551	1.16559
130	PRICKLE1	ASMC	16.748	5.85841e-63	1.46234e-60	1.10834	0.739	0.484	0.255	0.77445	0.758989
131	ACTN1	ASMC	34.9126	4.78237e-267	1.20867e-263	1.79593	0.964	0.709667	0.254333	1.54301	0.365716
132	TACC1	ASMC	15.5422	1.79618e-54	3.54883e-52	1.18906	0.625	0.3715	0.2535	0.552328	0.915401
133	AOPEP	ASMC	16.392	2.17969e-60	5.08506e-58	1.22897	0.647	0.3985	0.2485	0.587447	0.882452
134	TMEM123	ASMC	18.3186	5.88044e-75	1.9385e-72	1.11128	0.768	0.5255	0.2425	0.743943	0.695098
135	ISOC1	ASMC	17.1051	1.35856e-65	3.50658e-63	1.52422	0.622	0.382167	0.239833	0.626651	0.989416
136	PDLIM7	ASMC	40.2583	0	0	2.17706	0.977	0.744667	0.232333	1.80149	0.326718
137	KANK2	ASMC	21.8753	4.46258e-106	2.3744e-103	1.15171	0.867	0.634667	0.232333	0.986998	0.541213
138	ACTR3	ASMC	25.8786	1.16041e-147	1.00551e-144	1.34495	0.864	0.6345	0.2295	1.04078	0.525756
139	AKIRIN2	ASMC	15.5958	7.77305e-55	1.54584e-52	1.13325	0.659	0.431333	0.227667	0.599863	0.865498
140	COL4A1	ASMC	26.6325	2.85647e-156	2.79455e-153	1.55746	0.923	0.697167	0.225833	1.52348	0.495201
141	BMPR2	ASMC	19.325	3.31155e-83	1.2794e-80	1.11181	0.787	0.562167	0.224833	0.808464	0.655795
142	PALM2AKAP2	ASMC	18.9051	1.0345e-79	3.75739e-77	1.08633	0.821	0.601833	0.219167	0.969024	0.617689
143	FOXN3	ASMC	15.6954	1.62558e-55	3.30877e-53	1.02299	0.698	0.482667	0.215333	0.638954	0.79349
144	BCL11A	ASMC	21.4078	1.13064e-101	5.53066e-99	1.14368	0.868	0.6545	0.2135	1.04018	0.556549
145	NID1	ASMC	15.507	3.11284e-54	6.13027e-52	0.907217	0.81	0.598	0.212	0.925219	0.65503
146	SLC16A9	ASMC	15.2531	1.56918e-52	2.97439e-50	1.32059	0.625	0.413	0.212	0.627479	0.976171
147	SH3PXD2A	ASMC	18.3373	4.16907e-75	1.38185e-72	1.02016	0.804	0.595	0.209	0.837553	0.632864
148	PCDH7	ASMC	18.8097	6.29396e-79	2.25897e-76	1.04341	0.87	0.665	0.205	1.11011	0.56609
149	MYADM	ASMC	21.6291	9.5568e-104	4.87124e-101	1.21909	0.866	0.665833	0.200167	1.1545	0.568998
150	CCBE1	SC_Early	14.8014	1.43381e-49	6.68996e-46	1.87784	0.462	0.211167	0.250833	0.539744	1.22163
151	SULT1E1	SC_Early	13.118	2.59599e-39	5.07943e-36	1.4406	0.532	0.315167	0.216833	0.986377	1.0711
152	SNCG	SC_Early	12.4338	1.71206e-35	2.53284e-32	1.28126	0.48	0.2665	0.2135	0.426259	1.1941
153	KRT19	SC_BDNF+	41.5452	0	0	4.74296	0.865	0.101	0.764	1.15721	0.576925
154	PODXL	SC_BDNF+	39.33	0	0	5.78274	0.795	0.0428333	0.752167	0.922557	0.669767
155	MYRF	SC_BDNF+	37.7751	0	0	3.32755	0.851	0.185	0.666	0.878602	0.575117
156	CXADR	SC_BDNF+	34.3688	7.37557e-259	3.19552e-255	3.70941	0.753	0.106667	0.646333	0.694575	0.719481
157	BDNF	SC_BDNF+	33.3084	2.92262e-243	1.04279e-239	4.19217	0.712	0.0698333	0.642167	0.692178	0.818292
158	RDH10	SC_BDNF+	35.7425	8.6588e-280	5.83565e-276	3.73222	0.806	0.170333	0.635667	1.09584	0.72444
159	WNT2B	SC_BDNF+	35.0445	4.72789e-269	2.60704e-265	3.65288	0.779	0.169667	0.609333	0.951068	0.707596
160	TNNT1	SC_BDNF+	32.271	1.78266e-228	5.14901e-225	3.98828	0.704	0.102167	0.601833	0.790987	0.860563
161	LINC02381	SC_BDNF+	33.3428	9.27413e-244	3.51582e-240	2.91309	0.798	0.196833	0.601167	0.796372	0.67599
162	REC8	SC_BDNF+	38.9086	0	0	2.8246	0.906	0.320833	0.585167	1.05998	0.473802
163	ALDH1A2	SC_BDNF+	39.487	0	0	3.30342	0.925	0.351167	0.573833	1.57906	0.511747
164	TMEM88	SC_BDNF+	28.949	2.88493e-184	5.46838e-181	3.04115	0.686	0.149	0.537	0.662653	0.861789
165	FGF9	SC_BDNF+	27.887	3.83965e-171	5.82244e-168	3.85724	0.614	0.083	0.531	0.66317	0.994757
166	ADAMTS5	SC_BDNF+	25.8031	8.17741e-147	1.05534e-143	2.511	0.661	0.158167	0.502833	0.640663	0.896223
167	FGF10	SC_BDNF+	25.3364	1.26897e-141	1.45227e-138	3.47489	0.572	0.085	0.487	0.583905	1.0542
168	SLC38A1	SC_BDNF+	24.7549	2.74418e-135	2.97234e-132	2.15122	0.681	0.205667	0.475333	0.594621	0.827328
169	GATA6	SC_BDNF+	30.6369	3.9475e-206	9.57758e-203	2.13751	0.842	0.371	0.471	0.922655	0.596517
170	PATJ	SC_BDNF+	23.8334	1.50697e-125	1.45091e-122	3.05941	0.554	0.0938333	0.460167	0.444965	1.04342
171	HOOK1	SC_BDNF+	22.9769	7.93324e-117	6.68331e-114	4.46171	0.479	0.0261667	0.452833	0.324116	1.16879
172	LRRC7	SC_BDNF+	23.0562	1.27521e-117	1.08943e-114	2.70552	0.561	0.1105	0.4505	0.455789	1.04743
173	RAB11FIP1	SC_BDNF+	23.6526	1.10941e-123	1.01959e-120	2.75062	0.577	0.1265	0.4505	0.452065	1.02416
174	GCA	SC_BDNF+	23.683	5.40046e-124	5.03955e-121	2.91384	0.56	0.109667	0.450333	0.412679	1.02766
175	FREM2	SC_BDNF+	22.8412	1.78862e-115	1.44654e-112	2.53967	0.574	0.126833	0.447167	0.484183	1.03361
176	SERPINB9	SC_BDNF+	23.4775	6.93213e-122	6.27575e-119	3.33648	0.535	0.0893333	0.445667	0.461757	1.10683
177	COL18A1	SC_BDNF+	28.3629	5.80355e-177	9.51406e-174	1.93846	0.824	0.380167	0.443833	0.868234	0.622806
178	ASPHD1	SC_BDNF+	22.4697	8.21545e-112	6.15205e-109	5.80514	0.453	0.0103333	0.442667	0.313525	1.26091
179	SEMA3D	SC_BDNF+	23.7357	1.54277e-124	1.46216e-121	1.74524	0.757	0.318167	0.438833	0.760318	0.752304
180	PDPN	SC_BDNF+	22.4996	4.18481e-112	3.17292e-109	3.67522	0.492	0.0546667	0.437333	0.369141	1.14665
181	AFDN	SC_BDNF+	25.6326	6.61246e-145	8.35595e-142	1.85606	0.766	0.331167	0.434833	0.691775	0.709178
182	AC022168.1	SC_BDNF+	21.8471	8.28801e-106	5.7127e-103	6.56744	0.437	0.00683333	0.430167	0.357465	1.31547
183	ATF7IP2	SC_BDNF+	24.1291	1.23883e-128	1.21197e-125	2.3898	0.63	0.203167	0.426833	0.543768	0.92737
184	LAMA5	SC_BDNF+	22.2463	1.22577e-109	8.85121e-107	2.96476	0.526	0.101333	0.424667	0.422341	1.11474
185	BCAM	SC_BDNF+	24.6507	3.62045e-134	3.72207e-131	2.55748	0.643	0.23	0.413	0.676694	0.936927
186	UCHL1	SC_BDNF+	30.6489	2.73394e-206	6.90958e-203	1.90929	0.869	0.461	0.408	0.99589	0.529137
187	DMKN	SC_BDNF+	23.265	1.00304e-119	8.69152e-117	1.68406	0.738	0.331667	0.406333	0.678455	0.744168
188	HACD1	SC_BDNF+	21.8105	1.84637e-105	1.25835e-102	2.09173	0.611	0.204667	0.406333	0.534783	0.972692
189	LEPROTL1	SC_BDNF+	29.4758	5.8829e-191	1.18944e-187	1.91452	0.842	0.437	0.405	0.863501	0.603205
190	PAK4	SC_BDNF+	22.1372	1.38503e-108	9.76862e-106	1.99713	0.625	0.2225	0.4025	0.468982	0.908227
191	PLP2	SC_BDNF+	20.6033	2.56116e-94	1.47952e-91	4.11873	0.44	0.0381667	0.401833	0.368387	1.31001
192	KRT18	SC_BDNF+	42.7989	0	0	3.09816	0.991	0.5895	0.4015	2.36944	0.273681
193	NEO1	SC_BDNF+	24.6772	1.87722e-134	1.96318e-131	1.83983	0.741	0.3395	0.4015	0.682249	0.747467
194	PLCL1	SC_BDNF+	21.7463	7.48079e-105	4.98632e-102	1.98783	0.629	0.227667	0.401333	0.548173	0.947101
195	ARL4C	SC_BDNF+	20.8879	6.89769e-97	4.18386e-94	1.97047	0.608	0.208833	0.399167	0.536564	1.00139
196	ZDHHC8P1	SC_BDNF+	20.2284	5.51129e-91	3.03902e-88	1.75132	0.614	0.2165	0.3975	0.472049	0.938911
197	APLP1	SC_BDNF+	20.8161	3.09423e-96	1.85825e-93	2.08247	0.576	0.178833	0.397167	0.429775	1.01294
198	SBSPON	SC_BDNF+	19.9096	3.36208e-88	1.72822e-85	3.10666	0.463	0.0715	0.3915	0.505456	1.3263
199	BNC1	SC_BDNF+	19.8535	1.02744e-87	5.23702e-85	3.77153	0.428	0.0366667	0.391333	0.292038	1.29734
200	COL2A1	SC_BDNF+	29.214	1.28872e-187	2.52156e-184	1.68881	0.963	0.573833	0.389167	1.42547	0.392438
201	CRB2	SC_BDNF+	19.608	1.32051e-85	6.40774e-83	3.64237	0.427	0.039	0.388	0.295162	1.3287
202	PLEKHN1	SC_BDNF+	19.6984	2.2249e-86	1.10618e-83	6.95501	0.393	0.00533333	0.387667	0.330632	1.43248
203	NMU	SC_BDNF+	19.7662	5.81625e-87	2.93992e-84	3.53482	0.441	0.0563333	0.384667	0.37769	1.35802
204	SHROOM3	SC_BDNF+	20.6201	1.81165e-94	1.05661e-91	2.15702	0.567	0.183	0.384	0.465391	1.03873
205	MIR100HG	SC_BDNF+	21.6692	4.00763e-104	2.64225e-101	1.35484	0.845	0.462	0.383	0.98903	0.617703
206	BNC2	SC_BDNF+	22.6812	6.87095e-114	5.48374e-111	1.51035	0.795	0.414667	0.380333	0.839157	0.673972
207	LGALS3BP	SC_BDNF+	20.9812	9.74455e-98	6.03128e-95	2.49804	0.546	0.172833	0.373167	0.529288	1.07815
208	JADE1	SC_BDNF+	19.9327	2.11904e-88	1.10804e-85	2.32751	0.524	0.151333	0.372667	0.416764	1.1142
209	GATA6-AS1	SC_BDNF+	19.1423	1.12265e-81	5.08176e-79	2.10078	0.526	0.156833	0.369167	0.396383	1.11777
210	LRATD2	SC_BDNF+	19.003	1.61014e-80	7.02625e-78	2.69748	0.463	0.0943333	0.368667	0.347195	1.25066
211	PTPRF	SC_BDNF+	21.4041	1.22431e-101	7.73557e-99	1.63178	0.69	0.3225	0.3675	0.595646	0.815243
212	AC004540.2	SC_BDNF+	19.214	2.82375e-82	1.29756e-79	2.32758	0.505	0.138167	0.366833	0.415719	1.1819
213	CD24	SC_BDNF+	23.4069	3.63637e-121	3.24364e-118	1.59883	0.829	0.462167	0.366833	1.15208	0.609655
214	WT1	SC_BDNF+	18.6906	5.90319e-78	2.45249e-75	5.16495	0.383	0.0165	0.3665	0.340222	1.42991
215	TECRL	SC_BDNF+	18.1973	5.42096e-74	2.12138e-71	1.86573	0.531	0.165167	0.365833	0.593632	1.15422
216	GIT1	SC_BDNF+	19.3486	2.09583e-83	1.00098e-80	1.86421	0.567	0.2075	0.3595	0.404416	1.00818
217	ODC1	SC_BDNF+	22.6548	1.25244e-113	9.73951e-111	1.66419	0.788	0.431	0.357	0.895043	0.770304
218	RHOU	SC_BDNF+	18.6437	1.42176e-77	5.82691e-75	2.02243	0.518	0.161	0.357	0.384923	1.11062
219	HLA-B	SC_BDNF+	19.1162	1.84988e-81	8.19026e-79	3.3011	0.453	0.0963333	0.356667	0.52099	1.32733
220	ID4	SC_BDNF+	21.4513	4.44256e-102	2.8365e-99	1.68245	0.707	0.351833	0.355167	0.742036	0.836826
221	ANK3	SC_BDNF+	18.3305	4.72316e-75	1.89727e-72	2.25845	0.482	0.13	0.352	0.359053	1.18807
222	BEX2	SC_BDNF+	18.0489	8.04183e-73	3.02972e-70	1.48559	0.618	0.267833	0.350167	0.482869	0.956004
223	RNF207	SC_BDNF+	18.1569	1.13238e-73	4.40294e-71	1.63602	0.579	0.229	0.35	0.449768	1.01357
224	ITGA3	SC_BDNF+	17.9307	6.79251e-72	2.4671e-69	3.67553	0.394	0.0458333	0.348167	0.305242	1.40433
225	FLNC	SC_BDNF+	20.2841	1.7767e-91	1.00717e-88	1.37845	0.74	0.392833	0.347167	0.624746	0.748921
226	FLNB	SC_BDNF+	18.1342	1.71191e-73	6.61387e-71	1.58177	0.582	0.234833	0.347167	0.434268	0.981337
227	TSTD1	SC_BDNF+	17.8573	2.53812e-71	9.00305e-69	2.5585	0.44	0.0931667	0.346833	0.29674	1.25807
228	LTBP1	SC_BDNF+	22.9021	4.42724e-116	3.6289e-113	1.49174	0.833	0.487667	0.345333	1.03739	0.638966
229	EFEMP1	SC_BDNF+	18.6928	5.66858e-78	2.37127e-75	1.53806	0.629	0.285	0.344	0.517732	0.921
230	CCDC85C	SC_BDNF+	17.5067	1.27436e-68	4.27057e-66	2.51268	0.435	0.0916667	0.343333	0.279901	1.29839
231	EMP2	SC_BDNF+	22.5293	2.14281e-112	1.64524e-109	1.46171	0.788	0.446	0.342	0.780142	0.677881
232	HSPA12A	SC_BDNF+	17.4531	3.26295e-68	1.08152e-65	2.09484	0.476	0.134167	0.341833	0.339815	1.21811
233	APOE	SC_BDNF+	17.7235	2.75957e-70	9.56483e-68	2.07307	0.497	0.156167	0.340833	0.446781	1.20898
234	EZR	SC_BDNF+	39.586	0	0	2.54306	0.956	0.615333	0.340667	1.79398	0.380749
235	AC092329.4	SC_BDNF+	17.6848	5.49091e-70	1.89237e-67	2.28023	0.461	0.1205	0.3405	0.315954	1.21984
236	SPRR2F	SC_BDNF+	17.2192	1.90486e-66	6.17868e-64	5.9715	0.349	0.0108333	0.338167	0.437677	1.68173
237	PLAC9	SC_BDNF+	21.5735	3.18373e-103	2.07648e-100	1.59273	0.781	0.443833	0.337167	1.00644	0.76169
238	SEMA3A	SC_BDNF+	20.0971	7.82043e-90	4.19784e-87	1.75152	0.649	0.312833	0.336167	0.662584	0.922248
239	DSG2	SC_BDNF+	17.9043	1.09253e-71	3.94454e-69	1.56155	0.594	0.259	0.335	0.469111	0.991993
240	IGFBP2	SC_BDNF+	17.1142	1.1627e-65	3.6924e-63	1.57895	0.572	0.2395	0.3325	0.519628	1.0959
241	NSG1	SC_BDNF+	17.9034	1.10873e-71	3.97936e-69	1.54102	0.592	0.259833	0.332167	0.459354	0.9714
242	SPINT2	SC_BDNF+	18.0713	5.3633e-73	2.03323e-70	2.03689	0.524	0.194333	0.329667	0.49747	1.13856
243	SCG5	SC_BDNF+	17.1788	3.8287e-66	1.23529e-63	2.26485	0.459	0.130667	0.328333	0.364753	1.264
244	OCIAD2	SC_BDNF+	19.7537	7.44913e-87	3.73417e-84	1.1661	0.81	0.481833	0.328167	0.726466	0.635878
245	NPC2	SC_BDNF+	28.4348	7.52205e-178	1.26738e-174	1.57346	0.891	0.563333	0.327667	1.01645	0.502999
246	EFNA1	SC_BDNF+	16.4663	6.41075e-61	1.89683e-58	2.63071	0.399	0.0738333	0.325167	0.268842	1.38316
247	PAWR	SC_BDNF+	16.6897	1.55685e-62	4.76931e-60	1.62081	0.522	0.197667	0.324333	0.374386	1.09404
248	DHRS3	SC_BDNF+	16.6184	5.12762e-62	1.55511e-59	1.4225	0.58	0.259167	0.320833	0.514876	1.0081
249	CHST8	SC_BDNF+	16.5515	1.5607e-61	4.70975e-59	2.8697	0.399	0.0783333	0.320667	0.435444	1.43699
250	IPO5P1	SC_BDNF+	16.0692	4.19762e-58	1.17875e-55	2.64694	0.388	0.0726667	0.315333	0.247405	1.39033
251	PRSS35	SC_BDNF+	16.9948	8.9768e-65	2.79229e-62	1.72596	0.531	0.216833	0.314167	0.489635	1.1227
252	ANXA11	SC_BDNF+	17.4474	3.60031e-68	1.18685e-65	1.5279	0.583	0.271	0.312	0.442338	0.991297
253	TGFB2	SC_BDNF+	16.0862	3.18719e-58	9.03374e-56	1.31088	0.593	0.281833	0.311167	0.505647	1.01345
254	CDH2	SC_BDNF+	18.2349	2.72692e-74	1.08107e-71	1.17384	0.762	0.4515	0.3105	0.733436	0.725317
255	SH3BP5	SC_BDNF+	15.9711	2.03199e-57	5.62796e-55	1.50865	0.535	0.225667	0.309333	0.392917	1.10549
256	NXPH2	SC_BDNF+	15.6876	1.83962e-55	4.87265e-53	2.1914	0.41	0.100833	0.309167	0.2683	1.35229
257	IQCA1	SC_BDNF+	15.4092	1.41946e-53	3.58746e-51	2.03056	0.415	0.1065	0.3085	0.283034	1.34042
258	TMEM37	SC_BDNF+	15.6704	2.40967e-55	6.32731e-53	2.13839	0.42	0.113	0.307	0.298233	1.33855
259	PLCE1	SC_BDNF+	16.1684	8.42991e-59	2.40058e-56	1.67298	0.506	0.199667	0.306333	0.389852	1.14549
260	MYL7	SC_BDNF+	15.5875	8.85615e-55	2.30549e-52	3.62972	0.344	0.0393333	0.304667	0.344848	1.67662
261	RAB33A	SC_BDNF+	15.5348	2.01823e-54	5.1872e-52	3.24961	0.349	0.0448333	0.304167	0.228775	1.48139
262	ATP1A1	SC_BDNF+	19.3128	4.18979e-83	1.97004e-80	1.14774	0.799	0.497167	0.301833	0.726297	0.659232
263	TNNI1	SC_BDNF+	15.8185	2.31793e-56	6.22107e-54	1.74905	0.48	0.178167	0.301833	0.375738	1.21775
264	IGSF9	SC_BDNF+	15.3777	2.30978e-53	5.81335e-51	1.6345	0.477	0.175667	0.301333	0.317355	1.17318
265	STRBP	SC_BDNF+	15.4927	3.8877e-54	9.90808e-52	1.41145	0.529	0.230167	0.298833	0.363257	1.06683
266	LDOC1	SC_BDNF+	20.9693	1.25097e-97	7.6645e-95	1.62107	0.715	0.417	0.298	0.725594	0.829333
267	CA11	SC_BDNF+	15.0936	1.78467e-51	4.29567e-49	2.40065	0.379	0.0815	0.2975	0.252367	1.42297
268	PCLO	SC_BDNF+	15.0418	3.90823e-51	9.33298e-49	2.09818	0.404	0.106833	0.297167	0.295794	1.4056
269	JUP	SC_BDNF+	16.0806	3.48847e-58	9.8417e-56	1.23256	0.63	0.332833	0.297167	0.484244	0.922346
270	MAGI1	SC_BDNF+	15.3344	4.5008e-53	1.11429e-50	1.3859	0.538	0.241667	0.296333	0.378594	1.07092
271	PCDH17	SC_BDNF+	14.9223	2.3607e-50	5.48623e-48	1.78394	0.437	0.141	0.296	0.355582	1.30519
272	FRMD4B	SC_BDNF+	16.2428	2.51375e-59	7.19218e-57	1.1122	0.682	0.386333	0.295667	0.616975	0.831845
273	CFI	SC_BDNF+	15.0304	4.64309e-51	1.10012e-48	3.01122	0.347	0.0515	0.2955	0.272062	1.54701
274	GJA1	SC_BDNF+	17.6273	1.51972e-69	5.14971e-67	1.177	0.728	0.436	0.292	0.68893	0.780862
275	AMOTL2	SC_BDNF+	18.1106	2.62672e-73	1.00205e-70	1.11417	0.771	0.480333	0.290667	0.689818	0.701176
276	PKP2	SC_BDNF+	14.4916	1.36877e-47	2.89283e-45	2.15961	0.375	0.0846667	0.290333	0.254424	1.43586
277	IL6ST	SC_BDNF+	18.669	8.85173e-78	3.65245e-75	1.19805	0.765	0.4765	0.2885	0.750654	0.734874
278	ITM2A	SC_BDNF+	14.6789	8.79619e-49	1.91921e-46	1.96606	0.408	0.119833	0.288167	0.277366	1.35838
279	PLEKHG4B	SC_BDNF+	14.7109	5.48487e-49	1.20978e-46	1.64906	0.451	0.163167	0.287833	0.302507	1.22649
280	DIRAS3	SC_BDNF+	14.8554	6.4169e-50	1.47433e-47	3.3467	0.34	0.0531667	0.286833	0.291968	1.62016
281	TCEAL2	SC_BDNF+	14.6054	2.59412e-48	5.59961e-46	3.80588	0.32	0.035	0.285	0.298849	1.68934
282	MEIS2	SC_BDNF+	17.6649	7.80979e-70	2.67633e-67	0.943225	0.912	0.629	0.283	1.13986	0.479479
283	ARHGAP22	SC_BDNF+	14.3618	8.98676e-47	1.86041e-44	5.37676	0.292	0.00916667	0.282833	0.198353	1.75481
284	USP53	SC_BDNF+	14.7592	2.68575e-49	6.01132e-47	1.85517	0.434	0.152	0.282	0.317343	1.31313
285	LRP8	SC_BDNF+	14.6063	2.56056e-48	5.54691e-46	2.59171	0.363	0.0818333	0.281167	0.257891	1.49807
286	COL9A3	SC_BDNF+	16.3103	8.33426e-60	2.40725e-57	1.12525	0.7	0.4205	0.2795	0.762812	0.838335
287	AGAP1	SC_BDNF+	14.3668	8.36377e-47	1.73737e-44	1.59999	0.456	0.178167	0.277833	0.306036	1.25419
288	NECTIN2	SC_BDNF+	20.1578	2.29816e-90	1.24462e-87	1.18888	0.798	0.5205	0.2775	0.76496	0.653079
289	BEX1	SC_BDNF+	15.8599	1.20064e-56	3.25116e-54	1.23347	0.638	0.361	0.277	0.626446	0.917859
290	WWC2	SC_BDNF+	14.7524	2.96885e-49	6.62053e-47	1.22983	0.568	0.291667	0.276333	0.417592	1.00971
291	LINC00665	SC_BDNF+	16.8943	4.95511e-64	1.52567e-61	1.15576	0.692	0.416	0.276	0.591746	0.811631
292	NPR3	SC_BDNF+	14.9001	3.29067e-50	7.61828e-48	1.99659	0.457	0.1815	0.2755	0.54601	1.34699
293	RTN3	SC_BDNF+	20.2698	2.37718e-91	1.33509e-88	1.15244	0.798	0.5255	0.2725	0.758423	0.63088
294	TRAPPC2L	SC_BDNF+	29.715	4.92052e-194	1.1054e-190	1.51187	0.914	0.641667	0.272333	1.11798	0.460135
295	DAB2	SC_BDNF+	14.8516	6.79752e-50	1.55589e-47	0.995667	0.696	0.4245	0.2715	0.623976	0.836071
296	KRT8	SC_BDNF+	43.4653	0	0	2.86405	0.996	0.724833	0.271167	2.5217	0.225519
297	ASXL3	SC_BDNF+	14.5277	8.08355e-48	1.72041e-45	1.33453	0.534	0.267667	0.266333	0.416145	1.08367
298	FAM136A	SC_BDNF+	15.7092	1.30826e-55	3.49576e-53	0.966941	0.723	0.465	0.258	0.585509	0.749175
299	UTRN	SC_BDNF+	15.5482	1.63646e-54	4.22387e-52	1.07385	0.69	0.439333	0.250667	0.658286	0.829429
300	ISYNA1	SC_BDNF+	28.6123	4.72129e-180	8.42279e-177	1.41835	0.952	0.7075	0.2445	1.35779	0.392507
301	CRABP2	SC_BDNF+	25.9248	3.50274e-148	4.61874e-145	1.42969	0.959	0.7145	0.2445	1.57694	0.403893
302	HOXA5	SC_BDNF+	18.7177	3.55121e-78	1.50631e-75	1.10121	0.835	0.595333	0.239667	1.00978	0.621436
303	DSP	SC_BDNF+	14.6227	2.01127e-48	4.37261e-46	1.17646	0.628	0.389	0.239	0.704566	0.954654
304	TUBB2B	SC_BDNF+	25.3139	2.24668e-141	2.52361e-138	1.29293	0.954	0.719167	0.234833	1.46398	0.382593
305	ID1	SC_BDNF+	25.3516	8.62499e-142	1.0258e-138	1.52026	0.945	0.713	0.232	1.70738	0.4588
306	TERF1	SC_BDNF+	28.7982	2.25611e-182	4.14687e-179	1.67132	0.919	0.687167	0.231833	1.38719	0.50948
307	PKIG	SC_BDNF+	15.2963	8.098e-53	1.99672e-50	0.940062	0.748	0.518	0.23	0.684502	0.745185
308	SMS	SC_BDNF+	16.452	8.10865e-61	2.38757e-58	0.861782	0.843	0.614333	0.228667	0.828535	0.581347
309	ANXA2	SC_BDNF+	17.8929	1.34007e-71	4.78136e-69	0.915426	0.911	0.692	0.219	1.1436	0.489949
310	ID2	SC_BDNF+	30.6628	1.78539e-206	4.70847e-203	1.57983	0.984	0.7705	0.2135	1.8472	0.302023
311	PRXL2A	SC_BDNF+	15.0377	4.15838e-51	9.8914e-49	0.814634	0.818	0.605167	0.212833	0.821085	0.620532
312	HMGA1	SC_BDNF+	23.2998	4.45261e-120	3.91417e-117	1.34154	0.923	0.711667	0.211333	1.55637	0.473621
313	PSIP1	SC_BDNF+	15.9345	3.65165e-57	1.00224e-54	0.925673	0.826	0.615	0.211	0.922514	0.648571
314	RSRP1	SC_BDNF+	19.9315	2.1701e-88	1.12504e-85	1.45384	0.763	0.559833	0.203167	0.97667	0.762934
315	NRP2	SC_BDNF+	22.9451	1.64878e-116	1.36998e-113	1.28109	0.947	0.745667	0.201333	1.67438	0.436374
316	SOX9	SC_COL9A2+	33.8132	1.26304e-250	7.66111e-246	2.96369	0.807	0.259	0.548	1.03206	0.645204
317	COL9A2	SC_COL9A2+	28.7088	2.961e-181	8.98013e-177	3.38157	0.684	0.225833	0.458167	1.05128	0.901358
318	DOK5	SC_COL9A2+	27.3241	2.19274e-164	2.66006e-160	2.85571	0.664	0.212667	0.451333	0.784187	0.851214
319	LINC00511	SC_COL9A2+	21.2283	5.23281e-100	1.44273e-96	3.63189	0.475	0.0806667	0.394333	0.489545	1.19327
320	SEMA6A	SC_COL9A2+	27.4044	2.43059e-165	4.91433e-161	2.27947	0.739	0.346667	0.392333	0.917733	0.750392
321	MECOM	SC_COL9A2+	20.0428	2.33367e-89	4.88106e-86	2.10256	0.578	0.252333	0.325667	0.681966	0.994088
322	TTYH1	SC_COL9A2+	16.7716	3.93998e-63	4.05056e-60	2.15703	0.456	0.137333	0.318667	0.462834	1.25219
323	SOX6	SC_COL9A2+	20.9365	2.49057e-97	6.2945e-94	2.25682	0.59	0.2745	0.3155	0.715595	0.999984
324	FLRT2	SC_COL9A2+	24.4636	3.60567e-132	2.18706e-128	1.80152	0.781	0.472833	0.308167	1.11089	0.685349
325	COL2A1	SC_COL9A2+	27.3686	6.49167e-165	9.84396e-161	1.8921	0.882	0.587333	0.294667	1.51146	0.581696
326	CNMD	SC_COL9A2+	13.5977	4.13152e-42	2.25767e-39	4.38627	0.291	0.0268333	0.264167	0.334153	1.84708
327	LSAMP	SC_COL9A2+	16.9968	8.6691e-65	9.38988e-62	1.5636	0.569	0.3125	0.2565	0.576465	0.988095
328	FLI1	SC_COL9A2+	13.3013	2.27387e-40	1.13052e-37	2.38423	0.342	0.0911667	0.250833	0.278086	1.49023
329	ENPP2	SC_COL9A2+	13.7496	5.11809e-43	2.98503e-40	2.47873	0.374	0.131667	0.242333	0.406001	1.49081
330	COL9A3	SC_COL9A2+	18.0385	9.71236e-73	1.33889e-69	1.56144	0.667	0.426	0.241	0.895905	0.912081
331	LIX1	SC_COL9A2+	11.6052	3.87775e-31	1.2714e-28	1.22882	0.479	0.271333	0.207667	0.565331	1.21648
332	ITPR2	SC_COL9A2+	14.1742	1.32434e-45	8.54568e-43	1.47447	0.521	0.3135	0.2075	0.56909	1.10632
333	ISL1	SC_COL9A2+	10.7131	8.83175e-27	2.26033e-24	1.30294	0.398	0.196333	0.201667	0.394909	1.38239
334	ISL1	SC_CRABP1+	21.803	2.17258e-105	1.46422e-101	2.40558	0.57	0.167667	0.402333	0.601686	1.00693
335	NRXN1	SC_CRABP1+	20.3874	2.16267e-92	1.09316e-88	3.93483	0.452	0.0678333	0.384167	0.592008	1.28713
336	CRABP1	SC_CRABP1+	19.1587	8.18383e-82	2.91999e-78	5.29983	0.401	0.0316667	0.369333	0.757369	1.41099
337	FOXC1	SC_CRABP1+	18.6535	1.18191e-77	3.41382e-74	1.94981	0.537	0.189167	0.347833	0.502421	1.05784
338	POSTN	SC_CRABP1+	19.9994	5.57195e-89	2.41409e-85	2.49275	0.556	0.2215	0.3345	0.889726	1.06704
339	MEIS2	SC_CRABP1+	35.0861	1.09697e-269	6.65375e-265	2.08606	0.946	0.623333	0.322667	1.61291	0.39271
340	HEY1	SC_CRABP1+	17.0481	3.61367e-65	7.5583e-62	2.05712	0.489	0.188333	0.300667	0.500633	1.16647
341	FOXG1	SC_CRABP1+	15.3867	2.01025e-53	2.90318e-50	2.84114	0.364	0.0653333	0.298667	0.297223	1.43578
342	COL25A1	SC_CRABP1+	15.0048	6.83373e-51	8.81929e-48	2.69865	0.374	0.093	0.281	0.371783	1.44643
343	MIR100HG	SC_CRABP1+	22.1296	1.64167e-108	1.24472e-104	1.68827	0.752	0.4775	0.2745	1.10655	0.728536
344	SFRP1	SC_CRABP1+	33.1728	2.65414e-241	8.04948e-237	2.33849	0.92	0.649	0.271	1.95316	0.47341
345	TGFB2	SC_CRABP1+	17.107	1.31703e-65	2.95874e-62	1.7142	0.557	0.287833	0.269167	0.593361	1.04486
346	KIF26B	SC_CRABP1+	16.2073	4.48158e-59	7.55096e-56	1.64892	0.53	0.263167	0.266833	0.522229	1.08019
347	PLAT	SC_CRABP1+	17.0809	2.0576e-65	4.45735e-62	1.80104	0.57	0.315667	0.254333	0.715454	1.06185
348	GFRA1	SC_CRABP1+	13.5396	9.13424e-42	7.48712e-39	2.19393	0.371	0.120667	0.250333	0.342116	1.45238
349	TNC	SC_CRABP1+	15.0922	1.82163e-51	2.45539e-48	2.10938	0.466	0.216	0.25	0.650688	1.27069
350	ZFHX4	SC_CRABP1+	19.1363	1.25885e-81	4.24203e-78	1.31435	0.734	0.489167	0.244833	0.858186	0.743381
351	NEFM	SC_CRABP1+	12.9094	3.98477e-38	2.81046e-35	2.9265	0.326	0.0861667	0.239833	0.423329	1.68989
352	RELN	SC_CRABP1+	11.6058	3.85292e-31	1.94752e-28	4.72546	0.245	0.019	0.226	0.298269	1.95023
353	LINC01551	SC_CRABP1+	11.4382	2.69305e-30	1.27617e-27	4.1752	0.244	0.0205	0.2235	0.220209	1.95333
354	NCAM1	SC_CRABP1+	16.3217	6.91486e-60	1.23361e-56	1.63449	0.566	0.345167	0.220833	0.660553	1.03237
355	MEIS3	SC_CRABP1+	13.7924	2.83191e-43	2.48945e-40	1.41191	0.491	0.2715	0.2195	0.432021	1.1284
356	KCNG1	SC_CRABP1+	11.4656	1.96336e-30	9.37713e-28	3.0161	0.274	0.0555	0.2185	0.257464	1.81033
357	UNC5B	SC_CRABP1+	13.7327	6.46476e-43	5.52291e-40	1.34308	0.515	0.301833	0.213167	0.466142	1.10707
358	IQGAP2	SC_CRABP1+	12.9036	4.29438e-38	2.99402e-35	1.45981	0.467	0.254667	0.212333	0.451313	1.22087
359	LIX1	SC_CRABP1+	11.5943	4.40368e-31	2.17162e-28	1.17001	0.482	0.270833	0.211167	0.551811	1.19496
360	SHOX2	SC_CRABP1+	10.6575	1.60797e-26	6.21231e-24	2.1168	0.29	0.084	0.206	0.276732	1.73637
361	TECRL	SC_CRABP1+	11.1993	4.10956e-29	1.80768e-26	1.54066	0.393	0.188167	0.204833	0.523901	1.42032
362	EPB41L3	SC_CRABP1+	12.2148	2.59134e-34	1.51135e-31	1.40862	0.446	0.241667	0.204333	0.404912	1.26217
363	RPRM	SC_CRABP1+	10.5567	4.73246e-26	1.76106e-23	3.51787	0.238	0.0343333	0.203667	0.221526	1.95348
364	RSPO2	SC_CRABP1+	14.2396	5.20525e-46	5.1759e-43	1.40336	0.563	0.359833	0.203167	0.720966	1.04099
365	CPE	SC_CRABP1+	12.7066	5.43498e-37	3.5833e-34	1.68247	0.448	0.245833	0.202167	0.499875	1.3346
366	LIMCH1	SC_CRABP1+	11.3218	1.0235e-29	4.66777e-27	1.36615	0.418	0.216167	0.201833	0.409709	1.34523
367	EFNB2	SC_CRABP1+	12.1671	4.65299e-34	2.59572e-31	1.12735	0.517	0.3155	0.2015	0.496086	1.10843
368	MKI67	SC_TOP2A+	44.222	0	0	4.03523	0.968	0.2255	0.7425	1.69205	0.402515
369	TPX2	SC_TOP2A+	43.2585	0	0	3.87646	0.948	0.230833	0.717167	1.47495	0.461526
370	AURKB	SC_TOP2A+	39.4874	0	0	3.58416	0.874	0.165667	0.708333	0.952645	0.553526
371	ASPM	SC_TOP2A+	40.0429	0	0	3.84925	0.892	0.195667	0.696333	1.31415	0.598622
372	TOP2A	SC_TOP2A+	45.8956	0	0	4.32447	0.985	0.292667	0.692333	2.12446	0.362298
373	UBE2C	SC_TOP2A+	42.2851	0	0	3.79136	0.947	0.260333	0.686667	1.5442	0.528595
374	CENPE	SC_TOP2A+	37.8379	0	0	3.93524	0.839	0.154333	0.684667	1.14654	0.690137
375	CCNA2	SC_TOP2A+	36.8243	7.55223e-297	2.08222e-293	3.74135	0.809	0.124667	0.684333	0.821934	0.668398
376	DLGAP5	SC_TOP2A+	36.3863	7.01258e-290	1.57539e-286	3.97962	0.798	0.114333	0.683667	0.948337	0.731553
377	KIF15	SC_TOP2A+	36.5516	1.67998e-292	4.07604e-289	3.47288	0.821	0.138833	0.682167	0.801317	0.634199
378	GTSE1	SC_TOP2A+	36.0606	9.39789e-285	1.96565e-281	3.88574	0.79	0.1095	0.6805	0.841856	0.722461
379	BIRC5	SC_TOP2A+	40.1611	0	0	3.19133	0.929	0.248667	0.680333	1.16542	0.469144
380	NDC80	SC_TOP2A+	35.5378	1.28449e-276	2.43474e-273	3.86062	0.775	0.1045	0.6705	0.777306	0.714527
381	KIF11	SC_TOP2A+	36.9393	1.08047e-298	3.12082e-295	3.42301	0.834	0.171	0.663	0.915219	0.619739
382	TACC3	SC_TOP2A+	35.3055	4.84027e-273	8.89671e-270	3.50432	0.79	0.1345	0.6555	0.769741	0.695914
383	KIFC1	SC_TOP2A+	33.9789	4.56788e-253	7.69637e-250	3.70547	0.746	0.101333	0.644667	0.658548	0.741876
384	MAD2L1	SC_TOP2A+	41.027	0	0	3.00084	0.946	0.308667	0.637333	1.2375	0.396513
385	SPC25	SC_TOP2A+	33.6441	3.79995e-248	6.06551e-245	3.60921	0.742	0.105167	0.636833	0.630795	0.738932
386	CDK1	SC_TOP2A+	36.7516	1.09672e-295	2.77177e-292	3.30849	0.843	0.206167	0.636833	1.06279	0.59413
387	NUF2	SC_TOP2A+	33.2885	5.66697e-243	8.3838e-240	3.739	0.733	0.0995	0.6335	0.68068	0.791848
388	NCAPG	SC_TOP2A+	33.9387	1.79058e-252	2.93539e-249	3.45038	0.761	0.1325	0.6285	0.752496	0.702094
389	KIF4A	SC_TOP2A+	32.94	5.87923e-238	7.92467e-235	3.50733	0.739	0.1105	0.6285	0.673986	0.787868
390	PBK	SC_TOP2A+	33.1292	1.13087e-240	1.63318e-237	3.4407	0.742	0.114833	0.627167	0.644721	0.735449
391	RRM2	SC_TOP2A+	32.9594	3.1029e-238	4.2775e-235	2.98222	0.785	0.162833	0.622167	0.783711	0.677299
392	CCNB1	SC_TOP2A+	36.0462	1.58395e-284	3.09923e-281	3.4349	0.843	0.2225	0.6205	1.12567	0.700164
393	H2AX	SC_TOP2A+	37.619	0	3.3515e-306	2.92015	0.9	0.281667	0.618333	1.07564	0.534623
394	KIF2C	SC_TOP2A+	32.8806	4.16949e-237	5.38095e-234	3.62385	0.728	0.1105	0.6175	0.675831	0.779167
395	FOXM1	SC_TOP2A+	31.5958	4.22168e-219	4.49246e-216	3.35521	0.712	0.108833	0.603167	0.568903	0.779956
396	CKAP2L	SC_TOP2A+	31.6643	4.81896e-220	5.21962e-217	3.64534	0.699	0.0978333	0.601167	0.622788	0.821329
397	SGO2	SC_TOP2A+	32.9678	2.35246e-238	3.31839e-235	3.36488	0.76	0.164167	0.595833	0.831632	0.783544
398	KNL1	SC_TOP2A+	31.7013	1.49301e-220	1.64654e-217	3.31598	0.725	0.1325	0.5925	0.681427	0.811794
399	BUB1B	SC_TOP2A+	30.9722	1.27744e-210	1.24974e-207	3.3717	0.7	0.1105	0.5895	0.587455	0.829247
400	KIF23	SC_TOP2A+	31.4604	3.0227e-217	3.05575e-214	3.30299	0.72	0.134	0.586	0.696501	0.802125
401	KIF20B	SC_TOP2A+	36.4551	5.72153e-291	1.33479e-287	2.7862	0.889	0.304333	0.584667	1.08841	0.543317
402	PRR11	SC_TOP2A+	32.0576	1.72136e-225	1.97002e-222	3.13515	0.751	0.168	0.583	0.766861	0.768325
403	ZWINT	SC_TOP2A+	32.8282	2.32904e-236	2.88306e-233	2.39064	0.854	0.278333	0.575667	0.842559	0.563898
404	H1-5	SC_TOP2A+	30.9217	6.10672e-210	5.78764e-207	3.71838	0.698	0.122667	0.575333	0.944934	0.891572
405	CCNB2	SC_TOP2A+	34.8595	3.05151e-266	5.4439e-263	2.93612	0.856	0.282833	0.573167	1.06544	0.650382
406	CENPF	SC_TOP2A+	45.3887	0	0	4.08778	0.993	0.422	0.571	2.50975	0.325692
407	CDCA3	SC_TOP2A+	29.2983	1.09049e-188	8.70323e-186	3.93467	0.636	0.0701667	0.565833	0.579301	0.958828
408	CDKN3	SC_TOP2A+	30.2151	1.49807e-200	1.31691e-197	3.2447	0.7	0.138167	0.561833	0.683908	0.849614
409	C21orf58	SC_TOP2A+	31.1871	1.59561e-213	1.58661e-210	2.68236	0.772	0.2105	0.5615	0.707272	0.719039
410	PIMREG	SC_TOP2A+	29.4927	3.57294e-191	2.92865e-188	3.62422	0.655	0.0946667	0.560333	0.572058	0.920821
411	NCAPH	SC_TOP2A+	29.3085	8.08659e-189	6.54e-186	3.13727	0.676	0.1165	0.5595	0.520675	0.84814
412	SGO1	SC_TOP2A+	29.196	2.17816e-187	1.71583e-184	2.85382	0.7	0.144	0.556	0.571693	0.817181
413	CDCA8	SC_TOP2A+	28.7682	5.36637e-182	4.06878e-179	3.59203	0.639	0.0835	0.5555	0.544149	0.94403
414	CKAP2	SC_TOP2A+	33.5884	2.47561e-247	3.85027e-244	2.67505	0.841	0.289833	0.551167	0.941574	0.642479
415	CDC20	SC_TOP2A+	29.7605	1.26848e-194	1.06862e-191	3.35214	0.698	0.1575	0.5405	0.842401	0.885268
416	KIF22	SC_TOP2A+	32.8979	2.35722e-237	3.10825e-234	2.41078	0.845	0.305167	0.539833	0.838516	0.596475
417	KIF20A	SC_TOP2A+	27.9087	2.09221e-171	1.51078e-168	3.80011	0.611	0.0725	0.5385	0.541952	0.994592
418	PTTG1	SC_TOP2A+	36.7838	3.34889e-296	8.83174e-293	2.97312	0.914	0.377	0.537	1.40514	0.574938
419	MXD3	SC_TOP2A+	28.1632	1.65204e-174	1.22202e-171	3.25861	0.646	0.109167	0.536833	0.541383	0.933223
420	ANLN	SC_TOP2A+	27.7755	8.56688e-170	6.11333e-167	3.02573	0.651	0.123333	0.527667	0.559672	0.894477
421	HMMR	SC_TOP2A+	27.3305	1.84061e-164	1.24049e-161	3.45281	0.617	0.0905	0.5265	0.5886	0.988629
422	CENPN	SC_TOP2A+	28.5842	1.05607e-179	7.90827e-177	2.23881	0.767	0.241	0.526	0.618905	0.716959
423	DIAPH3	SC_TOP2A+	27.3593	8.38068e-165	5.71167e-162	2.85673	0.655	0.129667	0.525333	0.53651	0.88851
424	CDCA2	SC_TOP2A+	27.0495	3.87208e-161	2.47226e-158	3.719	0.594	0.072	0.522	0.502407	1.01592
425	NCAPD2	SC_TOP2A+	29.7066	6.3045e-194	5.23844e-191	2.46799	0.756	0.234	0.522	0.689318	0.715389
426	ARHGAP11A	SC_TOP2A+	27.6167	7.0035e-168	4.88281e-165	3.20059	0.637	0.115667	0.521333	0.551107	0.930771
427	TK1	SC_TOP2A+	26.2907	2.45192e-152	1.43003e-149	2.08979	0.734	0.216167	0.517833	0.62812	0.757458
428	HJURP	SC_TOP2A+	26.6322	2.87975e-156	1.76438e-153	3.46808	0.595	0.0805	0.5145	0.461978	1.00303
429	BUB1	SC_TOP2A+	26.907	1.82065e-159	1.15035e-156	3.56798	0.6	0.0856667	0.514333	0.520227	1.01723
430	DEPDC1	SC_TOP2A+	26.6275	3.26417e-156	1.97991e-153	3.4597	0.599	0.0871667	0.511833	0.525469	1.01343
431	PRC1	SC_TOP2A+	26.8853	3.2642e-159	2.04117e-156	3.2047	0.619	0.108833	0.510167	0.515465	0.971667
432	TTK	SC_TOP2A+	26.8399	1.10673e-158	6.84996e-156	3.51436	0.601	0.0911667	0.509833	0.509325	0.994248
433	ECT2	SC_TOP2A+	27.0604	2.88386e-161	1.8809e-158	3.05114	0.636	0.126167	0.509833	0.537477	0.943205
434	CENPW	SC_TOP2A+	31.798	6.90378e-222	7.75473e-219	2.10483	0.866	0.359833	0.506167	0.86048	0.544567
435	CENPM	SC_TOP2A+	27.2578	1.34469e-163	8.8656e-161	2.35587	0.713	0.209333	0.503667	0.606668	0.787252
436	PLK1	SC_TOP2A+	26.4387	4.92666e-154	2.92972e-151	3.81604	0.584	0.0803333	0.503667	0.612403	1.05391
437	CIT	SC_TOP2A+	26.003	4.57416e-149	2.59299e-146	3.33284	0.585	0.0818333	0.503167	0.411893	1.00195
438	H1-1	SC_TOP2A+	32.5338	3.54807e-232	4.30423e-229	3.26905	0.784	0.281667	0.502333	1.30923	0.719945
439	NUSAP1	SC_TOP2A+	25.9368	2.56149e-148	1.43861e-145	3.46529	0.578	0.0798333	0.498167	0.437143	1.00885
440	UBE2T	SC_TOP2A+	30.1801	4.31616e-200	3.68733e-197	2.24039	0.807	0.3105	0.4965	0.809977	0.638407
441	SMC4	SC_TOP2A+	42.9154	0	0	2.7785	0.985	0.4895	0.4955	1.63492	0.306396
442	RACGAP1	SC_TOP2A+	25.7665	2.107e-146	1.15137e-143	3.40828	0.579	0.0845	0.4945	0.432501	1.02656
443	TYMS	SC_TOP2A+	30.8513	5.38228e-209	5.02258e-206	2.16442	0.888	0.395	0.493	1.13453	0.569269
444	SPAG5	SC_TOP2A+	25.4376	9.68583e-143	5.24557e-140	3.1092	0.585	0.0921667	0.492833	0.412521	0.988817
445	KIF14	SC_TOP2A+	25.3488	9.26181e-142	4.97154e-139	3.82325	0.553	0.0613333	0.491667	0.471159	1.10485
446	RAD51AP1	SC_TOP2A+	26.0316	2.17121e-149	1.24242e-146	2.35892	0.677	0.187833	0.489167	0.550721	0.833536
447	RTKN2	SC_TOP2A+	25.249	1.16017e-140	6.01463e-138	2.65626	0.617	0.131667	0.485333	0.436054	0.930046
448	AURKA	SC_TOP2A+	24.8913	9.25379e-137	4.71679e-134	3.52715	0.56	0.0851667	0.474833	0.522853	1.08368
449	PSRC1	SC_TOP2A+	26.3755	2.62088e-153	1.54342e-150	2.72896	0.659	0.186	0.473	0.618128	0.917961
450	ORC6	SC_TOP2A+	25.3287	1.54369e-141	8.07192e-139	1.74257	0.806	0.336	0.47	0.782849	0.643829
451	CDCA5	SC_TOP2A+	24.1895	2.87158e-129	1.38237e-126	2.74737	0.583	0.1145	0.4685	0.41159	0.991757
452	MIS18BP1	SC_TOP2A+	36.0527	1.24985e-284	2.52703e-281	2.33992	0.929	0.462167	0.466833	1.27132	0.459828
453	CENPK	SC_TOP2A+	25.7707	1.89138e-146	1.04294e-143	1.92394	0.759	0.293	0.466	0.679721	0.720056
454	CIP2A	SC_TOP2A+	24.3847	2.4842e-131	1.21518e-128	2.3872	0.628	0.165667	0.462333	0.466087	0.919119
455	LMNB1	SC_TOP2A+	27.2972	4.58423e-164	3.05562e-161	1.76581	0.858	0.396667	0.461333	0.838679	0.601241
456	CKS2	SC_TOP2A+	34.43	8.97338e-260	1.55511e-256	2.50072	0.877	0.416333	0.460667	1.18919	0.564033
457	FANCI	SC_TOP2A+	24.5618	3.2361e-133	1.59585e-130	2.11985	0.672	0.2135	0.4585	0.527136	0.835413
458	H2BC9	SC_TOP2A+	23.7003	3.58341e-124	1.67196e-121	2.35515	0.616	0.1605	0.4555	0.463238	0.950449
459	FBXO5	SC_TOP2A+	26.5101	7.41043e-155	4.45037e-152	2.07582	0.748	0.294333	0.453667	0.710934	0.744409
460	H3C2	SC_TOP2A+	23.2401	1.79284e-119	8.17642e-117	3.37696	0.52	0.0665	0.4535	0.411304	1.15464
461	SPC24	SC_TOP2A+	23.3981	4.46492e-121	2.0517e-118	2.91536	0.55	0.0971667	0.452833	0.383348	1.04776
462	CDC25C	SC_TOP2A+	23.2161	3.13095e-119	1.3964e-116	3.6168	0.51	0.0595	0.4505	0.350522	1.14144
463	CENPU	SC_TOP2A+	23.227	2.43052e-119	1.09204e-116	1.76477	0.713	0.262667	0.450333	0.590035	0.790459
464	SKA3	SC_TOP2A+	22.989	5.99919e-117	2.63686e-114	2.88291	0.541	0.0941667	0.446833	0.355729	1.05897
465	LMNB2	SC_TOP2A+	24.216	1.51005e-129	7.32748e-127	1.75056	0.743	0.306167	0.436833	0.589948	0.736838
466	H2AC20	SC_TOP2A+	24.6295	6.10225e-134	3.03392e-131	2.20439	0.686	0.2585	0.4275	0.667224	0.886789
467	DBF4	SC_TOP2A+	23.8643	7.20338e-126	3.38704e-123	1.86117	0.717	0.292	0.425	0.610647	0.799942
468	H2AC14	SC_TOP2A+	21.9979	3.01597e-107	1.25299e-104	3.42703	0.496	0.0711667	0.424833	0.422704	1.21736
469	UBE2S	SC_TOP2A+	30.9283	4.97559e-210	4.79046e-207	2.2823	0.865	0.441	0.424	1.16983	0.630536
470	MELK	SC_TOP2A+	21.9558	7.61973e-107	3.1441e-104	2.60097	0.539	0.116	0.423	0.367162	1.05472
471	H2AC11	SC_TOP2A+	21.5886	2.29663e-103	9.28697e-101	2.89932	0.51	0.0886667	0.421333	0.367963	1.16985
472	H1-2	SC_TOP2A+	27.5832	1.76842e-167	1.21893e-164	2.42035	0.752	0.330667	0.421333	0.976357	0.78858
473	SMC2	SC_TOP2A+	30.784	4.28789e-208	3.9407e-205	1.78179	0.914	0.493667	0.420333	1.07589	0.455017
474	CCDC34	SC_TOP2A+	27.9287	1.19465e-171	8.73048e-169	1.67562	0.873	0.454167	0.418833	0.88801	0.537708
475	CENPA	SC_TOP2A+	21.528	8.51172e-103	3.39662e-100	3.77607	0.471	0.0521667	0.418833	0.40661	1.26427
476	NEK2	SC_TOP2A+	21.5761	3.01061e-103	1.20935e-100	3.62705	0.477	0.0591667	0.417833	0.386074	1.24006
477	PCLAF	SC_TOP2A+	31.4933	1.07315e-217	1.12229e-214	1.98057	0.935	0.519167	0.415833	1.41899	0.435871
478	KIF18A	SC_TOP2A+	21.6083	1.5005e-103	6.10833e-101	2.7973	0.521	0.106167	0.414833	0.405432	1.15079
479	TROAP	SC_TOP2A+	21.214	7.09903e-100	2.69124e-97	3.10113	0.491	0.0796667	0.411333	0.362577	1.20567
480	DEPDC1B	SC_TOP2A+	20.9927	7.64646e-98	2.81093e-95	2.77498	0.502	0.0936667	0.408333	0.334726	1.15241
481	GGH	SC_TOP2A+	21.3382	5.01375e-101	1.93703e-98	1.7189	0.659	0.251833	0.407167	0.478662	0.864258
482	KNSTRN	SC_TOP2A+	21.3468	4.17333e-101	1.62267e-98	2.5166	0.542	0.136	0.406	0.416849	1.11134
483	CKS1B	SC_TOP2A+	41.2266	0	0	2.46607	0.985	0.5805	0.4045	1.66796	0.30496
484	MGME1	SC_TOP2A+	20.9853	8.93977e-98	3.26657e-95	1.6817	0.655	0.251167	0.403833	0.47008	0.867868
485	ARL6IP1	SC_TOP2A+	31.4866	1.32487e-217	1.36205e-214	2.42346	0.884	0.483833	0.400167	1.31211	0.646126
486	CDCA4	SC_TOP2A+	22.7556	1.26259e-114	5.50962e-112	1.81919	0.686	0.287167	0.398833	0.567506	0.826795
487	CKAP5	SC_TOP2A+	26.0543	1.20245e-149	6.94627e-147	1.851	0.791	0.392333	0.398667	0.799227	0.703493
488	FAM83D	SC_TOP2A+	20.4979	2.24844e-93	7.83801e-91	3.48777	0.456	0.0573333	0.398667	0.336798	1.28242
489	H1-3	SC_TOP2A+	25.3433	1.06454e-141	5.66411e-139	2.44133	0.723	0.327	0.396	1.04401	0.882412
490	ESCO2	SC_TOP2A+	20.3665	3.31309e-92	1.13536e-89	2.90891	0.477	0.0813333	0.395667	0.329221	1.20062
491	CENPH	SC_TOP2A+	20.8623	1.17822e-96	4.27941e-94	1.4963	0.707	0.311833	0.395167	0.535342	0.790237
492	PARPBP	SC_TOP2A+	20.384	2.31774e-92	7.98777e-90	2.11506	0.556	0.161	0.395	0.381116	1.06048
493	H2AC12	SC_TOP2A+	20.323	8.05663e-92	2.7149e-89	2.91634	0.484	0.092	0.392	0.378413	1.24517
494	SKA1	SC_TOP2A+	19.9358	1.99101e-88	6.52794e-86	3.23759	0.449	0.058	0.391	0.272327	1.26106
495	SPDL1	SC_TOP2A+	21.2098	7.74952e-100	2.91959e-97	1.69318	0.667	0.278	0.389	0.542434	0.867285
496	CCNF	SC_TOP2A+	20.1469	2.86582e-90	9.55106e-88	2.87619	0.479	0.0901667	0.388833	0.346414	1.21922
497	INCENP	SC_TOP2A+	19.9337	2.07723e-88	6.774e-86	2.90386	0.472	0.0846667	0.387333	0.331949	1.25048
498	ATAD2	SC_TOP2A+	21.5224	9.59998e-103	3.80586e-100	1.74051	0.678	0.291167	0.386833	0.647269	0.848562
499	CCDC18	SC_TOP2A+	20.3407	5.61042e-92	1.91183e-89	2.4199	0.521	0.134667	0.386333	0.387622	1.12232
500	GMNN	SC_TOP2A+	21.4391	5.77265e-102	2.27368e-99	1.37334	0.786	0.399667	0.386333	0.694521	0.670158
501	DTYMK	SC_TOP2A+	30.603	1.11574e-205	1.0101e-202	1.72565	0.907	0.5225	0.3845	1.04201	0.473148
502	MYBL2	SC_TOP2A+	19.6063	1.36716e-85	4.31909e-83	2.16409	0.529	0.145333	0.383667	0.405169	1.12327
503	BRCA2	SC_TOP2A+	19.5069	9.59319e-85	2.98402e-82	1.75856	0.595	0.211333	0.383667	0.474777	1.01699
504	VRK1	SC_TOP2A+	19.212	2.93914e-82	9.00386e-80	1.60758	0.611	0.233667	0.377333	0.420366	0.936147
505	CLSPN	SC_TOP2A+	19.5672	2.94453e-85	9.25406e-83	1.47203	0.701	0.323667	0.377333	0.752258	0.819125
506	KPNA2	SC_TOP2A+	32.8349	1.87231e-236	2.36597e-233	2.27143	0.922	0.547	0.375	1.40665	0.573564
507	NSD2	SC_TOP2A+	20.5395	9.54912e-94	3.36751e-91	1.36652	0.745	0.371167	0.373833	0.6022	0.734822
508	NUDT1	SC_TOP2A+	22.3328	1.77262e-110	7.57181e-108	1.34183	0.817	0.443333	0.373667	0.719365	0.618366
509	FANCD2	SC_TOP2A+	19.1456	1.05246e-81	3.20794e-79	2.21602	0.504	0.130833	0.373167	0.323732	1.13439
510	RRM1	SC_TOP2A+	23.562	9.46627e-123	4.3831e-120	1.50178	0.807	0.437	0.37	0.826596	0.637248
511	LIG1	SC_TOP2A+	19.5525	3.92613e-85	1.22754e-82	1.49298	0.667	0.3	0.367	0.543044	0.859266
512	KIF18B	SC_TOP2A+	18.7312	2.75666e-78	8.1169e-76	3.33192	0.418	0.0513333	0.366667	0.252252	1.32761
513	HMGB2	SC_TOP2A+	46.2329	0	0	3.25014	0.998	0.633	0.365	2.36935	0.219098
514	MZT1	SC_TOP2A+	20.3301	6.96806e-92	2.3612e-89	1.70005	0.64	0.276333	0.363667	0.503369	0.908915
515	MNS1	SC_TOP2A+	19.2995	5.42114e-83	1.66916e-80	1.66839	0.609	0.246333	0.362667	0.463251	0.956103
516	DDX39A	SC_TOP2A+	21.2421	3.90176e-100	1.48846e-97	1.50818	0.719	0.3595	0.3595	0.588042	0.772737
517	H1-4	SC_TOP2A+	20.2033	9.14817e-91	3.0657e-88	2.08846	0.608	0.251833	0.356167	0.662655	1.08864
518	MIS18A	SC_TOP2A+	20.6099	2.23593e-94	7.93115e-92	1.29291	0.777	0.421667	0.355333	0.643088	0.679094
519	CDK5RAP2	SC_TOP2A+	21.4162	9.43294e-102	3.69138e-99	1.38265	0.777	0.423667	0.353333	0.693935	0.695921
520	EZH2	SC_TOP2A+	21.8204	1.48635e-105	6.09165e-103	1.3152	0.834	0.4835	0.3505	0.813835	0.621818
521	G2E3	SC_TOP2A+	18.9054	1.02888e-79	3.04427e-77	1.63679	0.623	0.274333	0.348667	0.493534	0.972865
522	ITGB3BP	SC_TOP2A+	19.7647	5.99826e-87	1.94562e-84	1.28898	0.749	0.402333	0.346667	0.620108	0.726275
523	USP1	SC_TOP2A+	21.2711	2.10377e-100	8.07634e-98	1.2606	0.832	0.493333	0.338667	0.832827	0.605158
524	DNAJC9	SC_TOP2A+	19.684	2.95895e-86	9.49621e-84	1.22404	0.788	0.4495	0.3385	0.734497	0.671122
525	CSE1L	SC_TOP2A+	18.9984	1.75981e-80	5.2843e-78	1.14906	0.777	0.450167	0.326833	0.640444	0.671905
526	TUBB6	SC_TOP2A+	20.6515	9.46845e-95	3.37834e-92	1.44046	0.752	0.425333	0.326667	0.790791	0.748348
527	TUBA1C	SC_TOP2A+	23.2386	1.85455e-119	8.39474e-117	1.97655	0.77	0.457167	0.312833	1.04394	0.812556
528	SKA2	SC_TOP2A+	20.8448	1.70012e-96	6.13825e-94	1.13669	0.85	0.556167	0.293833	0.815293	0.576941
529	BUB3	SC_TOP2A+	25.8012	8.58549e-147	4.77763e-144	1.45037	0.884	0.600667	0.283333	1.03136	0.548919
530	ANP32E	SC_TOP2A+	33.4185	7.37412e-245	1.11821e-241	1.60002	0.968	0.686833	0.281167	1.37464	0.334874
531	PSIP1	SC_TOP2A+	19.6777	3.34644e-86	1.06832e-83	1.07318	0.884	0.605333	0.278667	0.973366	0.558739
532	SYNE2	SC_TOP2A+	20.5054	1.9261e-93	6.75316e-91	1.24431	0.855	0.578167	0.276833	1.0975	0.605293
533	TUBB4B	SC_TOP2A+	40.0692	0	0	2.35093	0.986	0.709833	0.276167	1.94523	0.352048
534	LBR	SC_TOP2A+	22.0413	1.1581e-107	4.84453e-105	1.1997	0.878	0.632167	0.245833	1.01173	0.559456
535	HMGB3	SC_TOP2A+	30.1983	2.4943e-200	2.16134e-197	1.43022	0.98	0.736833	0.243167	1.43615	0.347237
536	LSM5	SC_TOP2A+	19.9926	6.38822e-89	2.1174e-86	0.903448	0.934	0.731167	0.202833	1.06157	0.438926
537	EGFL6	VSMC	39.5369	0	0	4.88658	0.834	0.132833	0.701167	1.50483	0.636557
538	KCNS3	VSMC	31.2569	1.80021e-214	6.42316e-211	3.82368	0.681	0.0771667	0.603833	0.589072	0.854247
539	MCAM	VSMC	40.5729	0	0	3.35721	0.92	0.328333	0.591667	1.40176	0.508745
540	SULT1E1	VSMC	33.6948	6.87954e-249	4.17285e-245	3.10328	0.851	0.262	0.589	1.60251	0.556271
541	A2M	VSMC	30.2195	1.31361e-200	3.9839e-197	3.45259	0.7	0.1255	0.5745	0.996646	0.854377
542	THY1	VSMC	36.5486	1.87947e-292	2.28003e-288	2.88321	0.888	0.342667	0.545333	1.20303	0.582609
543	ITGA1	VSMC	34.4515	4.28048e-260	2.88485e-256	2.57886	0.879	0.333833	0.545167	1.07425	0.578352
544	LHFPL6	VSMC	29.8808	3.49759e-196	9.64316e-193	2.53077	0.766	0.2435	0.5225	0.801407	0.724634
545	PDGFRB	VSMC	41.9573	0	0	2.76364	0.973	0.462167	0.510833	1.41183	0.387633
546	TGM2	VSMC	28.2923	4.3006e-176	9.66137e-173	2.6356	0.718	0.209333	0.508667	0.708319	0.832863
547	IGFBP7	VSMC	26.2862	2.75755e-152	4.52059e-149	3.65102	0.598	0.102833	0.495167	0.685743	1.10046
548	FOXS1	VSMC	25.3043	2.862e-141	3.61662e-138	3.40397	0.571	0.0803333	0.490667	0.47743	1.06194
549	BGN	VSMC	32.7082	1.19536e-234	6.59146e-231	2.49403	0.847	0.359667	0.487333	1.06199	0.619709
550	RERG	VSMC	24.8586	2.08983e-136	2.43771e-133	4.89934	0.513	0.0273333	0.485667	0.411123	1.1469
551	HEYL	VSMC	25.3718	5.16685e-142	6.6681e-139	3.64868	0.563	0.079	0.484	0.508086	1.06367
552	COX4I2	VSMC	24.51	1.15431e-132	1.29659e-129	5.32519	0.502	0.0241667	0.477833	0.470978	1.19365
553	CARMN	VSMC	25.8492	2.48676e-147	3.59136e-144	1.85781	0.814	0.345	0.469	0.998492	0.679704
554	RASL12	VSMC	24.1736	4.21342e-129	4.40636e-126	2.66812	0.598	0.140167	0.457833	0.504904	0.983278
555	TFPI	VSMC	27.937	9.47644e-172	2.05287e-168	2.0271	0.817	0.3595	0.4575	0.857349	0.684224
556	NDUFA4L2	VSMC	23.1598	1.15886e-118	1.04913e-115	5.86962	0.469	0.0155	0.4535	0.433128	1.28621
557	CCDC102B	VSMC	23.7547	9.81451e-125	9.44935e-122	3.57535	0.535	0.0826667	0.452333	0.498335	1.1872
558	SEMA5A	VSMC	26.7678	7.65862e-158	1.32726e-154	1.91884	0.802	0.3575	0.4445	0.8091	0.694571
559	GUCY1A2	VSMC	24.6816	1.68539e-134	1.92885e-131	2.36611	0.652	0.210167	0.441833	0.628036	0.89217
560	GUCY1B1	VSMC	23.3629	1.0201e-120	9.375e-118	2.31075	0.617	0.178	0.439	0.502876	0.952225
561	PPP1R14A	VSMC	24.4778	2.54754e-132	2.80951e-129	2.26297	0.67	0.231833	0.438167	0.640627	0.902183
562	ITGA4	VSMC	22.3677	8.1202e-111	6.48077e-108	5.08741	0.462	0.0265	0.4355	0.47104	1.28076
563	SH2D3C	VSMC	22.1549	9.35916e-109	7.00851e-106	3.29759	0.498	0.0636667	0.434333	0.341383	1.14684
564	SCN7A	VSMC	24.3	1.95876e-130	2.0844e-127	2.01312	0.723	0.2895	0.4335	0.770692	0.844864
565	STING1	VSMC	22.8342	2.10041e-115	1.7944e-112	2.28348	0.604	0.173833	0.430167	0.468189	0.967683
566	MYLK	VSMC	24.0057	2.42592e-127	2.45244e-124	1.06806	0.942	0.515	0.427	1.34198	0.451254
567	EBF1	VSMC	21.591	2.18441e-103	1.50565e-100	2.10731	0.595	0.1695	0.4255	0.509532	1.01173
568	PIEZO2	VSMC	23.5659	8.61731e-123	8.04141e-120	1.59974	0.804	0.38	0.424	0.838792	0.684657
569	BCHE	VSMC	24.158	6.15299e-129	6.32569e-126	1.79612	0.755	0.335333	0.419667	0.705913	0.766815
570	SPARCL1	VSMC	20.3493	4.71246e-92	3.00883e-89	1.47166	0.742	0.324167	0.417833	1.04183	0.829093
571	EHD2	VSMC	22.4353	1.78006e-111	1.45907e-108	1.89358	0.656	0.2415	0.4145	0.527347	0.876722
572	SH3KBP1	VSMC	22.2919	4.42928e-110	3.40079e-107	2.45187	0.576	0.167167	0.408833	0.470246	1.02487
573	FRMD4B	VSMC	23.8617	7.6519e-126	7.60875e-123	1.69623	0.778	0.370333	0.407667	0.771922	0.724852
574	COL6A3	VSMC	35.1328	2.1259e-270	1.84212e-266	2.26022	0.963	0.560667	0.402333	1.68372	0.404716
575	TAGLN	VSMC	24.4297	8.27444e-132	8.9624e-129	1.86438	0.892	0.5	0.392	1.84232	0.663689
576	SEMA5B	VSMC	19.9254	2.44936e-88	1.44241e-85	6.08397	0.401	0.00916667	0.391833	0.303796	1.42313
577	SLIT2	VSMC	20.052	1.93928e-89	1.16464e-86	1.72744	0.625	0.2375	0.3875	0.512934	0.995317
578	LAMA4	VSMC	22.6635	1.02746e-113	8.53724e-111	1.36542	0.882	0.4965	0.3855	0.99639	0.567058
579	ACTA2	VSMC	18.3649	2.5093e-75	1.12744e-72	1.67698	0.633	0.248167	0.384833	1.34999	1.10245
580	LINC00632	VSMC	22.355	1.07854e-110	8.49608e-108	1.51986	0.794	0.410833	0.383167	0.8453	0.705117
581	LGALS1	VSMC	38.8216	0	0	2.89276	0.987	0.605167	0.381833	2.51425	0.299935
582	MEF2C	VSMC	21.8647	5.63551e-106	4.16863e-103	2.38639	0.604	0.224167	0.379833	0.683811	1.03557
583	NOTCH3	VSMC	27.5586	3.49096e-167	7.05825e-164	1.64477	0.867	0.497167	0.369833	0.899067	0.572907
584	LAMC3	VSMC	19.133	1.34146e-81	6.8376e-79	2.68348	0.466	0.0961667	0.369833	0.330752	1.24207
585	AHNAK	VSMC	21.0205	4.26284e-98	2.84139e-95	1.34102	0.807	0.438	0.369	0.811151	0.674
586	NID1	VSMC	32.0375	3.28246e-225	1.32734e-221	1.80035	0.944	0.575667	0.368333	1.25102	0.436778
587	PLAC9	VSMC	22.8608	1.14242e-115	9.89924e-113	1.65381	0.807	0.4395	0.3675	1.02736	0.732833
588	SAMD5	VSMC	19.3042	4.95072e-83	2.58871e-80	1.87241	0.568	0.200667	0.367333	0.421768	1.03476
589	OLFML3	VSMC	21.3107	9.04184e-101	6.16227e-98	1.42131	0.797	0.432833	0.364167	0.83914	0.716285
590	TTYH1	VSMC	18.7065	4.38576e-78	2.0783e-75	2.37217	0.493	0.131167	0.361833	0.499356	1.24695
591	LINGO1	VSMC	18.7559	1.73385e-78	8.34668e-76	2.00473	0.53	0.1705	0.3595	0.379593	1.11277
592	CAST	VSMC	25.8697	1.46264e-147	2.16384e-144	1.77671	0.813	0.454667	0.358333	0.886939	0.684196
593	TGFB1I1	VSMC	21.0317	3.36022e-98	2.26464e-95	1.24599	0.838	0.485167	0.352833	0.942308	0.607802
594	MGP	VSMC	18.4458	5.63885e-76	2.55246e-73	3.36569	0.449	0.0995	0.3495	0.902746	1.42195
595	STOM	VSMC	18.7531	1.82547e-78	8.71857e-76	1.86438	0.561	0.2115	0.3495	0.431953	1.06385
596	TAGLN2	VSMC	27.2451	1.89824e-163	3.71417e-160	1.704	0.862	0.513333	0.348667	1.0952	0.564693
597	FLT1	VSMC	17.8759	1.81639e-71	7.54622e-69	3.25058	0.408	0.0605	0.3475	0.342758	1.40785
598	DLC1	VSMC	19.2147	2.7863e-82	1.43225e-79	1.43475	0.679	0.334333	0.344667	0.57004	0.853707
599	CRMP1	VSMC	19.1095	2.10341e-81	1.05441e-78	1.49306	0.653	0.311	0.342	0.534688	0.882831
600	EGFR	VSMC	18.6543	1.16485e-77	5.47714e-75	1.50101	0.639	0.297833	0.341167	0.527529	0.91487
601	SMCO4	VSMC	18.2597	1.73298e-74	7.67268e-72	1.81648	0.555	0.216333	0.338667	0.433946	1.07664
602	PRKG1	VSMC	22.265	8.08062e-110	6.12673e-107	1.34277	0.83	0.493	0.337	0.818058	0.626856
603	LRRC32	VSMC	17.3406	2.32402e-67	8.92189e-65	2.88811	0.41	0.0731667	0.336833	0.287566	1.37702
604	KCNK3	VSMC	17.7606	1.42629e-70	5.69163e-68	1.46957	0.621	0.284667	0.336333	0.587065	0.94966
605	ITPRIPL2	VSMC	18.9498	4.43032e-80	2.16714e-77	1.55066	0.636	0.299833	0.336167	0.548949	0.913396
606	CDC42EP1	VSMC	17.8882	1.45753e-71	6.09709e-69	1.44648	0.616	0.2815	0.3345	0.455051	0.937829
607	MEOX2	VSMC	16.9805	1.14595e-64	4.13742e-62	2.57803	0.417	0.0851667	0.331833	0.343275	1.36921
608	SFRP2	VSMC	17.4467	3.64641e-68	1.43621e-65	1.68653	0.615	0.283833	0.331167	1.02659	1.07834
609	DUSP6	VSMC	19.6187	1.07157e-85	5.96306e-83	1.52999	0.686	0.357	0.329	0.706664	0.845955
610	COL5A1	VSMC	19.8745	6.76859e-88	3.94765e-85	1.24299	0.791	0.4665	0.3245	0.734281	0.70055
611	TBX2	VSMC	20.4923	2.52142e-93	1.62701e-90	1.2566	0.797	0.4745	0.3225	0.764511	0.66412
612	CD248	VSMC	23.0407	1.82254e-117	1.62571e-114	1.30097	0.88	0.558333	0.321667	0.929997	0.559878
613	EDNRA	VSMC	20.9632	1.42109e-97	9.36929e-95	1.20089	0.853	0.532833	0.320167	0.895424	0.583671
614	INPP4B	VSMC	16.6277	4.38977e-62	1.49588e-59	2.35506	0.435	0.115	0.32	0.32749	1.34227
615	OSTF1	VSMC	16.2695	1.6245e-59	5.24125e-57	1.95988	0.451	0.132667	0.318333	0.294781	1.23764
616	LUM	VSMC	15.8218	2.20119e-56	6.38829e-54	1.82624	0.442	0.126667	0.315333	0.408156	1.3314
617	RAB31	VSMC	18.1364	1.64358e-73	7.12091e-71	1.32358	0.678	0.3635	0.3145	0.575869	0.841795
618	GNG11	VSMC	16.3672	3.27711e-60	1.08031e-57	1.32235	0.6	0.287333	0.312667	0.446842	0.967922
619	FEZ1	VSMC	16.0965	2.69934e-58	8.31124e-56	1.53618	0.521	0.2085	0.3125	0.355707	1.09612
620	CSPG4	VSMC	16.0662	4.40453e-58	1.34252e-55	2.44094	0.407	0.0948333	0.312167	0.29319	1.40616
621	LIMA1	VSMC	19.1155	1.87492e-81	9.47711e-79	1.21927	0.787	0.475167	0.311833	0.752924	0.711493
622	FAM162B	VSMC	15.813	2.53122e-56	7.31113e-54	1.53614	0.528	0.216167	0.311833	0.478119	1.17934
623	ATP1B2	VSMC	15.9087	5.51483e-57	1.63974e-54	1.72251	0.486	0.174667	0.311333	0.348975	1.20901
624	FZD1	VSMC	16.501	3.60569e-61	1.20169e-58	1.12579	0.693	0.382167	0.310833	0.576935	0.826298
625	SEPTIN4	VSMC	15.8555	1.28869e-56	3.75801e-54	4.26691	0.336	0.0256667	0.310333	0.242119	1.6249
626	PLCB1	VSMC	15.9617	2.36072e-57	7.15958e-55	1.21893	0.621	0.311	0.31	0.502729	0.939665
627	CAVIN3	VSMC	16.1021	2.46465e-58	7.62733e-56	1.64259	0.513	0.203833	0.309167	0.391955	1.1633
628	VAT1L	VSMC	15.7613	5.7442e-56	1.65128e-53	3.08106	0.363	0.0551667	0.307833	0.246287	1.52187
629	MYO1C	VSMC	15.8836	8.22724e-57	2.42248e-54	1.26145	0.593	0.286333	0.306667	0.427599	0.966008
630	NGFR	VSMC	15.5448	1.7265e-54	4.91654e-52	2.85061	0.366	0.0601667	0.305833	0.27092	1.52502
631	KLHDC8B	VSMC	16.6191	5.06941e-62	1.71782e-59	1.32691	0.62	0.314333	0.305667	0.475883	0.952282
632	PDLIM5	VSMC	16.3236	6.70741e-60	2.17564e-57	1.9825	0.483	0.178167	0.304833	0.417995	1.26401
633	PDE3A	VSMC	16.6306	4.18424e-62	1.43389e-59	1.88911	0.51	0.206167	0.303833	0.466764	1.1932
634	NOTCH1	VSMC	16.6313	4.13437e-62	1.42485e-59	1.42657	0.592	0.290833	0.301167	0.45965	1.00181
635	C7	VSMC	14.8298	9.40118e-50	2.30866e-47	1.13904	0.567	0.266167	0.300833	0.540594	1.11812
636	NAB1	VSMC	16.4043	1.78208e-60	5.90676e-58	1.53398	0.556	0.256	0.3	0.413678	1.076
637	PLEKHH2	VSMC	17.3	4.70721e-67	1.7845e-64	1.35079	0.673	0.375667	0.297333	0.685333	0.90996
638	PAG1	VSMC	15.2216	2.54093e-52	6.67198e-50	1.47572	0.516	0.218667	0.297333	0.401003	1.14788
639	FCGRT	VSMC	16.1213	1.80746e-58	5.62222e-56	0.99433	0.757	0.46	0.297	0.652822	0.740365
640	RRAS	VSMC	15.4703	5.50667e-54	1.53923e-51	1.23203	0.599	0.303333	0.295667	0.455407	0.969572
641	HSPA2	VSMC	15.3786	2.27745e-53	6.16701e-51	3.28793	0.363	0.0685	0.2945	0.318164	1.66846
642	FAM126A	VSMC	15.2253	2.40268e-52	6.36407e-50	1.38137	0.532	0.238	0.294	0.366655	1.08629
643	TNS1	VSMC	16.2317	3.00916e-59	9.6065e-57	1.27904	0.612	0.3185	0.2935	0.46707	0.93528
644	SLIT3	VSMC	20.1453	2.95674e-90	1.81156e-87	1.41486	0.776	0.482833	0.293167	0.851919	0.765313
645	CXCL12	VSMC	22.765	1.02022e-114	8.59483e-112	1.82511	0.813	0.520167	0.292833	1.26396	0.753265
646	NTRK3	VSMC	14.9266	2.21356e-50	5.50269e-48	4.02857	0.32	0.0276667	0.292333	0.2735	1.70976
647	S1PR3	VSMC	16.2197	3.66122e-59	1.1627e-56	1.08418	0.714	0.422	0.292	0.635618	0.804891
648	PHLDA1	VSMC	16.3491	4.41377e-60	1.43936e-57	1.39759	0.6	0.308833	0.291167	0.529927	1.00389
649	GYG1	VSMC	19.7864	3.90025e-87	2.23183e-84	1.30812	0.779	0.4905	0.2885	0.808945	0.731089
650	NAV1	VSMC	14.9689	1.17269e-50	2.95148e-48	1.35628	0.536	0.2495	0.2865	0.3995	1.08889
651	CAV1	VSMC	15.0269	4.89551e-51	1.24244e-48	1.68757	0.493	0.206667	0.286333	0.66738	1.24669
652	MYL9	VSMC	22.3269	2.02309e-110	1.57324e-107	1.35152	0.924	0.641	0.283	1.56396	0.552143
653	MSN	VSMC	21.8241	1.36901e-105	9.88557e-103	1.14179	0.878	0.5965	0.2815	0.902437	0.531731
654	TUBB6	VSMC	17.3444	2.17266e-67	8.39395e-65	1.19121	0.712	0.432	0.28	0.719476	0.790492
655	NES	VSMC	16.5543	1.48962e-61	4.99197e-59	1.13311	0.711	0.433167	0.277833	0.67033	0.815018
656	MAN2A1	VSMC	14.8682	5.30051e-50	1.31228e-47	1.4993	0.519	0.243333	0.275667	0.403862	1.16191
657	ARHGEF12	VSMC	15.9358	3.57786e-57	1.07435e-54	1.16356	0.661	0.385833	0.275167	0.535661	0.884366
658	NEXN	VSMC	15.5027	3.32494e-54	9.33692e-52	0.904397	0.808	0.533	0.275	0.955319	0.683216
659	MYH9	VSMC	18.52	1.42537e-76	6.54979e-74	1.18218	0.781	0.506833	0.274167	0.803637	0.722228
660	COL4A1	VSMC	32.2589	2.6366e-228	1.2302e-224	2.00558	0.963	0.6905	0.2725	1.72334	0.466459
661	LMNA	VSMC	17.0882	1.81815e-65	6.76575e-63	1.25807	0.684	0.411667	0.272333	0.666915	0.882004
662	RGS3	VSMC	16.7018	1.27094e-62	4.43046e-60	1.31406	0.665	0.396167	0.268833	0.642131	0.909355
663	CSRP1	VSMC	16.3649	3.40747e-60	1.11721e-57	1.03394	0.801	0.5375	0.2635	0.927559	0.718682
664	TACC1	VSMC	14.7411	3.51111e-49	8.48485e-47	1.10834	0.632	0.370333	0.261667	0.534074	0.927
665	ZEB2	VSMC	34.6909	1.08022e-263	8.19023e-260	1.8361	0.991	0.731	0.26	1.90645	0.275647
666	S100A11	VSMC	32.0465	2.45343e-225	1.06297e-221	1.73295	0.972	0.712667	0.259333	1.70584	0.36679
667	RARRES2	VSMC	15.9278	4.06094e-57	1.2134e-54	1.07747	0.731	0.472333	0.258667	0.777276	0.799302
668	MFGE8	VSMC	15.9582	2.49784e-57	7.53777e-55	1.15949	0.69	0.432333	0.257667	0.611717	0.866142
669	CD151	VSMC	16.9302	2.69554e-64	9.56145e-62	0.995852	0.782	0.5285	0.2535	0.722706	0.683487
670	PALM2AKAP2	VSMC	19.2987	5.50872e-83	2.85587e-80	1.09232	0.85	0.597	0.253	0.971107	0.587398
671	CTSC	VSMC	27.0922	1.21512e-161	2.30327e-158	1.51846	0.929	0.676	0.253	1.39357	0.482733
672	H19	VSMC	30.1052	4.14226e-199	1.19644e-195	1.65083	0.958	0.706833	0.251167	1.56952	0.423055
673	ANXA2	VSMC	22.4214	2.43192e-111	1.96681e-108	1.17431	0.932	0.6885	0.2435	1.24609	0.46789
674	PMP22	VSMC	15.6428	3.71721e-55	1.06354e-52	0.852401	0.904	0.6615	0.2425	1.15603	0.519592
675	PCDH18	VSMC	20.1482	2.78957e-90	1.72657e-87	1.09404	0.892	0.656833	0.235167	1.09978	0.540071
676	ANTXR1	VSMC	15.1357	9.42107e-52	2.43168e-49	1.1265	0.679	0.445	0.234	0.609606	0.89417
677	KLF6	VSMC	26.8287	1.49526e-158	2.66754e-155	1.39833	0.952	0.718833	0.233167	1.47719	0.408826
678	MPRIP	VSMC	15.5337	2.05176e-54	5.8155e-52	0.952618	0.737	0.504167	0.232833	0.648452	0.741979
679	VCL	VSMC	17.0385	4.25414e-65	1.57341e-62	0.920174	0.867	0.639	0.228	0.995174	0.582949
680	IFI27L2	VSMC	16.182	6.7599e-59	2.11355e-56	0.916454	0.801	0.574333	0.226667	0.775486	0.66013
681	PDLIM2	VSMC	14.8424	7.79067e-50	1.92094e-47	0.831173	0.796	0.571167	0.224833	0.749163	0.665587
682	MYADM	VSMC	15.1017	1.57769e-51	4.05492e-49	0.792868	0.882	0.663167	0.218833	0.995689	0.560108
683	COL5A2	VSMC	25.8919	8.21963e-148	1.24642e-144	1.31771	0.992	0.782167	0.209833	1.79847	0.301969
684	RHOC	VSMC	24.9782	1.05445e-137	1.27917e-134	1.18313	0.922	0.7195	0.2025	1.17314	0.452407

## Sheet: DEGs_of_EC_subtypes
Supplementary information, Table S2 Differentially expressed genes of endothelial cell sbutypes. The red gene is regarded as the marker of the corresponding cell subtype. The columns pct_1 and pct_2 represent this expression ratio of the gene in this group and another group, respectively. The column diff_pct represents the difference of pct_1 minus pct_2. The columns group_mean and group_cv repre…
	names	group	scores	pvals	pvals_adj	logfoldchanges	pct_1	pct_2	diff_pct	group_mean	group_cv
0	CXCR4	EC_Artery	25.7241	6.28752e-146	3.81376e-142	4.72884	0.876712	0.116756	0.759956	1.21374	0.582423
1	SEMA3G	EC_Artery	23.8496	1.0231e-125	2.29842e-122	4.26898	0.824658	0.132907	0.69175	0.883951	0.686649
2	UNC5B	EC_Artery	29.1892	2.65637e-187	8.05623e-183	4.26527	0.991781	0.300135	0.691646	1.85559	0.301171
3	GJA4	EC_Artery	29.6096	1.12453e-192	6.82096e-188	5.13358	0.991781	0.332773	0.659008	2.71983	0.280037
4	AQP1	EC_Artery	23.0138	3.39301e-117	5.41595e-114	4.39195	0.810959	0.154105	0.656854	1.16756	0.733753
5	PRND	EC_Artery	21.9952	3.20058e-107	3.59508e-104	4.88482	0.758904	0.114738	0.644167	1.28096	0.774853
6	COL15A1	EC_Artery	24.8204	5.39395e-136	2.51673e-132	3.94485	0.89589	0.255384	0.640507	1.57557	0.539284
7	HEY1	EC_Artery	22.4287	2.0676e-111	2.98601e-108	3.16787	0.854795	0.290377	0.564418	1.00151	0.654274
8	GJA5	EC_Artery	17.6448	1.11603e-69	4.07795e-67	5.99798	0.591781	0.0427322	0.549049	0.95738	1.17401
9	VEGFC	EC_Artery	18.3054	7.49434e-75	3.34247e-72	3.19881	0.690411	0.151413	0.538998	0.604332	0.871386
10	CAVIN3	EC_Artery	24.5097	1.16432e-132	3.53115e-129	3.05329	0.928767	0.397712	0.531055	1.3334	0.489781
11	IL32	EC_Artery	23.155	1.29572e-118	2.12413e-115	3.58302	0.882192	0.352288	0.529904	1.64915	0.58721
12	DLL4	EC_Artery	21.0026	6.20892e-98	5.38012e-95	2.78967	0.824658	0.306528	0.51813	0.809963	0.677393
13	FZD6	EC_Artery	19.0377	8.30325e-81	4.66335e-78	2.90379	0.742466	0.229139	0.513327	0.591456	0.808939
14	JAG2	EC_Artery	22.9865	6.35458e-117	9.88317e-114	2.76967	0.89589	0.385262	0.510628	0.980946	0.571939
15	SYNJ2	EC_Artery	17.1639	4.95071e-66	1.64093e-63	4.19412	0.60274	0.0938762	0.508864	0.531758	0.989181
16	C1orf115	EC_Artery	18.1266	1.96464e-73	8.33339e-71	3.2358	0.69589	0.190444	0.505446	0.649075	0.919322
17	NCKAP5	EC_Artery	21.4901	1.92645e-102	1.88469e-99	2.62587	0.876712	0.376178	0.500535	1.00854	0.603876
18	CASP4LP	EC_Artery	16.1578	1.00089e-58	2.63958e-56	3.17989	0.608219	0.111036	0.497183	0.490784	1.04785
19	SSUH2	EC_Artery	15.9324	3.77513e-57	9.58093e-55	3.8537	0.572603	0.0814266	0.491176	0.538065	1.15328
20	EMP1	EC_Artery	19.8073	2.57519e-87	1.66171e-84	2.68967	0.816438	0.334455	0.481983	1.2473	0.621971
21	CD9	EC_Artery	17.892	1.3619e-71	5.39916e-69	2.29134	0.794521	0.312921	0.4816	0.811896	0.733182
22	FAM124B	EC_Artery	19.7361	1.05581e-86	6.6022e-84	2.44879	0.819178	0.340511	0.478667	0.77119	0.667554
23	MECOM	EC_Artery	24.4009	1.67092e-131	4.82625e-128	3.15879	0.920548	0.450538	0.47001	1.41149	0.526599
24	TSPAN2	EC_Artery	16.6976	1.3645e-62	3.94119e-60	2.69064	0.676712	0.210296	0.466416	0.540544	0.906287
25	SRGN	EC_Artery	15.4852	4.36904e-54	1.02716e-51	4.25358	0.564384	0.110027	0.454357	0.797611	1.14147
26	TNFSF10	EC_Artery	16.8179	1.80577e-63	5.42233e-61	2.25192	0.747945	0.293742	0.454204	0.737239	0.780039
27	TOX2	EC_Artery	15.1693	5.64776e-52	1.25026e-49	2.73057	0.594521	0.142328	0.452192	0.361612	1.00634
28	ATP2B4	EC_Artery	20.818	2.97081e-96	2.4351e-93	2.30752	0.860274	0.410162	0.450112	0.822812	0.58796
29	SLFN5	EC_Artery	19.4104	6.29948e-84	3.78318e-81	2.30823	0.830137	0.380215	0.449922	0.826753	0.641072
30	ADCY4	EC_Artery	17.1501	6.2707e-66	2.06715e-63	2.15578	0.769863	0.322005	0.447858	0.630568	0.772317
31	DEPP1	EC_Artery	17.68	5.9751e-70	2.20991e-67	2.80912	0.745205	0.297443	0.447763	0.929829	0.861993
32	THSD7A	EC_Artery	16.0034	1.20943e-57	3.10844e-55	3.18821	0.632877	0.187416	0.445461	0.645174	1.03641
33	VSIR	EC_Artery	17.86	2.41771e-71	9.46121e-69	2.2713	0.775342	0.330417	0.444925	0.707864	0.727071
34	LPCAT2	EC_Artery	15.1517	7.38517e-52	1.62893e-49	2.73828	0.60274	0.167564	0.435176	0.407615	1.00224
35	IGFBP3	EC_Artery	17.4657	2.61518e-68	9.16917e-66	3.33388	0.715068	0.280283	0.434786	1.24171	0.88737
36	GSN	EC_Artery	24.0036	2.54722e-127	6.43767e-124	2.55684	0.942466	0.511104	0.431362	1.27314	0.454701
37	RNASE1	EC_Artery	22.1307	1.60198e-108	1.98306e-105	2.48347	0.972603	0.543742	0.428861	1.82083	0.39138
38	ACE	EC_Artery	16.5905	8.16863e-62	2.26245e-59	2.14434	0.761644	0.333109	0.428535	0.721786	0.780579
39	CPNE5	EC_Artery	15.2187	2.65563e-52	5.94391e-50	2.21523	0.665753	0.237887	0.427866	0.448485	0.92585
40	FURIN	EC_Artery	17.191	3.09942e-66	1.03296e-63	2.23985	0.745205	0.325707	0.419499	0.583906	0.782507
41	LAMA4	EC_Artery	17.5662	4.47341e-69	1.60556e-66	1.72772	0.936986	0.51817	0.418817	1.17943	0.469643
42	ADAMTS9	EC_Artery	16.8535	9.8806e-64	3.02686e-61	2.58801	0.709589	0.292396	0.417193	0.683695	0.862232
43	SLC2A6	EC_Artery	15.1329	9.83308e-52	2.14545e-49	2.16323	0.676712	0.26144	0.415272	0.474365	0.910047
44	LAMB2	EC_Artery	16.8958	4.83337e-64	1.49578e-61	1.85463	0.816438	0.404441	0.411997	0.688	0.695974
45	F11R	EC_Artery	15.2621	1.36782e-52	3.09576e-50	2.16202	0.673973	0.262786	0.411187	0.443124	0.897207
46	NID2	EC_Artery	16.8678	7.76783e-64	2.3917e-61	2.22323	0.745205	0.334118	0.411087	0.67382	0.779804
47	PCDH1	EC_Artery	15.3683	2.67169e-53	6.11525e-51	1.86131	0.717808	0.309219	0.408589	0.484646	0.788741
48	SOX13	EC_Artery	15.065	2.74985e-51	5.87306e-49	2.52546	0.632877	0.224764	0.408112	0.476963	0.98913
49	JAM2	EC_Artery	16.608	6.10287e-62	1.69805e-59	1.99325	0.79726	0.389637	0.407624	0.854568	0.701867
50	OPTN	EC_Artery	15.6431	3.70386e-55	9.05892e-53	1.91773	0.726027	0.319314	0.406714	0.563123	0.769148
51	TNFRSF1B	EC_Artery	14.8589	6.0896e-50	1.22715e-47	2.23692	0.643836	0.239569	0.404266	0.443667	0.919574
52	PDLIM1	EC_Artery	15.9037	5.96895e-57	1.50855e-54	2.74498	0.684932	0.281292	0.403639	0.827558	0.930075
53	SMAD6	EC_Artery	15.6765	2.19009e-55	5.37821e-53	2.60158	0.663014	0.264468	0.398545	0.636287	0.935007
54	ELMO1	EC_Artery	17.0227	5.57038e-65	1.7783e-62	1.89133	0.824658	0.429004	0.395653	0.699514	0.72045
55	PREX2	EC_Artery	17.1272	9.29888e-66	3.03243e-63	2.22384	0.775342	0.380215	0.395127	0.734558	0.775411
56	STOM	EC_Artery	15.5323	2.0985e-54	5.01129e-52	2.28812	0.706849	0.312921	0.393929	0.687036	0.885748
57	PDLIM5	EC_Artery	18.1357	1.66599e-73	7.11637e-71	2.13054	0.808219	0.416891	0.391328	0.771882	0.687955
58	PLEKHG1	EC_Artery	16.8391	1.26206e-63	3.84681e-61	1.87796	0.805479	0.414199	0.39128	0.669103	0.715193
59	PODXL	EC_Artery	25.7441	3.75185e-146	2.52858e-142	2.68987	0.978082	0.588829	0.389253	1.58738	0.380983
60	MYL9	EC_Artery	15.1423	8.52205e-52	1.86611e-49	1.93946	0.728767	0.340175	0.388592	0.623801	0.845708
61	NPDC1	EC_Artery	18.1194	2.24154e-73	9.37675e-71	1.74338	0.90137	0.512786	0.388584	0.884466	0.553859
62	NOTCH4	EC_Artery	25.9991	5.06853e-149	5.12394e-145	2.41659	0.980822	0.59253	0.388292	1.44646	0.315155
63	PRNP	EC_Artery	15.1441	8.29386e-52	1.82273e-49	1.97057	0.706849	0.318641	0.388209	0.534252	0.831489
64	HEG1	EC_Artery	21.2221	5.96882e-100	5.40365e-97	2.20142	0.912329	0.524899	0.38743	1.09622	0.526967
65	DIAPH2	EC_Artery	19.0087	1.44494e-80	7.96765e-78	2.15641	0.846575	0.460296	0.386279	0.902368	0.642174
66	PIK3C2B	EC_Artery	16.0485	5.8566e-58	1.51811e-55	1.98987	0.753425	0.367429	0.385995	0.584249	0.810016
67	RAPGEF1	EC_Artery	16.3377	5.32102e-60	1.43445e-57	1.90608	0.758904	0.374495	0.384409	0.571823	0.75367
68	COBLL1	EC_Artery	17.4108	6.83226e-68	2.35465e-65	2.31262	0.778082	0.396366	0.381716	0.829991	0.759678
69	DENND11	EC_Artery	14.8224	1.04971e-49	2.09445e-47	2.21557	0.665753	0.286339	0.379414	0.510716	0.926618
70	KIAA1671	EC_Artery	18.3046	7.59802e-75	3.36398e-72	1.83222	0.865753	0.490915	0.374838	0.797427	0.596615
71	AHNAK	EC_Artery	15.0189	5.52138e-51	1.16692e-48	1.48436	0.879452	0.506729	0.372723	1.03735	0.536969
72	ADGRL4	EC_Artery	23.402	4.07393e-121	7.06024e-118	2.28081	0.942466	0.570323	0.372143	1.20524	0.447567
73	CTSZ	EC_Artery	16.2656	1.7313e-59	4.62615e-57	1.94834	0.767123	0.396703	0.370421	0.658438	0.758645
74	ATP13A3	EC_Artery	15.2694	1.22387e-52	2.78033e-50	2.7055	0.682192	0.318977	0.363215	0.746116	1.01554
75	MMRN2	EC_Artery	18.2983	8.54358e-75	3.75521e-72	1.74869	0.890411	0.533311	0.3571	0.902789	0.555377
76	AGRN	EC_Artery	14.9421	1.75339e-50	3.62982e-48	1.74722	0.731507	0.374832	0.356675	0.539271	0.786594
77	PTPRB	EC_Artery	20.2413	4.23571e-91	3.09544e-88	2.10277	0.928767	0.573015	0.355752	1.27808	0.521847
78	EFNB2	EC_Artery	27.7263	3.36789e-169	5.10707e-165	2.99557	0.983562	0.628533	0.355029	1.83103	0.316243
79	GIT2	EC_Artery	15.5285	2.2266e-54	5.29633e-52	1.73669	0.753425	0.399731	0.353694	0.554198	0.729012
80	ITSN2	EC_Artery	16.4208	1.35671e-60	3.70687e-58	1.70624	0.838356	0.489233	0.349123	0.731077	0.676672
81	RPS6KA2	EC_Artery	21.0333	3.25515e-98	2.86151e-95	2.10685	0.89863	0.559892	0.338738	1.04094	0.524196
82	ITPRID2	EC_Artery	19.0398	7.98115e-81	4.52434e-78	1.93396	0.890411	0.55249	0.337921	0.972003	0.585198
83	TBC1D1	EC_Artery	14.8949	3.55548e-50	7.28584e-48	1.58014	0.775342	0.441454	0.333889	0.584937	0.728132
84	RHOB	EC_Artery	17.9853	2.54171e-72	1.0278e-69	1.79607	0.882192	0.550135	0.332057	1.00226	0.57387
85	TSPAN13	EC_Artery	18.7645	1.47385e-78	7.38826e-76	1.81366	0.923288	0.596231	0.327056	1.13878	0.526091
86	EFCAB14	EC_Artery	23.8968	3.30857e-126	7.71863e-123	2.33299	0.942466	0.61541	0.327055	1.30822	0.45239
87	AGPAT1	EC_Artery	15.5874	8.87356e-55	2.13585e-52	1.52755	0.819178	0.492598	0.326581	0.637871	0.669942
88	PREX1	EC_Artery	24.5933	1.48946e-133	4.75498e-130	2.1934	0.972603	0.646366	0.326237	1.40891	0.355464
89	PMEPA1	EC_Artery	16.0797	3.54268e-58	9.22251e-56	1.83802	0.824658	0.501346	0.323312	0.811446	0.732575
90	SOX18	EC_Artery	14.8203	1.08307e-49	2.15392e-47	1.58067	0.819178	0.496299	0.322879	0.804397	0.702083
91	WWC3	EC_Artery	15.0467	3.63161e-51	7.70206e-49	1.55132	0.789041	0.467699	0.321343	0.628345	0.700286
92	CLDN5	EC_Artery	15.2023	3.41653e-52	7.61886e-50	1.71804	0.934247	0.614401	0.319845	1.77492	0.513113
93	EMCN	EC_Artery	16.6337	3.97492e-62	1.12141e-59	1.47443	0.920548	0.601615	0.318933	1.10735	0.471363
94	EPAS1	EC_Artery	20.2005	9.69925e-91	6.92138e-88	1.94227	0.975342	0.659489	0.315854	1.80677	0.341863
95	NUDT4	EC_Artery	18.2431	2.34595e-74	1.0164e-71	2.01996	0.865753	0.55249	0.313264	1.04867	0.637654
96	PLEC	EC_Artery	14.8731	4.931e-50	9.96983e-48	1.46417	0.8	0.490242	0.309758	0.668713	0.663599
97	PTPRM	EC_Artery	17.3949	9.02569e-68	3.09301e-65	1.69045	0.865753	0.556528	0.309226	0.846331	0.608294
98	LGALS1	EC_Artery	17.6853	5.44487e-70	2.02616e-67	2.28606	0.893151	0.584455	0.308696	1.90939	0.561921
99	PNP	EC_Artery	14.9741	1.08353e-50	2.25851e-48	1.57648	0.794521	0.48856	0.305961	0.737684	0.692284
100	SLC9A3R2	EC_Artery	19.8743	6.79911e-88	4.5823e-85	2.03979	0.958904	0.656797	0.302107	1.65187	0.455379
101	RGS3	EC_Artery	23.2334	2.09531e-119	3.53036e-116	2.0582	0.961644	0.661171	0.300473	1.29487	0.410305
102	ACVRL1	EC_Artery	18.0496	7.95105e-73	3.25864e-70	1.53359	0.953425	0.653096	0.300329	1.19705	0.426101
103	HSPG2	EC_Artery	28.4177	1.2227e-177	2.47213e-173	3.14369	0.994521	0.699192	0.295328	2.44074	0.274023
104	ADGRF5	EC_Artery	18.7157	3.69082e-78	1.77675e-75	1.55306	0.934247	0.640983	0.293264	1.13178	0.433744
105	PDGFB	EC_Artery	18.7608	1.58136e-78	7.86221e-76	1.70472	0.90137	0.6107	0.29067	1.09956	0.498456
106	TTC28	EC_Artery	15.0184	5.55987e-51	1.17097e-48	1.45881	0.838356	0.548116	0.29024	0.732835	0.657362
107	SAT1	EC_Artery	18.955	4.01427e-80	2.1936e-77	2.48038	0.893151	0.606326	0.286825	1.56342	0.669394
108	CLEC14A	EC_Artery	14.8552	6.43381e-50	1.29221e-47	1.49377	0.945205	0.659489	0.285717	1.4719	0.513053
109	VASH1	EC_Artery	18.6193	2.24194e-77	1.0624e-74	1.70629	0.89863	0.617093	0.281537	1.02695	0.535595
110	ABL2	EC_Artery	15.1276	1.06525e-51	2.31591e-49	1.50463	0.830137	0.549798	0.280339	0.769671	0.660351
111	EFNA1	EC_Artery	18.9171	8.25459e-80	4.39202e-77	1.7639	0.926027	0.646703	0.279325	1.16329	0.521022
112	DOCK9	EC_Artery	15.4305	1.02015e-53	2.36176e-51	1.3548	0.873973	0.597577	0.276395	0.848012	0.564917
113	SIPA1L2	EC_Artery	14.8742	4.84482e-50	9.82835e-48	1.39667	0.865753	0.589838	0.275915	0.879362	0.607527
114	ADAM15	EC_Artery	20.3468	4.95641e-92	3.66629e-89	1.78527	0.958904	0.683378	0.275526	1.3505	0.428813
115	RNF19A	EC_Artery	15.5116	2.89471e-54	6.85864e-52	1.46243	0.846575	0.573688	0.272888	0.860751	0.608566
116	LAMC1	EC_Artery	17.1939	2.95222e-66	9.89336e-64	1.50947	0.909589	0.642328	0.267261	0.988216	0.530653
117	MGST2	EC_Artery	15.258	1.45623e-52	3.28362e-50	1.20779	0.926027	0.660498	0.265529	0.997513	0.456549
118	TUBB2A	EC_Artery	15.6367	4.09665e-55	9.97938e-53	1.45972	0.882192	0.616756	0.265435	1.06582	0.557804
119	NRP1	EC_Artery	15.599	7.39652e-55	1.78742e-52	1.46147	0.890411	0.625841	0.26457	1.08744	0.559207
120	MAST4	EC_Artery	16.3655	3.36978e-60	9.16579e-58	1.49008	0.879452	0.615074	0.264378	0.899041	0.577497
121	IQGAP1	EC_Artery	18.2023	4.94911e-74	2.12903e-71	1.42617	0.942466	0.68035	0.262116	1.11725	0.41733
122	EFEMP2	EC_Artery	17.0784	2.14805e-65	6.9675e-63	1.42261	0.89589	0.636945	0.258946	0.912078	0.514643
123	RRAGA	EC_Artery	17.9026	1.12605e-71	4.49353e-69	1.60504	0.89863	0.643001	0.255629	1.03564	0.528587
124	MCAM	EC_Artery	18.5377	1.02603e-76	4.8244e-74	1.81783	0.90137	0.652759	0.248611	1.27376	0.533526
125	CLIC4	EC_Artery	16.9435	2.15065e-64	6.75906e-62	1.4165	0.89589	0.649394	0.246496	0.942746	0.525555
126	ITGA5	EC_Artery	20.6187	1.86558e-94	1.43239e-91	1.6028	0.964384	0.718035	0.246349	1.23915	0.392408
127	TGFBR2	EC_Artery	15.0718	2.48228e-51	5.32032e-49	1.36281	0.860274	0.616756	0.243518	0.897541	0.589483
128	TUSC3	EC_Artery	16.9828	1.10185e-64	3.49916e-62	1.40145	0.90137	0.658143	0.243227	0.929716	0.517096
129	PLS3	EC_Artery	17.0573	3.08449e-65	9.89911e-63	1.35168	0.945205	0.702894	0.242312	1.04431	0.467916
130	MLF1	EC_Artery	18.3458	3.56764e-75	1.61492e-72	1.70936	0.909589	0.669919	0.23967	1.13362	0.543399
131	DST	EC_Artery	17.5813	3.4289e-69	1.24541e-66	1.55794	0.939726	0.700875	0.238851	1.30345	0.481892
132	C1orf54	EC_Artery	15.6155	5.70674e-55	1.38459e-52	1.30517	0.90137	0.664199	0.237171	1.04439	0.505023
133	LTBP1	EC_Artery	16.6615	2.49672e-62	7.14346e-60	1.45171	0.920548	0.686743	0.233805	1.11554	0.508334
134	MMP2	EC_Artery	15.8526	1.34833e-56	3.37953e-54	1.46517	0.90411	0.67362	0.230489	1.02273	0.577601
135	CYYR1	EC_Artery	18.94	5.33474e-80	2.88914e-77	1.38618	0.961644	0.732167	0.229477	1.20804	0.366236
136	NES	EC_Artery	15.0614	2.90495e-51	6.18254e-49	1.50748	0.843836	0.621131	0.222705	1.07641	0.6226
137	UACA	EC_Artery	21.8868	3.46967e-106	3.75815e-103	1.98715	0.978082	0.756393	0.221689	1.72352	0.391827
138	THSD1	EC_Artery	16.7658	4.34234e-63	1.27241e-60	1.45964	0.89863	0.676985	0.221645	1.13191	0.513565
139	OCIAD2	EC_Artery	17.7728	1.1473e-70	4.40446e-68	1.51433	0.90411	0.685397	0.218713	1.04989	0.51285
140	ANXA2	EC_Artery	16.8326	1.40799e-63	4.2489e-61	1.55487	0.991781	0.775572	0.216209	2.20431	0.215143
141	AFAP1L1	EC_Artery	16.6583	2.63245e-62	7.49644e-60	1.34439	0.934247	0.719381	0.214866	1.20372	0.454169
142	CDH5	EC_Artery	25.9352	2.66837e-148	2.31218e-144	1.99712	1	0.793069	0.206931	2.25434	0.182762
143	CAVIN1	EC_Artery	19.9214	2.65308e-88	1.80815e-85	1.613	0.99726	0.790377	0.206883	1.99125	0.251455
144	PKIG	EC_Artery	17.5177	1.0498e-68	3.72378e-66	1.43774	0.90411	0.697847	0.206263	1.06935	0.498079
145	NOTCH1	EC_Artery	16.6303	4.20274e-62	1.18019e-59	1.27511	0.923288	0.717699	0.205589	1.05436	0.470426
146	CD34	EC_Artery	24.6097	9.95547e-134	3.35477e-130	2.05605	0.99726	0.798116	0.199145	2.08013	0.257067
147	ESAM	EC_Artery	20.6608	7.81129e-95	6.15327e-92	1.49137	0.994521	0.802153	0.192367	1.90638	0.252315
148	MAP4	EC_Artery	15.1807	4.74507e-52	1.05427e-49	1.10332	0.947945	0.760767	0.187178	1.1029	0.427744
149	PLEKHA1	EC_Artery	15.4769	4.9655e-54	1.15841e-51	1.18454	0.90137	0.715007	0.186363	1.01779	0.486431
150	GRN	EC_Artery	15.5028	3.32171e-54	7.83975e-52	1.11695	0.945205	0.759758	0.185448	1.15211	0.416074
151	MYCT1	EC_Artery	17.0661	2.65276e-65	8.5588e-63	1.24798	0.969863	0.787349	0.182514	1.24715	0.406164
152	CYB5R3	EC_Artery	15.7692	5.07277e-56	1.25589e-53	1.03339	0.956164	0.7786	0.177564	1.0505	0.394244
153	CD93	EC_Artery	21.8695	5.07308e-106	5.39847e-103	1.76956	0.99726	0.827052	0.170208	2.223	0.241368
154	TSPAN18	EC_Artery	18.4396	6.32224e-76	2.88332e-73	1.27222	0.961644	0.793742	0.167902	1.34614	0.359938
155	TACC1	EC_Artery	16.6219	4.84012e-62	1.35291e-59	1.24948	0.956164	0.79004	0.166124	1.31608	0.426885
156	FLNA	EC_Artery	17.7379	2.13675e-70	8.15137e-68	1.23325	0.964384	0.80148	0.162903	1.32384	0.375185
157	BMPR2	EC_Artery	18.1052	2.89921e-73	1.20448e-70	1.30579	0.972603	0.811911	0.160692	1.39573	0.375271
158	PECAM1	EC_Artery	24.6401	4.69728e-134	1.67599e-130	1.89937	1	0.848587	0.151413	2.35046	0.197208
159	CA4	EC_CA4+	23.0009	4.56249e-117	6.91855e-113	2.09228	0.763	0.350877	0.412123	1.05185	0.736958
160	LHX6	EC_CA4+	19.2898	6.54703e-83	2.09009e-79	2.08684	0.599	0.202824	0.396176	0.512617	1.012
161	APLNR	EC_CA4+	29.7057	6.48675e-194	3.9346e-189	2.08847	0.963	0.575952	0.387048	1.67534	0.398089
162	TMEM176B	EC_CA4+	17.3624	1.58915e-67	2.47158e-64	2.11747	0.549	0.196834	0.352166	0.572904	1.11425
163	AHNAK	EC_CA4+	17.9929	2.21519e-72	4.33434e-69	1.32646	0.789	0.444159	0.344841	0.857716	0.696852
164	VWF	EC_CA4+	18.0761	4.91544e-73	1.02811e-69	1.86811	0.637	0.299101	0.337899	0.692618	0.991788
165	EPAS1	EC_CA4+	19.2227	2.38927e-82	7.24617e-79	1.31376	0.921	0.596919	0.324081	1.3605	0.497742
166	RAMP3	EC_CA4+	15.3751	2.40536e-53	1.84683e-50	1.91812	0.498	0.174155	0.323845	0.460386	1.23245
167	PRRG3	EC_CA4+	16.4865	4.58569e-61	5.05726e-58	1.5238	0.606	0.288832	0.317168	0.375406	1.0142
168	MPP1	EC_CA4+	17.1961	2.83864e-66	4.19953e-63	1.35976	0.677	0.359863	0.317137	0.470633	0.8652
169	EMCN	EC_CA4+	18.2816	1.16077e-74	2.70799e-71	1.18972	0.849	0.545571	0.303429	0.890509	0.617049
170	ALDH1A1	EC_CA4+	14.4447	2.70722e-47	1.5065e-44	1.54801	0.527	0.226359	0.300641	0.414828	1.21631
171	TM4SF1	EC_CA4+	18.135	1.68693e-73	3.78971e-70	1.39224	0.787	0.487805	0.299195	1.05046	0.681544
172	ANXA1	EC_CA4+	13.4354	3.75181e-41	1.6255e-38	1.14653	0.665	0.369705	0.295295	0.865152	0.888193
173	GIMAP7	EC_CA4+	16.5969	7.34159e-62	8.7316e-59	1.35937	0.713	0.418057	0.294943	0.756356	0.852523
174	PTPRB	EC_CA4+	16.3309	5.94836e-60	6.44292e-57	1.00229	0.818	0.523748	0.294252	0.782042	0.684456
175	PCAT19	EC_CA4+	20.3105	1.0378e-91	8.99267e-88	1.28137	0.859	0.569534	0.289466	0.930352	0.569343
176	BCAM	EC_CA4+	16.5272	2.3376e-61	2.67527e-58	1.09899	0.784	0.495507	0.288493	0.710496	0.689662
177	NEURL1B	EC_CA4+	14.0304	1.01616e-44	5.01107e-42	1.56807	0.498	0.212666	0.285334	0.293775	1.20662
178	JAM2	EC_CA4+	12.5576	3.6118e-36	1.19714e-33	0.901684	0.634	0.348738	0.285262	0.493414	0.951547
179	CLEC14A	EC_CA4+	20.1682	1.86162e-90	1.41148e-86	1.41146	0.888	0.606333	0.281667	1.27928	0.590937
180	TMEM176A	EC_CA4+	13.3351	1.44693e-40	6.09477e-38	2.2791	0.389	0.107831	0.281169	0.267506	1.49954
181	CCDC68	EC_CA4+	14.8149	1.17347e-49	7.33794e-47	1.11729	0.697	0.416346	0.280654	0.534539	0.858614
182	CLEC2B	EC_CA4+	13.2137	7.31061e-40	2.93664e-37	1.20611	0.588	0.313222	0.274778	0.593989	1.01665
183	ZFP36	EC_CA4+	16.3004	9.80435e-60	1.02533e-56	1.32262	0.742	0.467694	0.274306	0.756087	0.886434
184	HSPG2	EC_CA4+	15.6174	5.53776e-55	4.41972e-52	0.819569	0.923	0.649551	0.273449	1.21856	0.501611
185	CD40	EC_CA4+	14.276	3.08939e-46	1.64377e-43	0.917152	0.777	0.505349	0.271651	0.606896	0.717905
186	LIMS2	EC_CA4+	12.2721	1.27834e-34	3.74585e-32	0.966256	0.586	0.317073	0.268927	0.387099	1.02952
187	RNASE1	EC_CA4+	12.1003	1.05213e-33	2.90082e-31	0.858429	0.778	0.510484	0.267516	1.01932	0.779668
188	IL33	EC_CA4+	12.4495	1.40665e-35	4.51439e-33	1.50076	0.471	0.20368	0.26732	0.549842	1.26018
189	ACVRL1	EC_CA4+	16.1653	8.86245e-59	8.81247e-56	0.945919	0.871	0.606761	0.264239	0.886089	0.559862
190	CLDN5	EC_CA4+	11.7183	1.02762e-31	2.53381e-29	0.818072	0.833	0.570817	0.262183	1.2672	0.709705
191	EMP1	EC_CA4+	10.6674	1.44567e-26	2.66531e-24	0.826272	0.57	0.308943	0.261057	0.574189	1.04611
192	PALMD	EC_CA4+	11.7418	7.78566e-32	1.93544e-29	1.07503	0.526	0.266581	0.259419	0.433968	1.16563
193	TCN2	EC_CA4+	12.9754	1.68696e-38	6.31631e-36	1.06993	0.594	0.334617	0.259383	0.353624	1.03407
194	MRI1	EC_CA4+	14.6057	2.58222e-48	1.46381e-45	1.10326	0.703	0.44801	0.25499	0.535635	0.900363
195	NOSTRIN	EC_CA4+	17.4143	6.43169e-68	1.02663e-64	1.05037	0.845	0.590501	0.254499	0.840765	0.598546
196	GIMAP1	EC_CA4+	15.2253	2.40262e-52	1.71451e-49	1.02817	0.753	0.498502	0.254498	0.624278	0.760033
197	GIMAP6	EC_CA4+	13.185	1.07075e-39	4.24494e-37	1.04931	0.621	0.373556	0.247444	0.398405	0.961473
198	ICAM2	EC_CA4+	17.7854	9.16323e-71	1.58801e-67	1.00415	0.905	0.660248	0.244752	1.01636	0.51754
199	NOTCH4	EC_CA4+	10.8725	1.5584e-27	3.04923e-25	0.592294	0.805	0.562259	0.242741	0.713404	0.683305
200	LYVE1	EC_CA4+	11.1941	4.35853e-29	9.30883e-27	1.69871	0.375	0.132649	0.242351	0.361075	1.61654
201	EFNB1	EC_CA4+	12.1552	5.38043e-34	1.51793e-31	1.01289	0.587	0.344887	0.242113	0.387779	1.03092
202	DIPK2B	EC_CA4+	11.4291	2.99253e-30	6.87557e-28	0.685624	0.786	0.544288	0.241712	0.618688	0.695609
203	HIF3A	EC_CA4+	13.1157	2.67695e-39	1.04085e-36	0.987236	0.662	0.420625	0.241375	0.453392	0.903549
204	POSTN	EC_CA4+	11.6543	2.18243e-31	5.27401e-29	1.98996	0.394	0.154472	0.239528	0.486708	1.59561
205	CDC42EP3	EC_CA4+	11.4563	2.18752e-30	5.08376e-28	0.918659	0.58	0.341036	0.238964	0.354516	1.05821
206	ADCY4	EC_CA4+	11.3837	5.04348e-30	1.13724e-27	0.978405	0.538	0.299529	0.238471	0.33505	1.12854
207	CAV2	EC_CA4+	14.785	1.83154e-49	1.12216e-46	0.888648	0.809	0.571673	0.237327	0.690748	0.655893
208	MYZAP	EC_CA4+	12.4411	1.56334e-35	4.93886e-33	1.01569	0.625	0.388104	0.236896	0.463266	0.980293
209	ARHGEF15	EC_CA4+	12.4235	1.94822e-35	6.02914e-33	0.78176	0.768	0.531451	0.236549	0.580372	0.741004
210	PLEC	EC_CA4+	11.746	7.40692e-32	1.84886e-29	0.814276	0.688	0.454001	0.233999	0.457902	0.874804
211	AC110611.2	EC_CA4+	12.7175	4.72444e-37	1.64693e-34	1.03772	0.607	0.373984	0.233016	0.385432	1.00145
212	GGT5	EC_CA4+	11.065	1.85393e-28	3.8249e-26	1.43684	0.404	0.172015	0.231985	0.203428	1.43175
213	CDH5	EC_CA4+	17.7743	1.11849e-70	1.88453e-67	1.01603	0.978	0.746256	0.231744	1.63001	0.303319
214	SP110	EC_CA4+	12.1702	4.48189e-34	1.27034e-31	0.998758	0.604	0.373556	0.230444	0.407131	1.00402
215	C1orf21	EC_CA4+	13.1548	1.59779e-39	6.25262e-37	1.07845	0.63	0.399658	0.230342	0.432587	0.961826
216	NDRG2	EC_CA4+	13.6795	1.34575e-42	6.13741e-40	0.911795	0.718	0.489516	0.228484	0.50976	0.794024
217	ABCA1	EC_CA4+	11.6244	3.09609e-31	7.45224e-29	0.833653	0.71	0.482242	0.227758	0.533483	0.901069
218	CD109	EC_CA4+	11.4583	2.13759e-30	5.00608e-28	0.855529	0.644	0.416774	0.227226	0.425648	0.961651
219	NPR1	EC_CA4+	11.4052	3.93795e-30	8.94609e-28	0.996818	0.547	0.322208	0.224792	0.330662	1.09514
220	MMRN2	EC_CA4+	10.8722	1.56377e-27	3.0499e-25	0.673132	0.729	0.505349	0.223651	0.539621	0.804017
221	C1orf54	EC_CA4+	13.685	1.24819e-42	5.73561e-40	0.769047	0.846	0.623449	0.222551	0.789214	0.601796
222	SELENOP	EC_CA4+	13.406	5.57997e-41	2.40042e-38	0.814796	0.79	0.56825	0.22175	0.659522	0.709236
223	PRKCH	EC_CA4+	16.2332	2.93936e-59	3.02187e-56	0.921191	0.815	0.593496	0.221504	0.6657	0.63026
224	MADCAM1	EC_CA4+	10.7501	5.92293e-27	1.11572e-24	1.20429	0.468	0.246898	0.221102	0.320717	1.32545
225	ESAM	EC_CA4+	16.125	1.70348e-58	1.61447e-55	0.890219	0.978	0.756953	0.221047	1.50912	0.307505
226	SYNGR2	EC_CA4+	11.9212	9.17255e-33	2.39815e-30	0.946457	0.601	0.38083	0.22017	0.376254	0.999923
227	SP100	EC_CA4+	11.1024	1.22077e-28	2.56219e-26	0.978752	0.544	0.32392	0.22008	0.336087	1.1026
228	TGFBR2	EC_CA4+	12.6219	1.59817e-36	5.41557e-34	0.743508	0.797	0.577664	0.219336	0.646199	0.689469
229	PAPSS2	EC_CA4+	11.425	3.13501e-30	7.17574e-28	0.902899	0.612	0.393239	0.218761	0.415712	0.978973
230	MFNG	EC_CA4+	11.4564	2.18504e-30	5.08376e-28	0.738824	0.731	0.512623	0.218377	0.519784	0.790796
231	CALCOCO1	EC_CA4+	10.8782	1.46387e-27	2.89226e-25	0.961783	0.545	0.326915	0.218085	0.309818	1.11744
232	ADGRL2	EC_CA4+	12.4447	1.49464e-35	4.74655e-33	0.757081	0.8	0.584082	0.215918	0.663355	0.694303
233	CAVIN1	EC_CA4+	19.6668	4.15042e-86	1.67832e-82	1.15202	0.964	0.748395	0.215605	1.6242	0.362042
234	ADGRF5	EC_CA4+	11.9303	8.22697e-33	2.16024e-30	0.704035	0.824	0.608472	0.215528	0.767023	0.637934
235	SMAGP	EC_CA4+	11.6617	2.00096e-31	4.8743e-29	0.672973	0.824	0.6089	0.2151	0.688685	0.652816
236	ARHGEF26	EC_CA4+	11.1138	1.07433e-28	2.26265e-26	1.06556	0.527	0.312794	0.214206	0.32698	1.13707
237	CAVIN2	EC_CA4+	24.598	1.32613e-133	4.02189e-129	1.63516	0.949	0.735558	0.213442	1.7992	0.425818
238	TGM2	EC_CA4+	16.0529	5.4555e-58	4.86631e-55	0.934955	0.888	0.676508	0.211492	0.961764	0.568657
239	SRPX	EC_CA4+	10.6634	1.51052e-26	2.77643e-24	0.884881	0.571	0.360719	0.210281	0.361569	1.07087
240	FCGRT	EC_CA4+	20.0918	8.699e-90	4.79679e-86	1.14566	0.924	0.713736	0.210264	1.2846	0.455055
241	ADGRL3	EC_CA4+	11.4646	1.98772e-30	4.67314e-28	0.962567	0.592	0.382114	0.209886	0.387523	1.03941
242	TMEM37	EC_CA4+	12.1239	7.89491e-34	2.19667e-31	0.840865	0.704	0.495935	0.208065	0.53522	0.830138
243	ROBO4	EC_CA4+	15.7544	6.40165e-56	5.31916e-53	0.884264	0.888	0.682071	0.205929	0.99188	0.52585
244	LIFR	EC_CA4+	15.1678	5.77812e-52	3.8942e-49	0.885386	0.882	0.67608	0.20592	1.02194	0.565603
245	THSD1	EC_CA4+	11.0238	2.93492e-28	6.01421e-26	0.600755	0.845	0.639709	0.205291	0.770942	0.606092
246	UTRN	EC_CA4+	12.3773	3.46696e-35	1.05674e-32	0.708346	0.9	0.694908	0.205092	1.02811	0.525423
247	CAV1	EC_CA4+	22.2177	2.31698e-109	2.81078e-105	1.35192	0.985	0.780488	0.204512	2.10029	0.283496
248	ALDH2	EC_CA4+	15.3984	1.6777e-53	1.30465e-50	0.874182	0.839	0.63543	0.20357	0.726785	0.617959
249	TGFBR3	EC_CA4+	10.9089	1.04564e-27	2.08632e-25	0.865714	0.6	0.398374	0.201626	0.371402	0.99606
250	PCDH12	EC_CA4+	12.0809	1.3326e-33	3.6085e-31	0.714629	0.807	0.605477	0.201523	0.71041	0.656134
251	GLCE	EC_CA4+	10.7842	4.08645e-27	7.81917e-25	1.01086	0.533	0.332905	0.200095	0.32607	1.15437
252	ARHGAP18	EC_CA4+	23.0635	1.07667e-117	2.17688e-113	1.43005	0.947	0.747112	0.199888	1.82998	0.385236
253	TSPO	EC_CA4+	14.7736	2.16847e-49	1.31531e-46	0.835223	0.859	0.659392	0.199608	0.931689	0.571127
254	ANXA2	EC_CA4+	13.3741	8.56975e-41	3.66061e-38	0.969457	0.939	0.739409	0.199591	1.78303	0.41825
255	CD34	EC_CA4+	15.0453	3.70906e-51	2.39337e-48	0.816389	0.957	0.761232	0.195768	1.38077	0.407831
256	ZNF608	EC_CA4+	12.0295	2.48672e-33	6.6741e-31	0.864664	0.701	0.505777	0.195223	0.53443	0.865506
257	TNFRSF1A	EC_CA4+	11.3156	1.09852e-29	2.4142e-27	0.756688	0.705	0.511767	0.193233	0.4994	0.828102
258	CD59	EC_CA4+	11.364	6.32013e-30	1.41459e-27	0.842354	0.682	0.4908	0.1912	0.556794	0.893164
259	PROCR	EC_CA4+	12.5007	7.39813e-36	2.43881e-33	0.882365	0.708	0.520325	0.187675	0.598486	0.846394
260	SOCS3	EC_CA4+	10.8714	1.57761e-27	3.06704e-25	0.823212	0.772	0.585366	0.186634	0.931451	0.840593
261	THBD	EC_CA4+	11.8746	1.60412e-32	4.14041e-30	0.851903	0.786	0.599487	0.186513	0.815129	0.779951
262	RASAL2	EC_CA4+	12.6008	2.09095e-36	7.04604e-34	0.765421	0.776	0.589645	0.186355	0.614218	0.708939
263	TIE1	EC_CA4+	17.8606	2.39087e-71	4.39456e-68	0.879175	0.982	0.797176	0.184824	1.48566	0.292121
264	CD93	EC_CA4+	18.4136	1.02109e-75	2.58062e-72	1.07526	0.975	0.790329	0.184671	1.73399	0.340563
265	ARHGAP28	EC_CA4+	11.9491	6.56527e-33	1.7314e-30	0.667735	0.857	0.673513	0.183487	0.775398	0.601521
266	CCDC130	EC_CA4+	11.2818	1.61394e-29	3.5088e-27	0.715704	0.755	0.572529	0.182471	0.568639	0.761594
267	MYADM	EC_CA4+	11.7669	5.78285e-32	1.44944e-29	0.709175	0.802	0.622165	0.179835	0.746775	0.685652
268	EDN1	EC_CA4+	11.9555	6.07335e-33	1.60867e-30	1.20779	0.669	0.490372	0.178628	1.03888	0.962959
269	SH3BP5	EC_CA4+	12.6647	9.27982e-37	3.19816e-34	0.663485	0.933	0.761232	0.171768	1.09532	0.462535
270	PCDH17	EC_CA4+	12.7497	3.13061e-37	1.11047e-34	0.770141	0.928	0.757809	0.170191	1.36361	0.489778
271	NEDD9	EC_CA4+	11.8592	1.92901e-32	4.91621e-30	0.830806	0.729	0.56012	0.16888	0.725081	0.80812
272	JAM3	EC_CA4+	10.8317	2.43516e-27	4.68911e-25	0.630186	0.805	0.636714	0.168286	0.700409	0.671883
273	MTSS1	EC_CA4+	11.4672	1.92698e-30	4.54796e-28	0.685223	0.785	0.617458	0.167542	0.639586	0.715891
274	S100A6	EC_CA4+	14.5469	6.11338e-48	3.43346e-45	0.889195	0.9	0.733419	0.166581	1.30554	0.547793
275	HOXA5	EC_CA4+	10.9868	4.42487e-28	8.97641e-26	0.763411	0.754	0.590501	0.163499	0.723345	0.791911
276	TEK	EC_CA4+	10.7829	4.14614e-27	7.90844e-25	0.674839	0.771	0.608045	0.162955	0.629043	0.749746
277	CFLAR	EC_CA4+	12.2184	2.48023e-34	7.16384e-32	0.631069	0.924	0.76166	0.16234	1.03262	0.47826
278	PECAM1	EC_CA4+	18.0658	5.93023e-73	1.19901e-69	0.966702	0.978	0.816859	0.161141	1.74529	0.329231
279	SNRK	EC_CA4+	15.2463	1.74176e-52	1.27287e-49	0.783634	0.908	0.750107	0.157893	1.0021	0.493287
280	MEG3	EC_CA4+	13.3381	1.38876e-40	5.89069e-38	0.853153	0.903	0.748823	0.154177	1.4083	0.548367
281	PLVAP	EC_CA4+	11.3359	8.71185e-30	1.93563e-27	0.752757	0.839	0.685494	0.153506	1.03742	0.671927
282	GMFG	EC_CA4+	12.3183	7.21651e-35	2.13524e-32	0.678994	0.882	0.729568	0.152432	1.08881	0.525561
283	HPGD	EC_CA4+	15.0725	2.45592e-51	1.60179e-48	1.02972	0.912	0.76166	0.15034	1.90337	0.479292
284	PDPN	EC_Lymphatic	17.3132	3.73964e-67	3.78053e-63	7.07071	0.724638	0.015655	0.708983	0.667458	0.761571
285	PROX1	EC_Lymphatic	19.3394	2.50302e-83	1.51823e-78	4.63199	0.850242	0.142492	0.70775	1.33915	0.542984
286	CXADR	EC_Lymphatic	17.0596	2.96505e-65	2.2481e-61	4.98723	0.73913	0.0619808	0.67715	0.698571	0.769305
287	CCL21	EC_Lymphatic	16.445	9.10713e-61	6.1378e-57	8.02896	0.690821	0.0210863	0.669735	1.3623	0.93055
288	PTX3	EC_Lymphatic	16.1263	1.66589e-58	7.77278e-55	6.47244	0.681159	0.0236422	0.657517	0.632997	0.932783
289	RELN	EC_Lymphatic	15.0488	3.51391e-51	7.89406e-48	7.59497	0.628019	0.00479233	0.623227	0.429326	0.989353
290	ANGPT2	EC_Lymphatic	16.2279	3.20363e-59	1.94319e-55	4.43112	0.729469	0.111821	0.617648	0.743821	0.874659
291	TBX1	EC_Lymphatic	14.8346	8.74738e-50	1.7686e-46	5.4105	0.63285	0.0201278	0.612722	0.354336	0.98867
292	FRZB	EC_Lymphatic	15.2997	7.67999e-53	1.94099e-49	4.54855	0.676329	0.0654952	0.610833	0.550337	0.945119
293	PCLO	EC_Lymphatic	14.9755	1.06231e-50	2.30127e-47	4.39247	0.671498	0.0773163	0.594181	0.556258	0.965098
294	STON2	EC_Lymphatic	15.4132	1.33531e-53	3.85688e-50	3.58217	0.710145	0.127796	0.582349	0.514935	0.776483
295	C6orf141	EC_Lymphatic	13.7108	8.75437e-43	1.06201e-39	8.5521	0.570048	0.00255591	0.567492	0.308999	1.08749
296	PGM5	EC_Lymphatic	13.782	3.27074e-43	4.31282e-40	4.30554	0.608696	0.0447284	0.563967	0.347122	1.00809
297	NTS	EC_Lymphatic	14.9219	2.37541e-50	4.96838e-47	4.28948	0.700483	0.1377	0.562783	1.23505	0.926907
298	CD36	EC_Lymphatic	15.061	2.92289e-51	6.81889e-48	3.07687	0.73913	0.18147	0.557661	0.684473	0.748216
299	IGFBP7	EC_Lymphatic	15.6725	2.33134e-55	9.42731e-52	3.74117	0.748792	0.192971	0.555821	0.931606	0.832371
300	ZP2	EC_Lymphatic	13.2045	8.26559e-40	7.26605e-37	7.7717	0.550725	0.00479233	0.545932	0.32616	1.14181
301	FILIP1	EC_Lymphatic	15.6821	2.00527e-55	8.68796e-52	2.93555	0.78744	0.248882	0.538558	0.917837	0.637029
302	NFIA-AS2	EC_Lymphatic	12.6806	7.57013e-37	5.04587e-34	5.87442	0.536232	0.0118211	0.524411	0.284221	1.17415
303	PCDH9	EC_Lymphatic	13.4154	4.90987e-41	4.65333e-38	2.97031	0.666667	0.142812	0.523855	0.476242	0.949014
304	TRPC6	EC_Lymphatic	12.5632	3.36523e-36	2.08877e-33	6.893	0.52657	0.0086262	0.517944	0.304704	1.13749
305	PLIN5	EC_Lymphatic	12.9937	1.32801e-38	9.94465e-36	3.40901	0.618357	0.11278	0.505578	0.415415	1.00639
306	MRC1	EC_Lymphatic	16.1935	5.60499e-59	3.09069e-55	3.13786	0.782609	0.280831	0.501778	0.977742	0.63089
307	TFF3	EC_Lymphatic	12.2338	2.05226e-34	1.13165e-31	5.07867	0.531401	0.0335463	0.497855	0.422654	1.21181
308	CASP4	EC_Lymphatic	12.6125	1.80286e-36	1.16335e-33	2.57903	0.652174	0.154952	0.497222	0.375367	0.934515
309	EFNA5	EC_Lymphatic	12.4009	2.58499e-35	1.52228e-32	2.89528	0.613527	0.117891	0.495635	0.36795	0.988658
310	TUBA4A	EC_Lymphatic	12.6132	1.78506e-36	1.16335e-33	3.54028	0.594203	0.1	0.494203	0.406596	1.0805
311	SEMA5B	EC_Lymphatic	11.7803	4.93356e-32	2.375e-29	3.96761	0.531401	0.0495208	0.48188	0.281217	1.17888
312	SEPTIN6	EC_Lymphatic	12.1187	8.40361e-34	4.47131e-31	1.79102	0.753623	0.275399	0.478224	0.518551	0.771048
313	IL7	EC_Lymphatic	11.5126	1.13998e-30	5.04718e-28	8.58337	0.478261	0.000958466	0.477302	0.244426	1.3021
314	TRMT9B	EC_Lymphatic	12.4199	2.03715e-35	1.21142e-32	2.64575	0.642512	0.166134	0.476378	0.411617	0.948152
315	UNC5B	EC_Lymphatic	12.7628	2.64481e-37	1.78249e-34	1.94724	0.821256	0.346326	0.47493	1.02974	0.640278
316	IGFBP5	EC_Lymphatic	11.5557	6.90941e-31	3.12759e-28	3.53328	0.565217	0.107987	0.45723	0.629777	1.29015
317	EPHB1	EC_Lymphatic	11.0162	3.19381e-28	1.18124e-25	5.06353	0.47343	0.0188498	0.45458	0.234733	1.2691
318	SIRPA	EC_Lymphatic	11.1937	4.37922e-29	1.72484e-26	3.15253	0.536232	0.0833866	0.452845	0.262083	1.12444
319	S100P	EC_Lymphatic	11.1578	6.55916e-29	2.53409e-26	3.85165	0.512077	0.0594249	0.452652	0.346189	1.33817
320	PRSS23	EC_Lymphatic	13.0442	6.85467e-39	5.3997e-36	2.76837	0.700483	0.248882	0.451601	0.717851	0.90436
321	EVA1A	EC_Lymphatic	11.4424	2.5661e-30	1.11978e-27	3.03006	0.565217	0.11853	0.446687	0.331101	1.08996
322	MTUS1	EC_Lymphatic	11.864	1.82078e-32	8.97897e-30	2.01663	0.705314	0.266134	0.43918	0.518347	0.844959
323	OAS1	EC_Lymphatic	10.6956	1.06767e-26	3.61791e-24	3.84883	0.483092	0.0463259	0.436766	0.239686	1.23828
324	P2RX4	EC_Lymphatic	12.4554	1.30761e-35	7.85293e-33	2.26748	0.695652	0.260703	0.434949	0.488323	0.846711
325	ITGA8	EC_Lymphatic	10.4056	2.33827e-25	7.05621e-23	2.49066	0.536232	0.102236	0.433995	0.277951	1.16539
326	OAF	EC_Lymphatic	11.8385	2.46882e-32	1.20765e-29	2.15525	0.671498	0.238339	0.433159	0.400186	0.89212
327	SLC5A3	EC_Lymphatic	11.819	3.11359e-32	1.51086e-29	2.10789	0.68599	0.258786	0.427204	0.447665	0.894771
328	ITGA9	EC_Lymphatic	11.1736	5.4935e-29	2.14977e-26	1.70982	0.710145	0.283067	0.427078	0.436048	0.800924
329	ITIH3	EC_Lymphatic	10.3146	6.05375e-25	1.7912e-22	7.55549	0.429952	0.0028754	0.427076	0.217014	1.42591
330	FILIP1L	EC_Lymphatic	10.9763	4.96586e-28	1.80365e-25	2.00244	0.652174	0.229073	0.4231	0.451473	0.992167
331	FLRT2	EC_Lymphatic	11.5513	7.26887e-31	3.26593e-28	1.50328	0.826087	0.403834	0.422253	0.641769	0.679469
332	CYP46A1	EC_Lymphatic	10.4122	2.18099e-25	6.6145e-23	3.56477	0.483092	0.0616613	0.42143	0.265103	1.31414
333	NCAM1	EC_Lymphatic	10.1911	2.17313e-24	6.18842e-22	2.4544	0.531401	0.110863	0.420538	0.246712	1.18299
334	SMYD2	EC_Lymphatic	11.2247	3.08449e-29	1.23903e-26	2.08769	0.642512	0.222045	0.420467	0.366813	0.923952
335	PGM1	EC_Lymphatic	10.8441	2.1273e-27	7.54583e-25	1.6576	0.700483	0.282428	0.418055	0.418702	0.830239
336	ASPH	EC_Lymphatic	9.70829	2.77955e-22	6.71699e-20	1.44835	0.657005	0.241214	0.415791	0.351882	0.910159
337	PRKCQ-AS1	EC_Lymphatic	10.2349	1.38299e-24	4.01373e-22	2.29033	0.550725	0.135463	0.415261	0.26802	1.09802
338	CCDC80	EC_Lymphatic	10.08	6.77583e-24	1.84302e-21	1.66059	0.652174	0.237061	0.415113	0.410451	0.964692
339	UBTD1	EC_Lymphatic	12.5073	6.80869e-36	4.12988e-33	1.93044	0.748792	0.335463	0.413329	0.540625	0.751422
340	COL9A3	EC_Lymphatic	11.0805	1.5596e-28	5.91245e-26	2.98469	0.584541	0.171246	0.413295	0.575247	1.15576
341	NR2F1-AS1	EC_Lymphatic	9.8052	1.06933e-22	2.69134e-20	1.66251	0.613527	0.202236	0.41129	0.308233	0.973597
342	LTBP4	EC_Lymphatic	10.7672	4.91606e-27	1.68468e-24	1.96013	0.637681	0.226518	0.411164	0.469942	0.994946
343	ALOX5AP	EC_Lymphatic	9.97317	1.99742e-23	5.31383e-21	3.27663	0.468599	0.0629393	0.40566	0.228493	1.2812
344	SNX10	EC_Lymphatic	9.79462	1.18738e-22	2.96385e-20	3.08458	0.463768	0.0591054	0.404663	0.188575	1.27478
345	GLIPR2	EC_Lymphatic	12.3003	9.01844e-35	5.11236e-32	1.86191	0.748792	0.344728	0.404064	0.572034	0.740931
346	DOCK5	EC_Lymphatic	9.75671	1.72666e-22	4.24018e-20	5.39994	0.415459	0.0118211	0.403638	0.178455	1.42597
347	MAF	EC_Lymphatic	13.1353	2.06795e-39	1.74214e-36	2.14779	0.763285	0.361022	0.402263	0.810636	0.712307
348	SLC38A1	EC_Lymphatic	12.0332	2.37778e-33	1.24333e-30	1.59973	0.821256	0.419489	0.401767	0.733779	0.63137
349	NAV3	EC_Lymphatic	9.81544	9.66116e-23	2.4417e-20	2.57726	0.502415	0.102236	0.400179	0.25181	1.21243
350	PGAP4	EC_Lymphatic	10.9655	5.59599e-28	2.02042e-25	1.86909	0.661836	0.261661	0.400174	0.384678	0.876386
351	SLC27A3	EC_Lymphatic	12.2484	1.71359e-34	9.53572e-32	2.06557	0.724638	0.327476	0.397162	0.548335	0.830947
352	HLA-B	EC_Lymphatic	10.3604	3.75377e-25	1.12162e-22	2.00808	0.647343	0.252716	0.394627	0.580234	1.05055
353	DOCK8	EC_Lymphatic	9.55928	1.18581e-21	2.73486e-19	3.41363	0.439614	0.0456869	0.393927	0.18033	1.32309
354	NINJ1	EC_Lymphatic	12.645	1.19213e-36	7.85979e-34	1.9837	0.753623	0.360703	0.39292	0.583244	0.75936
355	KBTBD11	EC_Lymphatic	9.42196	4.42754e-21	9.80134e-19	1.89555	0.560386	0.169649	0.390738	0.264517	1.20356
356	MICAL2	EC_Lymphatic	9.21901	2.99846e-20	6.29324e-18	1.8995	0.52657	0.137061	0.389509	0.257997	1.15123
357	ANKRD36BP2	EC_Lymphatic	9.449	3.42092e-21	7.62865e-19	3.84918	0.425121	0.0367412	0.38838	0.193662	1.3838
358	KCTD17	EC_Lymphatic	10.6187	2.43954e-26	7.99852e-24	1.77434	0.676329	0.289137	0.387191	0.397981	0.942371
359	RAB3IL1	EC_Lymphatic	9.31417	1.22907e-20	2.64362e-18	2.98082	0.444444	0.0591054	0.385339	0.177017	1.28634
360	FGF13	EC_Lymphatic	9.29455	1.47837e-20	3.14639e-18	2.76697	0.458937	0.0738019	0.385135	0.196302	1.33675
361	NDRG1	EC_Lymphatic	11.2901	1.46938e-29	6.06306e-27	1.90347	0.714976	0.33099	0.383985	0.560476	0.901156
362	INPP4B	EC_Lymphatic	9.17898	4.35211e-20	8.94852e-18	2.71905	0.454106	0.072524	0.381582	0.193238	1.34476
363	PLA2G4C	EC_Lymphatic	9.33771	9.8439e-21	2.12488e-18	2.72226	0.47343	0.0961661	0.377264	0.25431	1.28368
364	SLC43A2	EC_Lymphatic	10.6452	1.83495e-26	6.14923e-24	1.71897	0.68599	0.311502	0.374489	0.460135	0.855826
365	LAPTM5	EC_Lymphatic	10.6151	2.53476e-26	8.26606e-24	1.75957	0.68599	0.311502	0.374489	0.48756	0.89774
366	CD47	EC_Lymphatic	11.38	5.25974e-30	2.21552e-27	1.63472	0.768116	0.39393	0.374186	0.543275	0.765724
367	NR2F1	EC_Lymphatic	13.8316	1.64213e-43	2.26375e-40	1.66563	0.932367	0.559425	0.372942	1.19862	0.429501
368	SFRP1	EC_Lymphatic	10.3357	4.858e-25	1.44445e-22	1.38045	0.763285	0.390735	0.37255	0.546856	0.76183
369	CYTL1	EC_Lymphatic	9.01	2.0606e-19	4.00601e-17	2.28995	0.478261	0.10639	0.371871	0.219619	1.28788
370	CDA	EC_Lymphatic	8.98221	2.65372e-19	5.0938e-17	3.28726	0.42029	0.0485623	0.371728	0.187696	1.46261
371	BLVRA	EC_Lymphatic	9.50017	2.09546e-21	4.74262e-19	1.81485	0.589372	0.219808	0.369564	0.321276	1.07439
372	AL009178.2	EC_Lymphatic	8.97454	2.84534e-19	5.44438e-17	1.7077	0.550725	0.181789	0.368936	0.25471	1.10095
373	PDGFA	EC_Lymphatic	9.10028	9.01004e-20	1.79185e-17	2.68164	0.468599	0.100639	0.36796	0.275528	1.38212
374	SAMD5	EC_Lymphatic	8.82642	1.08079e-18	1.98655e-16	2.18969	0.47343	0.10639	0.36704	0.22483	1.27638
375	LTB	EC_Lymphatic	8.86467	7.67303e-19	1.41895e-16	4.22148	0.396135	0.0325879	0.363547	0.3238	1.67771
376	TMEM38B	EC_Lymphatic	8.8964	5.76857e-19	1.07993e-16	1.63046	0.574879	0.213419	0.361461	0.272516	1.12037
377	CMBL	EC_Lymphatic	9.21492	3.1152e-20	6.49332e-18	1.57744	0.623188	0.26262	0.360569	0.337912	1.02133
378	CETP	EC_Lymphatic	9.6363	5.61769e-22	1.33104e-19	1.34558	0.724638	0.366773	0.357865	0.556173	0.768156
379	LAYN	EC_Lymphatic	9.17641	4.45719e-20	9.07233e-18	1.42513	0.647343	0.290735	0.356608	0.353771	0.941326
380	HSDL2	EC_Lymphatic	9.67868	3.7147e-22	8.90589e-20	1.54205	0.676329	0.324281	0.352047	0.391967	0.92181
381	NR1H3	EC_Lymphatic	9.06154	1.28616e-19	2.5329e-17	1.84727	0.555556	0.203514	0.352041	0.293781	1.10082
382	HOMER1	EC_Lymphatic	9.19745	3.66548e-20	7.58817e-18	1.55423	0.623188	0.272524	0.350664	0.334791	0.975131
383	SLC41A1	EC_Lymphatic	9.94725	2.59243e-23	6.83681e-21	1.81184	0.637681	0.289457	0.348224	0.415853	0.96257
384	MAN1A1	EC_Lymphatic	9.17302	4.59963e-20	9.33094e-18	1.416	0.666667	0.320128	0.346539	0.40702	0.909314
385	MMRN1	EC_Lymphatic	9.24814	2.28436e-20	4.82788e-18	1.28699	0.772947	0.432907	0.34004	0.580334	0.899162
386	MIR503HG	EC_Lymphatic	8.78251	1.59866e-18	2.90325e-16	1.75838	0.565217	0.229393	0.335824	0.354249	1.11141
387	KLHL4	EC_Lymphatic	10.0907	6.07243e-24	1.65914e-21	1.57756	0.705314	0.369649	0.335665	0.495561	0.867009
388	FBXO25	EC_Lymphatic	9.02918	1.72964e-19	3.3843e-17	1.89355	0.555556	0.221406	0.33415	0.323591	1.09173
389	CAMKK2	EC_Lymphatic	9.97876	1.88811e-23	5.04515e-21	1.42248	0.724638	0.393291	0.331347	0.453961	0.815061
390	RNF141	EC_Lymphatic	10.6035	2.87042e-26	9.26109e-24	1.40432	0.758454	0.433227	0.325227	0.536648	0.73136
391	MGST1	EC_Lymphatic	9.52512	1.64844e-21	3.75894e-19	1.15825	0.782609	0.464856	0.317752	0.543939	0.683982
392	CARD8	EC_Lymphatic	13.2197	6.75107e-40	6.11184e-37	1.6994	0.821256	0.50607	0.315186	0.782038	0.619369
393	PALD1	EC_Lymphatic	9.88263	4.95145e-23	1.27802e-20	1.27553	0.758454	0.447284	0.31117	0.519737	0.718571
394	BCHE	EC_Lymphatic	8.9475	3.63616e-19	6.91395e-17	1.36779	0.657005	0.346006	0.310998	0.400007	0.894164
395	RND3	EC_Lymphatic	8.82664	1.07863e-18	1.98655e-16	1.51981	0.628019	0.31853	0.309489	0.448128	0.975338
396	SMAD1	EC_Lymphatic	12.1231	7.96482e-34	4.27534e-31	1.62052	0.826087	0.51885	0.307237	0.799523	0.667362
397	SAT2	EC_Lymphatic	9.36039	7.94407e-21	1.73329e-18	1.08495	0.821256	0.516294	0.304962	0.563273	0.671407
398	PLAAT3	EC_Lymphatic	9.92301	3.30646e-23	8.60758e-21	1.56037	0.705314	0.402875	0.302439	0.612282	0.829536
399	FLT4	EC_Lymphatic	15.1288	1.04654e-51	2.53915e-48	1.87336	0.855072	0.559105	0.295967	0.962713	0.527924
400	MAGED1	EC_Lymphatic	12.7648	2.57861e-37	1.7574e-34	1.42411	0.859903	0.565176	0.294728	0.763879	0.541341
401	ADAMTS7	EC_Lymphatic	8.88087	6.63381e-19	1.23809e-16	1.39102	0.666667	0.372843	0.293823	0.419857	0.907628
402	TPD52L2	EC_Lymphatic	11.4015	4.11181e-30	1.75638e-27	1.24657	0.830918	0.543131	0.287787	0.625037	0.582194
403	LAMA4	EC_Lymphatic	14.6028	2.69426e-48	4.95221e-45	2.02434	0.830918	0.546326	0.284592	1.36421	0.513306
404	DAAM1	EC_Lymphatic	12.3995	2.62983e-35	1.5338e-32	1.43113	0.879227	0.615016	0.264211	0.917688	0.556514
405	SH3GL1	EC_Lymphatic	11.1945	4.34075e-29	1.72087e-26	1.23876	0.869565	0.607668	0.261897	0.748851	0.582765
406	AKAP12	EC_Lymphatic	13.2012	8.6375e-40	7.48451e-37	1.65655	0.942029	0.68722	0.254809	1.52851	0.478978
407	GUSB	EC_Lymphatic	10.1191	4.54762e-24	1.25382e-21	1.19643	0.792271	0.539297	0.252973	0.614088	0.665633
408	POLE4	EC_Lymphatic	9.26516	1.94786e-20	4.13111e-18	1.05934	0.797101	0.548562	0.248539	0.591512	0.665383
409	PPFIBP1	EC_Lymphatic	15.4999	3.47249e-54	1.07909e-50	1.76226	0.913043	0.664856	0.248187	1.11695	0.499034
410	MRPS6	EC_Lymphatic	13.517	1.24121e-41	1.27605e-38	1.44141	0.89372	0.646326	0.247394	0.928619	0.499328
411	PIEZO2	EC_Lymphatic	9.13607	6.47629e-20	1.30075e-17	1.14589	0.782609	0.538019	0.24459	0.699798	0.699264
412	ST3GAL1	EC_Lymphatic	10.1781	2.48288e-24	7.03746e-22	1.29675	0.78744	0.544089	0.24335	0.674135	0.701645
413	GJA1	EC_Lymphatic	14.334	1.34237e-46	2.18097e-43	2.04163	0.84058	0.601917	0.238663	1.35889	0.540106
414	HMOX2	EC_Lymphatic	9.19119	3.88512e-20	8.0155e-18	1.05671	0.797101	0.560064	0.237038	0.643071	0.675641
415	MCFD2	EC_Lymphatic	9.53753	1.46279e-21	3.36087e-19	0.993504	0.869565	0.633227	0.236338	0.69284	0.585151
416	REXO2	EC_Lymphatic	9.56062	1.17055e-21	2.70996e-19	0.99917	0.864734	0.633546	0.231188	0.721289	0.586625
417	SEPTIN11	EC_Lymphatic	13.048	6.52453e-39	5.20726e-36	1.19358	0.966184	0.736422	0.229762	1.15834	0.322183
418	CLDN5	EC_Lymphatic	14.114	3.11575e-45	4.72472e-42	2.34293	0.859903	0.635463	0.22444	2.17205	0.519601
419	PPP1R2	EC_Lymphatic	9.30833	1.29864e-20	2.78339e-18	1.08249	0.806763	0.594569	0.212195	0.673853	0.676881
420	DIPK2B	EC_Lymphatic	9.37265	7.07363e-21	1.55456e-18	1.07791	0.806763	0.604153	0.20261	0.807803	0.631858
421	GTF3A	EC_Lymphatic	9.79138	1.22606e-22	3.04785e-20	0.926933	0.913043	0.710543	0.2025	0.902285	0.47741
422	MGMT	EC_Lymphatic	9.47619	2.63748e-21	5.92515e-19	0.948136	0.869565	0.667093	0.202473	0.77765	0.549801
423	GMFG	EC_Lymphatic	14.6517	1.31326e-48	2.48928e-45	1.49309	0.956522	0.763259	0.193263	1.55451	0.371949
424	SELENOP	EC_Lymphatic	9.22851	2.7442e-20	5.7796e-18	1.21818	0.811594	0.623003	0.188591	0.875008	0.703047
425	SMAGP	EC_Lymphatic	9.17667	4.44642e-20	9.07233e-18	0.970238	0.850242	0.661661	0.18858	0.854794	0.572485
426	SNX2	EC_Lymphatic	12.5107	6.52738e-36	3.99924e-33	1.17635	0.903382	0.722364	0.181017	0.970844	0.478122
427	MPG	EC_Lymphatic	9.40017	5.4475e-21	1.20154e-18	0.946552	0.884058	0.709585	0.174473	0.825569	0.560701
428	DAB2	EC_Lymphatic	9.20333	3.47013e-20	7.20837e-18	0.957463	0.917874	0.762939	0.154935	1.11824	0.51883
429	BZW2	EC_Lymphatic	10.6657	1.47235e-26	4.96149e-24	0.925019	0.922705	0.768051	0.154654	1.01636	0.413017
430	COL1A1	EC_RSPO2+	15.1498	7.59655e-52	4.60776e-47	4.76169	0.957895	0.202653	0.755242	1.49433	0.485171
431	COL6A3	EC_RSPO2+	12.1527	5.55199e-34	6.73522e-30	4.03495	0.8	0.0977791	0.702221	0.662488	0.794067
432	PTN	EC_RSPO2+	11.9946	3.79433e-33	3.83581e-29	3.9502	0.831579	0.159469	0.672109	0.989126	0.910824
433	PDGFRA	EC_RSPO2+	11.3432	8.01148e-30	4.85944e-26	3.4037	0.778947	0.108883	0.670064	0.500619	0.832025
434	GPC3	EC_RSPO2+	12.477	9.96648e-36	1.51132e-31	2.93981	0.915789	0.245836	0.669954	0.832598	0.635571
435	CDH11	EC_RSPO2+	11.7313	8.81277e-32	6.68184e-28	2.58706	0.894737	0.24892	0.645816	0.704592	0.615452
436	UNC5C	EC_RSPO2+	10.5258	6.56817e-26	2.65599e-22	2.84761	0.757895	0.121838	0.636056	0.39013	0.850219
437	COL14A1	EC_RSPO2+	10.6222	2.34962e-26	1.18766e-22	3.57116	0.715789	0.0891425	0.626647	0.440384	0.910293
438	MFAP4	EC_RSPO2+	10.139	3.70895e-24	1.40606e-20	3.97286	0.663158	0.0619988	0.601159	0.388135	0.977665
439	PCDH18	EC_RSPO2+	9.98391	1.79268e-23	6.04094e-20	2.86881	0.715789	0.119988	0.595802	0.369053	0.88656
440	PCOLCE	EC_RSPO2+	10.5817	3.62179e-26	1.68987e-22	2.31119	0.852632	0.264651	0.58798	0.581024	0.727608
441	GPC6	EC_RSPO2+	9.41827	4.58584e-21	1.11264e-17	2.51823	0.705263	0.127082	0.578181	0.334322	0.981428
442	PLAC9	EC_RSPO2+	9.48082	2.52284e-21	6.95569e-18	3.11839	0.673684	0.104257	0.569428	0.409962	1.17471
443	COL3A1	EC_RSPO2+	14.365	8.57634e-47	2.60103e-42	3.68009	0.978947	0.410241	0.568707	1.6451	0.470103
444	TCF21	EC_RSPO2+	9.45392	3.26367e-21	8.24839e-18	3.51715	0.642105	0.0786552	0.56345	0.372135	1.12298
445	NOTCH2	EC_RSPO2+	8.60188	7.8424e-18	1.16022e-14	1.91471	0.736842	0.186613	0.550229	0.321712	0.93075
446	PCDH7	EC_RSPO2+	9.23563	2.56771e-20	5.7684e-17	2.62817	0.694737	0.148982	0.545755	0.462377	0.916562
447	COL5A2	EC_RSPO2+	11.9465	6.77323e-33	5.8691e-29	2.55605	0.936842	0.393584	0.543258	0.977098	0.599306
448	LRP1	EC_RSPO2+	8.81558	1.19072e-18	2.07552e-15	2.39052	0.663158	0.126157	0.537001	0.276313	0.882412
449	PDE5A	EC_RSPO2+	8.69587	3.44186e-18	5.35306e-15	1.92037	0.757895	0.222702	0.535193	0.414895	0.930598
450	MEIS1	EC_RSPO2+	9.98488	1.77519e-23	6.04094e-20	1.79992	0.915789	0.38248	0.53331	0.588924	0.588873
451	CD248	EC_RSPO2+	9.13359	6.62662e-20	1.33981e-16	2.46599	0.705263	0.172116	0.533147	0.382765	0.933092
452	SFRP2	EC_RSPO2+	9.03679	1.61348e-19	3.157e-16	4.46828	0.6	0.0712523	0.528748	0.632476	1.21938
453	DDR2	EC_RSPO2+	8.11797	4.74045e-16	5.52956e-13	1.52644	0.8	0.275139	0.524861	0.400009	0.805305
454	NR2F1-AS1	EC_RSPO2+	8.35447	6.5729e-17	9.06104e-14	1.7443	0.736842	0.212832	0.524011	0.339697	0.795921
455	IGFBP5	EC_RSPO2+	9.16762	4.83579e-20	1.01145e-16	3.6164	0.642105	0.12153	0.520575	0.758391	1.11353
456	QPRT	EC_RSPO2+	9.81639	9.57081e-23	3.0554e-19	1.77606	0.915789	0.397903	0.517887	0.707502	0.569764
457	SPARCL1	EC_RSPO2+	8.77544	1.70238e-18	2.86832e-15	3.54411	0.6	0.0829735	0.517027	0.484901	1.16312
458	PLEKHH2	EC_RSPO2+	8.70602	3.14719e-18	5.02357e-15	3.56451	0.589474	0.0749537	0.51452	0.370193	1.14063
459	COL1A2	EC_RSPO2+	13.6491	2.04491e-42	4.13454e-38	2.80506	1	0.485811	0.514189	1.48575	0.40137
460	OLFML3	EC_RSPO2+	9.02188	1.84896e-19	3.50471e-16	2.05569	0.757895	0.252313	0.505581	0.459216	0.8016
461	SDC2	EC_RSPO2+	8.63466	5.88994e-18	8.9315e-15	2.11824	0.715789	0.211906	0.503883	0.440799	0.893982
462	EDNRA	EC_RSPO2+	8.26625	1.38235e-16	1.71118e-13	2.88153	0.578947	0.0768044	0.502143	0.251991	1.12462
463	CCDC80	EC_RSPO2+	8.13326	4.17905e-16	4.97029e-13	1.75509	0.747368	0.248612	0.498756	0.452682	0.884054
464	SNAI2	EC_RSPO2+	9.39536	5.70197e-21	1.33023e-17	2.02009	0.831579	0.333745	0.497834	0.628067	0.752264
465	PRKG1	EC_RSPO2+	8.3442	7.16957e-17	9.45386e-14	2.6371	0.610526	0.114436	0.496091	0.27967	0.988109
466	TSHZ2	EC_RSPO2+	8.32573	8.38117e-17	1.08163e-13	1.90709	0.715789	0.219926	0.495864	0.417042	0.849571
467	LITAF	EC_RSPO2+	7.91021	2.56951e-15	2.78315e-12	1.73823	0.715789	0.225478	0.490311	0.379746	0.89415
468	DACT3	EC_RSPO2+	7.98589	1.39509e-15	1.56705e-12	2.26816	0.610526	0.120296	0.49023	0.252134	0.992141
469	SULT1E1	EC_RSPO2+	8.5088	1.75743e-17	2.47904e-14	3.43364	0.6	0.120913	0.479087	0.654486	1.0579
470	LRRC17	EC_RSPO2+	8.77101	1.77071e-18	2.90282e-15	1.8615	0.8	0.323874	0.476126	0.552221	0.797077
471	CNTFR	EC_RSPO2+	7.82562	5.05171e-15	5.37573e-12	3.28757	0.526316	0.0521283	0.474187	0.189974	1.13449
472	TAGLN	EC_RSPO2+	7.79618	6.38109e-15	6.56019e-12	2.06412	0.663158	0.190006	0.473152	0.420806	1.16951
473	CCN1	EC_RSPO2+	10.5626	4.44371e-26	1.92527e-22	1.86522	0.968421	0.498766	0.469655	0.903436	0.525357
474	TSHZ3	EC_RSPO2+	7.3362	2.1974e-13	1.75375e-10	1.69371	0.652632	0.187847	0.464785	0.275342	0.984907
475	FZD7	EC_RSPO2+	7.29936	2.89137e-13	2.27765e-10	1.67278	0.652632	0.187847	0.464785	0.308199	1.02065
476	MEST	EC_RSPO2+	7.80871	5.77765e-15	6.04223e-12	1.42326	0.852632	0.3905	0.462132	0.563433	0.766597
477	PMP22	EC_RSPO2+	8.81493	1.19763e-18	2.07552e-15	1.72405	0.831579	0.369525	0.462054	0.59287	0.71275
478	ROR1	EC_RSPO2+	7.4658	8.27983e-14	7.43425e-11	1.76322	0.673684	0.213448	0.460236	0.342606	0.975857
479	FAM13C	EC_RSPO2+	7.44797	9.47885e-14	8.33259e-11	1.92413	0.631579	0.171808	0.459771	0.315733	1.10642
480	RARRES2	EC_RSPO2+	8.09496	5.72842e-16	6.5559e-13	1.80822	0.736842	0.278532	0.45831	0.459064	0.843386
481	NEXN	EC_RSPO2+	7.66394	1.80317e-14	1.793e-11	2.55587	0.568421	0.110734	0.457687	0.283431	1.1374
482	SLITRK6	EC_RSPO2+	7.56346	3.92481e-14	3.77878e-11	3.86313	0.494737	0.0388649	0.455872	0.258788	1.42884
483	SCN7A	EC_RSPO2+	7.52468	5.28513e-14	5.00898e-11	3.71121	0.494737	0.041641	0.453096	0.231633	1.36178
484	RSPO2	EC_RSPO2+	7.46493	8.33436e-14	7.43425e-11	3.48833	0.494737	0.044417	0.45032	0.235843	1.31863
485	GLI3	EC_RSPO2+	7.18127	6.90642e-13	5.1718e-10	1.3914	0.757895	0.308143	0.449752	0.366749	0.857248
486	ISLR	EC_RSPO2+	7.50361	6.20846e-14	5.79355e-11	3.49679	0.505263	0.0567551	0.448508	0.229495	1.31459
487	CCBE1	EC_RSPO2+	7.50037	6.36393e-14	5.84864e-11	4.21604	0.484211	0.0357804	0.44843	0.296052	1.36764
488	MYLK	EC_RSPO2+	7.94203	1.989e-15	2.19354e-12	1.5987	0.789474	0.342381	0.447092	0.476449	0.802863
489	HOXB5	EC_RSPO2+	8.34512	7.11408e-17	9.45386e-14	2.13058	0.726316	0.280691	0.445625	0.588825	0.908541
490	CXCL12	EC_RSPO2+	7.16826	7.59589e-13	5.61874e-10	1.62871	0.589474	0.144355	0.445118	0.333705	1.24733
491	LTBP4	EC_RSPO2+	6.66058	2.72744e-11	1.74111e-08	1.13187	0.684211	0.239358	0.444852	0.320482	0.994502
492	SEMA5A	EC_RSPO2+	7.29607	2.96303e-13	2.30418e-10	3.08588	0.494737	0.0502776	0.444459	0.210227	1.36522
493	PDGFRB	EC_RSPO2+	7.36456	1.77729e-13	1.4568e-10	3.01704	0.515789	0.073103	0.442686	0.255491	1.33911
494	FZD2	EC_RSPO2+	6.73545	1.63419e-11	1.06585e-08	1.36214	0.663158	0.221468	0.44169	0.2859	1.00008
495	SULF1	EC_RSPO2+	7.20704	5.71803e-13	4.33541e-10	2.00173	0.557895	0.118137	0.439758	0.295699	1.18762
496	RGS2	EC_RSPO2+	7.068	1.57186e-12	1.14871e-09	1.9341	0.6	0.161629	0.438371	0.278973	1.20402
497	ARHGEF40	EC_RSPO2+	6.8019	1.0325e-11	6.80733e-09	1.40334	0.684211	0.248612	0.435599	0.291168	0.928788
498	TNFRSF19	EC_RSPO2+	7.29077	3.08183e-13	2.36622e-10	1.61593	0.684211	0.24892	0.43529	0.353658	0.927192
499	VCAN	EC_RSPO2+	11.6726	1.75954e-31	1.18585e-27	2.30953	0.978947	0.544417	0.43453	1.58075	0.376227
500	PTK7	EC_RSPO2+	6.63979	3.1414e-11	1.90545e-08	1.06606	0.884211	0.450339	0.433871	0.452763	0.687147
501	DCN	EC_RSPO2+	7.3537	1.92787e-13	1.55916e-10	4.24224	0.484211	0.0521283	0.432082	0.453533	1.34161
502	EGR1	EC_RSPO2+	9.69377	3.20482e-22	9.25675e-19	1.77901	0.905263	0.475015	0.430248	0.868659	0.579671
503	TBX5	EC_RSPO2+	6.58517	4.5436e-11	2.64997e-08	1.48906	0.621053	0.190932	0.430121	0.263089	1.10585
504	WNT2	EC_RSPO2+	7.06313	1.62788e-12	1.17548e-09	3.23143	0.484211	0.0604565	0.423754	0.247768	1.2941
505	COL5A1	EC_RSPO2+	6.99631	2.62786e-12	1.85344e-09	1.24832	0.778947	0.356262	0.422686	0.388921	0.734341
506	IFI27L2	EC_RSPO2+	6.57286	4.93594e-11	2.85137e-08	1.24589	0.684211	0.263726	0.420484	0.308612	0.862936
507	EMP3	EC_RSPO2+	6.63487	3.2479e-11	1.95054e-08	0.979994	0.915789	0.495373	0.420416	0.664706	0.5916
508	CCDC8	EC_RSPO2+	6.16512	7.04308e-10	3.41764e-07	1.15259	0.652632	0.233189	0.419442	0.229563	0.927611
509	SLIT3	EC_RSPO2+	6.95175	3.6079e-12	2.51541e-09	2.94366	0.484211	0.0647748	0.419436	0.218212	1.24958
510	FZD1	EC_RSPO2+	6.82064	9.06345e-12	6.04124e-09	2.12362	0.547368	0.128007	0.419361	0.248188	1.28092
511	NR2F2-AS1	EC_RSPO2+	6.87061	6.3928e-12	4.35687e-09	2.00974	0.557895	0.138803	0.419092	0.260964	1.14949
512	TRPS1	EC_RSPO2+	6.64351	3.06294e-11	1.87662e-08	1.37589	0.663158	0.248304	0.414854	0.286661	0.93896
513	PKDCC	EC_RSPO2+	6.51559	7.24021e-11	4.06632e-08	1.66079	0.6	0.185996	0.414004	0.285059	1.1892
514	ANTXR1	EC_RSPO2+	6.42392	1.32805e-10	7.12871e-08	1.47594	0.589474	0.176126	0.413348	0.22584	1.03356
515	ZNF493	EC_RSPO2+	6.19099	5.97864e-10	2.92452e-07	1.16276	0.684211	0.272054	0.412156	0.258795	0.884393
516	NR2F1	EC_RSPO2+	6.64956	2.93965e-11	1.81946e-08	1.05403	0.978947	0.570944	0.408004	0.964094	0.495973
517	CARMN	EC_RSPO2+	6.86186	6.79702e-12	4.58089e-09	3.32665	0.473684	0.0672424	0.406442	0.251708	1.38215
518	C7	EC_RSPO2+	6.65907	2.75565e-11	1.74111e-08	2.49306	0.484211	0.0789636	0.405247	0.226377	1.34057
519	HIF3A	EC_RSPO2+	8.16264	3.27769e-16	3.97623e-13	1.37525	0.884211	0.481493	0.402718	0.653019	0.586326
520	TBX2	EC_RSPO2+	6.55503	5.56311e-11	3.18336e-08	2.10585	0.515789	0.115361	0.400429	0.231798	1.17265
521	PALLD	EC_RSPO2+	6.34452	2.23126e-10	1.16672e-07	1.5029	0.568421	0.16934	0.399081	0.246395	1.04502
522	MAGI2-AS3	EC_RSPO2+	6.13762	8.3766e-10	4.00072e-07	0.968518	0.884211	0.486428	0.397782	0.519844	0.671039
523	GATA6	EC_RSPO2+	6.09068	1.12433e-09	5.24594e-07	1.26942	0.568421	0.171499	0.396922	0.218388	1.10952
524	COLEC12	EC_RSPO2+	7.37396	1.6563e-13	1.415e-10	1.52083	0.747368	0.350709	0.396659	0.467969	0.810454
525	ATXN1	EC_RSPO2+	6.11801	9.47495e-10	4.45514e-07	1.38976	0.6	0.203886	0.396114	0.228738	1.06373
526	LINC00632	EC_RSPO2+	6.61569	3.69816e-11	2.17782e-08	2.69688	0.484211	0.0891425	0.395068	0.268335	1.28784
527	FAM110B	EC_RSPO2+	6.33182	2.42284e-10	1.23496e-07	1.79277	0.536842	0.142196	0.394646	0.204006	1.22584
528	CCN2	EC_RSPO2+	8.84993	8.75726e-19	1.60964e-15	1.51349	0.936842	0.542875	0.393967	0.926578	0.555928
529	EFNB1	EC_RSPO2+	5.95806	2.55248e-09	1.11383e-06	0.990432	0.8	0.406231	0.393769	0.460636	0.744668
530	MAF	EC_RSPO2+	5.71146	1.12009e-08	4.46974e-06	0.917173	0.768421	0.374769	0.393652	0.472768	0.810952
531	CRABP2	EC_RSPO2+	6.71811	1.84092e-11	1.18791e-08	1.52578	0.663158	0.27082	0.392337	0.433923	0.981012
532	OGN	EC_RSPO2+	6.6554	2.82537e-11	1.76676e-08	4.36516	0.431579	0.0394818	0.392097	0.316469	1.41177
533	F10	EC_RSPO2+	6.28731	3.23016e-10	1.63274e-07	2.19019	0.473684	0.0838988	0.389785	0.173224	1.20354
534	BNC2	EC_RSPO2+	6.49085	8.53511e-11	4.74959e-08	2.67997	0.473684	0.0842073	0.389477	0.229249	1.30613
535	BCL11A	EC_RSPO2+	5.61218	1.99798e-08	7.57436e-06	0.917689	0.789474	0.400062	0.389412	0.381319	0.780347
536	RND3	EC_RSPO2+	5.76192	8.31638e-09	3.36292e-06	0.990887	0.715789	0.32665	0.389139	0.351235	0.881689
537	MOXD1	EC_RSPO2+	6.46438	1.01712e-10	5.54395e-08	3.48218	0.431579	0.0431832	0.388396	0.195936	1.48918
538	MIR100HG	EC_RSPO2+	6.51586	7.2272e-11	4.06632e-08	1.46559	0.694737	0.306909	0.387828	0.410951	0.990369
539	DSE	EC_RSPO2+	5.79811	6.70664e-09	2.76733e-06	1.06501	0.684211	0.299815	0.384396	0.304917	0.920841
540	PTPN13	EC_RSPO2+	6.06356	1.3314e-09	6.11799e-07	1.61548	0.526316	0.142505	0.383811	0.212092	1.1613
541	LAMA4	EC_RSPO2+	5.71481	1.09825e-08	4.41162e-06	0.883442	0.936842	0.553054	0.383788	0.898919	0.503622
542	GSTA4	EC_RSPO2+	6.62288	3.52273e-11	2.09485e-08	0.966809	0.894737	0.512647	0.38209	0.515618	0.561902
543	EPHB3	EC_RSPO2+	6.27748	3.4411e-10	1.71084e-07	2.16224	0.494737	0.113819	0.380918	0.193919	1.23033
544	PLAGL1	EC_RSPO2+	5.38459	7.2609e-08	2.39357e-05	0.757356	0.915789	0.535163	0.380626	0.562541	0.583948
545	JARID2	EC_RSPO2+	5.93224	2.98829e-09	1.28552e-06	1.14665	0.673684	0.293337	0.380347	0.304051	0.903665
546	IRF2BPL	EC_RSPO2+	5.55394	2.79297e-08	1.02054e-05	0.918014	0.768421	0.389574	0.378847	0.354026	0.808688
547	AC020916.1	EC_RSPO2+	5.69645	1.22331e-08	4.84973e-06	1.02893	0.768421	0.391733	0.376688	0.490598	0.908149
548	PTPRD	EC_RSPO2+	5.9492	2.69452e-09	1.16742e-06	1.23298	0.642105	0.265885	0.37622	0.298426	0.988244
549	SRGAP3	EC_RSPO2+	6.14945	7.77511e-10	3.74292e-07	2.69896	0.431579	0.0555213	0.376058	0.160341	1.38017
550	SERPINE2	EC_RSPO2+	5.5399	3.02648e-08	1.08624e-05	0.755264	0.694737	0.318939	0.375798	0.317608	0.91638
551	PRSS35	EC_RSPO2+	6.27921	3.40306e-10	1.70592e-07	4.56422	0.4	0.0246761	0.375324	0.212569	1.54169
552	ARSI	EC_RSPO2+	6.12385	9.13427e-10	4.3285e-07	2.88608	0.421053	0.0468846	0.374168	0.14217	1.34551
553	PEG3	EC_RSPO2+	5.90226	3.58557e-09	1.51032e-06	1.26568	0.652632	0.280074	0.372558	0.370968	1.05237
554	PLEKHA5	EC_RSPO2+	5.60229	2.11538e-08	7.95256e-06	0.934379	0.726316	0.35657	0.369746	0.333017	0.802938
555	NKAIN4	EC_RSPO2+	6.05492	1.40489e-09	6.40715e-07	3.02212	0.410526	0.0419494	0.368577	0.157505	1.56874
556	AUXG01000058.1	EC_RSPO2+	5.90474	3.53194e-09	1.49814e-06	1.44626	0.557895	0.189698	0.368197	0.302927	1.21076
557	THBS1	EC_RSPO2+	6.23097	4.63565e-10	2.28601e-07	1.88031	0.526316	0.158853	0.367463	0.300995	1.15889
558	ERBB2	EC_RSPO2+	5.83981	5.22594e-09	2.17113e-06	1.62881	0.515789	0.150833	0.364957	0.186243	1.20697
559	MYL9	EC_RSPO2+	5.66322	1.48555e-08	5.73933e-06	0.916463	0.736842	0.372301	0.364541	0.420596	0.846564
560	EGFR	EC_RSPO2+	5.97486	2.30286e-09	1.01958e-06	2.36081	0.431579	0.0672424	0.364337	0.152528	1.32652
561	ROBO2	EC_RSPO2+	6.07145	1.26762e-09	5.86937e-07	2.87107	0.431579	0.0678593	0.36372	0.219686	1.43025
562	ITPR1	EC_RSPO2+	5.23966	1.60874e-07	4.78332e-05	0.895929	0.621053	0.257557	0.363496	0.258364	1.05708
563	PRKCB	EC_RSPO2+	5.53304	3.14732e-08	1.1164e-05	1.22483	0.589474	0.226095	0.363379	0.293934	1.08899
564	SSPN	EC_RSPO2+	5.8894	3.87593e-09	1.62137e-06	2.64117	0.410526	0.0487353	0.361791	0.136592	1.39252
565	ZEB2	EC_RSPO2+	9.45792	3.14131e-21	8.24839e-18	1.57463	0.978947	0.619679	0.359268	1.02321	0.514841
566	COLEC11	EC_RSPO2+	5.79368	6.88603e-09	2.80322e-06	1.86001	0.494737	0.141271	0.353466	0.26719	1.29886
567	SERINC2	EC_RSPO2+	5.32436	1.01309e-07	3.2342e-05	0.934278	0.663158	0.310302	0.352856	0.296555	0.923486
568	PMM1	EC_RSPO2+	5.59683	2.18301e-08	8.12349e-06	1.5882	0.473684	0.121221	0.352463	0.153771	1.24916
569	L1TD1	EC_RSPO2+	5.53806	3.05838e-08	1.09123e-05	1.53355	0.473684	0.121221	0.352463	0.227282	1.49988
570	SELENBP1	EC_RSPO2+	5.50165	3.76249e-08	1.28936e-05	1.04963	0.663158	0.311536	0.351622	0.300335	0.922207
571	PJA1	EC_RSPO2+	5.37487	7.66385e-08	2.51275e-05	1.0704	0.6	0.250463	0.349537	0.222845	0.985254
572	DISP1	EC_RSPO2+	5.60159	2.12397e-08	7.95256e-06	1.2879	0.589474	0.241209	0.348265	0.245095	1.06724
573	FLNC	EC_RSPO2+	5.56442	2.63022e-08	9.669e-06	1.98721	0.431579	0.0835904	0.347989	0.145142	1.39961
574	SETBP1	EC_RSPO2+	5.33549	9.52875e-08	3.05807e-05	1.13829	0.578947	0.231647	0.3473	0.230445	1.05943
575	PPP1R12B	EC_RSPO2+	5.51413	3.50508e-08	1.20798e-05	1.4225	0.568421	0.22116	0.347261	0.234075	1.22465
576	RBMS3	EC_RSPO2+	5.28763	1.23913e-07	3.81526e-05	1.11367	0.610526	0.264035	0.346492	0.264931	1.06421
577	GABPB1-AS1	EC_RSPO2+	7.03245	2.02935e-12	1.44815e-09	1.10115	0.915789	0.56971	0.346079	0.696519	0.566185
578	HAS2	EC_RSPO2+	5.29595	1.18401e-07	3.68295e-05	1.1042	0.631579	0.285626	0.345953	0.361933	1.09713
579	NFIA	EC_RSPO2+	9.19928	3.60373e-20	7.80671e-17	1.43994	0.989474	0.645281	0.344193	1.06545	0.443869
580	SEC24D	EC_RSPO2+	5.2443	1.56873e-07	4.68734e-05	0.970611	0.642105	0.300123	0.341982	0.259307	0.905625
581	PLPP3	EC_RSPO2+	5.304	1.13295e-07	3.56064e-05	0.765383	0.905263	0.563541	0.341722	0.615828	0.62497
582	OSR1	EC_RSPO2+	5.29271	1.2052e-07	3.72972e-05	1.38223	0.494737	0.154534	0.340203	0.22956	1.36111
583	COL9A3	EC_RSPO2+	5.54778	2.89312e-08	1.05081e-05	1.44668	0.526316	0.18723	0.339086	0.294968	1.29998
584	SMARCD3	EC_RSPO2+	5.46179	4.71368e-08	1.58841e-05	1.91006	0.442105	0.10364	0.338466	0.167263	1.43556
585	FBXO17	EC_RSPO2+	5.40523	6.47261e-08	2.15716e-05	0.872138	0.757895	0.419803	0.338092	0.38552	0.738767
586	S1PR3	EC_RSPO2+	5.61439	1.97256e-08	7.52502e-06	1.52613	0.557895	0.220543	0.337352	0.308466	1.17975
587	IKZF4	EC_RSPO2+	5.48123	4.22372e-08	1.43929e-05	1.82173	0.452632	0.11752	0.335112	0.165722	1.26895
588	ALDH1A2	EC_RSPO2+	5.32069	1.03376e-07	3.28291e-05	1.47935	0.536842	0.202036	0.334806	0.293593	1.32742
589	COL16A1	EC_RSPO2+	5.52564	3.28293e-08	1.15773e-05	3.3356	0.368421	0.0342381	0.334183	0.128145	1.56094
590	COL6A1	EC_RSPO2+	9.74336	1.96938e-22	5.97272e-19	1.39794	0.989474	0.657002	0.332472	0.967293	0.397724
591	SFRP1	EC_RSPO2+	6.46341	1.02368e-10	5.54395e-08	1.49345	0.736842	0.40438	0.332462	0.598393	0.938168
592	ZFHX4	EC_RSPO2+	5.29627	1.18192e-07	3.68295e-05	1.64344	0.452632	0.121838	0.330793	0.186704	1.3401
593	S1PR2	EC_RSPO2+	5.26472	1.40401e-07	4.23688e-05	1.62153	0.463158	0.132634	0.330524	0.165146	1.348
594	RUNX1T1	EC_RSPO2+	5.54244	2.98291e-08	1.07697e-05	0.838034	0.905263	0.576496	0.328767	0.67236	0.580182
595	MIR503HG	EC_RSPO2+	5.44142	5.28573e-08	1.77133e-05	1.37934	0.568421	0.240901	0.32752	0.303951	1.16707
596	FOSB	EC_RSPO2+	7.4195	1.17563e-13	1.0187e-10	1.33911	0.884211	0.557989	0.326222	0.951199	0.624286
597	CNTN4	EC_RSPO2+	5.26629	1.39208e-07	4.22191e-05	2.16236	0.389474	0.0641579	0.325316	0.149673	1.50925
598	DES	EC_RSPO2+	5.30934	1.10021e-07	3.47574e-05	3.05877	0.357895	0.0363973	0.321497	0.136202	1.67695
599	IAH1	EC_RSPO2+	5.51969	3.39589e-08	1.1838e-05	0.980326	0.694737	0.373843	0.320894	0.346848	0.810408
600	GYG1	EC_RSPO2+	5.79373	6.88382e-09	2.80322e-06	1.03754	0.789474	0.470697	0.318777	0.467182	0.788149
601	KRT8	EC_RSPO2+	6.40161	1.53743e-10	8.10906e-08	1.18752	0.905263	0.589759	0.315504	0.742798	0.739558
602	ZNF397	EC_RSPO2+	5.36304	8.18335e-08	2.65438e-05	1.12322	0.621053	0.306601	0.314452	0.294645	0.939052
603	TFDP2	EC_RSPO2+	5.40177	6.59864e-08	2.18714e-05	0.803707	0.863158	0.554287	0.30887	0.52966	0.622259
604	LGALS1	EC_RSPO2+	6.41544	1.40414e-10	7.471e-08	1.24183	0.915789	0.6095	0.306289	1.47454	0.568178
605	CDK6	EC_RSPO2+	6.33712	2.34107e-10	1.20339e-07	0.920752	0.947368	0.642196	0.305172	0.741858	0.50983
606	TPM1	EC_RSPO2+	10.9314	8.15758e-28	4.49824e-24	1.8059	0.968421	0.667181	0.30124	1.19387	0.480367
607	NFIC	EC_RSPO2+	5.37114	7.82398e-08	2.55146e-05	0.750537	0.884211	0.598088	0.286123	0.586693	0.529317
608	MYADM	EC_RSPO2+	6.33836	2.32227e-10	1.20339e-07	0.928032	0.947368	0.668106	0.279262	0.910745	0.467638
609	MFAP2	EC_RSPO2+	6.46611	1.00556e-10	5.54395e-08	0.981753	0.915789	0.640037	0.275752	0.771256	0.545169
610	H19	EC_RSPO2+	5.51662	3.4559e-08	1.19784e-05	0.832379	0.968421	0.706663	0.261758	1.26669	0.450085
611	MEIS2	EC_RSPO2+	5.47545	4.36394e-08	1.47877e-05	0.738886	0.905263	0.659778	0.245485	0.756862	0.485812
612	PBX1	EC_RSPO2+	5.92997	3.02987e-09	1.29423e-06	0.811455	0.989474	0.758174	0.2313	1.07678	0.435427
613	EPB41L4A-AS1	EC_RSPO2+	5.26899	1.37176e-07	4.18117e-05	0.704078	0.894737	0.66533	0.229407	0.684925	0.501064
614	SEPTIN11	EC_RSPO2+	5.33949	9.32104e-08	3.00732e-05	0.769569	0.957895	0.744602	0.213293	0.993754	0.462983
615	RAB34	EC_RSPO2+	5.67916	1.35358e-08	5.29695e-06	0.683958	0.989474	0.77884	0.210633	0.880265	0.375901
616	KCNQ1OT1	EC_RSPO2+	8.2904	1.12868e-16	1.42628e-13	1.3442	1	0.795188	0.204812	1.8239	0.309946
617	MEG3	EC_RSPO2+	7.62142	2.50891e-14	2.45453e-11	1.15994	0.978947	0.789636	0.189311	1.70458	0.29689
618	VCAN	EC_TAL1+	26.8024	3.02864e-158	1.41312e-154	2.5809	0.901493	0.470191	0.431301	1.3884	0.583908
619	BEX1	EC_TAL1+	18.0839	4.27132e-73	2.1956e-70	2.73412	0.58209	0.188601	0.393488	0.579947	1.05093
620	NR2F1	EC_TAL1+	23.0066	4.00575e-117	6.07432e-114	1.92917	0.895522	0.503937	0.391585	1.14788	0.56833
621	TFPI2	EC_TAL1+	20.0986	7.58754e-90	5.97701e-87	2.64654	0.689552	0.300337	0.389215	1.05307	0.875406
622	COL4A6	EC_TAL1+	17.7756	1.09223e-70	5.25798e-68	2.58772	0.574627	0.189726	0.384901	0.494951	1.02699
623	LAPTM4B	EC_TAL1+	23.9759	4.96365e-127	9.12348e-124	1.79903	0.950746	0.586052	0.364695	1.41154	0.37944
624	FAT1	EC_TAL1+	21.0996	8.0178e-99	7.844e-96	2.1555	0.762687	0.449569	0.313118	0.915109	0.764055
625	QPRT	EC_TAL1+	17.2359	1.42875e-66	6.32573e-64	1.81772	0.662687	0.349831	0.312855	0.576292	0.86351
626	COL2A1	EC_TAL1+	14.6853	8.00378e-49	2.13867e-46	2.27004	0.519403	0.211099	0.308304	0.43984	1.18973
627	CADM1	EC_TAL1+	17.9943	2.16083e-72	1.09223e-69	1.72404	0.732836	0.43832	0.294516	0.763829	0.78703
628	SLC16A3	EC_TAL1+	16.1085	2.22276e-58	7.97773e-56	1.78565	0.641791	0.377203	0.264588	0.594847	0.910451
629	SLC38A1	EC_TAL1+	14.8479	7.17745e-50	1.97889e-47	1.51118	0.655224	0.391451	0.263773	0.615137	0.875776
630	USP18	EC_TAL1+	13.3432	1.2973e-40	2.4823e-38	1.68082	0.577612	0.31646	0.261151	0.646892	1.03694
631	CKB	EC_TAL1+	13.6316	2.5971e-42	5.56642e-40	1.40754	0.640299	0.388451	0.251847	0.649623	0.913761
632	MYCN	EC_TAL1+	11.6849	1.52317e-31	1.98688e-29	2.25558	0.416418	0.166479	0.249939	0.321144	1.34523
633	IGDCC3	EC_TAL1+	16.7771	3.59011e-63	1.48137e-60	1.30361	0.791045	0.542557	0.248488	0.816065	0.663222
634	CENPV	EC_TAL1+	13.0057	1.13625e-38	2.03305e-36	1.54117	0.597015	0.353956	0.243059	0.597445	1.02849
635	BEX2	EC_TAL1+	12.3283	6.37651e-35	9.89192e-33	1.85844	0.483582	0.24222	0.241362	0.359337	1.18702
636	BAMBI	EC_TAL1+	10.9356	7.78628e-28	8.40364e-26	2.10719	0.40597	0.167604	0.238366	0.312876	1.41908
637	PEG3	EC_TAL1+	12.2903	1.02066e-34	1.5753e-32	1.9841	0.480597	0.24297	0.237627	0.406352	1.22803
638	HOXB4	EC_TAL1+	13.098	3.37921e-39	6.1368e-37	1.53787	0.564179	0.331084	0.233095	0.429726	1.02706
639	COL27A1	EC_TAL1+	11.582	5.0822e-31	6.41725e-29	1.86415	0.455224	0.224597	0.230627	0.314572	1.24694
640	AL162581.1	EC_TAL1+	15.0772	2.28691e-51	6.63707e-49	1.48634	0.670149	0.43982	0.230329	0.611509	0.873188
641	COL1A2	EC_TAL1+	13.6042	3.77951e-42	8.01573e-40	1.22385	0.68209	0.454818	0.227271	0.700711	0.838743
642	PRKCB	EC_TAL1+	10.5199	6.99617e-26	6.85557e-24	1.82141	0.414925	0.191601	0.223324	0.31096	1.33063
643	HBZ	EC_TAL1+	12.0435	2.09757e-33	3.01494e-31	1.29653	0.565672	0.344207	0.221465	0.482023	1.09721
644	COL4A5	EC_TAL1+	14.5453	6.25341e-48	1.62793e-45	1.72916	0.6	0.381327	0.218673	0.519092	0.986802
645	ROR1	EC_TAL1+	10.1772	2.50789e-24	2.31183e-22	1.83409	0.398507	0.183352	0.215155	0.268608	1.37816
646	SEPTIN6	EC_TAL1+	10.5891	3.34668e-26	3.32781e-24	1.63899	0.471642	0.263217	0.208425	0.405358	1.26546
647	FZD10	EC_TAL1+	10.289	7.90135e-25	7.43046e-23	1.43959	0.476119	0.268841	0.207278	0.379847	1.20605
648	PARD3	EC_TAL1+	15.0127	6.06698e-51	1.74407e-48	1.43125	0.665672	0.462317	0.203354	0.564528	0.848794
649	MEST	EC_TAL1+	12.7162	4.80603e-37	8.05289e-35	1.67086	0.564179	0.36333	0.20085	0.51631	1.07892
650	FBN2	EC_TAL1+	11.6192	3.29027e-31	4.20156e-29	1.52652	0.520896	0.321335	0.199561	0.420921	1.12115
651	HAPLN1	EC_TAL1+	14.5306	7.74994e-48	1.99187e-45	1.21392	0.840299	0.64342	0.196879	1.37205	0.609185
652	PBX1	EC_TAL1+	24.5611	3.29395e-133	7.13564e-130	1.80121	0.919403	0.725909	0.193494	1.35452	0.502213
653	ENC1	EC_TAL1+	14.8726	4.96145e-50	1.39325e-47	1.42564	0.702985	0.510311	0.192674	0.707393	0.849776
654	KCNQ1OT1	EC_TAL1+	21.7869	3.08622e-105	3.46663e-102	1.58581	0.953731	0.762655	0.191077	1.78033	0.427639
655	P4HA1	EC_TAL1+	15.3038	7.20696e-53	2.15343e-50	1.67216	0.655224	0.467192	0.188032	0.646109	0.903052
656	PTCH1	EC_TAL1+	10.4374	1.67339e-25	1.61369e-23	1.75221	0.455224	0.267717	0.187507	0.387359	1.2869
657	PLAT	EC_TAL1+	12.5827	2.63024e-36	4.18739e-34	1.56115	0.601493	0.418073	0.18342	0.669358	1.01883
658	TAL1	EC_TAL1+	13.2067	8.03048e-40	1.48054e-37	1.63068	0.591045	0.419948	0.171097	0.544451	1.03039
659	ODC1	EC_TAL1+	13.9605	2.71613e-44	6.21696e-42	1.3501	0.744776	0.577053	0.167723	0.905787	0.830518
660	GSTM3	EC_TAL1+	13.6975	1.05147e-42	2.29417e-40	1.17035	0.689552	0.52381	0.165743	0.601452	0.810849
661	HOXB3	EC_TAL1+	10.5368	5.84318e-26	5.75363e-24	1.27407	0.541791	0.376828	0.164963	0.440275	1.07631
662	SEPTIN11	EC_TAL1+	14.3903	5.95675e-47	1.48688e-44	0.90492	0.88209	0.71766	0.164429	0.974592	0.518489
663	KIT	EC_TAL1+	13.0675	5.05239e-39	9.12077e-37	1.00554	0.767164	0.608549	0.158615	0.796056	0.709568
664	AURKB	EC_TOP2A+	31.7622	2.15431e-221	1.00517e-217	3.65251	0.776	0.165597	0.610403	0.779977	0.711104
665	DLGAP5	EC_TOP2A+	28.4956	1.32931e-178	3.66502e-175	3.76185	0.703	0.123663	0.579337	0.703524	0.898062
666	CCNA2	EC_TOP2A+	28.846	5.68608e-183	1.64236e-179	3.44788	0.72	0.14463	0.57537	0.630126	0.823922
667	UBE2C	EC_TOP2A+	33.6876	8.7764e-249	8.87236e-245	3.77181	0.835	0.261874	0.573126	1.20004	0.688651
668	TPX2	EC_TOP2A+	33.2519	1.9154e-242	1.45226e-238	3.49718	0.827	0.254172	0.572828	1.09969	0.624788
669	MKI67	EC_TOP2A+	32.5563	1.70687e-232	9.41198e-229	3.58519	0.812	0.247754	0.564246	1.21164	0.623108
670	PBK	EC_TOP2A+	27.0654	2.5167e-161	5.08842e-158	3.32208	0.683	0.129653	0.553347	0.532647	0.900847
671	HMMR	EC_TOP2A+	25.8748	1.28107e-147	1.68923e-144	3.67036	0.639	0.0988447	0.540155	0.594635	0.998521
672	CDK1	EC_TOP2A+	30.0759	1.00199e-198	3.79853e-195	3.33877	0.764	0.225931	0.538069	0.857831	0.740799
673	SPC25	EC_TOP2A+	25.8349	3.59488e-147	4.63938e-144	3.47183	0.641	0.104407	0.536593	0.448523	0.967326
674	RRM2	EC_TOP2A+	27.0026	1.37889e-160	2.69799e-157	2.81113	0.737	0.202824	0.534176	0.710922	0.823203
675	CENPE	EC_TOP2A+	27.6473	3.00428e-168	6.50813e-165	3.43136	0.705	0.173727	0.531273	0.744619	0.869564
676	GTSE1	EC_TOP2A+	26.5623	1.85316e-155	3.21159e-152	3.39897	0.67	0.143346	0.526654	0.603656	0.896695
677	ASPM	EC_TOP2A+	28.0682	2.39303e-173	5.80607e-170	3.41258	0.718	0.192555	0.525445	0.868012	0.829041
678	NCAPG	EC_TOP2A+	26.1902	3.4346e-151	4.73475e-148	3.14095	0.676	0.15062	0.52538	0.569506	0.890813
679	TOP2A	EC_TOP2A+	34.6583	3.34758e-263	5.07627e-259	3.70624	0.854	0.330338	0.523662	1.4996	0.560676
680	CDKN3	EC_TOP2A+	26.5601	1.96363e-155	3.30849e-152	3.32504	0.682	0.159606	0.522394	0.593374	0.942077
681	NUF2	EC_TOP2A+	25.5263	1.00748e-143	1.19823e-140	3.39067	0.642	0.123235	0.518765	0.486731	0.967323
682	KIF11	EC_TOP2A+	26.4047	1.21005e-153	1.70691e-150	3.21847	0.677	0.158323	0.518677	0.564588	0.889387
683	BIRC5	EC_TOP2A+	30.6716	1.35993e-206	5.49918e-203	2.77522	0.832	0.314934	0.517066	1.02524	0.619691
684	NDC80	EC_TOP2A+	24.8743	1.41333e-136	1.58753e-133	3.40515	0.625	0.113393	0.511607	0.484013	0.998252
685	H1-5	EC_TOP2A+	26.4628	2.60164e-154	3.94512e-151	4.14522	0.662	0.155327	0.506673	0.985856	0.973024
686	CCNB1	EC_TOP2A+	29.0884	5.02818e-186	1.52495e-182	3.29803	0.765	0.262302	0.502698	0.933919	0.808184
687	KIF23	EC_TOP2A+	23.9627	6.81497e-127	7.25208e-124	3.64703	0.589	0.0868635	0.502136	0.436151	1.07874
688	CDC20	EC_TOP2A+	25.8953	7.51574e-148	1.01305e-144	3.15168	0.688	0.19555	0.49245	0.728408	0.918958
689	PRR11	EC_TOP2A+	26.4981	1.02029e-154	1.67261e-151	2.93092	0.707	0.218656	0.488344	0.663152	0.833585
690	TK1	EC_TOP2A+	26.9549	4.9988e-160	9.47523e-157	2.37507	0.801	0.312794	0.488206	0.842363	0.719801
691	PIMREG	EC_TOP2A+	23.473	7.70721e-122	7.66375e-119	3.25073	0.598	0.110398	0.487602	0.424393	1.0708
692	PLK1	EC_TOP2A+	23.4292	2.15622e-121	2.10948e-118	3.7024	0.58	0.0924262	0.487574	0.513647	1.11338
693	FOXM1	EC_TOP2A+	24.1849	3.20679e-129	3.47341e-126	2.8904	0.642	0.156183	0.485817	0.461755	0.948433
694	KIF2C	EC_TOP2A+	23.3929	5.04693e-121	4.85915e-118	3.09098	0.606	0.124091	0.481909	0.419556	1.03581
695	KIF4A	EC_TOP2A+	23.2335	2.08651e-119	1.97749e-116	3.08509	0.601	0.121523	0.479477	0.429145	1.03088
696	TACC3	EC_TOP2A+	26.9144	1.49168e-159	2.7418e-156	2.70571	0.731	0.255028	0.475972	0.640604	0.787923
697	BUB1B	EC_TOP2A+	22.97	9.30033e-117	8.2959e-114	3.01192	0.604	0.138211	0.465789	0.438113	1.02946
698	CCNB2	EC_TOP2A+	26.4714	2.07086e-154	3.30552e-151	2.75457	0.735	0.27086	0.46414	0.753912	0.820509
699	KIF15	EC_TOP2A+	22.6355	1.93646e-113	1.67797e-110	2.98825	0.595	0.133077	0.461923	0.430515	1.04095
700	DEPDC1	EC_TOP2A+	21.5142	1.1459e-102	8.27447e-100	3.76005	0.523	0.0646128	0.458387	0.364421	1.21451
701	KIFC1	EC_TOP2A+	22.0279	1.55768e-107	1.22704e-104	3.15228	0.567	0.11211	0.45489	0.38136	1.1027
702	CKAP2L	EC_TOP2A+	21.669	4.02521e-104	3.09055e-101	3.21677	0.553	0.102696	0.450304	0.369841	1.11442
703	CDCA8	EC_TOP2A+	21.5211	9.8825e-103	7.31016e-100	3.30275	0.546	0.0958494	0.450151	0.375987	1.16396
704	MAD2L1	EC_TOP2A+	27.7399	2.30444e-169	5.17697e-166	2.1671	0.822	0.380402	0.441598	0.812003	0.622398
705	ZWINT	EC_TOP2A+	26.4426	4.43788e-154	6.56546e-151	2.30287	0.774	0.333761	0.440239	0.745234	0.724479
706	CENPM	EC_TOP2A+	22.2725	6.8226e-110	5.59232e-107	2.35005	0.652	0.21181	0.44019	0.459667	0.961513
707	PTTG1	EC_TOP2A+	28.2012	5.65964e-175	1.45676e-171	2.619	0.813	0.373556	0.439444	1.03461	0.708914
708	KNL1	EC_TOP2A+	21.5203	1.00511e-102	7.3453e-100	2.68448	0.589	0.151904	0.437096	0.435195	1.04433
709	H1-1	EC_TOP2A+	24.5465	4.71032e-133	5.19471e-130	3.55189	0.656	0.219512	0.436488	0.93679	0.967022
710	CDCA2	EC_TOP2A+	20.5079	1.83142e-93	1.15715e-90	3.72926	0.5	0.0646128	0.435387	0.334603	1.24777
711	CDCA3	EC_TOP2A+	20.4326	8.5732e-93	5.36099e-90	3.51726	0.505	0.0710312	0.433969	0.327907	1.2711
712	AURKA	EC_TOP2A+	21.048	2.38728e-98	1.64549e-95	3.30204	0.543	0.10997	0.43303	0.406266	1.20956
713	H2AC14	EC_TOP2A+	20.7091	2.86808e-95	1.91172e-92	4.12316	0.51	0.0800171	0.429983	0.50618	1.31859
714	UBE2T	EC_TOP2A+	23.9402	1.16908e-126	1.20189e-123	2.24349	0.724	0.296106	0.427894	0.632286	0.831316
715	TTK	EC_TOP2A+	20.5088	1.79705e-93	1.14739e-90	3.40684	0.518	0.0902867	0.427713	0.342265	1.23367
716	HJURP	EC_TOP2A+	20.1298	4.04311e-90	2.38096e-87	3.35069	0.506	0.0787334	0.427267	0.312023	1.24687
717	H3C2	EC_TOP2A+	19.9197	2.74672e-88	1.57174e-85	4.16864	0.479	0.0581943	0.420806	0.375912	1.32586
718	PRC1	EC_TOP2A+	20.527	1.23549e-93	7.9723e-91	2.87477	0.552	0.132649	0.419351	0.370346	1.15422
719	DIAPH3	EC_TOP2A+	20.1413	3.21117e-90	1.90958e-87	2.78866	0.541	0.123235	0.417765	0.349919	1.12672
720	CEP55	EC_TOP2A+	19.6089	1.29744e-85	7.15433e-83	3.39451	0.494	0.080445	0.413555	0.332889	1.31009
721	BUB1	EC_TOP2A+	19.7561	7.10318e-87	3.98936e-84	3.08098	0.517	0.104407	0.412593	0.347617	1.24439
722	NCAPH	EC_TOP2A+	19.5925	1.79339e-85	9.8e-83	2.70897	0.529	0.117672	0.411328	0.31897	1.1763
723	PCLAF	EC_TOP2A+	28.2005	5.76401e-175	1.45676e-171	2.09269	0.89	0.483954	0.406046	1.17441	0.552286
724	SGO2	EC_TOP2A+	22.3491	1.23318e-110	1.02466e-107	2.46729	0.656	0.251177	0.404823	0.563125	0.957471
725	KIF20B	EC_TOP2A+	23.9524	8.721e-127	9.12036e-124	2.17646	0.727	0.323064	0.403936	0.678185	0.785786
726	H2AX	EC_TOP2A+	25.7751	1.68484e-146	2.12908e-143	2.30849	0.76	0.357296	0.402704	0.742336	0.751522
727	H2BC9	EC_TOP2A+	20.4164	1.19637e-92	7.33001e-90	2.30263	0.607	0.205819	0.401181	0.427949	1.03715
728	MYBL2	EC_TOP2A+	19.7478	8.37129e-87	4.65843e-84	2.27734	0.586	0.187848	0.398152	0.420924	1.04463
729	KIF20A	EC_TOP2A+	18.7289	2.87772e-78	1.40767e-75	3.24197	0.479	0.0830124	0.395988	0.324458	1.30882
730	CENPF	EC_TOP2A+	31.4716	2.12637e-217	9.21263e-214	3.13974	0.84	0.444587	0.395413	1.63991	0.58253
731	CDCA5	EC_TOP2A+	19.1571	8.43856e-82	4.41249e-79	2.41798	0.55	0.156183	0.393817	0.358897	1.13716
732	ARHGAP11A	EC_TOP2A+	19.4328	4.07485e-84	2.18729e-81	2.76107	0.534	0.140351	0.393649	0.379293	1.16788
733	RAD51AP1	EC_TOP2A+	19.763	6.19534e-87	3.512e-84	2.14792	0.606	0.212666	0.393334	0.42523	1.04092
734	NUSAP1	EC_TOP2A+	18.5789	4.76297e-77	2.31122e-74	3.4174	0.468	0.0757381	0.392262	0.292691	1.35772
735	SGO1	EC_TOP2A+	19.0429	7.52319e-81	3.86717e-78	2.43238	0.545	0.15276	0.39224	0.346189	1.13999
736	CENPW	EC_TOP2A+	27.1981	6.84702e-163	1.43211e-159	2.01232	0.837	0.445871	0.391129	0.836722	0.62586
737	SPAG5	EC_TOP2A+	18.4022	1.26196e-75	5.93374e-73	2.93428	0.485	0.0962773	0.388723	0.280603	1.30119
738	MELK	EC_TOP2A+	18.0247	1.24702e-72	5.6029e-70	2.41241	0.513	0.132221	0.380779	0.296501	1.23829
739	SPC24	EC_TOP2A+	18.0298	1.13719e-72	5.14756e-70	2.52951	0.505	0.127086	0.377914	0.292251	1.24836
740	MXD3	EC_TOP2A+	17.9601	3.9983e-72	1.77023e-69	2.77379	0.49	0.115105	0.374895	0.301628	1.31485
741	H2AC11	EC_TOP2A+	17.8422	3.32244e-71	1.46033e-68	3.26102	0.461	0.0872914	0.373709	0.322661	1.3542
742	SHCBP1	EC_TOP2A+	17.7334	2.3168e-70	9.9665e-68	2.54083	0.496	0.124947	0.371053	0.291083	1.28418
743	CENPK	EC_TOP2A+	22.1793	5.44311e-109	4.4021e-106	1.80527	0.749	0.379119	0.369881	0.640304	0.781056
744	RACGAP1	EC_TOP2A+	17.4426	3.91732e-68	1.60547e-65	2.90558	0.462	0.0941378	0.367862	0.268497	1.33912
745	CIP2A	EC_TOP2A+	18.2724	1.37345e-74	6.4083e-72	2.05279	0.574	0.206675	0.367325	0.355944	1.10587
746	H2AC12	EC_TOP2A+	17.1183	1.08327e-65	4.29458e-63	3.86122	0.42	0.0569106	0.363089	0.302647	1.49428
747	CENPN	EC_TOP2A+	18.8615	2.36541e-79	1.19564e-76	1.90834	0.622	0.260591	0.361409	0.411371	1.01921
748	CLSPN	EC_TOP2A+	18.0851	4.17956e-73	1.90613e-70	1.56347	0.686	0.329054	0.356946	0.63994	0.886482
749	CENPA	EC_TOP2A+	16.6256	4.54764e-62	1.67177e-59	3.42862	0.414	0.0586222	0.355378	0.25461	1.47476
750	KIF14	EC_TOP2A+	16.5748	1.06028e-61	3.80546e-59	3.37324	0.417	0.0620454	0.354955	0.267577	1.49316
751	H2AC17	EC_TOP2A+	17.6533	9.60633e-70	4.0747e-67	3.229	0.481	0.128798	0.352202	0.449356	1.35632
752	SKA3	EC_TOP2A+	16.5895	8.30077e-62	3.01492e-59	2.69825	0.45	0.0979889	0.352011	0.239775	1.39019
753	KIF22	EC_TOP2A+	21.9453	9.59956e-107	7.46501e-104	1.87397	0.723	0.371416	0.351584	0.584155	0.813021
754	ASF1B	EC_TOP2A+	16.4553	7.67827e-61	2.70775e-58	2.15751	0.495	0.144202	0.350798	0.293033	1.30384
755	PHF19	EC_TOP2A+	18.7851	9.99808e-79	4.97085e-76	2.08279	0.6	0.249465	0.350535	0.457781	1.05158
756	TRIP13	EC_TOP2A+	16.7657	4.34714e-63	1.648e-60	2.18019	0.506	0.156611	0.349389	0.280847	1.25397
757	ANLN	EC_TOP2A+	16.9351	2.48119e-64	9.64737e-62	2.55513	0.476	0.127086	0.348914	0.293923	1.27621
758	CENPU	EC_TOP2A+	17.436	4.3975e-68	1.79017e-65	1.7522	0.609	0.260163	0.348837	0.439116	1.06065
759	NCAPD2	EC_TOP2A+	20.0813	1.07623e-89	6.27689e-87	1.92014	0.652	0.304664	0.347336	0.475863	0.907547
760	NEK2	EC_TOP2A+	16.1422	1.28854e-58	4.29437e-56	3.36319	0.406	0.0599059	0.346094	0.247138	1.53808
761	TYMS	EC_TOP2A+	25.7298	5.41958e-146	6.57461e-143	2.03575	0.818	0.473684	0.344316	1.06846	0.620204
762	ORC6	EC_TOP2A+	17.7908	8.32546e-71	3.63301e-68	1.46861	0.685	0.341036	0.343964	0.556485	0.873287
763	H2AC16	EC_TOP2A+	15.9912	1.47158e-57	4.79892e-55	4.08079	0.385	0.0427899	0.34221	0.256675	1.59018
764	ESCO2	EC_TOP2A+	15.8315	1.88796e-56	5.99561e-54	2.48997	0.437	0.0967052	0.340295	0.248169	1.42851
765	CIT	EC_TOP2A+	15.9466	3.01069e-57	9.76557e-55	2.62198	0.436	0.0967052	0.339295	0.235722	1.3897
766	C21orf58	EC_TOP2A+	16.6105	5.84619e-62	2.13619e-59	1.95469	0.532	0.192982	0.339018	0.33529	1.17224
767	H3C8	EC_TOP2A+	15.7389	8.19098e-56	2.57426e-53	4.24789	0.376	0.0385109	0.337489	0.26054	1.66303
768	FANCD2	EC_TOP2A+	15.8224	2.18097e-56	6.89004e-54	2.09758	0.476	0.139923	0.336077	0.256451	1.29816
769	CKAP2	EC_TOP2A+	25.5017	1.88766e-143	2.20188e-140	2.15106	0.792	0.456996	0.335004	0.859404	0.730483
770	FAM83D	EC_TOP2A+	15.5737	1.09868e-54	3.41752e-52	3.09562	0.403	0.0706033	0.332397	0.22145	1.52251
771	CCNF	EC_TOP2A+	15.8485	1.44068e-56	4.59926e-54	2.36021	0.463	0.13436	0.32864	0.278196	1.31541
772	ATAD2	EC_TOP2A+	16.7361	7.14662e-63	2.67583e-60	1.62815	0.614	0.28712	0.32688	0.503957	1.02015
773	GGH	EC_TOP2A+	16.3163	7.55468e-60	2.60362e-57	1.46007	0.62	0.296534	0.323466	0.386068	0.983795
774	FANCI	EC_TOP2A+	16.7168	9.89664e-63	3.68277e-60	1.66168	0.598	0.274711	0.323289	0.399457	1.04968
775	INCENP	EC_TOP2A+	15.1184	1.2248e-51	3.57171e-49	3.01918	0.391	0.0684638	0.322536	0.213082	1.48564
776	ECT2	EC_TOP2A+	15.518	2.61917e-54	8.02366e-52	1.89631	0.512	0.197689	0.314311	0.321058	1.22609
777	DHFR	EC_TOP2A+	18.5333	1.11229e-76	5.27084e-74	1.56259	0.695	0.382114	0.312886	0.607114	0.848227
778	CKS1B	EC_TOP2A+	33.256	1.67442e-242	1.45091e-238	2.36794	0.897	0.589217	0.307783	1.36356	0.46083
779	KNSTRN	EC_TOP2A+	15.8529	1.34299e-56	4.31009e-54	2.04061	0.523	0.219512	0.303488	0.350247	1.23815
780	H2AC20	EC_TOP2A+	20.9227	3.32529e-97	2.26628e-94	2.11648	0.703	0.401797	0.301203	0.728699	0.908683
781	FBXO5	EC_TOP2A+	16.5085	3.18554e-61	1.12995e-58	1.76928	0.583	0.286264	0.296736	0.429084	1.05743
782	GMNN	EC_TOP2A+	17.58	3.50296e-69	1.45531e-66	1.29308	0.75	0.454429	0.295571	0.633049	0.788749
783	CENPH	EC_TOP2A+	15.1198	1.19989e-51	3.51598e-49	1.39336	0.606	0.311083	0.294917	0.385528	1.03583
784	SPDL1	EC_TOP2A+	16.1663	8.717e-59	2.92121e-56	1.47566	0.633	0.345742	0.287258	0.447748	0.981524
785	CDCA4	EC_TOP2A+	17.4043	7.65671e-68	3.09617e-65	1.63211	0.641	0.357724	0.283276	0.464861	0.960675
786	H1-3	EC_TOP2A+	22.9832	6.85743e-117	6.20812e-114	2.50844	0.765	0.481814	0.283186	1.24997	0.849547
787	LMNB1	EC_TOP2A+	18.9452	4.83308e-80	2.46349e-77	1.40688	0.745	0.464698	0.280302	0.650516	0.763344
788	H1-4	EC_TOP2A+	16.7637	4.49592e-63	1.69382e-60	1.96619	0.632	0.356868	0.275132	0.66497	1.09975
789	RRM1	EC_TOP2A+	19.2297	2.0892e-82	1.1116e-79	1.36487	0.77	0.501926	0.268074	0.688233	0.722826
790	CKS2	EC_TOP2A+	26.4092	1.074e-153	1.55106e-150	1.87423	0.837	0.572101	0.264899	0.948143	0.629636
791	UBE2S	EC_TOP2A+	25.2555	9.85806e-141	1.12821e-137	1.99191	0.817	0.559692	0.257308	1.03697	0.670829
792	HMGB2	EC_TOP2A+	37.7711	0	0	2.85951	0.934	0.694052	0.239948	1.93816	0.369271
793	SMC4	EC_TOP2A+	29.3353	3.68545e-189	1.24191e-185	2.02185	0.861	0.623449	0.237551	1.26979	0.512673
794	RPA3	EC_TOP2A+	15.8748	9.46578e-57	3.05402e-54	1.14888	0.742	0.512195	0.229805	0.605791	0.801186
795	H1-2	EC_TOP2A+	21.6299	9.40616e-104	7.13175e-101	1.98887	0.782	0.557552	0.224448	1.03326	0.798932
796	DNAJC9	EC_TOP2A+	17.7126	3.35035e-70	1.43112e-67	1.15587	0.799	0.581943	0.217057	0.76599	0.678569
797	DTYMK	EC_TOP2A+	26.8726	4.58697e-159	8.18315e-156	1.50264	0.888	0.674369	0.213631	1.04267	0.496281
798	PCNA	EC_TOP2A+	17.9847	2.56649e-72	1.14466e-69	1.26595	0.815	0.601626	0.213374	0.911963	0.708595
799	SKA2	EC_TOP2A+	20.4269	9.63986e-93	5.96648e-90	1.19608	0.845	0.639281	0.205719	0.808058	0.610348
800	CKAP5	EC_TOP2A+	16.078	3.63936e-58	1.19972e-55	1.33163	0.677	0.477107	0.199893	0.578971	0.870334
801	KPNA2	EC_TOP2A+	29.5295	1.2044e-191	4.2973e-188	1.94342	0.897	0.716303	0.180697	1.32788	0.556276
802	TUBA1C	EC_TOP2A+	25.7596	2.51679e-146	3.11548e-143	1.682	0.896	0.719298	0.176702	1.30832	0.55848
803	DDX39A	EC_TOP2A+	15.3739	2.4502e-53	7.35738e-51	1.01377	0.752	0.584938	0.167062	0.640242	0.74808
804	SMC2	EC_TOP2A+	20.5462	8.32823e-94	5.4318e-91	1.2236	0.821	0.660248	0.160752	0.929744	0.599858
805	USP1	EC_TOP2A+	15.2041	3.32169e-52	9.82832e-50	0.983381	0.761	0.603766	0.157234	0.71206	0.721885
806	MCM7	EC_TOP2A+	20.1414	3.19848e-90	1.90958e-87	1.16154	0.86	0.709457	0.150543	1.06974	0.553383

## Sheet: DEGs_of_NC_subtypes
Supplementary information, Table S2 Differentially expressed genes of neural crest sbutypes. The red gene is regarded as the marker of the corresponding cell subtype. The columns pct_1 and pct_2 represent this expression ratio of the gene in this group and another group, respectively. The column diff_pct represents the difference of pct_1 minus pct_2. The columns group_mean and group_cv represent…
	names	group	scores	pvals	pvals_adj	logfoldchanges	pct_1	pct_2	diff_pct	group_mean	group_cv
0	POU3F2	NC_OLIG3+	23.0951	5.18444e-118	5.24112e-114	7.02657	0.862595	0.0246914	0.837904	1.03902	0.584739
1	DRAXIN	NC_OLIG3+	23.5941	4.4335e-123	6.72296e-119	5.62771	0.89313	0.0907264	0.802403	1.36343	0.511241
2	OLIG3	NC_OLIG3+	21.4352	6.27656e-102	3.80711e-98	10.6255	0.793893	0.00143554	0.792458	1.36596	0.592878
3	DACH1	NC_OLIG3+	22.6373	1.86237e-113	1.61377e-109	4.59076	0.885496	0.109101	0.776395	1.12524	0.524544
4	ZIC1	NC_OLIG3+	20.1942	1.10022e-90	4.76678e-87	10.2105	0.748092	0.00172265	0.746369	1.05053	0.680562
5	PAX3	NC_OLIG3+	19.6049	1.40468e-85	5.01191e-82	7.0522	0.732824	0.0146425	0.718182	0.791598	0.757212
6	RFX4	NC_OLIG3+	19.5213	7.23939e-85	2.19556e-81	6.44522	0.732824	0.0235429	0.709282	0.823638	0.733718
7	LINC00461	NC_OLIG3+	19.4639	2.2233e-84	6.12983e-81	4.58243	0.763359	0.092449	0.67091	0.91039	0.704568
8	POU3F4	NC_OLIG3+	18.1432	1.45427e-73	2.52029e-70	10.4756	0.671756	0.00114844	0.670607	0.642348	0.870208
9	RPS4Y1	NC_OLIG3+	16.7713	3.96064e-63	4.21467e-60	2.47735	0.992366	0.325869	0.666498	1.70487	0.246706
10	ILDR2	NC_OLIG3+	17.7086	3.6011e-70	4.96429e-67	6.64827	0.664122	0.0178007	0.646321	0.702304	0.835847
11	PRTG	NC_OLIG3+	23.6381	1.56362e-123	3.16144e-119	3.40813	0.958015	0.33965	0.618366	1.48742	0.363414
12	LRRN1	NC_OLIG3+	18.5841	4.32522e-77	8.74502e-74	3.75818	0.763359	0.154465	0.608894	0.874109	0.74662
13	BOC	NC_OLIG3+	16.8225	1.66951e-63	1.80832e-60	4.95079	0.652672	0.0508183	0.601853	0.698225	0.876544
14	FZD10	NC_OLIG3+	16.0068	1.14504e-57	1.03662e-54	7.96378	0.59542	0.00516796	0.590252	0.564052	0.951783
15	MEIS2	NC_OLIG3+	21.4775	2.52737e-102	1.70333e-98	3.19643	0.896947	0.313523	0.583424	1.20905	0.508702
16	CRB2	NC_OLIG3+	15.7051	1.39619e-55	1.1601e-52	4.36675	0.618321	0.0482343	0.570086	0.527668	0.884417
17	ZBTB16	NC_OLIG3+	17.7378	2.14125e-70	3.09237e-67	3.05414	0.778626	0.210164	0.568462	0.846908	0.69447
18	JAG1	NC_OLIG3+	16.8237	1.63726e-63	1.80563e-60	3.60267	0.70229	0.141832	0.560458	0.775216	0.880147
19	MSX1	NC_OLIG3+	15.8197	2.27508e-56	1.91663e-53	4.46835	0.629771	0.0726385	0.557132	0.807045	0.921253
20	TTYH1	NC_OLIG3+	22.1866	4.63073e-109	3.51102e-105	3.61599	0.900763	0.343669	0.557094	1.72309	0.421901
21	ZIC2	NC_OLIG3+	15.0424	3.87401e-51	2.61091e-48	9.80528	0.557252	0.000861326	0.556391	0.50666	0.995977
22	RND2	NC_OLIG3+	19.2588	1.19144e-82	2.89073e-79	3.06868	0.851145	0.306345	0.5448	1.15948	0.614153
23	TMEM47	NC_OLIG3+	15.0884	1.93123e-51	1.33114e-48	4.15293	0.603053	0.071203	0.53185	0.548399	0.947322
24	POU3F3	NC_OLIG3+	14.2003	9.11808e-46	4.98258e-43	9.07681	0.526718	0.00172265	0.524995	0.432194	1.08054
25	MSX2	NC_OLIG3+	14.2077	8.21032e-46	4.52732e-43	4.51613	0.557252	0.0373241	0.519928	0.476621	1.01351
26	MIR99AHG	NC_OLIG3+	17.0839	1.95466e-65	2.32474e-62	2.83138	0.759542	0.254666	0.504876	0.863897	0.684618
27	SOX1	NC_OLIG3+	13.3453	1.26141e-40	5.70988e-38	8.02325	0.496183	0.00373241	0.492451	0.393528	1.1383
28	PANTR1	NC_OLIG3+	13.1881	1.02708e-39	4.44991e-37	10.0454	0.48855	0.000861326	0.487688	0.438475	1.17731
29	ZIC4	NC_OLIG3+	12.9944	1.31566e-38	5.182e-36	11.4578	0.480916	0.000287109	0.480629	0.431007	1.19389
30	CSRP2	NC_OLIG3+	16.8742	6.96992e-64	7.82902e-61	2.32332	0.812977	0.341372	0.471605	0.969758	0.58659
31	HES5	NC_OLIG3+	12.6468	1.16483e-36	4.28207e-34	5.05345	0.484733	0.0146425	0.47009	0.411389	1.18891
32	SLC2A1	NC_OLIG3+	15.4848	4.39124e-54	3.45916e-51	2.73992	0.709924	0.24031	0.469614	0.770916	0.778246
33	SLC38A1	NC_OLIG3+	16.1759	7.46448e-59	7.30267e-56	2.04976	0.847328	0.379271	0.468058	0.962291	0.553404
34	AL359091.1	NC_OLIG3+	12.6037	2.01555e-36	7.32069e-34	7.65626	0.469466	0.00401952	0.465446	0.434246	1.2436
35	CDON	NC_OLIG3+	13.1209	2.50023e-39	1.05315e-36	4.02336	0.530534	0.068619	0.461915	0.491179	1.06039
36	ZEB1	NC_OLIG3+	14.7122	5.37965e-49	3.32967e-46	2.16234	0.790076	0.329888	0.460188	0.867026	0.732509
37	EFNB3	NC_OLIG3+	13.9392	3.66061e-44	1.80519e-41	2.72921	0.641221	0.182601	0.45862	0.621144	0.88828
38	CRABP2	NC_OLIG3+	18.2773	1.25559e-74	2.30784e-71	2.52716	0.885496	0.428079	0.457417	1.50658	0.477236
39	LRIG1	NC_OLIG3+	13.5546	7.44384e-42	3.50011e-39	2.96395	0.603053	0.148435	0.454618	0.56279	0.957754
40	VANGL2	NC_OLIG3+	14.8837	4.20543e-50	2.65713e-47	2.21253	0.740458	0.286247	0.454211	0.672226	0.722634
41	DCC	NC_OLIG3+	12.3841	3.18681e-35	1.08595e-32	4.26389	0.5	0.052828	0.447172	0.544162	1.29439
42	AL139246.5	NC_OLIG3+	12.061	1.69759e-33	5.30767e-31	7.28557	0.450382	0.00488085	0.445501	0.435291	1.31621
43	ARL4A	NC_OLIG3+	17.9613	3.91566e-72	6.25022e-69	2.46034	0.835878	0.393339	0.442539	1.05892	0.574752
44	SCD	NC_OLIG3+	18.017	1.43336e-72	2.34978e-69	2.14629	0.908397	0.466552	0.441845	1.16196	0.483223
45	NR2F1	NC_OLIG3+	19.3262	3.23321e-83	8.1714e-80	2.26205	0.935115	0.493827	0.441287	1.34035	0.416956
46	LINC01414	NC_OLIG3+	11.8659	1.77979e-32	5.31797e-30	28.6113	0.438931	0	0.438931	0.343647	1.25583
47	PAM	NC_OLIG3+	14.0548	7.19387e-45	3.82764e-42	2.42758	0.671756	0.233994	0.437762	0.62711	0.821769
48	HS6ST1	NC_OLIG3+	13.0713	4.80087e-39	1.96758e-36	2.8601	0.583969	0.148148	0.435821	0.514894	0.958032
49	FAT3	NC_OLIG3+	12.3703	3.78199e-35	1.28157e-32	3.35473	0.522901	0.0884295	0.434471	0.446476	1.07378
50	FGFR3	NC_OLIG3+	11.8355	2.55709e-32	7.49288e-30	4.89862	0.458015	0.0244042	0.433611	0.366562	1.22196
51	DPYSL5	NC_OLIG3+	14.9232	2.32953e-50	1.50319e-47	1.89307	0.805344	0.372667	0.432676	0.810336	0.615023
52	MAP6	NC_OLIG3+	11.5074	1.21011e-30	3.12343e-28	1.65499	0.732824	0.30089	0.431934	0.786511	0.815781
53	DHCR24	NC_OLIG3+	13.8348	1.57118e-43	7.68559e-41	2.19076	0.698473	0.267298	0.431175	0.695971	0.775721
54	MIR124-2HG	NC_OLIG3+	11.698	1.30465e-31	3.58075e-29	5.42334	0.446565	0.0175136	0.429051	0.39241	1.25165
55	TPPP3	NC_OLIG3+	13.273	3.31892e-40	1.45878e-37	2.43416	0.648855	0.219925	0.42893	0.68757	0.874875
56	SLIT2	NC_OLIG3+	11.719	1.01912e-31	2.82264e-29	4.04462	0.473282	0.0522538	0.421029	0.389488	1.23849
57	CTNND2	NC_OLIG3+	12.4034	2.50452e-35	8.58271e-33	2.92609	0.557252	0.137812	0.41944	0.516897	1.03278
58	FAT1	NC_OLIG3+	13.4935	1.70881e-41	7.97303e-39	2.02874	0.709924	0.293138	0.416786	0.685551	0.769177
59	FRMD4B	NC_OLIG3+	11.7278	9.17598e-32	2.57675e-29	3.37901	0.496183	0.0812518	0.414931	0.419271	1.14358
60	CXADR	NC_OLIG3+	11.9235	8.92571e-33	2.72059e-30	1.76219	0.698473	0.287396	0.411077	0.658679	0.812539
61	TOX3	NC_OLIG3+	12.1211	8.16125e-34	2.57828e-31	2.44663	0.587786	0.178869	0.408917	0.514548	0.999685
62	NCKAP5	NC_OLIG3+	11.1172	1.03465e-28	2.40452e-26	5.35489	0.427481	0.0198105	0.40767	0.427487	1.39988
63	CASZ1	NC_OLIG3+	11.5935	4.44415e-31	1.17202e-28	2.75162	0.526718	0.119724	0.406993	0.478686	1.05503
64	AL162581.1	NC_OLIG3+	13.3435	1.29289e-40	5.809e-38	1.80014	0.778626	0.372667	0.405959	0.799467	0.726265
65	PROM1	NC_OLIG3+	10.9949	4.04303e-28	9.08273e-26	5.43257	0.419847	0.0163652	0.403482	0.312395	1.33624
66	RHBDL3	NC_OLIG3+	10.909	1.04396e-27	2.30263e-25	5.91425	0.412214	0.0103359	0.401878	0.317907	1.28726
67	PLCH1	NC_OLIG3+	10.9837	4.57855e-28	1.02478e-25	4.99365	0.423664	0.0218203	0.401844	0.318989	1.28752
68	LINC02381	NC_OLIG3+	19.5808	2.25448e-85	7.59711e-82	2.16208	0.938931	0.53919	0.399741	1.25323	0.424238
69	CCDC85C	NC_OLIG3+	11.3642	6.30102e-30	1.54735e-27	2.63296	0.526718	0.128338	0.39838	0.409969	1.07893
70	PAX7	NC_OLIG3+	10.694	1.08598e-26	2.22538e-24	8.64507	0.396947	0.00172265	0.395224	0.309553	1.38077
71	DACH2	NC_OLIG3+	10.8877	1.31969e-27	2.86908e-25	3.54799	0.450382	0.0577089	0.392673	0.350955	1.21542
72	ZNRF3	NC_OLIG3+	11.6158	3.42406e-31	9.06941e-29	2.57857	0.545802	0.154177	0.391624	0.461412	1.03656
73	NHSL1	NC_OLIG3+	10.8043	3.2863e-27	7.01879e-25	3.19742	0.461832	0.0720643	0.389768	0.345109	1.19688
74	TSPAN18	NC_OLIG3+	15.5144	2.77045e-54	2.21111e-51	1.96671	0.79771	0.408843	0.388867	0.872992	0.613766
75	WASF3	NC_OLIG3+	11.3786	5.34459e-30	1.31781e-27	2.59704	0.526718	0.138674	0.388044	0.424229	1.05101
76	MMRN1	NC_OLIG3+	10.4518	1.43711e-25	2.7939e-23	6.24552	0.39313	0.00775194	0.385378	0.296879	1.38674
77	FGFBP3	NC_OLIG3+	10.7178	8.3971e-27	1.75633e-24	3.08301	0.469466	0.0852713	0.384194	0.399509	1.22161
78	SFRP2	NC_OLIG3+	11.4975	1.35806e-30	3.49045e-28	2.28619	0.583969	0.202125	0.381845	0.593793	1.05243
79	CERCAM	NC_OLIG3+	10.6803	1.25821e-26	2.56101e-24	3.35923	0.450382	0.068619	0.381763	0.347946	1.22759
80	WNT7B	NC_OLIG3+	10.3446	4.42631e-25	8.31214e-23	4.82136	0.400763	0.0206718	0.380092	0.315208	1.35354
81	ADGRV1	NC_OLIG3+	10.9607	5.90622e-28	1.30747e-25	2.61244	0.507634	0.128338	0.379296	0.417612	1.09812
82	JAM2	NC_OLIG3+	11.3439	7.95035e-30	1.93669e-27	2.45516	0.545802	0.172265	0.373536	0.451902	1.06337
83	EML1	NC_OLIG3+	11.2884	1.49734e-29	3.5757e-27	2.27788	0.553435	0.180017	0.373418	0.436143	1.00405
84	HBZ	NC_OLIG3+	11.8198	3.08511e-32	8.91099e-30	1.53483	0.744275	0.370945	0.37333	0.716767	0.719384
85	NRARP	NC_OLIG3+	10.1078	5.10113e-24	9.02083e-22	4.1692	0.400763	0.0281367	0.372627	0.301586	1.3641
86	AFF3	NC_OLIG3+	10.4441	1.55867e-25	3.01092e-23	2.81969	0.469466	0.103359	0.366106	0.367788	1.17511
87	SEMA5B	NC_OLIG3+	9.96801	2.10395e-23	3.56472e-21	5.31107	0.381679	0.015791	0.365888	0.299719	1.41272
88	DTX4	NC_OLIG3+	12.4844	9.07943e-36	3.23954e-33	1.81433	0.71374	0.349411	0.364329	0.728652	0.777694
89	MID1	NC_OLIG3+	10.7708	4.73003e-27	1.00668e-24	2.50821	0.519084	0.155039	0.364045	0.448507	1.11856
90	SETBP1	NC_OLIG3+	10.8057	3.23368e-27	6.93082e-25	2.27482	0.541985	0.179443	0.362542	0.468851	1.07284
91	AGO1	NC_OLIG3+	14.0037	1.47934e-44	7.60429e-42	1.8438	0.778626	0.420327	0.358299	0.836365	0.687978
92	IGDCC3	NC_OLIG3+	17.6825	5.72329e-70	7.54678e-67	2.04493	0.965649	0.608958	0.356691	1.72235	0.358232
93	CACHD1	NC_OLIG3+	10.4002	2.47481e-25	4.72051e-23	2.2883	0.507634	0.151306	0.356327	0.380946	1.08108
94	NR2F2	NC_OLIG3+	13.1976	9.05693e-40	3.95221e-37	1.59723	0.801527	0.445306	0.356221	0.849417	0.642429
95	CRNDE	NC_OLIG3+	10.0762	7.0395e-24	1.23051e-21	2.34817	0.492366	0.14499	0.347376	0.40918	1.13276
96	ZFHX4	NC_OLIG3+	15.3964	1.72997e-53	1.32827e-50	1.87253	0.835878	0.489808	0.34607	1.07673	0.578939
97	PTPN13	NC_OLIG3+	10.9643	5.67123e-28	1.26469e-25	1.90032	0.59542	0.254091	0.341329	0.522591	0.935267
98	PLAGL1	NC_OLIG3+	10.2119	1.7543e-24	3.18589e-22	2.26789	0.515267	0.173988	0.341279	0.458364	1.10765
99	ODC1	NC_OLIG3+	11.3502	7.40197e-30	1.81038e-27	1.52226	0.717557	0.378697	0.338861	0.71502	0.757172
100	RAI14	NC_OLIG3+	11.7031	1.22904e-31	3.38857e-29	1.6091	0.71374	0.374964	0.338776	0.679889	0.780394
101	HMGCS1	NC_OLIG3+	13.1126	2.78717e-39	1.15794e-36	1.71913	0.778626	0.440999	0.337627	0.926434	0.687629
102	SOX2	NC_OLIG3+	16.2017	4.90323e-59	4.95684e-56	1.92479	0.862595	0.529429	0.333167	1.28675	0.519496
103	LDLR	NC_OLIG3+	10.2315	1.4325e-24	2.61715e-22	1.70039	0.59542	0.262705	0.332715	0.527921	0.934465
104	HES6	NC_OLIG3+	10.706	9.54395e-27	1.98253e-24	2.28894	0.610687	0.279357	0.33133	0.768331	1.12425
105	SRGAP3	NC_OLIG3+	14.354	1.00576e-46	5.75524e-44	1.64665	0.89313	0.565891	0.327238	1.15601	0.559654
106	PLEKHA5	NC_OLIG3+	15.1648	6.05263e-52	4.31916e-49	1.92124	0.79771	0.470571	0.327139	0.997118	0.62297
107	WASF1	NC_OLIG3+	11.6461	2.40323e-31	6.45002e-29	1.68872	0.683206	0.359173	0.324033	0.641558	0.823247
108	FDFT1	NC_OLIG3+	14.0249	1.09774e-44	5.69098e-42	1.61339	0.851145	0.532013	0.319132	1.07265	0.56724
109	UTRN	NC_OLIG3+	9.99079	1.67236e-23	2.8494e-21	1.6133	0.60687	0.28797	0.3189	0.558106	0.929124
110	MSI1	NC_OLIG3+	11.6871	1.48338e-31	4.05296e-29	1.68916	0.664122	0.345392	0.31873	0.611091	0.812929
111	FZD3	NC_OLIG3+	23.6855	5.08732e-124	1.54288e-119	2.37077	0.977099	0.665805	0.311294	1.62476	0.280254
112	REST	NC_OLIG3+	10.3008	6.98462e-25	1.29559e-22	1.41897	0.69084	0.381855	0.308985	0.675977	0.806683
113	WLS	NC_OLIG3+	11.9108	1.04036e-32	3.1552e-30	1.70814	0.698473	0.392191	0.306283	0.757035	0.784634
114	SPAG9	NC_OLIG3+	14.8954	3.52867e-50	2.253e-47	1.64155	0.851145	0.552972	0.298173	1.04753	0.553505
115	MEST	NC_OLIG3+	10.4096	2.24174e-25	4.28944e-23	1.35265	0.706107	0.412288	0.293819	0.658721	0.774358
116	ITSN1	NC_OLIG3+	11.7227	9.74849e-32	2.71241e-29	1.38071	0.770992	0.494976	0.276017	0.785988	0.688107
117	ZNF503	NC_OLIG3+	12.5532	3.81692e-36	1.36993e-33	1.41404	0.805344	0.532587	0.272757	0.94637	0.614682
118	FASN	NC_OLIG3+	10.5383	5.75037e-26	1.14735e-23	1.30559	0.740458	0.474591	0.265867	0.734459	0.73598
119	PBX1	NC_OLIG3+	18.1621	1.03029e-73	1.83803e-70	1.68117	0.954198	0.696526	0.257672	1.38819	0.374396
120	DAAM1	NC_OLIG3+	11.3427	8.05877e-30	1.95525e-27	1.37527	0.793893	0.538329	0.255564	0.953582	0.684534
121	FGFR1	NC_OLIG3+	10.0314	1.10922e-23	1.92781e-21	1.33764	0.687023	0.432673	0.25435	0.66017	0.814732
122	MSI2	NC_OLIG3+	11.8123	3.37053e-32	9.68924e-30	1.37866	0.805344	0.551823	0.25352	0.894153	0.666424
123	TMEM123	NC_OLIG3+	11.791	4.34305e-32	1.23677e-29	1.23034	0.843511	0.595751	0.247761	0.97021	0.575789
124	NSD2	NC_OLIG3+	11.5857	4.87071e-31	1.27344e-28	1.23613	0.80916	0.561872	0.247288	0.887428	0.608351
125	EPB41	NC_OLIG3+	13.067	5.08173e-39	2.06871e-36	1.42362	0.843511	0.600632	0.24288	1.02358	0.617488
126	SETD2	NC_OLIG3+	10.2549	1.12463e-24	2.06713e-22	0.988381	0.832061	0.594602	0.237459	0.843048	0.566727
127	SYNE2	NC_OLIG3+	12.9001	4.49762e-38	1.73763e-35	1.35058	0.916031	0.681022	0.235008	1.43639	0.46991
128	CDH2	NC_OLIG3+	16.7566	5.07131e-63	5.30354e-60	1.59242	0.919847	0.685616	0.234231	1.32356	0.430562
129	NBPF1	NC_OLIG3+	10.0131	1.3354e-23	2.29462e-21	1.3069	0.683206	0.449612	0.233594	0.679035	0.796184
130	AMD1	NC_OLIG3+	11.0572	2.02419e-28	4.61576e-26	1.22529	0.782443	0.552684	0.229758	0.840051	0.656076
131	KLHL23	NC_OLIG3+	12.2095	2.76741e-34	9.02474e-32	1.26152	0.835878	0.611829	0.224049	0.965575	0.590473
132	TET1	NC_OLIG3+	11.7245	9.54268e-32	2.66738e-29	1.24991	0.80916	0.586276	0.222884	0.943059	0.612407
133	PHF3	NC_OLIG3+	11.4864	1.54446e-30	3.95278e-28	1.1246	0.854962	0.63652	0.218442	0.970188	0.551235
134	POU2F1	NC_OLIG3+	10.1212	4.44787e-24	7.91173e-22	1.21151	0.721374	0.503876	0.217498	0.74258	0.746905
135	MIB1	NC_OLIG3+	10.7374	6.79609e-27	1.42638e-24	1.27336	0.751908	0.537468	0.214441	0.825243	0.722068
136	NES	NC_OLIG3+	20.4944	2.41315e-93	1.21977e-89	2.16978	0.942748	0.729831	0.212917	1.85502	0.362297
137	BCAT1	NC_OLIG3+	10.2609	1.05706e-24	1.95064e-22	1.05854	0.832061	0.621591	0.21047	0.965002	0.595734
138	NOVA1	NC_OLIG3+	10.9999	3.82473e-28	8.62426e-26	1.26745	0.828244	0.617858	0.210386	0.992498	0.667112
139	PEG10	NC_OLIG3+	10	1.5234e-23	2.6029e-21	1.25032	0.748092	0.540626	0.207466	0.895037	0.736252
140	ZFHX3	NC_OLIG3+	16.0369	7.05971e-58	6.69084e-55	1.45151	0.927481	0.720643	0.206838	1.33492	0.420362
141	FADS1	NC_OLIG3+	16.0695	4.17165e-58	4.01644e-55	1.3913	0.942748	0.737583	0.205166	1.38702	0.378544
142	ANP32E	NC_OLIG3+	11.4692	1.88458e-30	4.76297e-28	1.16931	0.870229	0.667815	0.202414	1.23895	0.52094
143	HELLS	NC_OLIG3+	11.2037	3.91027e-29	9.19307e-27	1.30862	0.812977	0.610968	0.20201	1.19536	0.61715
144	DPYSL2	NC_OLIG3+	15.8865	7.86426e-57	6.91326e-54	1.45853	0.977099	0.775481	0.201618	1.66983	0.312173
145	TMEM97	NC_OLIG3+	10.4948	9.12764e-26	1.79755e-23	1.03668	0.854962	0.65346	0.201502	1.01752	0.555677
146	ARHGAP5	NC_OLIG3+	10.0282	1.14609e-23	1.98055e-21	1.06635	0.782443	0.582257	0.200186	0.836154	0.651241
147	PDGFRA	NC_PDGFRA+	13.9701	2.37217e-44	1.79858e-40	4.27926	0.744681	0.063263	0.681418	0.607202	0.789519
148	CDH11	NC_PDGFRA+	14.3977	5.34817e-47	4.63427e-43	4.24713	0.765957	0.0846282	0.681329	0.737354	0.700796
149	COL3A1	NC_PDGFRA+	16.8684	7.69067e-64	4.66485e-59	4.6866	0.893617	0.216426	0.677191	1.63202	0.559983
150	COL6A2	NC_PDGFRA+	15.2011	3.47543e-52	5.27014e-48	3.5074	0.858156	0.195061	0.663095	0.940945	0.621633
151	COL6A3	NC_PDGFRA+	13.6586	1.79281e-42	1.20828e-38	4.91874	0.70922	0.0535516	0.655668	0.692356	0.799727
152	MFAP2	NC_PDGFRA+	14.4514	2.4554e-47	2.65693e-43	2.68635	0.900709	0.274695	0.626014	0.886421	0.564304
153	EMP3	NC_PDGFRA+	12.6465	1.16921e-36	5.45536e-33	2.98748	0.751773	0.133463	0.61831	0.544766	0.797265
154	PCOLCE	NC_PDGFRA+	13.0192	9.51336e-39	5.24584e-35	3.02903	0.77305	0.158435	0.614615	0.64775	0.758586
155	DDR2	NC_PDGFRA+	12.6328	1.39168e-36	6.02956e-33	2.71898	0.780142	0.166204	0.613938	0.595003	0.732221
156	MYL9	NC_PDGFRA+	12.4356	1.67448e-35	6.34794e-32	3.53619	0.70922	0.106271	0.602949	0.582528	0.97825
157	MFAP4	NC_PDGFRA+	12.1693	4.53077e-34	1.37409e-30	4.32077	0.64539	0.0468923	0.598498	0.451999	0.94838
158	SNAI2	NC_PDGFRA+	12.3313	6.14573e-35	2.1928e-31	3.92781	0.673759	0.0785239	0.595235	0.573672	0.904035
159	FN1	NC_PDGFRA+	15.712	1.25213e-55	2.53164e-51	3.1963	0.900709	0.305494	0.595215	1.16743	0.541062
160	MYLK	NC_PDGFRA+	12.3033	8.69912e-35	2.93141e-31	3.44396	0.716312	0.138735	0.577577	0.685306	1.01613
161	CCDC80	NC_PDGFRA+	11.9355	7.73002e-33	2.13124e-29	2.85851	0.723404	0.150111	0.573293	0.578372	0.823285
162	TCF21	NC_PDGFRA+	11.4937	1.41923e-30	3.58686e-27	4.08596	0.617021	0.0438402	0.573181	0.376251	1.10089
163	NFIB	NC_PDGFRA+	14.4467	2.6282e-47	2.65693e-43	2.85755	0.865248	0.296615	0.568633	1.04675	0.566204
164	LRRC17	NC_PDGFRA+	11.574	5.57943e-31	1.47142e-27	4.08321	0.624113	0.0571587	0.566955	0.471754	1.00577
165	NFIA	NC_PDGFRA+	12.8166	1.32376e-37	6.69117e-34	2.21094	0.914894	0.36515	0.549744	1.1842	0.485544
166	PCDH18	NC_PDGFRA+	10.9493	6.69334e-28	1.39997e-24	2.13243	0.758865	0.216704	0.542162	0.5398	0.78037
167	KANK2	NC_PDGFRA+	10.6861	1.18291e-26	2.17426e-23	2.29872	0.702128	0.167592	0.534536	0.438136	0.815365
168	S100A11	NC_PDGFRA+	11.2097	3.65498e-29	7.91774e-26	2.00699	0.794326	0.263319	0.531008	0.688905	0.660015
169	COLEC12	NC_PDGFRA+	10.6988	1.03058e-26	1.95346e-23	4.29715	0.567376	0.036626	0.53075	0.366167	1.1187
170	HIF3A	NC_PDGFRA+	10.6584	1.59265e-26	2.84128e-23	2.9089	0.631206	0.100721	0.530484	0.402142	0.953554
171	SULT1E1	NC_PDGFRA+	10.8668	1.65834e-27	3.35294e-24	4.66409	0.58156	0.0593785	0.522182	0.694938	1.09555
172	PMP22	NC_PDGFRA+	11.4041	3.9894e-30	9.67923e-27	2.55678	0.723404	0.204495	0.518909	0.674038	0.79171
173	IFITM2	NC_PDGFRA+	10.2304	1.4498e-24	2.31419e-21	1.71151	0.822695	0.306881	0.515814	0.621673	0.683226
174	PCDH7	NC_PDGFRA+	10.7605	5.28858e-27	1.03479e-23	2.47614	0.687943	0.173418	0.514525	0.52097	0.85172
175	TAGLN	NC_PDGFRA+	10.3867	2.85186e-25	4.67521e-22	3.18617	0.64539	0.13485	0.51054	0.632774	1.29616
176	LTBP4	NC_PDGFRA+	9.86263	6.0444e-23	8.14731e-20	2.10415	0.673759	0.16343	0.510329	0.391919	0.911299
177	H19	NC_PDGFRA+	10.5897	3.32758e-26	5.7668e-23	2.21684	0.730496	0.220311	0.510186	0.580347	0.842116
178	COL1A2	NC_PDGFRA+	16.1248	1.70805e-58	5.18017e-54	2.89423	0.957447	0.447281	0.510166	1.59518	0.410532
179	PDGFRB	NC_PDGFRA+	10.1603	2.98305e-24	4.52349e-21	3.29726	0.574468	0.0660377	0.50843	0.324953	1.10514
180	PLEKHH2	NC_PDGFRA+	10.164	2.86984e-24	4.46341e-21	4.13243	0.546099	0.0471698	0.498929	0.395046	1.15272
181	NEXN	NC_PDGFRA+	9.93282	2.99662e-23	4.22705e-20	3.69882	0.546099	0.0524417	0.493658	0.360864	1.1974
182	SULF1	NC_PDGFRA+	9.90181	4.08791e-23	5.63537e-20	3.45778	0.553191	0.0607658	0.492426	0.361649	1.13193
183	SELENOP	NC_PDGFRA+	9.75838	1.69841e-22	2.14622e-19	2.75808	0.588652	0.0990566	0.489596	0.400165	1.06355
184	PLAGL1	NC_PDGFRA+	9.41654	4.66202e-21	4.74158e-18	1.97444	0.666667	0.179523	0.487144	0.426118	0.917535
185	PLAC9	NC_PDGFRA+	9.80523	1.06906e-22	1.40967e-19	2.67411	0.602837	0.115705	0.487132	0.428897	1.03852
186	GPC3	NC_PDGFRA+	12.2331	2.06959e-34	6.607e-31	2.2077	0.843972	0.357381	0.486591	0.951007	0.613011
187	CD248	NC_PDGFRA+	9.62071	6.53791e-22	7.77576e-19	2.85041	0.574468	0.0946171	0.479851	0.350098	1.08525
188	COL4A1	NC_PDGFRA+	9.55727	1.20903e-21	1.33337e-18	1.78751	0.751773	0.274695	0.477078	0.565667	0.833489
189	TBX5	NC_PDGFRA+	9.4552	3.22388e-21	3.37152e-18	3.13345	0.539007	0.0629856	0.476022	0.306239	1.12415
190	RAMP2	NC_PDGFRA+	8.91531	4.86476e-19	3.78303e-16	1.5757	0.70922	0.233352	0.475868	0.43261	0.84956
191	SERPINH1	NC_PDGFRA+	11.3499	7.42486e-30	1.73216e-26	1.72176	0.907801	0.433407	0.474394	0.910696	0.527406
192	ACTN1	NC_PDGFRA+	9.74	2.03549e-22	2.51968e-19	1.8701	0.723404	0.249445	0.473959	0.514386	0.796645
193	PDLIM2	NC_PDGFRA+	9.33758	9.85624e-21	9.80066e-18	2.03974	0.652482	0.180355	0.472127	0.407045	0.930161
194	COL14A1	NC_PDGFRA+	9.11872	7.60165e-20	6.68241e-17	1.96552	0.64539	0.173418	0.471972	0.445569	0.975854
195	CCBE1	NC_PDGFRA+	9.57684	1.00058e-21	1.14511e-18	4.89924	0.496454	0.0252497	0.471204	0.395924	1.18365
196	COL5A1	NC_PDGFRA+	9.4159	4.6903e-21	4.74158e-18	2.35598	0.609929	0.139567	0.470362	0.381637	1.0159
197	GPX8	NC_PDGFRA+	8.8637	7.74041e-19	5.86878e-16	1.40395	0.794326	0.327414	0.466912	0.548034	0.686443
198	FZD7	NC_PDGFRA+	9.20606	3.38324e-20	3.1093e-17	2.47944	0.574468	0.1096	0.464868	0.352238	1.05915
199	EDNRA	NC_PDGFRA+	9.1957	3.72575e-20	3.37297e-17	2.8077	0.546099	0.0849057	0.461194	0.324916	1.11055
200	OSR1	NC_PDGFRA+	9.18029	4.29921e-20	3.83489e-17	3.7703	0.496454	0.036071	0.460383	0.281795	1.24856
201	PDE5A	NC_PDGFRA+	8.88652	6.30507e-19	4.84102e-16	1.54891	0.765957	0.309101	0.456856	0.560304	0.801571
202	TGFB1I1	NC_PDGFRA+	8.94083	3.86254e-19	3.04268e-16	1.89735	0.659574	0.203385	0.456189	0.428966	0.972785
203	FCGRT	NC_PDGFRA+	8.95826	3.29846e-19	2.66762e-16	2.17818	0.595745	0.141232	0.454513	0.346022	0.98822
204	HOXA5	NC_PDGFRA+	9.07763	1.10962e-19	9.47961e-17	2.3462	0.588652	0.135405	0.453247	0.431463	1.03801
205	ROR1	NC_PDGFRA+	9.29617	1.45592e-20	1.40175e-17	1.56203	0.77305	0.320477	0.452572	0.573522	0.697576
206	FBN1	NC_PDGFRA+	8.72177	2.73876e-18	1.95438e-15	1.90338	0.617021	0.167314	0.449707	0.355157	0.950683
207	NOTCH2	NC_PDGFRA+	8.46997	2.45464e-17	1.63614e-14	1.38122	0.758865	0.313818	0.445047	0.505781	0.709111
208	TFPI	NC_PDGFRA+	8.77755	1.67073e-18	1.22096e-15	3.43793	0.48227	0.040788	0.441481	0.242673	1.21765
209	S1PR3	NC_PDGFRA+	8.52019	1.59298e-17	1.0736e-14	2.59335	0.510638	0.0743618	0.436276	0.255456	1.14621
210	LAMA4	NC_PDGFRA+	9.29371	1.49e-20	1.41214e-17	1.90285	0.702128	0.267203	0.434925	0.635909	0.867658
211	OLFML3	NC_PDGFRA+	8.99026	2.46656e-19	2.02178e-16	2.26198	0.595745	0.160932	0.434812	0.42621	1.02281
212	RUNX1T1	NC_PDGFRA+	8.81145	1.23534e-18	9.13787e-16	1.35985	0.836879	0.403163	0.433716	0.749485	0.644987
213	DSE	NC_PDGFRA+	7.96004	1.71986e-15	9.74951e-13	1.603	0.609929	0.177303	0.432626	0.306212	0.990131
214	NR2F2	NC_PDGFRA+	9.76303	1.62237e-22	2.09376e-19	1.44287	0.886525	0.45394	0.432585	0.820289	0.573531
215	SPARCL1	NC_PDGFRA+	8.66628	4.46485e-18	3.14907e-15	5.50687	0.446809	0.0199778	0.426831	0.423923	1.46613
216	COL6A1	NC_PDGFRA+	12.0118	3.08092e-33	8.89888e-30	2.04928	0.836879	0.4101	0.42678	0.89554	0.609198
217	GYG1	NC_PDGFRA+	8.54909	1.24067e-17	8.45554e-15	2.03082	0.609929	0.184795	0.425134	0.409864	1.0316
218	TSHZ3	NC_PDGFRA+	8.29112	1.12183e-16	6.80456e-14	1.83246	0.602837	0.178413	0.424424	0.392169	0.988121
219	MDFI	NC_PDGFRA+	9.56195	1.15553e-21	1.29796e-18	1.43013	0.865248	0.440899	0.424349	0.777389	0.59042
220	CXCL12	NC_PDGFRA+	8.41534	3.91753e-17	2.50128e-14	1.97905	0.595745	0.171754	0.423991	0.39462	1.03913
221	PLPP3	NC_PDGFRA+	8.57056	1.02981e-17	7.09818e-15	2.23956	0.567376	0.144007	0.423369	0.367981	1.06845
222	PLXDC2	NC_PDGFRA+	8.37449	5.54629e-17	3.4682e-14	2.91469	0.489362	0.0668701	0.422492	0.273195	1.22639
223	FZD2	NC_PDGFRA+	7.63566	2.24664e-14	1.09897e-11	1.32829	0.687943	0.265538	0.422405	0.415958	0.881666
224	PIEZO2	NC_PDGFRA+	8.60526	7.61445e-18	5.30876e-15	2.52368	0.546099	0.125971	0.420128	0.398185	1.1575
225	MEST	NC_PDGFRA+	8.43348	3.35525e-17	2.16507e-14	1.26277	0.836879	0.417037	0.419843	0.65002	0.663785
226	C7	NC_PDGFRA+	8.43658	3.26758e-17	2.13117e-14	4.76229	0.439716	0.0205327	0.419184	0.290667	1.58052
227	TCF7L2	NC_PDGFRA+	7.45539	8.96022e-14	3.99626e-11	1.02268	0.858156	0.443396	0.41476	0.64981	0.602876
228	UNC5C	NC_PDGFRA+	7.81176	5.6393e-15	2.97441e-12	1.45405	0.659574	0.245006	0.414569	0.468728	0.923141
229	REST	NC_PDGFRA+	7.36563	1.7631e-13	7.37534e-11	1.0838	0.801418	0.387902	0.413516	0.59384	0.65693
230	IFITM3	NC_PDGFRA+	12.5038	7.11512e-36	2.87717e-32	1.75465	0.964539	0.554384	0.410155	1.21944	0.403579
231	IGFBP5	NC_PDGFRA+	9.30717	1.31284e-20	1.28438e-17	1.92601	0.780142	0.370422	0.40972	1.22249	0.812185
232	COL9A3	NC_PDGFRA+	7.48358	7.23269e-14	3.29854e-11	1.16615	0.787234	0.380133	0.407101	0.686779	0.745752
233	HAS2	NC_PDGFRA+	7.90835	2.60821e-15	1.42526e-12	1.93094	0.553191	0.147059	0.406133	0.366229	1.09033
234	PTK7	NC_PDGFRA+	7.56821	3.78392e-14	1.80722e-11	1.37199	0.659574	0.253607	0.405967	0.377856	0.897123
235	NR2F1	NC_PDGFRA+	10.4733	1.14608e-25	1.93102e-22	1.55372	0.914894	0.509434	0.40546	1.07041	0.514407
236	PARVA	NC_PDGFRA+	6.93879	3.95465e-12	1.34233e-09	0.998216	0.815603	0.412042	0.403561	0.537815	0.653668
237	NFIC	NC_PDGFRA+	7.59954	2.97195e-14	1.44213e-11	1.48736	0.624113	0.22364	0.400473	0.359938	0.948682
238	FAM13C	NC_PDGFRA+	7.93646	2.08038e-15	1.1684e-12	2.8975	0.460993	0.0613208	0.399672	0.240228	1.31066
239	EFEMP2	NC_PDGFRA+	7.33927	2.14759e-13	8.86151e-11	1.37881	0.638298	0.241398	0.396899	0.37089	0.953139
240	NR2F1-AS1	NC_PDGFRA+	7.55877	4.06913e-14	1.92826e-11	1.65922	0.574468	0.178135	0.396333	0.338885	1.06299
241	SHISA2	NC_PDGFRA+	7.83316	4.75751e-15	2.53133e-12	2.76503	0.460993	0.0657603	0.395233	0.256059	1.30983
242	SDC2	NC_PDGFRA+	8.76517	1.86503e-18	1.34673e-15	1.96948	0.659574	0.265261	0.394314	0.589142	0.935897
243	BCL11A	NC_PDGFRA+	7.19961	6.0384e-13	2.34311e-10	1.08674	0.801418	0.408158	0.393261	0.612679	0.724111
244	PLOD2	NC_PDGFRA+	7.39664	1.39677e-13	6.0087e-11	1.70113	0.539007	0.145949	0.393058	0.270726	1.14744
245	MAP3K20	NC_PDGFRA+	7.67969	1.59478e-14	7.99444e-12	1.65646	0.631206	0.238346	0.392859	0.43497	1.04399
246	ITPR1	NC_PDGFRA+	7.7355	1.02995e-14	5.24979e-12	2.62608	0.460993	0.0682575	0.392735	0.230616	1.23787
247	IL11RA	NC_PDGFRA+	7.42403	1.13611e-13	4.95768e-11	1.689	0.560284	0.167869	0.392415	0.309691	1.11153
248	TXNIP	NC_PDGFRA+	6.93724	3.99821e-12	1.34731e-09	1.01686	0.829787	0.437569	0.392218	0.654066	0.686646
249	EVA1B	NC_PDGFRA+	7.47512	7.71332e-14	3.49149e-11	1.96266	0.510638	0.118479	0.392159	0.285216	1.24991
250	TSHZ2	NC_PDGFRA+	7.07095	1.53877e-12	5.62264e-10	1.07837	0.780142	0.38929	0.390852	0.623021	0.759649
251	PEAK1	NC_PDGFRA+	7.44062	1.00212e-13	4.43683e-11	1.74627	0.546099	0.157325	0.388774	0.295372	1.08995
252	FBXO17	NC_PDGFRA+	7.03312	2.0197e-12	7.2063e-10	1.22167	0.659574	0.27081	0.388764	0.398039	0.906361
253	SERPINB6	NC_PDGFRA+	7.14479	9.01344e-13	3.39577e-10	1.04472	0.794326	0.405938	0.388388	0.5441	0.688351
254	TIMP1	NC_PDGFRA+	9.09248	9.68056e-20	8.38834e-17	1.2066	0.914894	0.527469	0.387424	0.824502	0.474332
255	SORBS3	NC_PDGFRA+	6.94082	3.89837e-12	1.33593e-09	1.23227	0.638298	0.251942	0.386356	0.353548	0.916366
256	FSTL1	NC_PDGFRA+	8.15988	3.35355e-16	1.95389e-13	1.23995	0.815603	0.430355	0.385248	0.647952	0.64776
257	AHNAK	NC_PDGFRA+	7.75154	9.07836e-15	4.70647e-12	3.10996	0.446809	0.0618757	0.384933	0.304282	1.37283
258	FZD1	NC_PDGFRA+	7.45662	8.87696e-14	3.98845e-11	1.95729	0.524823	0.140677	0.384146	0.301607	1.20363
259	COL4A2	NC_PDGFRA+	8.18207	2.79003e-16	1.64303e-13	1.18899	0.87234	0.488346	0.383994	0.796943	0.593
260	FOXP1	NC_PDGFRA+	8.36345	6.09077e-17	3.76981e-14	1.17857	0.886525	0.50333	0.383195	0.781714	0.556305
261	FAT4	NC_PDGFRA+	7.5143	5.7215e-14	2.64918e-11	2.47625	0.453901	0.0721421	0.381759	0.240765	1.28781
262	CCDC8	NC_PDGFRA+	6.99989	2.56166e-12	9.08654e-10	1.45824	0.560284	0.179523	0.380761	0.279979	1.05113
263	PHACTR2	NC_PDGFRA+	7.05189	1.76499e-12	6.4106e-10	1.06048	0.787234	0.407048	0.380186	0.563152	0.717991
264	HOTAIRM1	NC_PDGFRA+	7.0374	1.95854e-12	7.02943e-10	1.28234	0.673759	0.29384	0.379919	0.464744	0.967965
265	MAGI2-AS3	NC_PDGFRA+	7.36658	1.75055e-13	7.3737e-11	1.26379	0.695035	0.31576	0.379275	0.473819	0.819618
266	LY6E	NC_PDGFRA+	7.24003	4.486e-13	1.79015e-10	1.03824	0.829787	0.451443	0.378344	0.608898	0.62557
267	PRKCB	NC_PDGFRA+	7.58139	3.41863e-14	1.64572e-11	3.52043	0.41844	0.0421754	0.376264	0.259967	1.39605
268	NR2F2-AS1	NC_PDGFRA+	7.39215	1.44473e-13	6.17123e-11	2.36932	0.460993	0.0857381	0.375255	0.250034	1.331
269	LOXL2	NC_PDGFRA+	7.18758	6.5948e-13	2.53173e-10	1.99087	0.475177	0.100721	0.374456	0.218225	1.2222
270	NID2	NC_PDGFRA+	7.22284	5.09144e-13	2.00537e-10	1.91034	0.510638	0.136792	0.373846	0.318583	1.31524
271	TGFBR2	NC_PDGFRA+	6.89175	5.51101e-12	1.84683e-09	1.44754	0.531915	0.160377	0.371538	0.3003	1.1143
272	COL1A1	NC_PDGFRA+	11.2692	1.86272e-29	4.18464e-26	1.89185	0.943262	0.57242	0.370843	1.76891	0.450757
273	PTPRD	NC_PDGFRA+	6.73875	1.59753e-11	5.02072e-09	1.26405	0.595745	0.225305	0.370439	0.353019	1.02
274	RSPO2	NC_PDGFRA+	7.40597	1.302e-13	5.64099e-11	3.84754	0.397163	0.0274695	0.369694	0.22496	1.53453
275	B2M	NC_PDGFRA+	10.0323	1.09966e-23	1.62685e-20	1.44465	0.900709	0.531077	0.369633	0.979573	0.534608
276	FKBP10	NC_PDGFRA+	8.15885	3.38233e-16	1.95389e-13	1.08504	0.865248	0.495838	0.36941	0.71628	0.525309
277	EPHA4	NC_PDGFRA+	7.20378	5.85655e-13	2.29184e-10	2.53744	0.425532	0.0579911	0.367541	0.227483	1.39359
278	DAB2	NC_PDGFRA+	6.80695	9.96869e-12	3.19926e-09	1.54074	0.510638	0.143729	0.366909	0.254105	1.19321
279	CCN2	NC_PDGFRA+	8.38985	4.86743e-17	3.07541e-14	1.33615	0.851064	0.484184	0.36688	0.894471	0.687818
280	PALM2AKAP2	NC_PDGFRA+	7.42994	1.08644e-13	4.7753e-11	1.24675	0.70922	0.342397	0.366823	0.52109	0.796109
281	RARRES2	NC_PDGFRA+	6.66563	2.63538e-11	7.95281e-09	1.03475	0.801418	0.435627	0.365791	0.675604	0.747312
282	NR3C1	NC_PDGFRA+	6.68933	2.24199e-11	6.90306e-09	1.18773	0.638298	0.273585	0.364713	0.401047	0.924301
283	TBX5-AS1	NC_PDGFRA+	7.25777	3.93522e-13	1.5913e-10	3.61122	0.390071	0.0260821	0.363989	0.180492	1.42151
284	TNS2	NC_PDGFRA+	6.68115	2.37076e-11	7.22616e-09	1.44987	0.510638	0.146781	0.363857	0.235458	1.11129
285	MAST4	NC_PDGFRA+	6.6979	2.11433e-11	6.57676e-09	1.54578	0.496454	0.133463	0.362991	0.224284	1.20048
286	VCL	NC_PDGFRA+	6.8166	9.32199e-12	3.02372e-09	1.13431	0.702128	0.339345	0.362782	0.479351	0.850351
287	HOXB5	NC_PDGFRA+	7.6731	1.67892e-14	8.34727e-12	1.57572	0.64539	0.283019	0.362371	0.696603	0.89986
288	DES	NC_PDGFRA+	7.26778	3.65457e-13	1.48773e-10	3.95414	0.390071	0.0296892	0.360382	0.245998	1.50908
289	EGFR	NC_PDGFRA+	7.11501	1.11901e-12	4.18979e-10	2.77406	0.411348	0.0510544	0.360293	0.188857	1.42484
290	MRC2	NC_PDGFRA+	7.04566	1.84583e-12	6.66431e-10	2.30052	0.439716	0.0796337	0.360083	0.220143	1.32598
291	NID1	NC_PDGFRA+	7.25452	4.03102e-13	1.61924e-10	1.08737	0.808511	0.448668	0.359842	0.68911	0.653628
292	BMP4	NC_PDGFRA+	7.16242	7.92681e-13	3.00505e-10	3.02546	0.411348	0.0529967	0.358351	0.249436	1.42314
293	OGN	NC_PDGFRA+	7.19902	6.06482e-13	2.34311e-10	4.07907	0.382979	0.0249723	0.358006	0.242386	1.61132
294	RGS2	NC_PDGFRA+	6.97496	3.05962e-12	1.07898e-09	1.42637	0.638298	0.281632	0.356666	0.471114	1.02952
295	CTSC	NC_PDGFRA+	7.9199	2.37696e-15	1.32272e-12	1.24428	0.808511	0.45505	0.353461	0.730137	0.709453
296	ARID5B	NC_PDGFRA+	6.66062	2.72666e-11	8.18753e-09	1.48677	0.510638	0.157325	0.353313	0.310643	1.12589
297	DCN	NC_PDGFRA+	7.18437	6.75187e-13	2.57573e-10	4.50687	0.382979	0.0307991	0.35218	0.369483	1.55408
298	CARMN	NC_PDGFRA+	7.09759	1.26954e-12	4.69543e-10	4.01172	0.382979	0.0324639	0.350515	0.279962	1.5532
299	SLITRK6	NC_PDGFRA+	6.88099	5.94373e-12	1.9809e-09	1.24499	0.680851	0.331576	0.349275	0.634899	0.892341
300	MIR100HG	NC_PDGFRA+	6.9719	3.12686e-12	1.09632e-09	1.98521	0.496454	0.147336	0.349118	0.343387	1.25737
301	EFNB1	NC_PDGFRA+	6.68988	2.23349e-11	6.90306e-09	1.6725	0.489362	0.141232	0.34813	0.264445	1.2167
302	MMP2	NC_PDGFRA+	7.50553	6.11808e-14	2.81135e-11	1.01947	0.893617	0.545505	0.348112	0.815326	0.577332
303	ISLR	NC_PDGFRA+	6.94634	3.74896e-12	1.29941e-09	3.03471	0.397163	0.049667	0.347496	0.221392	1.4952
304	PLK2	NC_PDGFRA+	7.22367	5.06031e-13	2.00537e-10	1.36282	0.673759	0.326304	0.347455	0.567182	0.906044
305	GJA1	NC_PDGFRA+	6.64129	3.10946e-11	9.24545e-09	1.55099	0.51773	0.170644	0.347087	0.297347	1.15302
306	HIC1	NC_PDGFRA+	6.87293	6.28951e-12	2.08468e-09	3.23339	0.375887	0.0291343	0.346752	0.154019	1.43134
307	LGALS1	NC_PDGFRA+	9.26886	1.88145e-20	1.75572e-17	1.70409	0.858156	0.512209	0.345947	1.45976	0.638136
308	RAB34	NC_PDGFRA+	9.61849	6.68075e-22	7.79284e-19	1.15744	0.964539	0.618757	0.345782	1.00238	0.370346
309	COL12A1	NC_PDGFRA+	6.86527	6.63651e-12	2.18774e-09	2.69073	0.411348	0.0674251	0.343922	0.247366	1.43561
310	PXDN	NC_PDGFRA+	8.45222	2.85812e-17	1.88437e-14	1.12102	0.900709	0.558269	0.342441	0.820586	0.512534
311	FRMD4B	NC_PDGFRA+	6.70255	2.04818e-11	6.40384e-09	2.08713	0.439716	0.0973918	0.342325	0.25991	1.3808
312	ADAMTS1	NC_PDGFRA+	6.68536	2.30362e-11	7.05699e-09	1.77639	0.48227	0.1404	0.34187	0.284872	1.26598
313	RRBP1	NC_PDGFRA+	7.09262	1.31592e-12	4.83748e-10	1.12209	0.765957	0.425638	0.340319	0.648409	0.744631
314	WNT2	NC_PDGFRA+	6.81855	9.19666e-12	2.9991e-09	3.71463	0.368794	0.0299667	0.338828	0.222274	1.47046
315	SFRP2	NC_PDGFRA+	7.55722	4.11784e-14	1.93622e-11	2.45397	0.553191	0.216149	0.337043	0.684584	1.25326
316	THBS1	NC_PDGFRA+	6.61108	3.81523e-11	1.12338e-08	2.72479	0.390071	0.0568812	0.33319	0.205357	1.5548
317	LXN	NC_PDGFRA+	6.76424	1.34012e-11	4.27824e-09	2.51815	0.439716	0.108491	0.331226	0.328037	1.46187
318	CNN2	NC_PDGFRA+	7.89799	2.83438e-15	1.53502e-12	0.973712	0.93617	0.620422	0.315748	0.916207	0.441704
319	ITM2C	NC_PDGFRA+	9.52769	1.60814e-21	1.74185e-18	1.17741	0.964539	0.663984	0.300555	1.17081	0.388015
320	COL5A2	NC_PDGFRA+	9.06957	1.19484e-19	1.00658e-16	1.39141	0.921986	0.622087	0.299899	1.50162	0.484057
321	TLN1	NC_PDGFRA+	6.81021	9.74569e-12	3.14433e-09	0.888393	0.865248	0.573807	0.291441	0.806215	0.548663
322	ZFP36L1	NC_PDGFRA+	10.0084	1.40048e-23	2.02255e-20	1.40056	0.985816	0.699223	0.286593	1.81234	0.312152
323	PTN	NC_PDGFRA+	7.88421	3.16521e-15	1.69902e-12	1.32883	0.914894	0.630688	0.284205	1.58727	0.550953
324	ADD3	NC_PDGFRA+	7.76258	8.32203e-15	4.35156e-12	1.09395	0.829787	0.551609	0.278178	0.834763	0.609239
325	CCN1	NC_PDGFRA+	7.54626	4.47934e-14	2.08999e-11	1.1108	0.93617	0.673418	0.262752	1.36825	0.511901
326	FLNA	NC_PDGFRA+	7.36857	1.72469e-13	7.31556e-11	0.94075	0.900709	0.642619	0.25809	0.995758	0.488221
327	SPARC	NC_PDGFRA+	8.8184	1.16106e-18	8.69448e-16	1.13039	0.964539	0.723085	0.241454	1.50038	0.355228
328	PBX1	NC_PDGFRA+	9.01269	2.01071e-19	1.67071e-16	1.07746	0.929078	0.70616	0.222918	1.13826	0.44812
329	HSPB1	NC_PDGFRA+	6.61315	3.76238e-11	1.11322e-08	0.975184	0.950355	0.730855	0.2195	1.28362	0.569451
330	QPRT	NC_PDGFRA+	6.65276	2.87638e-11	8.59456e-09	0.754009	0.950355	0.737791	0.212563	1.06647	0.401099
331	ERBB3	NC_S100B+	25.2542	1.01969e-140	3.86566e-137	1.74377	0.93	0.511475	0.418525	1.47694	0.41455
332	NPR3	NC_S100B+	20.9108	4.26833e-97	3.54657e-94	1.5933	0.856	0.441166	0.414834	1.26491	0.572489
333	LINC01198	NC_S100B+	23.8257	1.81019e-125	4.99085e-122	1.91115	0.793	0.379964	0.413036	1.025	0.662469
334	PLP1	NC_S100B+	26.9187	1.32571e-159	8.93469e-156	1.78628	0.958	0.569399	0.388601	1.64294	0.374393
335	COL1A1	NC_S100B+	21.2214	6.05727e-100	5.8319e-97	1.58775	0.864	0.485246	0.378754	1.37984	0.538949
336	MPZ	NC_S100B+	20.9671	1.31148e-97	1.13642e-94	1.63762	0.764	0.393078	0.370922	0.898684	0.703462
337	PTPRZ1	NC_S100B+	26.259	5.64281e-152	3.4227e-148	1.76062	0.955	0.590528	0.364472	1.71938	0.377844
338	DNAJC1	NC_S100B+	25.9259	3.40351e-148	1.58803e-144	1.70017	0.952	0.591257	0.360743	1.57846	0.38745
339	SOX10	NC_S100B+	19.4646	2.19136e-84	1.29048e-81	1.45045	0.776	0.417122	0.358878	0.935017	0.669104
340	ITGA4	NC_S100B+	20.0773	1.16562e-89	7.76943e-87	1.58145	0.737	0.389435	0.347565	0.867842	0.727281
341	PLS3	NC_S100B+	25.5676	3.50235e-144	1.51742e-140	1.75118	0.91	0.562477	0.347523	1.51367	0.449454
342	POSTN	NC_S100B+	20.072	1.29802e-89	8.55792e-87	1.71697	0.747	0.405464	0.341536	1.15744	0.733137
343	EDNRB	NC_S100B+	22.0915	3.81319e-108	5.25665e-105	1.50216	0.855	0.514754	0.340246	1.16671	0.55029
344	S100B	NC_S100B+	21.1538	2.5453e-99	2.41231e-96	1.86064	0.768	0.432787	0.335213	1.28187	0.732223
345	COL5A2	NC_S100B+	21.5956	1.97479e-103	2.10145e-100	1.55356	0.877	0.544627	0.332373	1.3656	0.561255
346	SOX2-OT	NC_S100B+	23.4885	5.34631e-122	1.29714e-118	1.46389	0.952	0.624408	0.327592	1.55285	0.368802
347	PCDH9	NC_S100B+	20.6797	5.28039e-95	4.05427e-92	1.49977	0.804	0.481967	0.322033	1.04937	0.643235
348	CDH19	NC_S100B+	17.3645	1.53114e-67	6.7299e-65	1.61696	0.629	0.307832	0.321168	0.693756	0.90859
349	ARPC1B	NC_S100B+	19.7545	7.34163e-87	4.59087e-84	1.56546	0.737	0.418944	0.318056	0.885483	0.747589
350	CELF2	NC_S100B+	21.5725	3.25547e-103	3.34685e-100	1.35336	0.874	0.557741	0.316259	1.11808	0.513805
351	ZFP36L1	NC_S100B+	15.4789	4.81363e-54	1.54484e-51	1.06855	0.934	0.628415	0.305585	1.48689	0.434411
352	MEF2C	NC_S100B+	18.0459	8.50074e-73	3.99706e-70	1.44915	0.709	0.409836	0.299164	0.815801	0.785658
353	KCTD12	NC_S100B+	21.8637	5.7538e-106	7.1225e-103	1.45324	0.854	0.559199	0.294801	1.18941	0.558019
354	GAS7	NC_S100B+	16.998	8.50318e-65	3.50863e-62	1.29213	0.717	0.422587	0.294413	0.803707	0.749998
355	COL2A1	NC_S100B+	17.7674	1.26474e-70	5.76796e-68	1.14269	0.847	0.559563	0.287437	1.07767	0.55192
356	MOXD1	NC_S100B+	20.3752	2.77558e-92	1.98066e-89	1.30441	0.879	0.5949	0.2841	1.25705	0.50634
357	SLITRK6	NC_S100B+	15.0773	2.28357e-51	6.78982e-49	1.60992	0.549	0.27031	0.27869	0.591416	1.05566
358	LGALS1	NC_S100B+	17.2054	2.4182e-66	1.0477e-63	1.56148	0.718	0.455009	0.262991	1.17705	0.833819
359	PPFIBP1	NC_S100B+	16.6858	1.66386e-62	6.46941e-60	1.49842	0.621	0.35847	0.26253	0.636984	0.90176
360	HMGA2	NC_S100B+	16.2394	2.65567e-59	9.64565e-57	1.02921	0.898	0.636066	0.261934	1.30253	0.476674
361	INSC	NC_S100B+	14.9526	1.49719e-50	4.24363e-48	1.3352	0.598	0.339526	0.258474	0.571791	0.935591
362	FOXD3-AS1	NC_S100B+	13.8865	7.64604e-44	1.70507e-41	1.35506	0.541	0.284882	0.256118	0.476262	1.03386
363	SOX5	NC_S100B+	18.5561	7.27888e-77	3.67923e-74	1.37705	0.711	0.455738	0.255262	0.779021	0.75306
364	SPP1	NC_S100B+	15.2051	3.26965e-52	9.91619e-50	1.38931	0.688	0.43388	0.25412	1.13089	0.84361
365	SPARC	NC_S100B+	22.5654	9.48271e-113	1.55455e-109	1.35625	0.917	0.664845	0.252155	1.42909	0.446443
366	PHLDB2	NC_S100B+	15.3537	3.34455e-53	1.04034e-50	1.43846	0.589	0.338069	0.250931	0.572866	0.959706
367	PLAT	NC_S100B+	14.093	4.19307e-45	9.81988e-43	1.26634	0.617	0.367942	0.249058	0.702771	0.944327
368	GFRA1	NC_S100B+	18.5836	4.36436e-77	2.24343e-74	1.17022	0.839	0.59235	0.24665	1.14272	0.553641
369	NKAIN4	NC_S100B+	16.9669	1.44301e-64	5.87431e-62	1.11678	0.813	0.570856	0.242144	1.04202	0.620727
370	SLC15A3	NC_S100B+	12.3342	5.92801e-35	9.85121e-33	1.28503	0.504	0.263024	0.240976	0.453821	1.11473
371	SCRG1	NC_S100B+	13.6349	2.48315e-42	5.39848e-40	1.0675	0.691	0.451002	0.239998	0.831732	0.816067
372	VCAN	NC_S100B+	24.5517	4.14892e-133	1.32451e-129	1.59904	0.972	0.73224	0.23976	2.10427	0.335546
373	EGFLAM	NC_S100B+	12.4624	1.19687e-35	2.0742e-33	1.25923	0.529	0.29326	0.23574	0.518205	1.07927
374	CCN1	NC_S100B+	14.7519	2.99213e-49	8.13859e-47	0.962771	0.856	0.620401	0.235599	1.17735	0.589165
375	TPT1-AS1	NC_S100B+	21.2784	1.79927e-100	1.76027e-97	1.37305	0.854	0.618579	0.235421	1.15979	0.579145
376	CDH6	NC_S100B+	23.7384	1.44634e-124	3.65538e-121	1.52281	0.872	0.636794	0.235206	1.37877	0.525024
377	CREB5	NC_S100B+	13.646	2.13147e-42	4.65058e-40	1.38754	0.546	0.311475	0.234525	0.53545	1.04887
378	IFITM3	NC_S100B+	16.0932	2.84766e-58	9.92687e-56	1.12201	0.738	0.508561	0.229439	0.825962	0.726228
379	SNTB1	NC_S100B+	11.8445	2.29768e-32	3.41588e-30	1.20072	0.512	0.292896	0.219104	0.442831	1.10529
380	CNP	NC_S100B+	20.71	2.81742e-95	2.21939e-92	1.22292	0.832	0.614572	0.217428	1.0375	0.563673
381	STARD13	NC_S100B+	12.2616	1.45597e-34	2.38684e-32	1.36896	0.48	0.265938	0.214062	0.406447	1.1562
382	ELK3	NC_S100B+	12.2115	2.69747e-34	4.36314e-32	1.3212	0.49	0.27796	0.21204	0.420513	1.12973
383	LGI4	NC_S100B+	14.0022	1.51211e-44	3.47419e-42	1.11881	0.627	0.418215	0.208785	0.591342	0.892267
384	FOXD3	NC_S100B+	11.0036	3.67148e-28	4.51719e-26	1.13252	0.492	0.284153	0.207847	0.43958	1.14632
385	BCHE	NC_S100B+	14.759	2.69097e-49	7.35241e-47	1.10741	0.676	0.468852	0.207148	0.724747	0.80751
386	LIMA1	NC_S100B+	15.0339	4.40307e-51	1.284e-48	1.07406	0.702	0.496539	0.205461	0.748018	0.768045
387	DPPA4	NC_S100B+	13.9933	1.71378e-44	3.92268e-42	1.06742	0.718	0.512933	0.205067	0.856835	0.796564
388	WWTR1	NC_S100B+	12.3512	4.7977e-35	8.10611e-33	1.19655	0.546	0.342441	0.203559	0.526372	1.03931
389	NID1	NC_S100B+	13.2797	3.0356e-40	6.17878e-38	1.10141	0.611	0.408015	0.202985	0.595329	0.912644
390	LITAF	NC_S100B+	15.4175	1.24915e-53	3.96695e-51	0.952232	0.787	0.584335	0.202665	0.887636	0.638258
391	STMN2	NC_TAC3+	43.7775	0	0	8.62908	0.967497	0.0768958	0.890601	3.81439	0.258029
392	TAC3	NC_TAC3+	39.5959	0	0	7.30661	0.877573	0.0386251	0.838948	1.72062	0.577133
393	INA	NC_TAC3+	39.7109	0	0	5.70404	0.892741	0.0644933	0.828248	1.32581	0.505796
394	PCSK1N	NC_TAC3+	38.9612	0	0	5.45951	0.892741	0.0995748	0.793166	1.62024	0.566907
395	RTN1	NC_TAC3+	37.3535	2.22654e-305	3.21555e-302	7.19152	0.829902	0.0372077	0.792695	1.81293	0.570327
396	PRPH	NC_TAC3+	36.924	1.9043e-298	2.56683e-295	7.89705	0.817985	0.0294118	0.788573	1.99052	0.615586
397	PHOX2A	NC_TAC3+	36.093	2.91907e-285	3.1063e-282	4.8436	0.837486	0.0637845	0.773702	1.0336	0.646268
398	CHRNA3	NC_TAC3+	37.6443	4.0518446086508e-310	6.30176e-307	3.68513	0.941495	0.170446	0.771049	1.29497	0.425963
399	RAMP1	NC_TAC3+	36.5344	3.155e-292	3.68019e-289	5.33071	0.836403	0.0690999	0.767303	1.31635	0.615326
400	SEZ6L2	NC_TAC3+	36.4599	4.80153e-291	5.39336e-288	4.79479	0.83857	0.0754784	0.763091	0.979543	0.575106
401	TLCD3B	NC_TAC3+	36.3168	8.77305e-289	9.50247e-286	4.48895	0.848321	0.0854004	0.76292	0.954616	0.587338
402	STMN4	NC_TAC3+	35.966	2.843e-283	2.87408e-280	6.31167	0.806067	0.0450035	0.761064	1.44638	0.629456
403	GNG3	NC_TAC3+	36.3235	6.88164e-289	7.58932e-286	5.29124	0.822319	0.0616584	0.76066	1.01731	0.607676
404	SYT1	NC_TAC3+	39.6405	0	0	4.30601	0.945829	0.18781	0.758019	1.6968	0.406838
405	SNAP25	NC_TAC3+	37.7832	0	0	4.81318	0.862405	0.108079	0.754326	1.10949	0.544105
406	ISL1	NC_TAC3+	36.5452	2.12552e-292	2.52795e-289	4.81609	0.842904	0.0924876	0.750416	1.16099	0.583652
407	ELAVL3	NC_TAC3+	40.2501	0	0	3.99523	0.960997	0.213678	0.747319	1.59793	0.338874
408	NSG1	NC_TAC3+	37.9009	0	0	5.05463	0.863489	0.119419	0.74407	1.34655	0.533531
409	SLC5A7	NC_TAC3+	33.595	1.98176e-247	1.17849e-244	7.46433	0.742145	0.0127569	0.729388	0.937304	0.738891
410	ATCAY	NC_TAC3+	34.9616	8.62214e-268	6.88137e-265	4.05924	0.83532	0.117647	0.717673	0.989903	0.59113
411	APLP1	NC_TAC3+	37.4781	2.09368e-307	3.09743e-304	3.99696	0.887324	0.170801	0.716523	1.12883	0.521567
412	GDAP1L1	NC_TAC3+	35.7825	2.06634e-280	1.92824e-277	3.71513	0.868906	0.155918	0.712988	1.00653	0.530584
413	ENO2	NC_TAC3+	34.5135	5.0399e-261	3.59647e-258	4.70432	0.79415	0.0907158	0.703434	0.961828	0.639638
414	LRRN3	NC_TAC3+	34.2699	2.20435e-257	1.53686e-254	4.54514	0.798483	0.0967399	0.701743	0.991366	0.651867
415	MTUS1	NC_TAC3+	33.0775	6.26309e-240	3.39191e-237	5.30062	0.751896	0.051382	0.700514	0.888758	0.739513
416	EML5	NC_TAC3+	32.7435	3.75623e-235	1.85234e-232	4.47075	0.767064	0.0666194	0.700445	0.813634	0.721746
417	ANK2	NC_TAC3+	39.3311	0	0	4.37493	0.911159	0.210843	0.700316	1.46766	0.468984
418	SCG2	NC_TAC3+	32.4785	2.14501e-231	1.00859e-228	6.40745	0.726977	0.0290574	0.69792	1.14753	0.801405
419	SCN3B	NC_TAC3+	32.8555	9.50515e-237	4.88597e-234	5.7372	0.738895	0.0418143	0.697081	0.907158	0.736675
420	DCX	NC_TAC3+	39.2421	0	0	3.65334	0.960997	0.263997	0.697	1.60645	0.342078
421	ICA1	NC_TAC3+	32.3776	5.66841e-230	2.58514e-227	5.64221	0.729144	0.0340184	0.695126	0.751254	0.762289
422	SYT4	NC_TAC3+	32.0636	1.41892e-225	6.19179e-223	6.31129	0.717226	0.0251595	0.692067	1.00731	0.790725
423	MAP6	NC_TAC3+	34.6277	9.69091e-263	7.16844e-260	3.60775	0.851571	0.160879	0.690692	1.02163	0.560546
424	GAP43	NC_TAC3+	41.6274	0	0	5.90865	0.940412	0.253721	0.686691	2.72381	0.364669
425	CHGB	NC_TAC3+	32.476	2.32851e-231	1.08645e-228	4.09472	0.771398	0.0946137	0.676784	0.81253	0.67873
426	MIAT	NC_TAC3+	31.3182	2.6347e-215	1.05138e-212	3.11933	0.829902	0.161588	0.668315	1.05111	0.625524
427	CELF4	NC_TAC3+	31.4605	3.0129e-217	1.22651e-214	5.17638	0.716143	0.0510276	0.665115	0.803402	0.772732
428	CELF3	NC_TAC3+	31.285	7.45866e-215	2.95695e-212	3.37299	0.790899	0.128987	0.661913	0.792724	0.665532
429	ATP1A3	NC_TAC3+	30.9079	9.352e-210	3.59022e-207	4.55934	0.716143	0.0637845	0.652358	0.705929	0.762053
430	GNAO1	NC_TAC3+	30.4824	4.45987e-204	1.61022e-201	4.8485	0.699892	0.0552799	0.644612	0.711375	0.790596
431	ABCB1	NC_TAC3+	30.1851	3.71652e-200	1.28817e-197	5.02777	0.690141	0.0499646	0.640176	0.739324	0.806312
432	PPP2R2B	NC_TAC3+	29.537	9.63718e-192	3.14276e-189	6.22351	0.658722	0.0198441	0.638877	0.675221	0.85086
433	SCG3	NC_TAC3+	36.8034	1.62922e-296	2.05879e-293	3.04157	0.95558	0.317151	0.638429	1.39025	0.367686
434	ELAVL2	NC_TAC3+	32.9915	1.07545e-238	5.77278e-236	3.52619	0.816901	0.187101	0.6298	1.02626	0.627941
435	PENK	NC_TAC3+	29.1032	3.27466e-186	1.02386e-183	8.05599	0.64572	0.0180723	0.627648	1.67744	0.895392
436	AKAP6	NC_TAC3+	29.6786	1.44872e-193	4.77572e-191	4.50713	0.690141	0.0627215	0.627419	0.681763	0.804516
437	KIF5A	NC_TAC3+	29.257	3.66132e-188	1.16273e-185	4.72244	0.676056	0.0510276	0.625029	0.688024	0.832263
438	CNTN1	NC_TAC3+	28.6473	1.73272e-180	5.20295e-178	6.08309	0.643554	0.0265769	0.616977	0.833044	0.940238
439	MAPT	NC_TAC3+	29.2816	1.77964e-188	5.68137e-186	5.40236	0.665222	0.0485471	0.616675	0.83905	0.839837
440	OPTN	NC_TAC3+	28.6608	1.17685e-180	3.55141e-178	4.86237	0.657638	0.0457123	0.611926	0.619961	0.857527
441	SEPTIN6	NC_TAC3+	34.6092	1.83513e-262	1.3411e-259	3.48494	0.846154	0.237775	0.608379	1.09981	0.564303
442	ONECUT2	NC_TAC3+	29.8527	8.08767e-196	2.71031e-193	3.67818	0.748646	0.148122	0.600524	1.04454	0.774199
443	MAPK10	NC_TAC3+	31.9586	4.10051e-224	1.76397e-221	3.21522	0.827736	0.228916	0.59882	1.05973	0.64297
444	NCOA7	NC_TAC3+	32.0246	4.9539e-225	2.14631e-222	3.54282	0.785482	0.190999	0.594483	0.921904	0.676136
445	SNCG	NC_TAC3+	29.1455	9.52619e-187	3.00948e-184	5.01493	0.684724	0.0917789	0.592945	1.20185	0.865867
446	SLC18A3	NC_TAC3+	26.9297	9.87343e-160	2.57031e-157	8.74625	0.591549	0.00283487	0.588714	0.6287	0.963077
447	TMEM35A	NC_TAC3+	28.1157	6.28984e-174	1.79961e-171	4.03969	0.670639	0.0832743	0.587365	0.646105	0.850459
448	OLFM1	NC_TAC3+	28.6461	1.793e-180	5.35744e-178	3.43345	0.712893	0.137491	0.575402	0.694575	0.790512
449	LIX1	NC_TAC3+	27.297	4.60232e-164	1.22977e-161	4.97083	0.631636	0.060241	0.571395	0.861861	0.915142
450	SRRM3	NC_TAC3+	26.5592	2.00948e-155	4.99536e-153	3.11107	0.686891	0.122962	0.563928	0.644325	0.814767
451	RAB3A	NC_TAC3+	26.38	2.32638e-153	5.71291e-151	4.50605	0.613218	0.0520907	0.561127	0.553112	0.930408
452	CPE	NC_TAC3+	29.1174	2.16136e-186	6.79273e-184	3.68563	0.731311	0.171864	0.559447	0.969912	0.823572
453	SRRM4	NC_TAC3+	25.638	5.75575e-145	1.27416e-142	2.13441	0.806067	0.246988	0.559079	0.847754	0.661731
454	HEBP2	NC_TAC3+	33.9441	1.49285e-252	9.33507e-250	2.94242	0.886241	0.327782	0.558459	1.12853	0.547186
455	PCP4	NC_TAC3+	25.8752	1.26795e-147	2.86974e-145	6.36361	0.581798	0.0248051	0.556993	0.952906	1.06124
456	CXCR4	NC_TAC3+	26.6596	1.38405e-156	3.48345e-154	3.77393	0.652221	0.0967399	0.555481	0.741216	0.876077
457	TMEFF2	NC_TAC3+	26.3295	8.8169e-153	2.13067e-150	4.62573	0.615385	0.060241	0.555144	0.690068	0.968741
458	FAIM2	NC_TAC3+	25.5671	3.54454e-144	7.73372e-142	5.81704	0.573131	0.0201984	0.552933	0.501136	0.98965
459	MAPK8IP2	NC_TAC3+	26.3539	4.6268e-153	1.12257e-150	3.74264	0.637053	0.0857548	0.551298	0.548575	0.878686
460	RIMBP2	NC_TAC3+	25.3231	1.77993e-141	3.76179e-139	4.79023	0.581798	0.0322466	0.549552	0.479823	0.979035
461	TMOD1	NC_TAC3+	24.924	4.09196e-137	8.13778e-135	7.83708	0.549296	0.00496102	0.544335	0.519457	1.06345
462	SYP	NC_TAC3+	26.5446	2.9659e-155	7.34285e-153	3.30581	0.669556	0.125443	0.544113	0.646879	0.844057
463	CADPS	NC_TAC3+	25.1664	9.34124e-140	1.92069e-137	4.09539	0.59805	0.0595322	0.538518	0.554168	0.973807
464	TAGLN3	NC_TAC3+	38.1046	0	0	3.06769	0.966414	0.430546	0.535868	1.69074	0.32827
465	SLC8A1	NC_TAC3+	25.2277	1.99119e-140	4.1221e-138	4.37007	0.592633	0.0577605	0.534872	0.596596	0.976935
466	KIF5C	NC_TAC3+	38.6187	0	0	3.3388	0.931744	0.400071	0.531673	1.52547	0.414683
467	NACAD	NC_TAC3+	25.5103	1.51649e-143	3.25033e-141	3.53389	0.626219	0.0956768	0.530542	0.518763	0.897766
468	CDKN2D	NC_TAC3+	26.032	2.15266e-149	4.94591e-147	3.63767	0.641387	0.111977	0.529409	0.637871	0.913116
469	DUSP4	NC_TAC3+	32.7665	1.76782e-235	8.78923e-233	2.92757	0.850488	0.321758	0.52873	1.08841	0.573832
470	DNM3	NC_TAC3+	24.9013	7.20173e-137	1.42754e-134	4.2803	0.585049	0.0574061	0.527643	0.508369	0.98029
471	BASP1	NC_TAC3+	39.4165	0	0	3.34383	0.975081	0.448618	0.526463	1.79936	0.397268
472	TUBB3	NC_TAC3+	25.3138	2.25393e-141	4.74704e-139	3.14492	0.650054	0.127215	0.522839	0.593712	0.86969
473	CCDC184	NC_TAC3+	24.628	6.33209e-134	1.22318e-131	4.15096	0.580715	0.0581148	0.5226	0.497838	0.970997
474	GATA3	NC_TAC3+	24.3441	6.70194e-131	1.23937e-128	4.08122	0.582882	0.0623671	0.520515	0.676791	0.98614
475	GFRA2	NC_TAC3+	26.0798	6.17858e-150	1.44698e-147	3.50943	0.646804	0.133239	0.513565	0.666798	0.875876
476	FKBP1B	NC_TAC3+	28.1089	7.63247e-174	2.1735e-171	2.82376	0.739978	0.229979	0.51	0.743599	0.722541
477	SPINT2	NC_TAC3+	24.4681	3.22893e-132	6.10138e-130	3.10282	0.627302	0.11871	0.508592	0.543137	0.896089
478	GABRB3	NC_TAC3+	24.5989	1.29667e-133	2.49684e-131	3.20391	0.624052	0.116584	0.507468	0.53847	0.896973
479	MAP1LC3A	NC_TAC3+	25.5569	4.60282e-144	9.93554e-142	3.3038	0.651138	0.148831	0.502307	0.676075	0.896099
480	TUBB2A	NC_TAC3+	43.501	0	0	4.35351	0.984832	0.486889	0.497943	2.44271	0.283375
481	CXADR	NC_TAC3+	24.7788	1.51858e-135	2.97132e-133	2.57529	0.689057	0.194189	0.494869	0.658795	0.80821
482	SLC4A8	NC_TAC3+	24.8924	8.9891e-137	1.77604e-134	3.03137	0.648971	0.1545	0.49447	0.635243	0.886346
483	PLXNA2	NC_TAC3+	24.5243	8.13543e-133	1.5469e-130	2.88699	0.660888	0.171155	0.489733	0.705565	0.890605
484	PGM2L1	NC_TAC3+	30.5411	7.42681e-205	2.73018e-202	2.5985	0.843987	0.355067	0.48892	1.06983	0.591142
485	L1CAM	NC_TAC3+	31.4526	3.86909e-217	1.56456e-214	2.5438	0.848321	0.366761	0.48156	1.01763	0.555379
486	SCG5	NC_TAC3+	27.9787	2.95216e-172	8.29009e-170	2.45428	0.804984	0.323884	0.4811	1.00007	0.635585
487	BEX2	NC_TAC3+	34.267	2.43431e-257	1.6779e-254	2.71466	0.900325	0.42275	0.477575	1.29401	0.477368
488	GNG4	NC_TAC3+	27.5233	9.24034e-167	2.5247e-164	2.38643	0.79415	0.325301	0.468848	0.922856	0.656156
489	CCDC28B	NC_TAC3+	26.64	2.33978e-156	5.86454e-154	2.428	0.746479	0.278526	0.467953	0.728037	0.709692
490	LDOC1	NC_TAC3+	26.7836	5.01489e-158	1.27808e-155	2.47642	0.754063	0.290928	0.463134	0.770686	0.729044
491	NRP1	NC_TAC3+	30.2709	2.76913e-201	9.76538e-199	2.41734	0.854821	0.392275	0.462546	1.08651	0.562757
492	KIF21A	NC_TAC3+	44.3221	0	0	4.31779	0.994583	0.532601	0.461982	2.66373	0.228114
493	KLF7	NC_TAC3+	26.8898	2.89002e-159	7.49132e-157	2.30558	0.772481	0.311127	0.461354	0.776881	0.679988
494	CNTFR	NC_TAC3+	24.5828	1.92845e-133	3.68997e-131	2.39519	0.704225	0.245571	0.458655	0.682611	0.780706
495	VAT1	NC_TAC3+	28.5104	8.70702e-179	2.58889e-176	2.17973	0.83857	0.388731	0.449838	0.929594	0.585894
496	CAP2	NC_TAC3+	25.9182	4.15747e-148	9.48028e-146	2.32069	0.757313	0.307938	0.449375	0.78592	0.723495
497	HAGH	NC_TAC3+	26.0649	9.12219e-150	2.12814e-147	2.1746	0.769231	0.322112	0.447119	0.746147	0.683286
498	ATP1B1	NC_TAC3+	33.732	1.96059e-249	1.20123e-246	2.73609	0.899242	0.460312	0.43893	1.35874	0.527442
499	OCIAD2	NC_TAC3+	29.6343	5.40482e-193	1.77208e-190	2.2067	0.860238	0.426648	0.433591	1.019	0.552528
500	NEFL	NC_TAC3+	35.925	1.24317e-282	1.23616e-279	3.24731	0.931744	0.500709	0.431036	2.04062	0.450102
501	LINC00682	NC_TAC3+	32.4496	5.48887e-231	2.54147e-228	2.46653	0.972914	0.544295	0.42862	1.82763	0.381212
502	MAPK3	NC_TAC3+	24.72	6.52528e-135	1.27266e-132	2.11495	0.742145	0.318214	0.423931	0.709504	0.72061
503	GDAP1	NC_TAC3+	25.2783	5.53912e-141	1.16256e-138	1.96851	0.791983	0.369242	0.422741	0.810884	0.643321
504	BEX1	NC_TAC3+	38.4514	0	0	2.65914	0.989166	0.57158	0.417585	1.86999	0.255327
505	NRP2	NC_TAC3+	30.264	3.41032e-201	1.1957e-198	2.54275	0.856988	0.445429	0.411559	1.296	0.586912
506	CRIP2	NC_TAC3+	25.7916	1.1023e-146	2.46719e-144	2.18915	0.770314	0.360383	0.409931	0.863464	0.686315
507	RUFY3	NC_TAC3+	34.2086	1.80352e-256	1.21549e-253	2.27077	0.918743	0.514883	0.40386	1.21752	0.42197
508	CCDC112	NC_TAC3+	26.0229	2.72895e-149	6.24631e-147	1.97531	0.804984	0.407158	0.397826	0.86792	0.625718
509	MEIS1	NC_TAC3+	26.284	2.92229e-152	7.00611e-150	2.02881	0.809317	0.418852	0.390466	0.920393	0.634146
510	NBEA	NC_TAC3+	25.5584	4.42854e-144	9.59349e-142	2.0279	0.793066	0.403614	0.389452	0.876003	0.662256
511	KIFAP3	NC_TAC3+	24.5171	9.70241e-133	1.83909e-130	1.8919	0.780065	0.390858	0.389207	0.780336	0.666794
512	ELAVL4	NC_TAC3+	42.6445	0	0	3.404	0.997833	0.610206	0.387628	2.43724	0.214666
513	DPYSL3	NC_TAC3+	40.0355	0	0	3.47347	0.96208	0.576541	0.385539	2.13642	0.364351
514	SERINC1	NC_TAC3+	32.6697	4.20298e-234	2.05594e-231	2.19209	0.913326	0.528349	0.384977	1.21245	0.457271
515	KIF3A	NC_TAC3+	26.0483	1.40568e-149	3.25432e-147	1.95696	0.802817	0.418143	0.384674	0.877983	0.622837
516	GDI1	NC_TAC3+	34.8029	2.19579e-265	1.70754e-262	2.22925	0.941495	0.557052	0.384443	1.28491	0.394856
517	TMX4	NC_TAC3+	25.8668	1.57334e-147	3.54768e-145	1.92922	0.812568	0.42842	0.384148	0.881414	0.620707
518	ZC2HC1A	NC_TAC3+	26.0515	1.29221e-149	3.00308e-147	1.89198	0.823402	0.44224	0.381162	0.881764	0.61247
519	CLASP2	NC_TAC3+	25.1496	1.42763e-139	2.92547e-137	1.97101	0.793066	0.415663	0.377403	0.881774	0.661421
520	KLC1	NC_TAC3+	30.8303	1.02793e-208	3.87268e-206	2.07453	0.892741	0.522325	0.370416	1.13589	0.489622
521	TERF2IP	NC_TAC3+	34.6544	3.83708e-263	2.87336e-260	2.27915	0.944745	0.587172	0.357573	1.41525	0.400402
522	CD151	NC_TAC3+	24.4521	4.7777e-132	8.97203e-130	1.79809	0.790899	0.435152	0.355747	0.845553	0.641564
523	C14orf132	NC_TAC3+	25.0986	5.15525e-139	1.04581e-136	1.76771	0.821235	0.467399	0.353836	0.893398	0.605137
524	TCEAL7	NC_TAC3+	26.1996	2.68245e-151	6.38065e-149	1.83598	0.837486	0.5	0.337486	1.0088	0.582986
525	QDPR	NC_TAC3+	28.8545	4.44983e-183	1.36318e-180	1.93576	0.88299	0.546421	0.336569	1.11277	0.525605
526	PLD3	NC_TAC3+	30.278	2.23647e-201	7.93306e-199	1.86815	0.91766	0.586109	0.331551	1.19025	0.453075
527	NCAM1	NC_TAC3+	36.6562	3.64151e-294	4.41759e-291	2.35541	0.967497	0.641035	0.326463	1.66717	0.337308
528	RAB6A	NC_TAC3+	24.4368	6.94725e-132	1.29659e-129	1.69795	0.809317	0.489724	0.319594	0.903355	0.613528
529	NDFIP1	NC_TAC3+	26.8038	2.91525e-158	7.46108e-156	1.72438	0.87649	0.560241	0.316249	1.04974	0.531482
530	MLLT11	NC_TAC3+	44.182	0	0	3.51421	0.99675	0.690645	0.306105	2.54773	0.180404
531	CRMP1	NC_TAC3+	39.8042	0	0	2.46272	0.983749	0.682849	0.3009	1.80253	0.273946
532	PCMT1	NC_TAC3+	26.1244	1.92783e-150	4.53233e-148	1.60782	0.853738	0.556697	0.29704	0.981331	0.532319
533	GRB2	NC_TAC3+	24.4539	4.57096e-132	8.61044e-130	1.52501	0.850488	0.557052	0.293436	0.93669	0.554433
534	KIDINS220	NC_TAC3+	29.7327	2.89949e-194	9.61045e-192	1.84093	0.907909	0.623317	0.284592	1.27142	0.464615
535	NEFM	NC_TAC3+	35.1849	3.40616e-271	2.8695e-268	2.98558	0.986999	0.706591	0.280408	3.06974	0.291964
536	VAMP2	NC_TAC3+	35.3492	1.03289e-273	8.82407e-271	2.04374	0.96533	0.692771	0.272559	1.52786	0.345743
537	SYT11	NC_TAC3+	27.1601	1.9256e-162	5.1004e-160	1.65437	0.893824	0.622962	0.270862	1.19926	0.48575
538	YWHAG	NC_TAC3+	29.0747	7.49327e-186	2.33083e-183	1.72583	0.890574	0.622254	0.26832	1.1738	0.469395
539	RTL8C	NC_TAC3+	27.0389	5.1534e-161	1.35318e-158	1.56916	0.893824	0.625797	0.268027	1.12136	0.478213
540	RBFOX2	NC_TAC3+	30.5119	1.81442e-204	6.59013e-202	1.63665	0.966414	0.69915	0.267264	1.39434	0.334666
541	RBMS1	NC_TAC3+	25.5933	1.81252e-144	3.99782e-142	1.4535	0.918743	0.657335	0.261408	1.20815	0.452152
542	ETFB	NC_TAC3+	25.8584	1.95748e-147	4.39751e-145	1.58427	0.88299	0.637491	0.245499	1.1584	0.525096
543	SARAF	NC_TAC3+	33.492	6.29648e-246	3.60301e-243	1.90982	0.956663	0.720057	0.236606	1.52004	0.380085
544	DPYSL2	NC_TAC3+	31.6343	1.24686e-219	5.1801e-217	1.79008	0.967497	0.731396	0.236101	1.63389	0.329977
545	ATP6V0B	NC_TAC3+	34.781	4.70744e-265	3.61436e-262	1.87399	0.96208	0.744507	0.217573	1.56359	0.340696
546	UCHL1	NC_TAC3+	40.0916	0	0	2.59039	0.984832	0.769313	0.21552	2.13198	0.285387
547	APLP2	NC_TAC3+	27.8677	6.57795e-171	1.83024e-168	1.44218	0.940412	0.731042	0.20937	1.33741	0.397968
548	MAP1B	NC_TAC3+	43.9266	0	0	3.98211	1	0.793055	0.206945	3.61989	0.117825
549	RTN3	NC_TAC3+	33.6968	6.44008e-249	3.90629e-246	1.71738	0.969664	0.766832	0.202832	1.54771	0.322713
550	DCTN3	NC_TAC3+	27.3036	3.8396e-164	1.03051e-161	1.36988	0.944745	0.742027	0.202718	1.3222	0.388633
551	TPX2	NC_TOP2A+	39.0707	0	0	3.68233	0.956	0.234608	0.721392	1.55361	0.429471
552	MKI67	NC_TOP2A+	39.7855	0	0	3.76208	0.978	0.264117	0.713883	1.84423	0.35597
553	AURKB	NC_TOP2A+	36.3426	3.43325e-289	1.38831e-285	3.48355	0.881	0.175956	0.705044	1.02085	0.527422
554	ASPM	NC_TOP2A+	37.1102	1.92219e-301	8.96863e-298	3.56203	0.925	0.221858	0.703142	1.42749	0.532923
555	PBK	NC_TOP2A+	34.299	8.1277e-258	2.5947e-254	3.34158	0.845	0.148998	0.696002	0.846464	0.587452
556	UBE2C	NC_TOP2A+	37.2118	4.40631e-303	2.22724e-299	3.55272	0.934	0.247723	0.686277	1.51841	0.550743
557	TOP2A	NC_TOP2A+	40.7533	0	0	4.01519	0.988	0.311475	0.676525	2.19523	0.345538
558	GTSE1	NC_TOP2A+	33.7434	1.3348e-249	3.68016e-246	3.35712	0.84	0.16612	0.67388	0.990671	0.611181
559	TACC3	NC_TOP2A+	32.9	2.19539e-237	5.32654e-234	3.19818	0.826	0.160656	0.665344	0.845516	0.629055
560	BIRC5	NC_TOP2A+	35.5285	1.78518e-276	6.01566e-273	3.03684	0.917	0.25173	0.66527	1.18227	0.483532
561	NCAPG	NC_TOP2A+	32.6018	3.86446e-233	9.01549e-230	3.12498	0.826	0.161749	0.664251	0.832208	0.622365
562	DLGAP5	NC_TOP2A+	32.1134	2.86775e-226	6.21237e-223	3.54708	0.787	0.133698	0.653302	0.921475	0.715849
563	NDC80	NC_TOP2A+	32.1415	1.16241e-226	2.61138e-223	3.37474	0.788	0.135883	0.652117	0.792041	0.66343
564	NUF2	NC_TOP2A+	31.6276	1.53949e-219	2.91811e-216	3.15331	0.799	0.154827	0.644173	0.821027	0.675628
565	CDK1	NC_TOP2A+	33.7294	2.14689e-249	5.66181e-246	3.21725	0.845	0.204372	0.640628	1.0206	0.589457
566	CCNA2	NC_TOP2A+	31.4785	1.71195e-217	3.14667e-214	3.15244	0.796	0.156284	0.639716	0.829503	0.682248
567	KIF11	NC_TOP2A+	31.8927	3.36903e-223	6.81172e-220	2.95156	0.828	0.190164	0.637836	0.888663	0.616449
568	KIF15	NC_TOP2A+	31.3169	2.75114e-215	4.76781e-212	3.02211	0.801	0.167942	0.633058	0.78551	0.658258
569	CENPE	NC_TOP2A+	32.0775	9.0833e-226	1.89985e-222	3.31363	0.817	0.186885	0.630115	1.11272	0.691484
570	KIFC1	NC_TOP2A+	30.4108	3.95038e-203	5.84425e-200	3.35019	0.747	0.119854	0.627146	0.686315	0.728561
571	SPC25	NC_TOP2A+	29.9008	1.92022e-196	2.53202e-193	3.0792	0.753	0.140255	0.612745	0.659269	0.709683
572	H2AX	NC_TOP2A+	35.5773	3.14868e-277	1.12345e-273	2.88415	0.922	0.312568	0.609432	1.18697	0.483652
573	H1-5	NC_TOP2A+	30.4839	4.25739e-204	6.4559e-201	3.70228	0.762	0.153734	0.608266	1.33256	0.765704
574	ZWINT	NC_TOP2A+	31.7313	5.76038e-221	1.1271e-217	2.59067	0.862	0.255009	0.606991	0.88708	0.550087
575	KIF4A	NC_TOP2A+	29.0038	5.89381e-185	6.38384e-182	3.0826	0.735	0.134426	0.600574	0.698051	0.763792
576	FOXM1	NC_TOP2A+	29.2444	5.29731e-188	6.06252e-185	2.84107	0.76	0.159563	0.600437	0.648548	0.7008
577	PIMREG	NC_TOP2A+	29.1902	2.58559e-187	2.90429e-184	3.10522	0.739	0.139891	0.599109	0.695652	0.765504
578	SGO1	NC_TOP2A+	29.0419	1.94861e-185	2.149e-182	2.95375	0.747	0.151913	0.595087	0.668724	0.739877
579	KNL1	NC_TOP2A+	29.3524	2.22854e-189	2.70348e-186	2.96679	0.76	0.165756	0.594244	0.771815	0.736753
580	SGO2	NC_TOP2A+	30.8041	2.30953e-208	3.59197e-205	3.15079	0.787	0.193078	0.593922	0.921712	0.716048
581	CDKN3	NC_TOP2A+	28.8666	3.13352e-183	3.33451e-180	3.05253	0.739	0.151548	0.587452	0.720277	0.786981
582	HMMR	NC_TOP2A+	27.9737	3.39958e-172	3.2731e-169	3.37295	0.691	0.11439	0.57661	0.704086	0.864731
583	KIF2C	NC_TOP2A+	27.6315	4.66214e-168	4.41854e-165	3.10713	0.694	0.120583	0.573417	0.605194	0.829218
584	MAD2L1	NC_TOP2A+	33.8824	1.20966e-251	3.49395e-248	2.46612	0.931	0.35847	0.57253	1.18751	0.404236
585	CDC20	NC_TOP2A+	28.7826	3.54244e-182	3.64187e-179	3.38197	0.73	0.158834	0.571166	0.956874	0.828872
586	CCNB1	NC_TOP2A+	29.851	8.52201e-196	1.09981e-192	3.08981	0.792	0.226594	0.565406	1.08318	0.766921
587	PTTG1	NC_TOP2A+	34.2051	2.02811e-256	6.15084e-253	2.94107	0.919	0.354827	0.564173	1.44175	0.535779
588	CKAP2L	NC_TOP2A+	27.2711	9.33593e-164	8.45194e-161	3.25462	0.676	0.112568	0.563432	0.626278	0.854266
589	RRM2	NC_TOP2A+	26.3609	3.84984e-153	2.9559e-150	2.31753	0.762	0.199271	0.562729	0.712133	0.714692
590	BUB1B	NC_TOP2A+	26.8503	8.36893e-159	7.14966e-156	2.93257	0.691	0.131512	0.559488	0.609774	0.829222
591	MXD3	NC_TOP2A+	26.9605	4.29308e-160	3.72001e-157	3.22176	0.672	0.118397	0.553603	0.610029	0.864224
592	CDCA3	NC_TOP2A+	26.4737	1.94734e-154	1.51433e-151	3.42211	0.647	0.0990893	0.547911	0.602606	0.910109
593	H1-1	NC_TOP2A+	30.8755	2.5443e-209	4.06124e-206	3.57514	0.782	0.234244	0.547756	1.43195	0.689435
594	KIF20B	NC_TOP2A+	31.1182	1.36678e-212	2.30288e-209	2.48598	0.868	0.320583	0.547417	1.04598	0.554641
595	KIF23	NC_TOP2A+	26.3333	7.97506e-153	6.04669e-150	3.17871	0.658	0.11439	0.54361	0.608656	0.881417
596	CCNB2	NC_TOP2A+	29.6343	5.40037e-193	6.82426e-190	2.61474	0.836	0.29326	0.54274	1.04584	0.667238
597	PRR11	NC_TOP2A+	27.3712	6.03562e-165	5.54692e-162	2.42418	0.774	0.23388	0.54012	0.78327	0.702069
598	CDCA8	NC_TOP2A+	26.0144	3.40678e-149	2.52002e-146	3.11254	0.656	0.116576	0.539424	0.605203	0.901293
599	C21orf58	NC_TOP2A+	26.6977	5.011e-157	4.22149e-154	2.47106	0.74	0.200729	0.539271	0.639361	0.741236
600	TTK	NC_TOP2A+	25.8455	2.73358e-147	1.97391e-144	3.21862	0.641	0.103461	0.537539	0.568659	0.906178
601	NPR3	NC_TOP2A+	28.7837	3.4292e-182	3.58624e-179	2.14181	0.945	0.408743	0.536257	1.4394	0.411227
602	KIF20A	NC_TOP2A+	25.6288	7.28422e-145	5.13758e-142	3.53581	0.618	0.0834244	0.534576	0.527953	0.962301
603	CENPF	NC_TOP2A+	40.5063	0	0	3.84075	0.994	0.463024	0.530976	2.62234	0.305759
604	H3C2	NC_TOP2A+	25.0749	9.35505e-139	6.03659e-136	3.24151	0.621	0.0910747	0.529925	0.612885	0.98524
605	ARHGAP11A	NC_TOP2A+	25.5439	6.41123e-144	4.46988e-141	2.85315	0.664	0.136248	0.527752	0.58584	0.872182
606	TYMS	NC_TOP2A+	29.3439	2.85699e-189	3.39792e-186	2.23329	0.899	0.374135	0.524865	1.17689	0.54443
607	SOX10	NC_TOP2A+	25.1836	6.05238e-140	4.03421e-137	1.78059	0.897	0.373042	0.523958	1.02169	0.506333
608	BUB1	NC_TOP2A+	25.2538	1.02765e-140	6.92593e-138	3.26861	0.624	0.100911	0.523089	0.539162	0.949181
609	DEPDC1	NC_TOP2A+	25.103	4.60762e-139	3.00516e-136	3.24801	0.623	0.102004	0.520996	0.547332	0.954372
610	NCAPD2	NC_TOP2A+	27.1414	3.19612e-162	2.80962e-159	2.36437	0.767	0.251366	0.515634	0.728015	0.696008
611	CDCA2	NC_TOP2A+	24.6134	9.07824e-134	5.6768e-131	3.27996	0.604	0.0885246	0.515475	0.506529	0.950289
612	HJURP	NC_TOP2A+	24.3555	5.07351e-131	3.04692e-128	3.15532	0.604	0.0918033	0.512197	0.465109	0.965351
613	CENPK	NC_TOP2A+	25.3115	2.38511e-141	1.64399e-138	2.03367	0.782	0.27286	0.50914	0.710805	0.680499
614	ANLN	NC_TOP2A+	24.4684	3.20855e-132	1.96584e-129	2.91704	0.627	0.11949	0.50751	0.502893	0.927921
615	FBXO5	NC_TOP2A+	25.8201	5.2783e-147	3.76659e-144	2.19112	0.764	0.260109	0.503891	0.734017	0.699952
616	UBE2T	NC_TOP2A+	27.2153	4.28634e-163	3.82342e-160	1.99364	0.845	0.342077	0.502923	0.873765	0.574093
617	MIS18BP1	NC_TOP2A+	32.9341	7.14771e-238	1.80646e-234	2.37303	0.924	0.421494	0.502506	1.25024	0.456403
618	ECT2	NC_TOP2A+	24.9824	9.49417e-138	6.06188e-135	2.60809	0.679	0.177049	0.501951	0.642758	0.858134
619	RTKN2	NC_TOP2A+	24.1056	2.18302e-128	1.28557e-125	2.45797	0.664	0.162113	0.501887	0.525324	0.859198
620	PLK1	NC_TOP2A+	23.9481	9.66493e-127	5.47884e-124	3.20294	0.601	0.100546	0.500454	0.635254	1.01227
621	CENPW	NC_TOP2A+	25.9406	2.32093e-148	1.69612e-145	2.00821	0.793	0.294353	0.498647	0.717235	0.637737
622	KIF22	NC_TOP2A+	27.6233	5.84353e-168	5.453e-165	2.18674	0.809	0.311111	0.497889	0.796652	0.634179
623	CKAP2	NC_TOP2A+	30.2195	1.31499e-200	1.81277e-197	2.27273	0.88	0.383971	0.496029	1.05144	0.560886
624	CIP2A	NC_TOP2A+	23.7824	5.07702e-125	2.79956e-122	2.38794	0.661	0.16612	0.49488	0.503815	0.850771
625	NCAPH	NC_TOP2A+	23.6406	1.47389e-123	7.9115e-121	2.53437	0.639	0.146448	0.492552	0.488277	0.891559
626	PRC1	NC_TOP2A+	23.8989	3.14317e-126	1.7491e-123	2.56621	0.647	0.156648	0.490352	0.541736	0.888964
627	CENPN	NC_TOP2A+	23.1077	3.87213e-118	1.99041e-115	1.9938	0.714	0.228051	0.485949	0.56684	0.784493
628	PSRC1	NC_TOP2A+	23.7586	8.95416e-125	4.893e-122	3.00488	0.609	0.126412	0.482588	0.56435	0.974463
629	SCRG1	NC_TOP2A+	25.288	4.32852e-141	2.95001e-138	1.82165	0.865	0.387614	0.477386	1.02751	0.556319
630	PCLAF	NC_TOP2A+	23.4275	2.24261e-121	1.19322e-118	1.81469	0.809	0.335519	0.473481	0.916545	0.677734
631	SMC4	NC_TOP2A+	37.9367	0	0	2.64718	0.977	0.508561	0.468439	1.69563	0.312688
632	CENPU	NC_TOP2A+	22.4715	7.88809e-112	3.85855e-109	1.86662	0.727	0.259381	0.467619	0.646889	0.754843
633	SPAG5	NC_TOP2A+	22.1863	4.66087e-109	2.09415e-106	2.6526	0.586	0.119126	0.466874	0.420723	0.984119
634	ATAD2	NC_TOP2A+	22.4368	1.7236e-111	8.29735e-109	1.95151	0.714	0.247359	0.466641	0.68626	0.800487
635	FANCI	NC_TOP2A+	22.6435	1.61671e-113	8.1044e-111	1.98096	0.7	0.234608	0.465392	0.569868	0.797392
636	RACGAP1	NC_TOP2A+	22.2234	2.04009e-109	9.30405e-107	2.48789	0.604	0.140984	0.463016	0.449267	0.954966
637	RAD51AP1	NC_TOP2A+	22.1091	2.58276e-108	1.1435e-105	2.10933	0.658	0.195264	0.462736	0.527094	0.854528
638	EGFLAM	NC_TOP2A+	21.2507	3.24962e-100	1.27167e-97	1.81533	0.695	0.232787	0.462213	0.612718	0.812598
639	MNS1	NC_TOP2A+	22.5085	3.42559e-112	1.68929e-109	2.1383	0.665	0.204007	0.460993	0.519527	0.847151
640	TK1	NC_TOP2A+	21.5539	4.8643e-103	1.95397e-100	2.13197	0.632	0.171585	0.460415	0.487538	0.905607
641	KIF14	NC_TOP2A+	21.9909	3.52196e-107	1.50442e-104	3.10252	0.552	0.0918033	0.460197	0.47268	1.07648
642	H2AC14	NC_TOP2A+	22.0272	1.57936e-107	6.79415e-105	3.07636	0.56	0.100546	0.459454	0.58391	1.09809
643	NUSAP1	NC_TOP2A+	22.0569	8.19511e-108	3.55059e-105	3.22951	0.543	0.0837887	0.459211	0.410087	1.06031
644	DEPDC1B	NC_TOP2A+	21.6941	2.33124e-104	9.55429e-102	2.66138	0.572	0.114026	0.457974	0.403732	1.01268
645	DIAPH3	NC_TOP2A+	21.7058	1.80754e-104	7.45837e-102	2.59592	0.578	0.121311	0.456689	0.432031	0.987828
646	H2AC11	NC_TOP2A+	21.6784	3.27776e-104	1.33434e-101	2.83061	0.562	0.107468	0.454532	0.514546	1.08438
647	MPZ	NC_TOP2A+	19.8405	1.33193e-87	4.25209e-85	1.37004	0.823	0.371585	0.451415	0.833404	0.627086
648	CKS1B	NC_TOP2A+	37.4409	8.44106e-307	5.12001e-303	2.51729	0.98	0.530783	0.449217	1.65048	0.309457
649	CIT	NC_TOP2A+	21.5844	2.51749e-103	1.018e-100	2.50815	0.587	0.139162	0.447838	0.43951	0.982409
650	COL1A1	NC_TOP2A+	22.9158	3.23655e-116	1.64972e-113	1.67307	0.914	0.467031	0.446969	1.40846	0.465207
651	H1-3	NC_TOP2A+	26.5684	1.57542e-155	1.27412e-152	2.82537	0.756	0.310018	0.445982	1.36385	0.774561
652	H2AC20	NC_TOP2A+	26.3023	1.80706e-152	1.35319e-149	2.35875	0.78	0.334062	0.445938	1.02031	0.733629
653	ERBB3	NC_TOP2A+	21.5159	1.10586e-102	4.41297e-100	1.48596	0.95	0.504189	0.445811	1.38881	0.392581
654	CDCA4	NC_TOP2A+	22.2463	1.22467e-109	5.62756e-107	1.99349	0.685	0.241166	0.443834	0.552707	0.817187
655	CENPA	NC_TOP2A+	21.0508	2.24626e-98	8.51558e-96	3.43981	0.51	0.0663024	0.443698	0.436159	1.16394
656	CKS2	NC_TOP2A+	31.3457	1.11257e-215	1.98483e-212	2.1712	0.919	0.477596	0.441404	1.21981	0.486845
657	CDCA5	NC_TOP2A+	20.7101	2.81043e-95	1.02078e-92	2.30736	0.579	0.137705	0.441295	0.399606	0.986006
658	MYBL2	NC_TOP2A+	20.73	1.85973e-95	6.83658e-93	2.10582	0.617	0.176685	0.440315	0.529445	0.938477
659	H2AC17	NC_TOP2A+	21.3478	4.08322e-101	1.60826e-98	2.74476	0.57	0.13224	0.43776	0.581791	1.07001
660	CLSPN	NC_TOP2A+	20.0101	4.49711e-89	1.46654e-86	1.57732	0.742	0.305282	0.436718	0.776323	0.77078
661	MELK	NC_TOP2A+	20.526	1.26117e-93	4.44755e-91	2.57776	0.545	0.112568	0.432432	0.363466	1.04415
662	LMNB2	NC_TOP2A+	22.193	4.01312e-109	1.81656e-106	1.68512	0.758	0.327869	0.430131	0.64385	0.707416
663	LMNB1	NC_TOP2A+	24.8406	3.26654e-136	2.06391e-133	1.70289	0.862	0.432787	0.429213	0.896033	0.590099
664	ORC6	NC_TOP2A+	20.9479	1.96009e-97	7.33898e-95	1.5099	0.792	0.363934	0.428066	0.753382	0.655944
665	UACA	NC_TOP2A+	23.138	1.91833e-118	9.94514e-116	1.80865	0.781	0.353005	0.427995	0.821988	0.696753
666	SPC24	NC_TOP2A+	20.2115	7.75781e-91	2.59977e-88	2.57408	0.537	0.111111	0.425889	0.36433	1.05898
667	GAS7	NC_TOP2A+	20.6811	5.12203e-95	1.83836e-92	1.46049	0.813	0.387614	0.425386	0.844151	0.624109
668	TFAP2A	NC_TOP2A+	19.9932	6.30583e-89	2.04538e-86	1.46901	0.759	0.333698	0.425302	0.703285	0.735034
669	FOXD3	NC_TOP2A+	19.3438	2.2988e-83	7.04223e-81	1.71934	0.651	0.22623	0.42477	0.528936	0.911624
670	AURKA	NC_TOP2A+	20.4165	1.19384e-92	4.16169e-90	2.77083	0.538	0.113661	0.424339	0.487432	1.10785
671	CCDC34	NC_TOP2A+	21.797	2.47726e-105	1.03628e-102	1.59898	0.776	0.354827	0.421173	0.666939	0.691056
672	SMC2	NC_TOP2A+	29.4275	2.44387e-190	3.02521e-187	1.81069	0.936	0.515847	0.420153	1.18495	0.406483
673	ITGB3BP	NC_TOP2A+	21.0338	3.22036e-98	1.21326e-95	1.6093	0.75	0.330419	0.419581	0.626254	0.737268
674	SKA3	NC_TOP2A+	20.0588	1.69113e-89	5.54471e-87	2.70653	0.524	0.104554	0.419446	0.351319	1.08656
675	MGST1	NC_TOP2A+	19.6243	9.58202e-86	2.95029e-83	1.46513	0.741	0.323133	0.417867	0.646177	0.747648
676	DHFR	NC_TOP2A+	21.9088	2.13938e-106	9.01154e-104	1.58603	0.808	0.393443	0.414557	0.873339	0.654604
677	EDNRB	NC_TOP2A+	19.8701	7.39156e-88	2.37218e-85	1.28914	0.909	0.495082	0.413918	1.10232	0.470453
678	PHF19	NC_TOP2A+	19.9181	2.837e-88	9.15325e-86	2.33231	0.557	0.143169	0.413831	0.411864	1.0338
679	COL5A2	NC_TOP2A+	21.2272	5.36117e-100	2.08453e-97	1.40977	0.934	0.523862	0.410138	1.31765	0.475847
680	DBF4	NC_TOP2A+	22.1002	3.14668e-108	1.38308e-105	1.69787	0.759	0.349727	0.409273	0.723555	0.713989
681	PLAT	NC_TOP2A+	18.7982	7.8081e-79	2.16259e-76	1.44897	0.732	0.326047	0.405953	0.742462	0.793526
682	INCENP	NC_TOP2A+	19.3325	2.86043e-83	8.71871e-81	2.72488	0.507	0.102368	0.404632	0.378975	1.14366
683	CENPH	NC_TOP2A+	18.7649	1.46262e-78	4.01432e-76	1.48808	0.691	0.286703	0.404297	0.530421	0.809584
684	TUBB6	NC_TOP2A+	20.1082	6.2512e-90	2.06072e-87	1.86996	0.645	0.242623	0.402377	0.521359	0.895725
685	GMNN	NC_TOP2A+	19.2578	1.21385e-82	3.62697e-80	1.3533	0.774	0.374499	0.399501	0.689928	0.680473
686	BCL2L12	NC_TOP2A+	18.6928	5.6653e-78	1.5479e-75	1.57951	0.657	0.258288	0.398712	0.472966	0.855176
687	ESCO2	NC_TOP2A+	18.5863	4.14894e-77	1.11848e-74	2.37179	0.508	0.112204	0.395796	0.356079	1.1215
688	PLS3	NC_TOP2A+	21.3605	3.11321e-101	1.23422e-98	1.43117	0.945	0.549727	0.395273	1.40281	0.413143
689	H2AC12	NC_TOP2A+	18.9317	6.25359e-80	1.76427e-77	2.76023	0.497	0.102004	0.394996	0.440564	1.19362
690	HELLPAR	NC_TOP2A+	18.689	6.08068e-78	1.65394e-75	2.61045	0.506	0.115118	0.390882	0.435389	1.2007
691	DNAJC1	NC_TOP2A+	22.5704	8.46809e-113	4.21017e-110	1.46167	0.974	0.583242	0.390758	1.49315	0.338007
692	DTYMK	NC_TOP2A+	30.0639	1.43834e-198	1.93876e-195	1.73077	0.948	0.557377	0.390623	1.15335	0.391979
693	H1-2	NC_TOP2A+	26.5441	3.0028e-155	2.39655e-152	2.36027	0.812	0.424044	0.387956	1.30749	0.683913
694	NUDT1	NC_TOP2A+	23.9034	2.82496e-126	1.58658e-123	1.50654	0.861	0.47541	0.38559	0.87616	0.544025
695	MIS18A	NC_TOP2A+	19.7546	7.32923e-87	2.30343e-84	1.43808	0.744	0.363206	0.380794	0.618332	0.719726
696	SPDL1	NC_TOP2A+	19.2645	1.06661e-82	3.2028e-80	1.62671	0.669	0.291075	0.377925	0.546779	0.843715
697	COL2A1	NC_TOP2A+	20.6291	1.50398e-94	5.33482e-92	1.2893	0.909	0.536976	0.372024	1.12213	0.467147
698	HMGB2	NC_TOP2A+	41.635	0	0	3.20086	1	0.629508	0.370492	2.50077	0.171411
699	ANP32E	NC_TOP2A+	29.2783	1.95703e-188	2.2828e-185	1.71854	0.952	0.583607	0.368393	1.28593	0.383055
700	PHGDH	NC_TOP2A+	24.0675	5.47704e-128	3.19438e-125	1.43622	0.907	0.539162	0.367838	1.02342	0.472235
701	CELF2	NC_TOP2A+	20.1838	1.35754e-90	4.52432e-88	1.24571	0.911	0.544262	0.366738	1.08576	0.45166
702	RRM1	NC_TOP2A+	26.65	1.78957e-156	1.48696e-153	1.59889	0.928	0.562477	0.365523	1.17092	0.442931
703	MOXD1	NC_TOP2A+	23.3862	5.91165e-121	3.11806e-118	1.4705	0.938	0.573406	0.364594	1.31156	0.429295
704	HMGA2	NC_TOP2A+	28.7541	8.05994e-182	8.14806e-179	1.72947	0.973	0.608743	0.364257	1.54719	0.315762
705	CKAP5	NC_TOP2A+	22.3967	4.24282e-111	1.99498e-108	1.54942	0.815	0.455738	0.359262	0.854036	0.641906
706	DNAJC9	NC_TOP2A+	19.2484	1.45618e-82	4.30858e-80	1.25396	0.826	0.46776	0.35824	0.806453	0.619545
707	MCAM	NC_TOP2A+	18.8836	1.55465e-79	4.36568e-77	1.30819	0.788	0.433515	0.354485	0.788667	0.694307
708	TMEM106C	NC_TOP2A+	20.1773	1.55016e-90	5.13806e-88	1.41022	0.773	0.421858	0.351142	0.711034	0.685042
709	EZH2	NC_TOP2A+	20.8421	1.79953e-96	6.65561e-94	1.26513	0.882	0.531148	0.350852	0.927053	0.531703
710	USP1	NC_TOP2A+	21.158	2.33087e-99	9.00519e-97	1.31729	0.861	0.513661	0.347339	0.926073	0.549931
711	ZFP36L1	NC_TOP2A+	22.4081	3.28417e-111	1.56854e-108	1.46205	0.964	0.617486	0.346514	1.63321	0.355666
712	H1-4	NC_TOP2A+	18.7707	1.31076e-78	3.61387e-76	1.92445	0.636	0.29071	0.34529	0.745341	0.987638
713	HMG20B	NC_TOP2A+	19.281	7.7541e-83	2.33996e-80	1.2782	0.813	0.49326	0.31974	0.797773	0.651477
714	CDK5RAP2	NC_TOP2A+	19.6903	2.61305e-86	8.08658e-84	1.26034	0.816	0.506375	0.309625	0.823119	0.620349
715	LBR	NC_TOP2A+	22.3691	7.87961e-111	3.6765e-108	1.4075	0.867	0.559927	0.307073	1.01438	0.565919
716	CCN1	NC_TOP2A+	19.007	1.49377e-80	4.27387e-78	1.19192	0.903	0.603279	0.299721	1.2526	0.514749
717	SYNE2	NC_TOP2A+	21.9641	6.35725e-107	2.69654e-104	1.33811	0.914	0.618579	0.295421	1.27726	0.482751
718	KPNA2	NC_TOP2A+	30.9834	9.01438e-211	1.47777e-207	2.08004	0.941	0.655009	0.285991	1.62085	0.485299
719	UBE2S	NC_TOP2A+	23.6702	7.30837e-124	3.958e-121	1.5086	0.929	0.64918	0.27982	1.39892	0.510612
720	ARL6IP1	NC_TOP2A+	23.1416	1.76526e-118	9.23048e-116	1.72503	0.876	0.6	0.276	1.30393	0.632928
721	VCAN	NC_TOP2A+	20.4512	5.86206e-93	2.05531e-90	1.36456	0.986	0.72714	0.25886	2.0064	0.315209
722	DUSP6	NC_TOP2A+	18.8561	2.62016e-79	7.32389e-77	1.05935	0.908	0.661931	0.246069	1.15236	0.477488
723	SIVA1	NC_TOP2A+	22.1106	2.49722e-108	1.11376e-105	1.11526	0.937	0.695446	0.241554	1.16375	0.407423
724	HMGB3	NC_TOP2A+	26.4985	1.00777e-154	7.93859e-152	1.3822	0.968	0.731148	0.236852	1.42222	0.373706
725	TMPO	NC_TOP2A+	30.3986	5.73494e-203	8.28234e-200	1.56618	0.986	0.756648	0.229352	1.65814	0.289105
726	TUBB4B	NC_TOP2A+	36.2031	5.44811e-287	2.06538e-283	2.22207	0.992	0.763206	0.228794	2.12777	0.312222
727	VWDE	NC_VWDE+	18.0735	5.15507e-73	6.25372e-70	3.91952	0.594272	0.0694528	0.524819	0.590689	0.952349
728	SHD	NC_VWDE+	19.5648	3.08761e-85	6.93637e-82	2.50298	0.77327	0.257066	0.516204	0.92713	0.689341
729	DBH	NC_VWDE+	17.9656	3.62265e-72	4.22569e-69	3.23999	0.653938	0.160854	0.493084	1.02801	0.894422
730	DLL3	NC_VWDE+	19.8887	5.10158e-88	1.62864e-84	2.53399	0.794749	0.325015	0.469734	1.05412	0.721233
731	MFNG	NC_VWDE+	15.2742	1.13572e-52	6.88882e-50	3.85242	0.501193	0.0511124	0.450081	0.442302	1.12135
732	SRRM4	NC_VWDE+	17.627	1.52857e-69	1.65566e-66	2.07519	0.782816	0.334636	0.44818	0.987043	0.686399
733	FNDC5	NC_VWDE+	16.6609	2.52208e-62	2.09561e-59	2.07648	0.713604	0.274805	0.438799	0.72889	0.782304
734	TLX2	NC_VWDE+	16.3512	4.2666e-60	3.11801e-57	2.12431	0.73031	0.296152	0.434159	0.966362	0.786598
735	CHRNA3	NC_VWDE+	13.4404	3.5033e-41	1.52875e-38	1.59204	0.72315	0.314793	0.408358	0.914958	0.770687
736	INSM1	NC_VWDE+	17.7906	8.36309e-71	9.39392e-68	2.21311	0.73031	0.325015	0.405295	0.853153	0.734468
737	NFASC	NC_VWDE+	16.7844	3.17404e-63	2.75035e-60	2.32777	0.675418	0.2727	0.402718	0.770126	0.823045
738	MXRA8	NC_VWDE+	15.5643	1.27231e-54	8.2099e-52	2.04844	0.677804	0.292844	0.38496	0.70606	0.846661
739	DDC	NC_VWDE+	13.5363	9.54672e-42	4.19613e-39	2.35399	0.534606	0.156043	0.378563	0.504054	1.05109
740	RIMS3	NC_VWDE+	14.0885	4.47049e-45	2.24101e-42	2.33025	0.560859	0.192423	0.368436	0.532058	0.99447
741	DCX	NC_VWDE+	10.4067	2.31015e-25	4.74997e-23	1.07348	0.761337	0.394768	0.366568	0.947545	0.692577
742	PGF	NC_VWDE+	15.2512	1.61609e-52	9.51702e-50	2.20544	0.632458	0.269994	0.362464	0.674147	0.900413
743	LINC00682	NC_VWDE+	19.7329	1.12542e-86	2.96799e-83	1.93739	0.968974	0.609741	0.359232	1.80456	0.383915
744	IGFBPL1	NC_VWDE+	12.5889	2.42958e-36	9.041e-34	1.52976	0.637232	0.281118	0.356113	0.616677	0.885932
745	SCG3	NC_VWDE+	12.1567	5.28313e-34	1.81047e-31	1.24884	0.782816	0.435658	0.347158	0.975278	0.629846
746	SAMD11	NC_VWDE+	12.8315	1.09228e-37	4.30215e-35	1.76878	0.603819	0.257667	0.346152	0.575121	0.959326
747	RABEPK	NC_VWDE+	15.026	4.96314e-51	2.8135e-48	1.87387	0.680191	0.334937	0.345254	0.706425	0.827856
748	PCSK2	NC_VWDE+	13.7278	6.91585e-43	3.15404e-40	1.82175	0.644391	0.302766	0.341625	0.72509	0.872423
749	CDKN1C	NC_VWDE+	17.959	4.08307e-72	4.67288e-69	2.07887	0.816229	0.493987	0.322242	1.18284	0.700368
750	ZBTB18	NC_VWDE+	12.1954	3.28992e-34	1.13383e-31	1.77418	0.565632	0.257667	0.307966	0.504865	0.997835
751	KIF1A	NC_VWDE+	17.3422	2.25964e-67	2.14158e-64	1.60462	0.859189	0.556524	0.302664	1.16742	0.542555
752	COL9A2	NC_VWDE+	11.6193	3.2874e-31	9.77455e-29	2.01349	0.5179	0.220686	0.297214	0.522187	1.1232
753	TAGLN3	NC_VWDE+	11.5687	5.93816e-31	1.72337e-28	1.12549	0.825776	0.529465	0.296311	1.14541	0.606945
754	MYT1	NC_VWDE+	10.8022	3.36131e-27	7.72287e-25	1.50106	0.551313	0.257366	0.293946	0.484547	1.01383
755	HAND2-AS1	NC_VWDE+	22.322	2.26122e-110	6.85784e-106	2.06313	0.930788	0.641912	0.288875	1.72498	0.415676
756	DPYD	NC_VWDE+	10.6725	1.36944e-26	3.03157e-24	2.09889	0.451074	0.165063	0.286011	0.390096	1.21697
757	DNAJC12	NC_VWDE+	10.5879	3.39147e-26	7.32075e-24	1.89053	0.472554	0.190018	0.282536	0.39571	1.1797
758	ASCL1	NC_VWDE+	22.0458	1.04853e-107	1.58999e-103	1.97929	0.976134	0.700541	0.275592	2.01196	0.33569
759	HRH3	NC_VWDE+	9.31235	1.25032e-20	1.91514e-18	3.04596	0.326969	0.0538184	0.273151	0.255919	1.53565
760	CELF3	NC_VWDE+	9.29708	1.44353e-20	2.19446e-18	1.26641	0.534606	0.261575	0.273031	0.517849	1.05625
761	BAALC	NC_VWDE+	9.44394	3.59035e-21	5.65652e-19	2.33826	0.379475	0.115153	0.264322	0.335748	1.4169
762	CALCB	NC_VWDE+	8.68356	3.8357e-18	5.0688e-16	3.58245	0.300716	0.0478052	0.252911	0.365045	1.80303
763	SRRM3	NC_VWDE+	8.49039	2.05941e-17	2.55452e-15	1.2768	0.479714	0.234516	0.245198	0.443693	1.15819
764	RGS16	NC_VWDE+	9.00951	2.06978e-19	2.96795e-17	1.80408	0.434368	0.190319	0.244049	0.531049	1.31954
765	SOX2-OT	NC_VWDE+	14.4216	3.78448e-47	2.01361e-44	1.19932	0.928401	0.684606	0.243795	1.56661	0.408181
766	PRCD	NC_VWDE+	8.1047	5.28747e-16	5.91729e-14	1.91597	0.353222	0.119964	0.233258	0.300224	1.47922
767	BEX1	NC_VWDE+	10.0021	1.49155e-23	2.71686e-21	0.906541	0.880668	0.648527	0.232141	1.30036	0.498438
768	DDR1	NC_VWDE+	8.48792	2.10363e-17	2.60404e-15	1.55028	0.420048	0.190319	0.229729	0.332175	1.26533
769	ELAVL4	NC_VWDE+	9.1679	4.82344e-20	7.08404e-18	0.766613	0.909308	0.680096	0.229212	1.45518	0.470534
770	DOCK10	NC_VWDE+	9.94733	2.59043e-23	4.66247e-21	1.524	0.51074	0.28202	0.228719	0.475794	1.08522
771	SLIT3	NC_VWDE+	10.5315	6.18199e-26	1.3157e-23	0.992596	0.756563	0.530968	0.225595	0.856557	0.691053
772	INTS6L	NC_VWDE+	9.30015	1.40247e-20	2.1374e-18	1.69396	0.463007	0.237823	0.225184	0.438029	1.21328
773	PAQR6	NC_VWDE+	8.52132	1.5775e-17	1.99344e-15	1.53516	0.443914	0.221888	0.222026	0.393081	1.26819
774	SCG5	NC_VWDE+	8.77866	1.65437e-18	2.22994e-16	0.958144	0.639618	0.417619	0.221999	0.701079	0.85515
775	CD9	NC_VWDE+	9.96092	2.2596e-23	4.07911e-21	1.25668	0.639618	0.41822	0.221398	0.826244	0.915204
776	COL9A3	NC_VWDE+	9.50463	2.00754e-21	3.24718e-19	1.26186	0.587112	0.371317	0.215795	0.676773	0.975965
777	THSD7A	NC_VWDE+	9.3922	5.87579e-21	9.162e-19	1.24367	0.575179	0.365905	0.209274	0.583875	1.0111
778	NKAIN4	NC_VWDE+	11.3222	1.01873e-29	2.75856e-27	1.00754	0.821002	0.612147	0.208856	1.08756	0.601751
779	DDIT4	NC_VWDE+	8.88996	6.11303e-19	8.54359e-17	1.09625	0.587112	0.383043	0.204069	0.589678	1.01015
780	MXD4	NC_VWDE+	8.60277	7.78123e-18	1.00421e-15	0.877985	0.661098	0.45911	0.201988	0.614506	0.853057
781	CDK6	NC_VWDE+	20.4604	4.85601e-93	2.45455e-89	1.72448	0.942721	0.742333	0.200388	1.62064	0.438052

## Sheet: DEGs_of_MP_subtypes
Supplementary information, Table S2 Differentially expressed genes of macrophage sbutypes. The red gene is regarded as the marker of the corresponding cell subtype. The columns pct_1 and pct_2 represent this expression ratio of the gene in this group and another group, respectively. The column diff_pct represents the difference of pct_1 minus pct_2. The columns group_mean and group_cv represent t…
	names	group	scores	pvals	pvals_adj	logfoldchanges	pct_1	pct_2	diff_pct	group_mean	group_cv
0	HSPA6	MP_HSPA6+	6.78623	1.15098e-11	7.75713e-08	5.44255	0.846154	0.103792	0.742361	2.26915	0.497524
1	HSPA1B	MP_HSPA6+	7.34356	2.0799e-13	3.15396e-09	5.53156	0.923077	0.218563	0.704514	2.96034	0.337471
2	DNAJA4	MP_HSPA6+	6.66045	2.72988e-11	1.65583e-07	4.23872	0.846154	0.165669	0.680485	1.42748	0.595487
3	BAG3	MP_HSPA6+	6.64506	3.03087e-11	1.67128e-07	4.31826	0.846154	0.169661	0.676493	1.57454	0.587068
4	IER5	MP_HSPA6+	6.80162	1.03448e-11	7.75713e-08	3.1953	0.923077	0.402196	0.520881	1.70694	0.448367
5	ZFAND2A	MP_HSPA6+	4.94834	7.48501e-07	0.00227005	2.86093	0.730769	0.239521	0.491248	0.964327	0.913501
6	RHOB	MP_HSPA6+	6.25199	4.05248e-10	1.99907e-06	3.29104	0.884615	0.406188	0.478428	1.85298	0.51786
7	DNAJB1	MP_HSPA6+	6.91804	4.57942e-12	4.62948e-08	4.2891	0.923077	0.484032	0.439045	2.70204	0.368496
8	TENT5A	MP_HSPA6+	4.74996	2.03455e-06	0.00526239	2.37474	0.730769	0.320359	0.41041	0.93431	0.749575
9	GGTA1P	MP_HSPA6+	4.39269	1.11959e-05	0.0234171	1.51191	0.884615	0.481038	0.403577	1.00521	0.483418
10	HSPA1A	MP_HSPA6+	7.43154	1.07342e-13	2.17031e-09	5.38422	0.961538	0.577844	0.383694	3.92078	0.285438
11	POGLUT3	MP_HSPA6+	3.89692	9.74254e-05	0.155511	1.85017	0.692308	0.316367	0.37594	0.636821	0.878916
12	HMOX1	MP_HSPA6+	4.9005	9.55931e-07	0.00263559	2.443	0.884615	0.51996	0.364655	1.87851	0.739759
13	XIST	MP_HSPA6+	2.71001	0.0067281	1	1.15924	0.807692	0.452096	0.355596	1.19503	0.640793
14	FKBP4	MP_HSPA6+	4.92224	8.55574e-07	0.00247122	2.36552	0.769231	0.418164	0.351067	1.16894	0.667364
15	NR4A1	MP_HSPA6+	3.76478	0.000166697	0.240743	1.648	0.692308	0.345309	0.346998	0.81001	0.7441
16	HSPH1	MP_HSPA6+	7.05586	1.71532e-12	2.08089e-08	3.39448	0.923077	0.580838	0.342239	2.30367	0.360383
17	RUBCNL	MP_HSPA6+	3.97152	7.14168e-05	0.120329	1.71891	0.692308	0.355289	0.337018	0.688984	0.740097
18	RNASE1	MP_HSPA6+	5.26614	1.39323e-07	0.000563384	2.95874	0.923077	0.591816	0.331261	3.55226	0.36596
19	IFRD1	MP_HSPA6+	3.63498	0.000278001	0.331496	1.49538	0.769231	0.44012	0.329111	0.855801	0.760279
20	ENOPH1	MP_HSPA6+	3.66241	0.000249852	0.315729	1.50753	0.692308	0.371257	0.32105	0.595414	0.751537
21	DNAJB4	MP_HSPA6+	3.08836	0.00201263	1	2.40689	0.5	0.197605	0.302395	0.618595	1.18338
22	HPGDS	MP_HSPA6+	4.50107	6.76111e-06	0.015189	1.54829	0.961538	0.659681	0.301858	1.6904	0.390271
23	C1QB	MP_HSPA6+	2.86958	0.00411016	1	1.17602	1	0.699601	0.300399	2.13631	0.316852
24	TNFRSF11A	MP_HSPA6+	2.90872	0.00362911	1	1.40988	0.576923	0.282435	0.294488	0.504906	0.938178
25	ATF3	MP_HSPA6+	3.22418	0.00126334	0.832924	1.6934	0.615385	0.323353	0.292031	0.680216	0.948553
26	CD163	MP_HSPA6+	2.96927	0.00298508	1	1.08948	0.923077	0.636727	0.28635	1.46965	0.439709
27	PDK4	MP_HSPA6+	3.01811	0.00254356	1	1.37936	0.653846	0.369261	0.284585	0.71929	0.900352
28	LYVE1	MP_HSPA6+	3.1653	0.00154921	0.914421	1.59439	0.961538	0.678643	0.282896	2.88976	0.296181
29	ACY3	MP_HSPA6+	2.19618	0.0280794	1	0.797235	0.807692	0.527944	0.279748	1.06873	0.744274
30	HLA-C	MP_HSPA6+	2.63575	0.00839526	1	1.54647	0.5	0.220559	0.279441	0.533202	1.04603
31	DERL3	MP_HSPA6+	2.58523	0.00973135	1	2.50955	0.384615	0.105788	0.278827	0.313027	1.37553
32	IDH1	MP_HSPA6+	3.46471	0.000530812	0.447179	1.27623	0.807692	0.52994	0.277752	0.857818	0.670773
33	HSP90AA2P	MP_HSPA6+	2.41395	0.0157805	1	3.4856	0.307692	0.0319361	0.275756	0.198047	1.53851
34	SESN1	MP_HSPA6+	2.99938	0.00270532	1	1.15533	0.692308	0.417166	0.275142	0.619994	0.76008
35	FOLR2	MP_HSPA6+	3.0897	0.00200359	1	1.21038	0.923077	0.649701	0.273376	1.77752	0.385684
36	C1QC	MP_HSPA6+	2.93716	0.00331238	1	1.16588	1	0.728543	0.271457	2.15313	0.196957
37	C1QA	MP_HSPA6+	3.53663	0.000405268	0.403493	1.4382	1	0.729541	0.270459	2.6301	0.202503
38	JMJD6	MP_HSPA6+	2.69897	0.00695541	1	1.40809	0.538462	0.271457	0.267004	0.414984	0.998298
39	TSPAN7	MP_HSPA6+	2.58122	0.00984525	1	1.48209	0.5	0.233533	0.266467	0.436587	1.08248
40	CD28	MP_HSPA6+	2.37047	0.0177657	1	0.815884	0.769231	0.502994	0.266237	0.809702	0.656409
41	PMAIP1	MP_HSPA6+	3.15092	0.00162758	0.935619	1.38717	0.730769	0.466068	0.264701	0.94945	0.824582
42	AGR2	MP_HSPA6+	5.03398	4.80408e-07	0.00161887	1.87989	1	0.735529	0.264471	2.77211	0.184196
43	ETS2	MP_HSPA6+	3.2098	0.00132829	0.849082	1.10426	0.846154	0.58483	0.261324	0.884134	0.620649
44	HPCAL1	MP_HSPA6+	2.53505	0.011243	1	1.63608	0.461538	0.200599	0.26094	0.352657	1.15645
45	JUN	MP_HSPA6+	6.2433	4.28448e-10	1.99907e-06	2.90118	0.961538	0.701597	0.259942	2.67954	0.388656
46	CD14	MP_HSPA6+	2.74313	0.00608567	1	1.10149	0.961538	0.704591	0.256948	2.08734	0.440601
47	IGFBP4	MP_HSPA6+	2.67756	0.00741602	1	0.920753	0.730769	0.47505	0.255719	0.739182	0.688282
48	LTC4S	MP_HSPA6+	2.2594	0.0238584	1	1.04991	0.538462	0.285429	0.253032	0.442465	1.01993
49	DR1	MP_HSPA6+	2.87359	0.00405829	1	1.06979	0.692308	0.444112	0.248196	0.584698	0.761835
50	PRPS1	MP_HSPA6+	2.61601	0.00889643	1	1.41257	0.538462	0.291417	0.247044	0.434206	1.04246
51	HSPB1	MP_HSPA6+	7.49543	6.60798e-14	2.00407e-09	3.27864	1	0.753493	0.246507	2.84124	0.27419
52	TSPYL2	MP_HSPA6+	2.20655	0.0273458	1	2.02481	0.384615	0.145709	0.238907	0.36858	1.58181
53	TIMD4	MP_HSPA6+	2.26609	0.0234457	1	1.04838	0.576923	0.339321	0.237602	0.50632	1.00932
54	CISD3	MP_HSPA6+	2.87694	0.00401552	1	1.45714	0.576923	0.341317	0.235606	0.538231	0.953114
55	ARRDC3	MP_HSPA6+	2.7545	0.00587813	1	1.10267	0.653846	0.419162	0.234684	0.647946	0.816167
56	NUAK1	MP_HSPA6+	2.25472	0.024151	1	1.10263	0.538462	0.304391	0.23407	0.496773	1.02622
57	MGAT1	MP_HSPA6+	3.10509	0.00190222	1	0.927797	0.807692	0.577844	0.229848	0.793873	0.558625
58	STAB1	MP_HSPA6+	3.04688	0.0023123	1	1.06595	0.961538	0.732535	0.229004	1.86022	0.381778
59	MCUR1	MP_HSPA6+	3.15995	0.00157796	0.920313	1.29094	0.653846	0.427146	0.2267	0.638622	0.810496
60	PER1	MP_HSPA6+	2.62738	0.00860446	1	1.3738	0.615385	0.391218	0.224167	0.637779	1.02715
61	DNAJB11	MP_HSPA6+	2.49759	0.0125042	1	0.991168	0.730769	0.508982	0.221787	0.718738	0.810983
62	TLR4	MP_HSPA6+	3.59952	0.000318804	0.34473	1.20918	0.846154	0.626747	0.219407	1.10184	0.584131
63	TSC22D3	MP_HSPA6+	3.68717	0.000226765	0.293808	1.55873	0.730769	0.512974	0.217795	1.01672	0.727211
64	RAB3IL1	MP_HSPA6+	2.25405	0.0241931	1	0.83542	0.692308	0.478044	0.214264	0.656288	0.777884
65	MCOLN1	MP_HSPA6+	2.44841	0.0143488	1	1.09394	0.615385	0.402196	0.213189	0.623406	0.908288
66	WDR61	MP_HSPA6+	2.3524	0.0186527	1	0.95163	0.615385	0.403194	0.212191	0.489273	0.883096
67	MAFF	MP_HSPA6+	2.39622	0.016565	1	1.50273	0.538462	0.326347	0.212114	0.606404	1.13435
68	FTH1P10	MP_HSPA6+	3.30815	0.000939155	0.67816	1.0169	0.846154	0.634731	0.211423	0.966206	0.562732
69	UPF1	MP_HSPA6+	2.34839	0.018855	1	1.05161	0.576923	0.366267	0.210656	0.449764	0.932057
70	AP2A2	MP_HSPA6+	2.69295	0.00708229	1	0.901145	0.769231	0.558882	0.210349	0.784903	0.667715
71	BRMS1	MP_HSPA6+	2.45242	0.0141897	1	1.1388	0.576923	0.367265	0.209658	0.47245	0.943854
72	VAV1	MP_HSPA6+	2.66084	0.00779471	1	1.02389	0.653846	0.44511	0.208736	0.584103	0.800919
73	FCGR2A	MP_HSPA6+	2.2226	0.0262425	1	0.788935	0.807692	0.5998	0.207892	0.911963	0.691611
74	CACYBP	MP_HSPA6+	5.22131	1.7766e-07	0.000673508	1.59717	0.961538	0.756487	0.205051	1.52683	0.43414
75	HERPUD1	MP_HSPA6+	2.93582	0.0033267	1	0.958665	0.923077	0.718563	0.204514	1.27064	0.531037
76	BRI3	MP_HSPA6+	2.37782	0.0174151	1	0.748771	0.923077	0.718563	0.204514	1.26619	0.522637
77	CLK1	MP_HSPA6+	3.61825	0.000296597	0.34076	1.38645	0.730769	0.526946	0.203823	0.872552	0.705393
78	FAM174C	MP_HSPA6+	2.17978	0.0292735	1	1.23248	0.5	0.296407	0.203593	0.415798	1.1125
79	LGMN	MP_HSPA6+	3.61725	0.000297749	0.34076	1.29752	0.884615	0.681637	0.202979	1.66199	0.46316
80	LAGE3	MP_HSPA6+	2.72373	0.00645499	1	0.980237	0.730769	0.527944	0.202825	0.697376	0.734288
81	KLF2	MP_HSPA6+	4.14313	3.426e-05	0.0629719	1.87402	0.807692	0.606786	0.200906	1.63887	0.646291
82	HEXA	MP_HSPA6+	3.0529	0.0022664	1	0.959728	0.846154	0.645709	0.200445	1.01026	0.562509
83	GAMT	MP_HSPA6+	2.72573	0.00641587	1	0.81048	0.846154	0.645709	0.200445	0.887201	0.532352
84	LYVE1	MP_LILRB5+	19.206	3.29652e-82	6.66512e-78	3.05087	0.970075	0.503987	0.466088	3.0206	0.28483
85	VSIG4	MP_LILRB5+	17.5891	2.98319e-69	1.39191e-65	2.54327	0.875312	0.411483	0.463828	1.52624	0.517696
86	LILRB5	MP_LILRB5+	14.139	2.18403e-45	1.69495e-42	2.76372	0.670823	0.212121	0.458702	0.888408	0.856329
87	FOLR2	MP_LILRB5+	18.5468	8.65949e-77	8.75417e-73	2.60418	0.932668	0.480064	0.452605	1.91559	0.42331
88	CD163	MP_LILRB5+	17.1128	1.19213e-65	4.51937e-62	2.16	0.917706	0.4689	0.448806	1.52979	0.428214
89	C1QB	MP_LILRB5+	17.4269	5.15922e-68	2.23527e-64	2.36188	0.975062	0.535885	0.439177	2.25562	0.318432
90	SLC7A8	MP_LILRB5+	15.3054	7.03575e-53	9.2774e-50	2.12757	0.798005	0.368421	0.429584	0.939815	0.645729
91	C1QA	MP_LILRB5+	18.9163	8.36627e-80	1.01493e-75	2.5703	0.992519	0.572568	0.419951	2.68052	0.238066
92	GAS6	MP_LILRB5+	16.3685	3.21261e-60	7.79457e-57	2.17997	0.870324	0.452951	0.417374	1.26077	0.562432
93	RNASE1	MP_LILRB5+	14.7613	2.60263e-49	2.63109e-46	2.87269	0.852868	0.438596	0.414271	2.7301	0.542635
94	NRP1	MP_LILRB5+	17.7805	1.00079e-70	6.07038e-67	2.1615	0.955112	0.556619	0.398493	1.75038	0.38319
95	C1QC	MP_LILRB5+	15.8087	2.70916e-56	4.44126e-53	2.03619	0.977556	0.580542	0.397014	2.1734	0.309465
96	HRH1	MP_LILRB5+	13.07	4.88532e-39	2.57673e-36	2.33357	0.665835	0.269537	0.396298	0.766544	0.864124
97	CD14	MP_LILRB5+	17.612	1.99352e-69	1.00766e-65	2.52845	0.952618	0.556619	0.396	2.30402	0.407889
98	WWP1	MP_LILRB5+	16.8241	1.62615e-63	4.93179e-60	2.15962	0.885287	0.492823	0.392464	1.35066	0.511861
99	MS4A4A	MP_LILRB5+	14.5332	7.46334e-48	6.85904e-45	2.02006	0.795511	0.406699	0.388813	1.04363	0.655134
100	GATM	MP_LILRB5+	14.0344	9.59679e-45	7.01329e-42	1.77284	0.84788	0.460925	0.386955	1.08534	0.591126
101	GGTA1P	MP_LILRB5+	12.9287	3.09858e-38	1.54056e-35	1.90537	0.725686	0.341308	0.384378	0.80512	0.752205
102	SLCO2B1	MP_LILRB5+	16.1853	6.40503e-59	1.33967e-55	2.00469	0.84788	0.470494	0.377386	1.10043	0.55515
103	STAB1	MP_LILRB5+	16.6195	5.03803e-62	1.38903e-58	2.04669	0.965087	0.593301	0.371786	1.92998	0.376443
104	NPL	MP_LILRB5+	14.9966	7.73068e-51	8.68356e-48	2.12077	0.805486	0.435407	0.37008	1.10719	0.654593
105	HMOX1	MP_LILRB5+	12.7749	2.26554e-37	1.06526e-34	1.91765	0.753117	0.385965	0.367152	1.16173	0.850147
106	LY96	MP_LILRB5+	13.4617	2.62934e-41	1.66131e-38	2.0606	0.703242	0.336523	0.366719	0.770037	0.765541
107	MS4A7	MP_LILRB5+	15.973	1.96935e-57	3.61979e-54	2.06603	0.897756	0.5311	0.366655	1.50271	0.521452
108	COLEC12	MP_LILRB5+	13.0345	7.78923e-39	4.00393e-36	1.93155	0.745636	0.379585	0.366051	0.98607	0.729401
109	IGF1	MP_LILRB5+	13.6758	1.41556e-42	9.33286e-40	1.84391	0.793017	0.427432	0.365585	1.02782	0.663093
110	BLVRA	MP_LILRB5+	13.2922	2.57018e-40	1.51356e-37	1.86032	0.74813	0.385965	0.362165	0.875927	0.699314
111	RAB3IL1	MP_LILRB5+	12.258	1.52244e-34	6.11557e-32	1.77196	0.700748	0.344498	0.356251	0.689556	0.77358
112	MRC1	MP_LILRB5+	16.2414	2.57033e-59	5.7743e-56	2.07836	0.987531	0.631579	0.355952	2.50278	0.254939
113	CREG1	MP_LILRB5+	18.3453	3.59936e-75	3.1189e-71	2.20955	0.930175	0.577352	0.352822	1.63044	0.414959
114	SPP1	MP_LILRB5+	14.5849	3.50419e-48	3.27e-45	3.31876	0.84788	0.499203	0.348678	3.06915	0.674531
115	MTSS1	MP_LILRB5+	14.3712	7.85138e-47	6.70751e-44	1.82633	0.810474	0.464115	0.346359	0.938758	0.639543
116	ADAP2	MP_LILRB5+	16.6422	3.44797e-62	9.95906e-59	1.82716	0.98005	0.636364	0.343686	1.81098	0.308739
117	ABCA1	MP_LILRB5+	13.1603	1.48579e-39	8.50206e-37	2.36988	0.690773	0.347687	0.343086	0.992765	0.832509
118	NINJ1	MP_LILRB5+	17.7132	3.31664e-70	1.82886e-66	1.98979	0.935162	0.593301	0.341861	1.47127	0.423647
119	HPGDS	MP_LILRB5+	14.5868	3.40606e-48	3.22809e-45	1.80029	0.872818	0.535885	0.336933	1.41332	0.516408
120	MTUS1	MP_LILRB5+	13.0869	3.91122e-39	2.09946e-36	1.61367	0.812968	0.480064	0.332904	1.01515	0.614042
121	ATP1B1	MP_LILRB5+	15.9827	1.68582e-57	3.19548e-54	1.9992	0.86783	0.535885	0.331945	1.30401	0.549458
122	CTSL	MP_LILRB5+	15.1216	1.16682e-51	1.38774e-48	2.14678	0.82793	0.496013	0.331917	1.32205	0.641161
123	A2M	MP_LILRB5+	18.0641	6.10667e-73	4.11563e-69	2.18091	0.975062	0.644338	0.330724	2.39752	0.261926
124	CD28	MP_LILRB5+	11.607	3.79534e-31	1.30801e-28	1.69513	0.710723	0.38118	0.329543	0.849738	0.772369
125	GPR34	MP_LILRB5+	13.78	3.36398e-43	2.3187e-40	1.56829	0.915212	0.590112	0.3251	1.4279	0.448404
126	IGFBP4	MP_LILRB5+	11.5901	4.62418e-31	1.58466e-28	1.83056	0.67581	0.357257	0.318554	0.756271	0.851691
127	LGMN	MP_LILRB5+	16.1225	1.77266e-58	3.58409e-55	2.27518	0.877805	0.564593	0.313212	1.64776	0.568692
128	SLC37A2	MP_LILRB5+	10.6043	2.84603e-26	6.96084e-24	1.9541	0.583541	0.271132	0.312409	0.565671	0.970136
129	EGFL7	MP_LILRB5+	13.8601	1.10537e-43	7.7962e-41	1.44953	0.947631	0.637959	0.309672	1.37686	0.424896
130	KLF2	MP_LILRB5+	11.8262	2.8588e-32	1.03834e-29	1.63675	0.800499	0.491228	0.309271	1.16226	0.721734
131	PCDH12	MP_LILRB5+	10.2637	1.02702e-24	2.17055e-22	1.82995	0.588529	0.282297	0.306232	0.614958	0.95685
132	SELENOP	MP_LILRB5+	12.6265	1.50891e-36	6.63221e-34	2.18428	0.733167	0.427432	0.305735	1.27275	0.801028
133	MAN1A1	MP_LILRB5+	12.386	3.11116e-35	1.30145e-32	2.20534	0.673317	0.368421	0.304896	0.881654	0.878892
134	RGL1	MP_LILRB5+	11.4297	2.97186e-30	9.48743e-28	1.57214	0.710723	0.409888	0.300835	0.746293	0.775042
135	ABCG2	MP_LILRB5+	10.6877	1.16156e-26	2.88752e-24	1.30871	0.773067	0.473684	0.299383	0.873753	0.665959
136	TIMP2	MP_LILRB5+	15.284	9.77807e-53	1.26191e-49	1.77303	0.862843	0.566188	0.296655	1.19267	0.540303
137	TREM2	MP_LILRB5+	9.56397	1.13325e-21	1.96395e-19	1.9549	0.558603	0.263158	0.295446	0.729276	1.07303
138	CSF1R	MP_LILRB5+	14.8438	7.63389e-50	7.84816e-47	1.63143	0.990025	0.695375	0.29465	2.1452	0.256312
139	CCL4L2	MP_LILRB5+	11.4373	2.72131e-30	8.73354e-28	2.04518	0.770574	0.476874	0.2937	1.86503	0.74226
140	TTYH3	MP_LILRB5+	12.4577	1.26926e-35	5.3838e-33	1.47169	0.812968	0.524721	0.288247	0.930386	0.627273
141	TLR4	MP_LILRB5+	11.4901	1.47949e-30	4.90384e-28	1.36088	0.805486	0.521531	0.283955	0.91577	0.638653
142	MKNK1	MP_LILRB5+	13.04	7.24802e-39	3.75757e-36	1.44801	0.84788	0.564593	0.283287	1.01387	0.561423
143	SLC9A9	MP_LILRB5+	11.4177	3.41018e-30	1.07733e-27	1.59477	0.703242	0.422648	0.280594	0.729782	0.790468
144	DAB2	MP_LILRB5+	20.9336	2.6491e-97	1.60684e-92	2.91935	0.997506	0.717703	0.279803	3.34366	0.206027
145	CCL3	MP_LILRB5+	11.4076	3.83113e-30	1.19784e-27	1.69947	0.890274	0.610845	0.279429	2.2325	0.525957
146	CCL4	MP_LILRB5+	10.5102	7.75455e-26	1.85181e-23	1.96698	0.720698	0.444976	0.275722	1.72458	0.808248
147	MAF	MP_LILRB5+	16.9821	1.11349e-64	3.55472e-61	1.84104	0.997506	0.725678	0.271828	2.35665	0.20765
148	SAMSN1	MP_LILRB5+	10.857	1.84664e-27	4.95619e-25	1.32395	0.760599	0.489633	0.270965	0.839663	0.689881
149	CD36	MP_LILRB5+	18.2285	3.06819e-74	2.32631e-70	2.17499	0.990025	0.719298	0.270727	2.71138	0.252497
150	CMKLR1	MP_LILRB5+	9.23748	2.52383e-20	3.92526e-18	1.7142	0.55611	0.285486	0.270623	0.525695	1.02392
151	PLXND1	MP_LILRB5+	10.2882	7.96139e-25	1.68848e-22	1.51979	0.663342	0.393939	0.269402	0.673935	0.851073
152	C3AR1	MP_LILRB5+	10.7235	7.89579e-27	1.98725e-24	1.32056	0.785536	0.516746	0.26879	0.947689	0.67551
153	CRYBB1	MP_LILRB5+	10.1273	4.18207e-24	8.62815e-22	1.56348	0.638404	0.370016	0.268388	0.701274	0.865303
154	ABCC5	MP_LILRB5+	9.71462	2.61226e-22	4.87536e-20	1.7895	0.571072	0.30303	0.268042	0.564844	0.994005
155	CTSS	MP_LILRB5+	12.0036	3.40028e-33	1.28905e-30	1.1913	0.932668	0.665072	0.267597	1.4506	0.407237
156	ADAM9	MP_LILRB5+	11.1134	1.07945e-28	3.16304e-26	1.40582	0.738155	0.472089	0.266065	0.759989	0.721233
157	ITPR2	MP_LILRB5+	11.5677	6.00475e-31	2.0462e-28	1.3455	0.86783	0.604466	0.263365	1.24175	0.565659
158	USP36	MP_LILRB5+	9.82693	8.62054e-23	1.67057e-20	1.72498	0.608479	0.346093	0.262386	0.643274	0.97505
159	HAVCR2	MP_LILRB5+	10.3254	5.40952e-25	1.18884e-22	1.36384	0.703242	0.441786	0.261456	0.732135	0.77083
160	SLC15A3	MP_LILRB5+	10.9378	7.60316e-28	2.08677e-25	1.48866	0.700748	0.440191	0.260557	0.738196	0.781282
161	PLD4	MP_LILRB5+	11.3534	7.1297e-30	2.20642e-27	1.20062	0.922693	0.663477	0.259216	1.42615	0.446901
162	MAFB	MP_LILRB5+	9.71559	2.58753e-22	4.84411e-20	1.50678	0.685786	0.427432	0.258353	0.903637	0.891917
163	GADD45B	MP_LILRB5+	11.5272	9.61717e-31	3.24077e-28	1.46114	0.842893	0.590112	0.252781	1.33685	0.618377
164	LIPA	MP_LILRB5+	12.2608	1.47074e-34	5.94728e-32	1.75449	0.740648	0.488038	0.25261	0.958273	0.783948
165	TPP1	MP_LILRB5+	13.7525	4.91902e-43	3.35245e-40	1.52845	0.837905	0.585327	0.252578	1.06045	0.575313
166	RNF213	MP_LILRB5+	13.7097	8.88782e-43	5.99e-40	1.53555	0.845387	0.593301	0.252085	1.10747	0.563846
167	CYBB	MP_LILRB5+	12.9296	3.06406e-38	1.53598e-35	1.39943	0.982544	0.730463	0.252081	2.2066	0.282258
168	PLA2G15	MP_LILRB5+	10.3955	2.59927e-25	5.90491e-23	1.58242	0.645885	0.395534	0.250351	0.63113	0.875309
169	BIN1	MP_LILRB5+	14.4874	1.45443e-47	1.29735e-44	1.46691	0.977556	0.727273	0.250283	1.80522	0.343829
170	MPEG1	MP_LILRB5+	10.4264	1.87867e-25	4.30009e-23	1.16911	0.835411	0.585327	0.250085	1.04761	0.587796
171	BMP2K	MP_LILRB5+	14.0308	1.01053e-44	7.29701e-42	1.73812	0.810474	0.561404	0.24907	1.08926	0.634828
172	SLC40A1	MP_LILRB5+	10.013	1.33627e-23	2.69279e-21	1.42501	0.743142	0.494418	0.248724	1.00655	0.801696
173	BRI3	MP_LILRB5+	11.9177	9.571e-33	3.53987e-30	1.40505	0.875312	0.626794	0.248517	1.29883	0.593263
174	ITGB2	MP_LILRB5+	10.361	3.72889e-25	8.37703e-23	1.0837	0.952618	0.704944	0.247674	1.55563	0.361916
175	NR4A2	MP_LILRB5+	10.1558	3.12254e-24	6.46419e-22	1.51244	0.738155	0.491228	0.246927	1.11958	0.798665
176	AXL	MP_LILRB5+	9.77244	1.47842e-22	2.81113e-20	1.54391	0.628429	0.382775	0.245654	0.653772	0.895809
177	ARHGAP4	MP_LILRB5+	11.5265	9.70172e-31	3.2512e-28	1.21523	0.857855	0.61244	0.245415	1.03569	0.555356
178	GPR183	MP_LILRB5+	9.22283	2.8936e-20	4.4774e-18	1.05245	0.84788	0.602871	0.245009	1.16256	0.588476
179	CYTH4	MP_LILRB5+	11.1277	9.19352e-29	2.72021e-26	1.2387	0.825436	0.580542	0.244894	1.00503	0.603361
180	NAIP	MP_LILRB5+	10.3245	5.45829e-25	1.19523e-22	1.36598	0.705736	0.460925	0.244811	0.725645	0.777933
181	CEBPD	MP_LILRB5+	9.66185	4.37869e-22	7.92817e-20	1.30629	0.720698	0.476874	0.243824	0.812479	0.805525
182	TYROBP	MP_LILRB5+	15.0838	2.0701e-51	2.41469e-48	1.54382	0.995012	0.751196	0.243816	2.35482	0.203552
183	AP1B1	MP_LILRB5+	14.6331	1.7262e-48	1.66197e-45	1.53562	0.887781	0.645933	0.241848	1.2709	0.488284
184	GNPDA1	MP_LILRB5+	11.9509	6.42489e-33	2.39085e-30	1.25594	0.842893	0.604466	0.238427	1.03738	0.561379
185	CD84	MP_LILRB5+	10.8159	2.89463e-27	7.66712e-25	1.49035	0.708229	0.470494	0.237735	0.871696	0.76928
186	CCL3L3	MP_LILRB5+	9.72851	2.27908e-22	4.29317e-20	1.41076	0.832918	0.596491	0.236426	1.73045	0.633709
187	MPP1	MP_LILRB5+	9.45952	3.09368e-21	5.19807e-19	1.38138	0.650873	0.414673	0.2362	0.706648	0.868793
188	FCER1G	MP_LILRB5+	11.8218	3.01311e-32	1.08788e-29	1.23304	0.962594	0.727273	0.235321	1.82288	0.342333
189	SPRED1	MP_LILRB5+	9.64882	4.97227e-22	8.94949e-20	1.31614	0.693267	0.45933	0.233937	0.755778	0.801193
190	CCR1	MP_LILRB5+	9.32524	1.10736e-20	1.79115e-18	1.0844	0.765586	0.532695	0.232891	0.831471	0.684337
191	NCKAP1L	MP_LILRB5+	13.1606	1.47945e-39	8.50206e-37	1.23458	0.9202	0.6874	0.232799	1.24233	0.434623
192	PTAFR	MP_LILRB5+	10.1779	2.4895e-24	5.20701e-22	1.19405	0.795511	0.562998	0.232513	0.956284	0.655
193	LPAR6	MP_LILRB5+	11.2804	1.63931e-29	4.99669e-27	1.23841	0.852868	0.620415	0.232453	1.1296	0.571368
194	CTSB	MP_LILRB5+	17.0577	3.06202e-65	1.09253e-61	1.78669	0.98005	0.748006	0.232043	2.10092	0.311593
195	SFMBT2	MP_LILRB5+	9.29993	1.40537e-20	2.24326e-18	1.21614	0.750623	0.521531	0.229092	0.911245	0.754623
196	PYGL	MP_LILRB5+	10.3796	3.07186e-25	6.95249e-23	1.40519	0.695761	0.467305	0.228456	0.770711	0.78686
197	CD53	MP_LILRB5+	9.63622	5.62174e-22	1.00292e-19	0.964511	0.892768	0.665072	0.227696	1.17421	0.470666
198	LAPTM5	MP_LILRB5+	14.1382	2.20754e-45	1.69495e-42	1.32198	0.985037	0.757576	0.227462	1.90914	0.266115
199	EPS15	MP_LILRB5+	9.6107	7.20545e-22	1.27051e-19	1.27282	0.688279	0.460925	0.227354	0.706525	0.797479
200	EPB41L3	MP_LILRB5+	9.26795	1.89759e-20	2.98962e-18	1.26536	0.67581	0.449761	0.22605	0.682399	0.827082
201	UNC93B1	MP_LILRB5+	9.81864	9.35978e-23	1.80805e-20	1.41403	0.650873	0.427432	0.223441	0.660065	0.846711
202	CD4	MP_LILRB5+	10.9632	5.74306e-28	1.60531e-25	1.29468	0.74813	0.527911	0.220219	0.814206	0.700582
203	ANXA4	MP_LILRB5+	9.30359	1.35779e-20	2.17304e-18	1.47427	0.628429	0.409888	0.218541	0.653772	0.924893
204	RNASET2	MP_LILRB5+	13.1312	2.1822e-39	1.21435e-36	1.25042	0.967581	0.749601	0.21798	1.68598	0.324351
205	RGS10	MP_LILRB5+	12.7239	4.3542e-37	1.98578e-34	1.23386	0.98005	0.76236	0.217689	1.83205	0.315092
206	MEF2C	MP_LILRB5+	10.6412	1.91583e-26	4.72385e-24	1.05335	0.987531	0.770335	0.217196	1.84641	0.288345
207	NEAT1	MP_LILRB5+	15.1719	5.42966e-52	6.72125e-49	1.72575	0.972569	0.755981	0.216588	2.40306	0.341035
208	TMEM106A	MP_LILRB5+	9.18751	4.02039e-20	6.17369e-18	1.26133	0.660848	0.444976	0.215872	0.663476	0.833137
209	AP2A2	MP_LILRB5+	9.67004	4.0423e-22	7.36306e-20	1.25948	0.695761	0.480064	0.215697	0.71685	0.782862
210	UCP2	MP_LILRB5+	11.2477	2.37709e-29	7.10269e-27	1.1414	0.907731	0.692185	0.215546	1.40859	0.464
211	GLIPR1	MP_LILRB5+	9.37262	7.07559e-21	1.15994e-18	0.985978	0.84788	0.633174	0.214706	1.04882	0.568926
212	DPP7	MP_LILRB5+	11.2698	1.85041e-29	5.58401e-27	1.12705	0.855362	0.641148	0.214213	1.0467	0.532182
213	BLVRB	MP_LILRB5+	16.4941	4.04395e-61	1.06648e-57	1.70512	0.985037	0.77193	0.213108	2.08479	0.299952
214	GRN	MP_LILRB5+	15.1487	7.72436e-52	9.37058e-49	1.45005	0.977556	0.76555	0.212006	1.90712	0.28804
215	OTULINL	MP_LILRB5+	9.18073	4.28194e-20	6.54221e-18	1.08284	0.745636	0.53429	0.211346	0.760004	0.725233
216	CTSZ	MP_LILRB5+	13.3964	6.34625e-41	3.84938e-38	1.38676	0.907731	0.700159	0.207571	1.43553	0.48402
217	MAP3K8	MP_LILRB5+	9.32416	1.11866e-20	1.80462e-18	1.34532	0.680798	0.475279	0.205519	0.776927	0.844666
218	AAK1	MP_LILRB5+	10.5164	7.25749e-26	1.74687e-23	1.16232	0.798005	0.594896	0.203109	0.894233	0.647592
219	ATP6V0A1	MP_LILRB5+	9.61103	7.18288e-22	1.27022e-19	1.23039	0.688279	0.486443	0.201836	0.686711	0.789894
220	MYH10	MP_MYH10+	16.6539	2.83278e-62	1.36434e-58	3.6265	0.867725	0.187128	0.680597	1.10802	0.535294
221	RBP1	MP_MYH10+	19.0042	1.5742e-80	4.77423e-76	4.01222	0.968254	0.306317	0.661937	1.84937	0.339148
222	CNN3	MP_MYH10+	15.8339	1.81679e-56	4.40797e-53	3.24665	0.857143	0.199046	0.658096	0.946528	0.587495
223	CALD1	MP_MYH10+	17.5105	1.19149e-68	1.20452e-64	3.59794	0.931217	0.277712	0.653505	1.62478	0.429465
224	TMSB15A	MP_MYH10+	16.0028	1.22106e-57	3.52687e-54	3.57831	0.862434	0.209774	0.65266	1.21111	0.623154
225	COL6A2	MP_MYH10+	15.4682	5.68951e-54	1.07845e-50	3.59778	0.814815	0.188319	0.626495	1.08354	0.642633
226	HOXB5	MP_MYH10+	14.4008	5.11627e-47	5.64241e-44	3.62946	0.767196	0.147795	0.619401	1.05018	0.722951
227	NR2F1	MP_MYH10+	15.7993	3.14598e-56	7.33932e-53	3.50805	0.830688	0.212157	0.618531	1.11691	0.607233
228	MDFI	MP_MYH10+	13.885	7.81223e-44	6.07511e-41	3.6014	0.73545	0.131108	0.604341	0.870121	0.783508
229	H19	MP_MYH10+	14.9415	1.76868e-50	2.61661e-47	3.22588	0.820106	0.220501	0.599605	1.00715	0.662223
230	NFIB	MP_MYH10+	14.5201	9.03743e-48	1.07485e-44	3.54566	0.767196	0.171633	0.595563	1.04265	0.66684
231	COL1A1	MP_MYH10+	15.2789	1.05729e-52	1.88621e-49	3.74144	0.809524	0.218117	0.591407	1.31139	0.65634
232	MARCKSL1	MP_MYH10+	18.61	2.66466e-77	5.3876e-73	3.71547	0.973545	0.384982	0.588563	1.97848	0.365634
233	MFAP2	MP_MYH10+	13.9695	2.39452e-44	2.07488e-41	3.10474	0.767196	0.187128	0.580068	0.852788	0.694729
234	PLS3	MP_MYH10+	13.5867	4.80429e-42	3.1001e-39	3.24082	0.73545	0.159714	0.575736	0.781647	0.743764
235	PTN	MP_MYH10+	13.9097	5.53434e-44	4.47588e-41	3.71965	0.740741	0.165673	0.575067	1.06271	0.819674
236	TPM2	MP_MYH10+	16.8762	6.73567e-64	4.08559e-60	3.28237	0.931217	0.356377	0.57484	1.59789	0.483951
237	SNAI2	MP_MYH10+	13.1185	2.58107e-39	1.3381e-36	3.55494	0.698413	0.123957	0.574456	0.855497	0.806125
238	HOXA5	MP_MYH10+	12.423	1.9606e-35	7.62323e-33	3.7334	0.645503	0.0870083	0.558494	0.688918	0.901387
239	PFN2	MP_MYH10+	12.7221	4.4558e-37	1.95849e-34	3.15595	0.693122	0.13826	0.554862	0.679985	0.824311
240	PHGDH	MP_MYH10+	13.3808	7.82572e-41	4.69977e-38	2.78432	0.777778	0.228844	0.548934	0.837628	0.742656
241	TEAD2	MP_MYH10+	12.0279	2.53583e-33	8.59292e-31	3.24563	0.645503	0.108462	0.53704	0.543405	0.870308
242	PBX1	MP_MYH10+	12.8938	4.87883e-38	2.25901e-35	3.00942	0.724868	0.199046	0.525821	0.929826	0.742541
243	COL1A2	MP_MYH10+	15.3884	1.95669e-53	3.59651e-50	3.13461	0.851852	0.326579	0.525273	1.34301	0.577136
244	SULT1E1	MP_MYH10+	12.5632	3.36412e-36	1.36036e-33	3.64941	0.677249	0.156138	0.52111	1.07208	0.846211
245	C12orf57	MP_MYH10+	16.6521	2.9241e-62	1.36434e-58	2.8082	0.941799	0.420739	0.52106	1.4415	0.439235
246	NNAT	MP_MYH10+	11.6987	1.29483e-31	3.86893e-29	3.11964	0.645503	0.125149	0.520354	0.623494	0.942223
247	MACROH2A2	MP_MYH10+	12.4339	1.71185e-35	6.69895e-33	2.58996	0.73545	0.216925	0.518525	0.691505	0.773413
248	MEX3A	MP_MYH10+	12.0219	2.72577e-33	9.18525e-31	3.02715	0.661376	0.143027	0.518348	0.60289	0.858369
249	ID3	MP_MYH10+	14.9524	1.50287e-50	2.27895e-47	3.09328	0.851852	0.334923	0.516929	1.33767	0.624995
250	SPARC	MP_MYH10+	13.8119	2.16073e-43	1.56025e-40	2.97696	0.772487	0.262217	0.51027	1.01796	0.701482
251	TMEM98	MP_MYH10+	11.8696	1.70191e-32	5.49102e-30	2.9325	0.666667	0.158522	0.508145	0.668349	0.856373
252	CRABP2	MP_MYH10+	11.8074	3.57419e-32	1.1061e-29	3.11932	0.656085	0.148987	0.507098	0.672603	0.932423
253	PCOLCE	MP_MYH10+	12.1986	3.16233e-34	1.12832e-31	3.1325	0.666667	0.159714	0.506953	0.731253	0.848048
254	DBN1	MP_MYH10+	11.1938	4.37075e-29	1.091e-26	2.6916	0.645503	0.144219	0.501283	0.573199	0.845226
255	RAMP2	MP_MYH10+	11.2873	1.51681e-29	3.96567e-27	2.90887	0.640212	0.139452	0.50076	0.596648	0.958847
256	RBFOX2	MP_MYH10+	11.4383	2.6905e-30	7.28548e-28	2.72873	0.656085	0.158522	0.497563	0.559021	0.877347
257	ZNF503	MP_MYH10+	12.3068	8.32601e-35	3.06074e-32	2.51641	0.730159	0.234803	0.495355	0.75096	0.743379
258	PEG10	MP_MYH10+	10.7688	4.83498e-27	1.08218e-24	3.65051	0.560847	0.067938	0.492909	0.448647	1.0878
259	GPC3	MP_MYH10+	11.5644	6.24108e-31	1.77727e-28	3.18936	0.640212	0.147795	0.492417	0.714531	0.947313
260	FKBP10	MP_MYH10+	10.884	1.37384e-27	3.1565e-25	3.03837	0.608466	0.11919	0.489276	0.521697	1.02522
261	TBX3	MP_MYH10+	10.8703	1.5965e-27	3.65423e-25	3.30858	0.582011	0.0953516	0.486659	0.52816	0.996321
262	ACTN1	MP_MYH10+	10.9938	4.09137e-28	9.69399e-26	2.02832	0.714286	0.227652	0.486634	0.687419	0.784272
263	MYL9	MP_MYH10+	11.178	5.22675e-29	1.29932e-26	2.64002	0.677249	0.191895	0.485354	0.803727	1.01045
264	COL3A1	MP_MYH10+	14.4202	3.86389e-47	4.42204e-44	3.36497	0.804233	0.319428	0.484805	1.45955	0.675236
265	PARVA	MP_MYH10+	10.5938	3.18269e-26	6.70311e-24	3.51433	0.555556	0.0715137	0.484042	0.4392	1.0591
266	SDC2	MP_MYH10+	11.2669	1.91124e-29	4.95418e-27	2.63947	0.677249	0.199046	0.478202	0.724187	0.889005
267	COL6A1	MP_MYH10+	12.0816	1.3216e-33	4.60707e-31	3.12474	0.671958	0.194279	0.477679	0.830817	0.851889
268	HIF3A	MP_MYH10+	10.6139	2.56785e-26	5.46511e-24	3.52123	0.560847	0.0870083	0.473838	0.503827	1.07289
269	TUSC3	MP_MYH10+	10.4793	1.07581e-25	2.15361e-23	3.42723	0.560847	0.0882002	0.472646	0.453483	1.13238
270	TCF21	MP_MYH10+	10.1518	3.25304e-24	5.83777e-22	3.41536	0.539683	0.0750894	0.464593	0.494123	1.13307
271	RCN1	MP_MYH10+	11.6622	1.98874e-31	5.91318e-29	2.58683	0.687831	0.224076	0.463754	0.668975	0.819962
272	NREP	MP_MYH10+	15.9638	2.28486e-57	6.02568e-54	2.7406	0.89418	0.431466	0.462714	1.32015	0.499574
273	TUBB2B	MP_MYH10+	10.6101	2.67436e-26	5.67189e-24	3.0277	0.603175	0.140644	0.462531	0.63751	1.04329
274	LAMA4	MP_MYH10+	10.4399	1.62916e-25	3.21884e-23	3.53708	0.550265	0.0882002	0.462064	0.541672	1.07841
275	MYLK	MP_MYH10+	10.2094	1.79922e-24	3.28715e-22	2.72081	0.603175	0.145411	0.457763	0.68109	1.1246
276	ENAH	MP_MYH10+	10.4204	2.00083e-25	3.92758e-23	2.66835	0.603175	0.145411	0.457763	0.52287	0.946088
277	SOX11	MP_MYH10+	10.6592	1.5796e-26	3.42186e-24	2.76516	0.613757	0.156138	0.457618	0.609195	0.923113
278	FLNA	MP_MYH10+	10.4418	1.5969e-25	3.16542e-23	1.8027	0.740741	0.283671	0.45707	0.776894	0.732443
279	RAB34	MP_MYH10+	14.0774	5.23076e-45	4.66584e-42	2.36068	0.857143	0.400477	0.456666	1.048	0.585771
280	PALM2AKAP2	MP_MYH10+	10.0931	5.92746e-24	1.03613e-21	3.13843	0.550265	0.0953516	0.454913	0.467298	1.0626
281	CDH11	MP_MYH10+	10.2624	1.04038e-24	1.9417e-22	3.27427	0.555556	0.104887	0.450669	0.590282	1.04352
282	FN1	MP_MYH10+	11.8014	3.8369e-32	1.18138e-29	2.91025	0.677249	0.227652	0.449597	0.938096	0.818741
283	MAP1B	MP_MYH10+	10.0936	5.89478e-24	1.03339e-21	2.94822	0.571429	0.123957	0.447471	0.575136	1.05302
284	RARRES2	MP_MYH10+	10.0357	1.06169e-23	1.82948e-21	3.41331	0.534392	0.0870083	0.447383	0.536344	1.07309
285	NR2F2	MP_MYH10+	10.4885	9.75843e-26	1.96647e-23	2.95936	0.592593	0.159714	0.432879	0.632814	0.974142
286	ID1	MP_MYH10+	10.2212	1.59315e-24	2.9283e-22	2.65732	0.624339	0.194279	0.43006	0.693037	1.01797
287	FBLN1	MP_MYH10+	9.99546	1.59544e-23	2.74144e-21	2.72874	0.582011	0.160906	0.421105	0.57757	0.987193
288	PDLIM7	MP_MYH10+	10.1804	2.42534e-24	4.39139e-22	2.15089	0.671958	0.25149	0.420468	0.672494	0.923145
289	POLD2	MP_MYH10+	11.6177	3.34997e-31	9.67599e-29	1.96946	0.798942	0.38379	0.415152	0.847035	0.678187
290	COL5A2	MP_MYH10+	10.0751	7.12213e-24	1.23782e-21	3.19084	0.566138	0.159714	0.406424	0.808808	1.00114
291	MEG3	MP_MYH10+	10.4083	2.27136e-25	4.44424e-23	2.75351	0.624339	0.222884	0.401454	0.903016	0.931638
292	GCSH	MP_MYH10+	10.2074	1.83732e-24	3.34669e-22	2.01903	0.693122	0.299166	0.393956	0.662932	0.847602
293	TSC22D1	MP_MYH10+	12.9206	3.44292e-38	1.61887e-35	2.10721	0.830688	0.437426	0.393262	1.05216	0.620733
294	NFIA	MP_MYH10+	10.2243	1.54269e-24	2.85285e-22	2.51588	0.624339	0.234803	0.389535	0.780273	0.893371
295	SOX4	MP_MYH10+	13.6785	1.36535e-42	9.51919e-40	2.26269	0.851852	0.462455	0.389397	1.22066	0.55058
296	CARHSP1	MP_MYH10+	10.311	6.28515e-25	1.18764e-22	1.87966	0.746032	0.371871	0.37416	0.813979	0.76624
297	SEPTIN11	MP_MYH10+	12.7353	3.76508e-37	1.67923e-34	2.04776	0.846561	0.492253	0.354308	1.14248	0.597926
298	VCAN	MP_MYH10+	10.6144	2.55298e-26	5.4526e-24	2.56114	0.687831	0.333731	0.3541	1.21125	0.809256
299	PAFAH1B3	MP_MYH10+	13.2839	2.87081e-40	1.59754e-37	1.82582	0.899471	0.560191	0.33928	1.13295	0.512418
300	SNHG16	MP_MYH10+	12.6766	7.97514e-37	3.40662e-34	1.66516	0.904762	0.573302	0.33146	1.10497	0.483947
301	MAGED2	MP_MYH10+	15.5414	1.81969e-54	3.56049e-51	2.1516	0.952381	0.622169	0.330212	1.52418	0.396056
302	MDK	MP_MYH10+	19.8084	2.51906e-87	1.52796e-82	3.5415	0.994709	0.674613	0.320096	2.59592	0.214066
303	MYL6B	MP_MYH10+	11.4681	1.90694e-30	5.25761e-28	1.58407	0.851852	0.536353	0.315499	0.953922	0.577435
304	NME1	MP_MYH10+	11.2912	1.45045e-29	3.84185e-27	1.51988	0.910053	0.607867	0.302186	1.21994	0.505129
305	RPS4Y1	MP_MYH10+	10.6512	1.72142e-26	3.70265e-24	2.04841	0.708995	0.419547	0.289448	1.58047	0.68131
306	BEX3	MP_MYH10+	18.1256	2.00321e-73	2.43014e-69	2.56231	0.984127	0.711561	0.272566	2.06784	0.280099
307	IFITM3	MP_MYH10+	13.9097	5.53434e-44	4.47588e-41	1.84294	0.931217	0.684148	0.247069	1.52126	0.426052
308	HSPB1	MP_MYH10+	10.66	1.56584e-26	3.40422e-24	1.33377	0.957672	0.715137	0.242535	1.55341	0.470037
309	CDK4	MP_MYH10+	10.3928	2.67522e-25	5.20089e-23	1.36238	0.873016	0.64124	0.231776	1.12214	0.55444
310	PRMT1	MP_MYH10+	12.375	3.56881e-35	1.36144e-32	1.4745	0.936508	0.711561	0.224947	1.34866	0.437531
311	TPM1	MP_MYH10+	14.1903	1.05151e-45	1.02871e-42	1.86919	0.968254	0.743743	0.224511	1.72543	0.403712
312	NME4	MP_MYH10+	11.7236	9.64731e-32	2.92584e-29	1.58107	0.936508	0.712753	0.223755	1.43405	0.49145
313	TXN	MP_MYH10+	11.6532	2.2091e-31	6.53634e-29	1.38071	0.941799	0.722288	0.219511	1.40476	0.422608
314	PPDPF	MP_MYH10+	15.9701	2.06298e-57	5.68783e-54	2.06941	0.94709	0.728248	0.218842	1.7878	0.361407
315	HNRNPA0	MP_MYH10+	10.7961	3.58962e-27	8.09413e-25	1.25549	0.873016	0.666269	0.206747	1.05136	0.521692
316	ZNF428	MP_MYH10+	10.5565	4.73758e-26	9.76927e-24	1.36314	0.835979	0.634088	0.201891	1.0441	0.576666
317	LSP1	MP_PLAC8+	15.8305	1.91757e-56	1.16312e-51	3.16504	0.857143	0.269091	0.588052	1.24207	0.588172
318	CD44	MP_PLAC8+	12.5635	3.35166e-36	2.03299e-32	3.54583	0.660099	0.117576	0.542523	0.712914	0.999208
319	NAPSB	MP_PLAC8+	11.5415	8.15006e-31	3.53107e-27	3.31064	0.600985	0.0933333	0.507652	0.50392	0.985324
320	CD48	MP_PLAC8+	12.9333	2.91896e-38	2.95087e-34	2.68427	0.73399	0.232727	0.501263	0.800061	0.749463
321	PLAC8	MP_PLAC8+	11.3048	1.24252e-29	4.18702e-26	4.36903	0.55665	0.0606061	0.496044	0.669795	1.11116
322	HLA-DRA	MP_PLAC8+	11.4615	2.05835e-30	7.34419e-27	3.40953	0.625616	0.146667	0.478949	0.949191	1.04393
323	ICAM3	MP_PLAC8+	11.5148	1.11067e-30	4.49006e-27	3.20509	0.635468	0.158788	0.47668	0.713495	1.05745
324	JAML	MP_PLAC8+	11.7829	4.77955e-32	2.23006e-28	2.45416	0.724138	0.250909	0.473229	0.770224	0.848745
325	FGL2	MP_PLAC8+	11.5093	1.1844e-30	4.49006e-27	2.31712	0.719212	0.289697	0.429515	0.810437	0.817521
326	PLP2	MP_PLAC8+	10.0603	8.27231e-24	1.56802e-20	2.3919	0.625616	0.208485	0.417131	0.640188	1.01206
327	ANXA1	MP_PLAC8+	10.3736	3.27128e-25	7.08653e-22	2.85224	0.600985	0.190303	0.410682	0.845589	0.983921
328	HLA-DPA1	MP_PLAC8+	9.52148	1.70726e-21	2.58889e-18	3.59986	0.512315	0.107879	0.404436	0.714676	1.2811
329	CTSH	MP_PLAC8+	9.15508	5.43157e-20	7.32128e-17	2.06549	0.600985	0.204848	0.396137	0.51923	1.03094
330	CD1D	MP_PLAC8+	9.63112	5.90792e-22	9.43029e-19	2.07553	0.62069	0.225455	0.395235	0.541418	0.93643
331	S100B	MP_PLAC8+	8.99741	2.31095e-19	2.92027e-16	2.95216	0.497537	0.104242	0.393295	0.466035	1.23953
332	CD52	MP_PLAC8+	8.80518	1.30646e-18	1.49518e-15	4.72451	0.433498	0.0436364	0.389861	0.598097	1.54072
333	HCLS1	MP_PLAC8+	10.7717	4.6802e-27	1.18284e-23	1.57009	0.827586	0.448485	0.379101	0.859808	0.619416
334	CYTIP	MP_PLAC8+	8.73155	2.51195e-18	2.67619e-15	2.33218	0.53202	0.16	0.37202	0.4361	1.12669
335	LIMD2	MP_PLAC8+	12.8931	4.9232e-38	4.26602e-34	1.70762	0.91133	0.539394	0.371936	1.09104	0.493146
336	PRAM1	MP_PLAC8+	8.63022	6.12316e-18	6.29503e-15	1.5881	0.684729	0.323636	0.361093	0.591482	0.926126
337	FXYD5	MP_PLAC8+	9.7851	1.30467e-22	2.19823e-19	1.69073	0.738916	0.381818	0.357098	0.795384	0.804696
338	EVI2B	MP_PLAC8+	8.37848	5.36146e-17	4.64578e-14	1.81285	0.625616	0.273939	0.351676	0.599239	1.05781
339	ASGR2	MP_PLAC8+	8.03689	9.21485e-16	6.2372e-13	2.8294	0.448276	0.0981818	0.350094	0.370606	1.31302
340	NKG7	MP_PLAC8+	8.05233	8.12356e-16	5.59935e-13	2.15824	0.512315	0.162424	0.349891	0.441702	1.1852
341	GAPT	MP_PLAC8+	7.87038	3.53567e-15	2.16626e-12	2.47522	0.458128	0.110303	0.347825	0.334586	1.27184
342	TES	MP_PLAC8+	8.00034	1.24075e-15	8.18034e-13	1.88561	0.546798	0.201212	0.345586	0.397435	1.11746
343	TESC	MP_PLAC8+	8.30552	9.9384e-17	8.14626e-14	1.44601	0.699507	0.353939	0.345568	0.615522	0.89397
344	DIAPH1	MP_PLAC8+	8.11737	4.76387e-16	3.3995e-13	1.36767	0.655172	0.311515	0.343657	0.537643	0.878254
345	PAK1	MP_PLAC8+	9.54827	1.31885e-21	2.05118e-18	1.44905	0.773399	0.430303	0.343096	0.745339	0.695341
346	PARVG	MP_PLAC8+	8.27187	1.31869e-16	1.03879e-13	1.18926	0.773399	0.431515	0.341884	0.66959	0.699329
347	CD37	MP_PLAC8+	8.53668	1.38135e-17	1.30917e-14	1.57476	0.694581	0.356364	0.338218	0.800616	0.890228
348	C1orf162	MP_PLAC8+	8.51953	1.60207e-17	1.495e-14	2.10509	0.581281	0.248485	0.332796	0.660556	1.05775
349	IFI30	MP_PLAC8+	7.59489	3.08059e-14	1.57022e-11	2.55936	0.453202	0.121212	0.33199	0.412749	1.37581
350	CAPG	MP_PLAC8+	8.3455	7.0915e-17	5.89235e-14	2.42031	0.527094	0.196364	0.33073	0.582363	1.14706
351	CD1C	MP_PLAC8+	7.64898	2.02574e-14	1.07784e-11	2.30218	0.477833	0.151515	0.326317	0.448873	1.27785
352	LYZ	MP_PLAC8+	9.48441	2.43765e-21	3.54725e-18	3.6771	0.625616	0.299394	0.326222	1.42382	1.26474
353	BIN2	MP_PLAC8+	7.24577	4.29978e-13	1.86291e-10	1.07216	0.758621	0.433939	0.324681	0.670161	0.799492
354	SLC38A1	MP_PLAC8+	7.20857	5.65441e-13	2.41531e-10	2.30886	0.428571	0.104242	0.324329	0.306782	1.36634
355	TRAF3IP3	MP_PLAC8+	7.0786	1.45613e-12	5.62567e-10	1.53606	0.522167	0.198788	0.32338	0.352252	1.09611
356	DHRS9	MP_PLAC8+	7.32072	2.46652e-13	1.12488e-10	1.55693	0.586207	0.269091	0.317116	0.583972	1.06235
357	HLA-DRB1	MP_PLAC8+	7.3132	2.60864e-13	1.18082e-10	3.2741	0.394089	0.0775758	0.316513	0.432386	1.44443
358	PKIB	MP_PLAC8+	7.12993	1.0042e-12	4.06072e-10	2.23897	0.428571	0.112727	0.315844	0.333921	1.32327
359	C19orf38	MP_PLAC8+	7.28786	3.14911e-13	1.38415e-10	1.99253	0.502463	0.189091	0.313372	0.412462	1.2765
360	SPN	MP_PLAC8+	7.3384	2.16169e-13	1.00091e-10	2.31039	0.453202	0.144242	0.30896	0.368855	1.28936
361	PTPN7	MP_PLAC8+	6.69466	2.16176e-11	7.1263e-09	1.51397	0.492611	0.184242	0.308368	0.332314	1.19122
362	MNDA	MP_PLAC8+	8.59869	8.06306e-18	8.15122e-15	2.76179	0.561576	0.253333	0.308243	0.998121	1.14522
363	HLA-B	MP_PLAC8+	8.28546	1.17649e-16	9.38965e-14	1.63621	0.674877	0.367273	0.307604	0.807123	0.936254
364	RAC2	MP_PLAC8+	8.57956	9.52372e-18	9.47001e-15	1.30895	0.773399	0.466667	0.306732	0.764606	0.738775
365	CSTA	MP_PLAC8+	6.88782	5.66542e-12	1.99792e-09	4.71901	0.334975	0.0290909	0.305884	0.384413	1.624
366	HLA-DMA	MP_PLAC8+	6.83702	8.08564e-12	2.7866e-09	2.50848	0.403941	0.10303	0.300911	0.324812	1.48227
367	PTPRC	MP_PLAC8+	11.0938	1.34427e-28	4.07691e-25	1.44287	0.926108	0.625455	0.300654	1.32553	0.466916
368	SCPEP1	MP_PLAC8+	7.26649	3.68954e-13	1.61002e-10	1.06086	0.73399	0.436364	0.297627	0.606881	0.783224
369	STK17B	MP_PLAC8+	7.99665	1.27854e-15	8.3388e-13	1.3266	0.729064	0.435152	0.293913	0.719696	0.820982
370	CCDC69	MP_PLAC8+	6.60441	3.99101e-11	1.27637e-08	2.27692	0.399015	0.105455	0.29356	0.277969	1.45337
371	RAB11FIP1	MP_PLAC8+	8.53958	1.34709e-17	1.29697e-14	1.34176	0.758621	0.465455	0.293166	0.811027	0.77255
372	CXCR4	MP_PLAC8+	6.6531	2.86989e-11	9.35893e-09	3.21352	0.35468	0.0618182	0.292862	0.392398	1.57845
373	THEMIS2	MP_PLAC8+	6.61378	3.74632e-11	1.20871e-08	1.61605	0.492611	0.2	0.292611	0.356707	1.21927
374	APBB1IP	MP_PLAC8+	7.53565	4.85921e-14	2.43587e-11	0.919343	0.906404	0.61697	0.289434	0.925707	0.524384
375	ANKRD44	MP_PLAC8+	6.38143	1.7544e-10	5.01957e-08	1.0365	0.650246	0.361212	0.289034	0.49108	0.915114
376	VSIR	MP_PLAC8+	7.47495	7.72309e-14	3.74761e-11	1.12918	0.773399	0.484848	0.288551	0.795535	0.748785
377	CSF3R	MP_PLAC8+	6.85365	7.19909e-12	2.49524e-09	1.97105	0.487685	0.2	0.287685	0.433116	1.3483
378	MYO1F	MP_PLAC8+	8.25446	1.52593e-16	1.1716e-13	1.14626	0.832512	0.545455	0.287058	0.855048	0.644837
379	FCN1	MP_PLAC8+	6.38183	1.74987e-10	5.01957e-08	5.99501	0.300493	0.0145455	0.285947	0.681227	1.72423
380	GPAT3	MP_PLAC8+	6.3528	2.1143e-10	5.85593e-08	2.39928	0.369458	0.0836364	0.285822	0.257505	1.48418
381	LCP1	MP_PLAC8+	13.3148	1.89956e-40	2.8805e-36	1.61364	0.980296	0.694545	0.28575	1.64944	0.337202
382	CASP1	MP_PLAC8+	6.47801	9.2939e-11	2.87618e-08	0.999529	0.674877	0.390303	0.284574	0.526578	0.828992
383	PIP4K2A	MP_PLAC8+	6.46376	1.02131e-10	3.12872e-08	1.00037	0.665025	0.380606	0.284419	0.487121	0.856833
384	NIBAN1	MP_PLAC8+	6.32694	2.5007e-10	6.80191e-08	2.04383	0.394089	0.110303	0.283786	0.28162	1.44991
385	PSMB8	MP_PLAC8+	7.15064	8.63715e-13	3.58832e-10	1.27959	0.640394	0.362424	0.27797	0.554375	0.913961
386	FAM107B	MP_PLAC8+	6.19263	5.91705e-10	1.547e-07	1.19081	0.586207	0.309091	0.277116	0.435698	1.07663
387	HLA-DPB1	MP_PLAC8+	6.28155	3.35208e-10	8.957e-08	2.85665	0.364532	0.0909091	0.273623	0.383291	1.66901
388	SERPINB8	MP_PLAC8+	6.15146	7.67732e-10	1.96488e-07	2.35987	0.364532	0.0909091	0.273623	0.252183	1.54654
389	RILPL2	MP_PLAC8+	6.60415	3.99812e-11	1.27637e-08	0.889962	0.783251	0.511515	0.271736	0.691711	0.692594
390	HSD17B11	MP_PLAC8+	6.16676	6.97014e-10	1.79907e-07	0.965493	0.684729	0.413333	0.271396	0.536357	0.869258
391	TNFSF13B	MP_PLAC8+	6.24263	4.30273e-10	1.13968e-07	1.71063	0.453202	0.184242	0.26896	0.333959	1.34892
392	MYO1G	MP_PLAC8+	5.99709	2.00886e-09	4.87397e-07	4.57042	0.29064	0.0218182	0.268822	0.23944	1.86414
393	FGR	MP_PLAC8+	6.00303	1.93673e-09	4.71785e-07	5.30474	0.285714	0.0169697	0.268745	0.323593	1.81087
394	SNHG3	MP_PLAC8+	6.57987	4.7086e-11	1.48752e-08	1.20828	0.610837	0.34303	0.267807	0.522696	0.988926
395	LRRC25	MP_PLAC8+	6.18761	6.10828e-10	1.59015e-07	1.16078	0.571429	0.304242	0.267186	0.414354	1.02438
396	FGD4	MP_PLAC8+	5.99617	2.02031e-09	4.88223e-07	1.3967	0.472906	0.206061	0.266846	0.31705	1.22377
397	ITGB7	MP_PLAC8+	5.97664	2.27789e-09	5.43968e-07	3.20931	0.315271	0.0484848	0.266786	0.247989	1.7115
398	TAGLN2	MP_PLAC8+	7.37217	1.6787e-13	7.89326e-11	0.988243	0.773399	0.507879	0.26552	0.850884	0.706626
399	SORL1	MP_PLAC8+	6.01371	1.81321e-09	4.43476e-07	1.73972	0.44335	0.178182	0.265168	0.363458	1.4147
400	CD7	MP_PLAC8+	5.93336	2.96794e-09	6.81906e-07	2.50915	0.344828	0.08	0.264828	0.243363	1.65775
401	CLEC7A	MP_PLAC8+	7.12465	1.04344e-12	4.19145e-10	1.07583	0.768473	0.505455	0.263018	0.846025	0.744338
402	GPSM3	MP_PLAC8+	7.39144	1.45252e-13	6.93732e-11	0.988843	0.881773	0.619394	0.262379	0.937188	0.599375
403	RPS6KA1	MP_PLAC8+	5.94722	2.72742e-09	6.33848e-07	0.966309	0.630542	0.368485	0.262057	0.463372	0.920398
404	ABI3	MP_PLAC8+	6.11465	9.67703e-10	2.4255e-07	1.23737	0.541872	0.281212	0.26066	0.414668	1.08706
405	MT2A	MP_PLAC8+	6.12863	8.86369e-10	2.24952e-07	1.54689	0.522167	0.261818	0.260349	0.561762	1.32797
406	STXBP2	MP_PLAC8+	7.31161	2.63957e-13	1.18597e-10	1.17242	0.753695	0.494545	0.259149	0.748221	0.825064
407	TIMP1	MP_PLAC8+	7.91682	2.43657e-15	1.57226e-12	0.930957	0.896552	0.637576	0.258976	1.02862	0.507734
408	SCO2	MP_PLAC8+	5.75353	8.74005e-09	1.89334e-06	1.19417	0.517241	0.259394	0.257847	0.360142	1.16682
409	CPPED1	MP_PLAC8+	5.69547	1.2303e-08	2.59115e-06	1.31468	0.482759	0.226667	0.256092	0.345434	1.22924
410	WAS	MP_PLAC8+	6.43698	1.21875e-10	3.64161e-08	0.826211	0.832512	0.57697	0.255543	0.755124	0.622945
411	LY86	MP_PLAC8+	6.19381	5.87262e-10	1.54203e-07	0.80588	0.837438	0.584242	0.253196	0.895033	0.586927
412	CD302	MP_PLAC8+	6.40043	1.54939e-10	4.49664e-08	1.00855	0.679803	0.426667	0.253136	0.581957	0.845386
413	CD74	MP_PLAC8+	13.7285	6.85044e-43	2.0776e-38	2.05389	0.955665	0.704242	0.251423	2.08215	0.43276
414	SELL	MP_PLAC8+	5.66513	1.46916e-08	3.04141e-06	4.28561	0.29064	0.0424242	0.248216	0.395794	1.86834
415	LRRK2	MP_PLAC8+	5.68677	1.29468e-08	2.71632e-06	2.64626	0.344828	0.0981818	0.246646	0.323712	1.69876
416	SP110	MP_PLAC8+	5.65761	1.53499e-08	3.16688e-06	0.954069	0.600985	0.355152	0.245834	0.461133	0.993099
417	S100A4	MP_PLAC8+	13.6962	1.06964e-42	2.16266e-38	2.04985	0.975369	0.732121	0.243248	2.25326	0.396944
418	PLAUR	MP_PLAC8+	5.78981	7.04658e-09	1.55992e-06	1.67952	0.477833	0.237576	0.240257	0.456596	1.40648
419	CELF2	MP_PLAC8+	6.12758	8.92268e-10	2.25506e-07	0.724062	0.901478	0.661818	0.23966	0.922908	0.512427
420	SERPINB1	MP_PLAC8+	6.99522	2.64846e-12	9.91635e-10	1.28358	0.719212	0.48	0.239212	0.802014	0.920163
421	FYB1	MP_PLAC8+	7.03295	2.02207e-12	7.76269e-10	0.872572	0.91133	0.672727	0.238603	1.17784	0.497931
422	FNBP1	MP_PLAC8+	5.77253	7.80917e-09	1.70386e-06	0.752033	0.768473	0.530909	0.237564	0.666271	0.697645
423	ALDH2	MP_PLAC8+	5.93046	3.02089e-09	6.88853e-07	1.3072	0.536946	0.299394	0.237552	0.457234	1.1353
424	RPS6KA3	MP_PLAC8+	5.93692	2.90419e-09	6.72353e-07	0.900119	0.694581	0.458182	0.236399	0.594514	0.82386
425	PLBD1	MP_PLAC8+	5.74007	9.46379e-09	2.01416e-06	1.97681	0.423645	0.187879	0.235767	0.397241	1.50536
426	RNF141	MP_PLAC8+	5.91766	3.26552e-09	7.41849e-07	0.920382	0.694581	0.460606	0.233975	0.643534	0.853464
427	TSPO	MP_PLAC8+	10.2307	1.44528e-24	3.02292e-21	1.80199	0.82266	0.591515	0.231145	1.26935	0.710964
428	S100A6	MP_PLAC8+	7.71443	1.21528e-14	6.86076e-12	2.04975	0.694581	0.470303	0.224278	1.17126	1.03639
429	LST1	MP_PLAC8+	10.5295	6.31642e-26	1.419e-22	1.26589	0.975369	0.755152	0.220218	1.61554	0.392469
430	DOCK8	MP_PLAC8+	6.04564	1.48815e-09	3.66932e-07	0.737581	0.8867	0.669091	0.217609	0.985382	0.541575
431	PRR13	MP_PLAC8+	5.7435	9.27396e-09	1.98071e-06	0.695943	0.842365	0.626667	0.215698	0.788406	0.60792
432	RHOG	MP_PLAC8+	6.95828	3.44464e-12	1.26629e-09	0.8196	0.916256	0.700606	0.21565	1.04898	0.48969
433	GMFG	MP_PLAC8+	8.50251	1.85541e-17	1.70518e-14	0.961541	0.970443	0.757576	0.212868	1.41829	0.376933
434	POU2F2	MP_PLAC8+	5.96938	2.38155e-09	5.6649e-07	0.845626	0.778325	0.567273	0.211052	0.893672	0.702897
435	PYCARD	MP_PLAC8+	9.48361	2.45622e-21	3.54725e-18	1.03876	0.975369	0.764848	0.210521	1.57496	0.316349
436	CORO1A	MP_PLAC8+	12.8647	7.1098e-38	5.39065e-34	1.49533	0.980296	0.773333	0.206962	1.96761	0.320708
437	RGS19	MP_PLAC8+	6.29989	2.97852e-10	8.02957e-08	0.822258	0.802956	0.598788	0.204168	0.815866	0.641005
438	TUBB1	MP_PPBP+	7.84823	4.21939e-15	2.86135e-11	11.4057	1	0.00595829	0.994042	2.37453	0.459518
439	RAB27B	MP_PPBP+	7.85046	4.1451e-15	2.86135e-11	10.7689	1	0.00695134	0.993049	2.13362	0.270595
440	PPBP	MP_PPBP+	7.84675	4.26964e-15	2.86135e-11	14.1288	1	0.00695134	0.993049	4.51767	0.353869
441	PF4	MP_PPBP+	7.84749	4.24444e-15	2.86135e-11	13.5207	1	0.00893744	0.991063	4.5284	0.242503
442	CAVIN2	MP_PPBP+	7.83338	4.74922e-15	2.86135e-11	8.40262	1	0.0377358	0.962264	2.54606	0.306541
443	TUBA4A	MP_PPBP+	7.79328	6.52915e-15	3.0464e-11	8.04722	1	0.0446872	0.955313	2.40947	0.403447
444	SELP	MP_PPBP+	7.47359	7.80369e-14	1.74151e-10	10.6654	0.952381	0.00397219	0.948409	1.44349	0.533854
445	GP6	MP_PPBP+	7.45317	9.11259e-14	1.78301e-10	9.10131	0.952381	0.00496524	0.947416	1.12401	0.578518
446	GFI1B	MP_PPBP+	7.46468	8.35041e-14	1.74151e-10	9.3698	0.952381	0.00595829	0.946423	1.26737	0.432849
447	GATA1	MP_PPBP+	7.46468	8.35041e-14	1.74151e-10	9.04453	0.952381	0.00595829	0.946423	1.28448	0.33838
448	ITGA2B	MP_PPBP+	7.47247	7.87006e-14	1.74151e-10	10.3162	0.952381	0.00893744	0.943444	2.08859	0.394552
449	CMTM5	MP_PPBP+	7.47359	7.80369e-14	1.74151e-10	10.9824	0.952381	0.00993049	0.94245	2.44381	0.334837
450	LY6G6F	MP_PPBP+	7.10414	1.21072e-12	1.44649e-09	31.0431	0.904762	0	0.904762	1.16709	0.54303
451	NFE2	MP_PPBP+	7.33101	2.28428e-13	3.46388e-10	6.34298	0.952381	0.0476663	0.904715	1.43323	0.480958
452	MPIG6B	MP_PPBP+	7.10191	1.23041e-12	1.44649e-09	12.2527	0.904762	0.000993049	0.903769	1.10274	0.643271
453	CLEC1B	MP_PPBP+	7.10266	1.22381e-12	1.44649e-09	12.8391	0.904762	0.000993049	0.903769	2.20908	0.561679
454	GP9	MP_PPBP+	7.82595	5.03817e-15	2.86135e-11	7.78581	1	0.0963257	0.903674	2.74497	0.33824
455	PRKAR2B	MP_PPBP+	7.43423	1.05179e-13	1.99366e-10	7.02945	0.952381	0.0496524	0.902729	1.50709	0.364723
456	ALOX12	MP_PPBP+	7.09449	1.29831e-12	1.45507e-09	9.23754	0.904762	0.00496524	0.899797	0.910419	0.562968
457	ITGB3	MP_PPBP+	7.0982	1.26391e-12	1.44649e-09	11.1373	0.904762	0.00496524	0.899797	2.00305	0.483978
458	C2orf88	MP_PPBP+	7.09226	1.31939e-12	1.45507e-09	9.14583	0.904762	0.00993049	0.894831	1.41986	0.520659
459	RASGRP2	MP_PPBP+	7.79625	6.37735e-15	3.0464e-11	5.66164	1	0.112214	0.887786	1.60475	0.232077
460	ESAM	MP_PPBP+	6.98013	2.94914e-12	2.79505e-09	6.65558	0.904762	0.0188679	0.885894	1.08529	0.571438
461	PDLIM1	MP_PPBP+	7.85046	4.1451e-15	2.86135e-11	7.03219	1	0.115194	0.884806	2.51167	0.165277
462	CD9	MP_PPBP+	7.0529	1.75224e-12	1.83248e-09	8.37179	0.904762	0.0287984	0.875963	2.17452	0.528146
463	NRGN	MP_PPBP+	7.39859	1.37643e-13	2.38539e-10	7.64786	0.952381	0.0873883	0.864993	2.45446	0.430724
464	ARHGAP6	MP_PPBP+	7.52446	5.29399e-14	1.33797e-10	4.54068	1	0.139027	0.860973	1.20772	0.318416
465	RBPMS2	MP_PPBP+	6.99869	2.58363e-12	2.52736e-09	6.37927	0.904762	0.0456802	0.859082	1.167	0.472812
466	TMEM40	MP_PPBP+	6.72913	1.70685e-11	1.29414e-08	13.0082	0.857143	0.000993049	0.85615	1.61552	0.642831
467	THBS1	MP_PPBP+	7.32098	2.46161e-13	3.64174e-10	6.77347	0.952381	0.0963257	0.856055	2.35752	0.430158
468	LTBP1	MP_PPBP+	7.41121	1.25153e-13	2.23272e-10	6.27807	0.952381	0.0973188	0.855062	1.77953	0.336657
469	GP1BA	MP_PPBP+	6.72467	1.75991e-11	1.31789e-08	10.51	0.857143	0.00496524	0.852178	1.54985	0.536797
470	SPX	MP_PPBP+	6.70685	1.98874e-11	1.43606e-08	8.7247	0.857143	0.00496524	0.852178	0.723735	0.685553
471	DNM3	MP_PPBP+	6.71093	1.93385e-11	1.43049e-08	9.05429	0.857143	0.00794439	0.849198	1.11339	0.567502
472	TREML1	MP_PPBP+	6.69645	2.13542e-11	1.50612e-08	8.76678	0.857143	0.0168818	0.840261	1.71614	0.642123
473	ICAM2	MP_PPBP+	7.36294	1.79903e-13	2.8058e-10	5.68969	0.952381	0.113208	0.839173	1.52751	0.457063
474	ZBTB16	MP_PPBP+	6.62033	3.58388e-11	2.33746e-08	6.41488	0.857143	0.019861	0.837282	0.887614	0.610668
475	CCND3	MP_PPBP+	7.75764	8.65275e-15	3.28026e-11	5.42341	1	0.16286	0.83714	1.86028	0.217179
476	TMEM91	MP_PPBP+	7.22593	4.97687e-13	6.70837e-10	4.54128	1	0.165839	0.834161	1.26696	0.580313
477	CXCL3	MP_PPBP+	6.56724	5.12572e-11	3.17251e-08	6.4952	0.857143	0.0268123	0.830331	1.03972	0.884604
478	MYL4	MP_PPBP+	6.61328	3.75898e-11	2.393e-08	6.73609	0.857143	0.0327706	0.824372	1.48413	0.57756
479	TSPAN32	MP_PPBP+	7.01726	2.26266e-12	2.2874e-09	5.78556	0.904762	0.0854022	0.81936	1.31208	0.409967
480	LGALSL	MP_PPBP+	6.61514	3.71211e-11	2.393e-08	6.29294	0.857143	0.0436941	0.813449	1.22923	0.540377
481	CDKN2D	MP_PPBP+	6.86428	6.68274e-12	5.961e-09	5.24211	0.904762	0.0933466	0.811415	1.23242	0.503922
482	FHL2	MP_PPBP+	6.85017	7.3762e-12	6.48421e-09	4.97111	0.904762	0.0963257	0.808436	1.07521	0.555205
483	SLC37A1	MP_PPBP+	6.65078	2.91542e-11	1.96486e-08	6.30718	0.857143	0.0496524	0.80749	1.11144	0.507454
484	KALRN	MP_PPBP+	6.61217	3.78739e-11	2.393e-08	5.91906	0.857143	0.0496524	0.80749	0.946649	0.516219
485	F2R	MP_PPBP+	7.26863	3.63154e-13	5.24463e-10	5.19475	0.952381	0.144985	0.807396	1.50687	0.443599
486	GRAP2	MP_PPBP+	6.34371	2.24292e-10	1.03066e-07	9.83574	0.809524	0.00397219	0.805552	1.03076	0.759747
487	FAXDC2	MP_PPBP+	6.47664	9.37878e-11	5.12504e-08	5.37473	0.857143	0.0526316	0.804511	0.814244	0.719406
488	ATP2A3	MP_PPBP+	6.48481	8.88446e-11	4.89905e-08	5.25189	0.857143	0.0566038	0.800539	0.847747	0.615283
489	HEMGN	MP_PPBP+	6.2546	3.98535e-10	1.66714e-07	6.32545	0.809524	0.00993049	0.799593	0.819749	0.657736
490	SRC	MP_PPBP+	6.49409	8.35363e-11	4.69164e-08	5.0116	0.857143	0.061569	0.795574	0.75869	0.550362
491	PPP1R14A	MP_PPBP+	6.83606	8.14002e-12	6.9541e-09	5.00873	0.904762	0.109235	0.795527	1.37064	0.427295
492	TNNI3	MP_PPBP+	6.27836	3.42154e-10	1.47189e-07	7.55233	0.809524	0.0228401	0.786684	1.19889	0.754856
493	MYLK	MP_PPBP+	7.59872	2.9908e-14	9.07048e-11	4.68538	1	0.213505	0.786495	1.91526	0.241737
494	SRSF8	MP_PPBP+	6.2869	3.2386e-10	1.40315e-07	3.21375	0.952381	0.170804	0.781577	0.721356	0.626079
495	CD226	MP_PPBP+	6.47293	9.61226e-11	5.20573e-08	5.71624	0.857143	0.082423	0.77472	1.24632	0.65193
496	SH3BGRL2	MP_PPBP+	6.21079	5.272e-10	2.14616e-07	6.28534	0.809524	0.0357498	0.773774	0.90338	0.801726
497	GNG11	MP_PPBP+	7.74204	9.78337e-15	3.49071e-11	5.80515	1	0.227408	0.772592	2.46331	0.377417
498	CLU	MP_PPBP+	6.40312	1.52232e-10	7.58054e-08	5.25586	0.857143	0.0883813	0.768762	1.14043	0.716214
499	TNIK	MP_PPBP+	6.46773	9.94871e-11	5.34026e-08	4.98001	0.857143	0.0883813	0.768762	0.984375	0.626182
500	GUCY1B1	MP_PPBP+	6.56872	5.07486e-11	3.17251e-08	5.46153	0.857143	0.0903674	0.766775	1.25416	0.506015
501	GADD45A	MP_PPBP+	6.62665	3.43399e-11	2.26405e-08	4.63855	0.904762	0.14002	0.764742	1.23343	0.610783
502	MMRN1	MP_PPBP+	6.55536	5.55093e-11	3.40065e-08	5.83383	0.857143	0.0963257	0.760817	1.54056	0.573871
503	NT5C3A	MP_PPBP+	7.56382	3.91416e-14	1.07917e-10	4.58174	1	0.240318	0.759682	1.58969	0.428519
504	LCN2	MP_PPBP+	5.96498	2.44658e-09	8.19888e-07	8.60333	0.761905	0.00297915	0.758926	0.841724	0.785986
505	ELOVL7	MP_PPBP+	5.95682	2.572e-09	8.57184e-07	8.5062	0.761905	0.00496524	0.75694	0.716795	0.763378
506	HPSE	MP_PPBP+	6.18925	6.04507e-10	2.4123e-07	5.84249	0.809524	0.0526316	0.756892	1.05437	0.630653
507	RHAG	MP_PPBP+	5.93677	2.90701e-09	9.47997e-07	7.86538	0.761905	0.00695134	0.754953	1.02622	0.76376
508	SLA2	MP_PPBP+	5.95236	2.64304e-09	8.71283e-07	8.29985	0.761905	0.00893744	0.752967	0.762635	0.778265
509	DMTN	MP_PPBP+	5.92748	3.07614e-09	9.92481e-07	7.27908	0.761905	0.00993049	0.751974	0.782518	0.727485
510	RAB37	MP_PPBP+	6.09643	1.08467e-09	3.96334e-07	5.23557	0.809524	0.0575968	0.751927	0.860157	0.719419
511	SSX2IP	MP_PPBP+	6.25868	3.88238e-10	1.63534e-07	4.33166	0.857143	0.105263	0.75188	0.818873	0.681356
512	RIPOR3	MP_PPBP+	5.90706	3.48265e-09	1.08819e-06	7.00507	0.761905	0.0129096	0.748995	0.597744	0.922788
513	CCL5	MP_PPBP+	6.10534	1.02584e-09	3.79412e-07	6.38341	0.809524	0.060576	0.748948	1.79452	0.82123
514	CNST	MP_PPBP+	6.80636	1.00101e-11	8.20506e-09	4.74644	0.904762	0.158888	0.745874	1.29355	0.597198
515	COL24A1	MP_PPBP+	5.89147	3.82784e-09	1.16674e-06	6.74784	0.761905	0.0168818	0.745023	0.720639	0.862163
516	SMIM1	MP_PPBP+	6.36191	1.99264e-10	9.43763e-08	4.74715	0.857143	0.115194	0.741949	1.16467	0.600135
517	EFHC2	MP_PPBP+	5.82983	5.5484e-09	1.60259e-06	5.65047	0.761905	0.020854	0.741051	0.434412	0.804271
518	EHD3	MP_PPBP+	5.90669	3.49051e-09	1.08819e-06	6.77339	0.761905	0.0218471	0.740058	0.822193	0.690438
519	RAB33A	MP_PPBP+	5.85248	4.84299e-09	1.43296e-06	6.08613	0.761905	0.0218471	0.740058	0.564878	0.835332
520	WIPI1	MP_PPBP+	5.9557	2.58959e-09	8.58328e-07	3.59605	0.857143	0.11718	0.739963	0.655805	0.709024
521	F2RL3	MP_PPBP+	5.87513	4.22515e-09	1.27503e-06	6.00338	0.761905	0.0287984	0.733106	0.81326	0.651853
522	TRIM58	MP_PPBP+	5.84023	5.213e-09	1.51292e-06	6.13725	0.761905	0.0287984	0.733106	0.799106	0.859844
523	FKBP1B	MP_PPBP+	5.97612	2.2851e-09	7.70029e-07	4.62158	0.809524	0.0784508	0.731073	0.73721	0.720132
524	CTDSPL	MP_PPBP+	6.31587	2.68654e-10	1.1982e-07	4.12531	0.857143	0.129096	0.728047	0.874536	0.526025
525	RGS18	MP_PPBP+	7.22704	4.93623e-13	6.70837e-10	5.17766	0.952381	0.224429	0.727952	1.90248	0.464485
526	NEXN	MP_PPBP+	6.40312	1.52232e-10	7.58054e-08	5.2597	0.857143	0.134062	0.723081	1.67846	0.59537
527	STX11	MP_PPBP+	5.90409	3.54598e-09	1.09737e-06	3.52068	0.857143	0.134062	0.723081	0.768216	0.691092
528	CA2	MP_PPBP+	5.80718	6.35337e-09	1.80925e-06	5.9558	0.761905	0.041708	0.720197	0.987233	0.757414
529	PBX1	MP_PPBP+	5.99246	2.0669e-09	7.08303e-07	2.64971	1	0.281033	0.718967	1.1506	0.356664
530	MAST4	MP_PPBP+	6.00806	1.87762e-09	6.62145e-07	4.73169	0.809524	0.0913605	0.718163	0.923649	0.677576
531	LINC00989	MP_PPBP+	5.60853	2.04049e-08	5.05175e-06	29.2118	0.714286	0	0.714286	0.483514	0.857822
532	MDM1	MP_PPBP+	6.22861	4.70594e-10	1.92867e-07	3.92159	0.857143	0.14995	0.707193	0.855134	0.590544
533	MTURN	MP_PPBP+	5.8625	4.55938e-09	1.36908e-06	4.10239	0.809524	0.105263	0.704261	0.784034	0.648079
534	UNC13D	MP_PPBP+	5.94902	2.69756e-09	8.8445e-07	3.58163	0.857143	0.152929	0.704213	0.783539	0.633565
535	MAP1A	MP_PPBP+	5.60445	2.08919e-08	5.15129e-06	4.60401	0.761905	0.0655412	0.696364	0.70925	0.836571
536	PDE3A	MP_PPBP+	5.67351	1.399e-08	3.61097e-06	4.7476	0.761905	0.0655412	0.696364	0.736098	0.75689
537	PSTPIP2	MP_PPBP+	7.08298	1.41089e-12	1.5282e-09	3.94463	0.952381	0.256207	0.696174	1.3462	0.364696
538	CCDC28B	MP_PPBP+	6.90958	4.86094e-12	4.40067e-09	3.62048	0.952381	0.2572	0.695181	1.17516	0.42774
539	DGKD	MP_PPBP+	6.38975	1.66152e-10	8.06249e-08	3.77994	0.904762	0.211519	0.693243	1.1116	0.551617
540	BET1	MP_PPBP+	6.00137	1.95657e-09	6.74307e-07	3.20936	0.904762	0.213505	0.691256	0.845672	0.703448
541	TAL1	MP_PPBP+	6.00917	1.86477e-09	6.62145e-07	3.64028	0.857143	0.168818	0.688325	0.91035	0.63966
542	MYL9	MP_PPBP+	6.76551	1.32837e-11	1.06018e-08	4.75578	0.952381	0.26713	0.685251	2.18324	0.507072
543	PNP	MP_PPBP+	7.26529	3.72246e-13	5.25092e-10	3.49427	1	0.316783	0.683217	1.37267	0.320193
544	PDLIM5	MP_PPBP+	6.8071	9.95861e-12	8.20506e-09	3.20852	0.952381	0.275074	0.677306	1.04259	0.374969
545	RUFY1	MP_PPBP+	6.99646	2.62503e-12	2.52736e-09	3.90758	1	0.332671	0.667329	1.56583	0.491263
546	CGRRF1	MP_PPBP+	5.63749	1.72542e-08	4.30687e-06	3.52638	0.809524	0.142999	0.666525	0.690721	0.683385
547	PDE5A	MP_PPBP+	6.10571	1.02346e-09	3.79412e-07	4.10001	0.857143	0.190665	0.666478	1.3271	0.571871
548	PTGS1	MP_PPBP+	5.71621	1.08925e-08	2.91048e-06	3.71382	0.809524	0.153923	0.655601	0.849014	0.651332
549	P2RX1	MP_PPBP+	5.92377	3.14645e-09	1.00979e-06	4.03607	0.857143	0.20854	0.648603	1.18681	0.695195
550	PDLIM7	MP_PPBP+	6.4978	8.15009e-11	4.6637e-08	3.43724	0.952381	0.315789	0.636591	1.43625	0.454379
551	PYCR2	MP_PPBP+	6.43208	1.25867e-10	6.4858e-08	2.77014	0.952381	0.320755	0.631626	0.926933	0.415066
552	TBPL1	MP_PPBP+	5.59517	2.20411e-08	5.30525e-06	2.90899	0.857143	0.227408	0.629735	0.754458	0.633534
553	TGFB1I1	MP_PPBP+	5.72884	1.01123e-08	2.75053e-06	3.95146	0.809524	0.181728	0.627796	1.24582	0.631796
554	BCL2L1	MP_PPBP+	6.26945	3.6232e-10	1.54767e-07	3.04612	0.904762	0.277061	0.627701	0.971764	0.477459
555	MEIS1	MP_PPBP+	5.73849	9.55249e-09	2.60998e-06	2.75796	0.904762	0.286991	0.617771	1.01044	0.502104
556	MAX	MP_PPBP+	7.77026	7.83254e-15	3.28026e-11	4.22777	1	0.383317	0.616683	1.86666	0.272998
557	LMNA	MP_PPBP+	5.66349	1.48328e-08	3.78025e-06	3.96168	0.809524	0.201589	0.607935	1.28729	0.666605
558	HIGD1A	MP_PPBP+	6.29841	3.00706e-10	1.32171e-07	3.2156	0.904762	0.296922	0.60784	1.09658	0.490557
559	HEXIM1	MP_PPBP+	5.65532	1.55559e-08	3.93149e-06	3.49702	0.809524	0.202582	0.606942	0.94077	0.622741
560	MAPRE2	MP_PPBP+	6.70759	1.97865e-11	1.43606e-08	3.75101	0.904762	0.30288	0.601882	1.34662	0.424839
561	ACTN1	MP_PPBP+	6.5405	6.13119e-11	3.64602e-08	4.22833	0.904762	0.304866	0.599896	1.91773	0.462888
562	SLC2A3	MP_PPBP+	5.77451	7.71794e-09	2.18757e-06	3.64194	0.857143	0.260179	0.596964	1.477	0.589632
563	CSRP1	MP_PPBP+	6.09308	1.10756e-09	4.02277e-07	2.58933	0.952381	0.36147	0.590911	1.13623	0.374262
564	MIR4435-2HG	MP_PPBP+	5.68948	1.27429e-08	3.30313e-06	2.64406	0.904762	0.322741	0.582021	0.951894	0.548955
565	CMAS	MP_PPBP+	7.09969	1.2504e-12	1.44649e-09	3.72852	0.952381	0.370407	0.581974	1.56461	0.367678
566	VCL	MP_PPBP+	7.11305	1.13504e-12	1.43431e-09	4.42215	0.952381	0.380338	0.572043	2.10314	0.415213
567	CALD1	MP_PPBP+	6.44174	1.18114e-10	6.17612e-08	3.71227	0.952381	0.386296	0.566085	2.25116	0.407027
568	MICU1	MP_PPBP+	5.93528	2.93345e-09	9.51504e-07	2.36312	0.952381	0.398213	0.554168	0.970002	0.415476
569	PDCD10	MP_PPBP+	6.66452	2.65533e-11	1.82808e-08	2.90934	1	0.446872	0.553128	1.35652	0.415122
570	UROD	MP_PPBP+	7.39153	1.45148e-13	2.44559e-10	3.67133	1	0.457795	0.542205	1.83502	0.325232
571	SNCA	MP_PPBP+	7.20662	5.73571e-13	7.56316e-10	4.4195	0.952381	0.424032	0.528349	2.22499	0.360633
572	BIN2	MP_PPBP+	7.16652	7.69277e-13	9.92793e-10	3.16102	1	0.487587	0.512413	1.70168	0.31223
573	FXYD5	MP_PPBP+	6.94225	3.85893e-12	3.60104e-09	3.74539	0.952381	0.441907	0.510474	1.97649	0.358622
574	STOM	MP_PPBP+	6.66303	2.68232e-11	1.82808e-08	4.0554	0.904762	0.402185	0.502577	1.92779	0.429218
575	PARVB	MP_PPBP+	6.36154	1.99746e-10	9.43763e-08	3.49809	0.904762	0.402185	0.502577	1.58046	0.510727
576	PTPN12	MP_PPBP+	5.66386	1.48008e-08	3.78025e-06	2.24709	0.952381	0.466733	0.485648	1.07833	0.485857
577	STXBP2	MP_PPBP+	6.55387	5.60645e-11	3.40065e-08	2.36945	1	0.536246	0.463754	1.37254	0.28218
578	MPP1	MP_PPBP+	6.36079	2.00715e-10	9.43763e-08	2.90556	0.952381	0.497517	0.454864	1.66779	0.41371
579	GNAQ	MP_PPBP+	6.15026	7.73539e-10	2.96961e-07	2.41572	0.952381	0.502483	0.449898	1.27424	0.388544
580	KIF2A	MP_PPBP+	7.67001	1.71986e-14	5.49051e-11	3.4626	1	0.550149	0.449851	1.97095	0.27316
581	TAGLN2	MP_PPBP+	7.83115	4.83415e-15	2.86135e-11	4.30052	1	0.551142	0.448858	2.71135	0.118629
582	HIPK2	MP_PPBP+	6.1848	6.2183e-10	2.46521e-07	2.60715	0.904762	0.457795	0.446966	1.31273	0.411092
583	CMIP	MP_PPBP+	5.72661	1.02459e-08	2.77422e-06	2.99783	0.904762	0.458788	0.445973	1.46027	0.576807
584	BTK	MP_PPBP+	5.59665	2.18531e-08	5.28097e-06	2.49408	0.857143	0.412115	0.445028	1.06657	0.540546
585	CAPN1	MP_PPBP+	6.31327	2.73207e-10	1.20961e-07	2.54041	0.904762	0.479643	0.425119	1.23032	0.400165
586	CD47	MP_PPBP+	6.00434	1.92109e-09	6.69688e-07	3.37797	0.857143	0.443893	0.41325	1.63048	0.518846
587	FERMT3	MP_PPBP+	7.82224	5.18907e-15	2.86135e-11	4.19149	1	0.594836	0.405164	2.63347	0.168242
588	FGFR1OP2	MP_PPBP+	6.34854	2.17368e-10	1.00646e-07	2.34551	0.952381	0.556107	0.396274	1.31232	0.371185
589	PCMT1	MP_PPBP+	5.88218	4.04889e-09	1.22795e-06	2.56187	0.857143	0.464747	0.392396	1.22042	0.478489
590	SERPINB1	MP_PPBP+	6.0088	1.86904e-09	6.62145e-07	2.86449	0.904762	0.519364	0.385397	1.66341	0.45161
591	DAAM1	MP_PPBP+	6.82752	8.63944e-12	7.27825e-09	3.26793	0.952381	0.575968	0.376413	2.04543	0.365982
592	ILK	MP_PPBP+	7.54079	4.67117e-14	1.23189e-10	3.69385	1	0.624628	0.375372	2.28827	0.308523
593	CAMTA1	MP_PPBP+	5.58663	2.31523e-08	5.50717e-06	1.94029	0.952381	0.577954	0.374427	1.20426	0.382643
594	ETFA	MP_PPBP+	5.9182	3.25484e-09	1.03364e-06	2.25054	0.952381	0.586892	0.365489	1.35647	0.436719
595	LEPROT	MP_PPBP+	5.72586	1.02908e-08	2.77422e-06	1.99453	0.952381	0.590864	0.361517	1.26021	0.395412
596	ELF1	MP_PPBP+	5.90632	3.49838e-09	1.08819e-06	2.2606	0.952381	0.598808	0.353573	1.42633	0.43366
597	VDAC3	MP_PPBP+	7.36257	1.80404e-13	2.8058e-10	2.61559	1	0.654419	0.345581	1.7872	0.210804
598	THOC2	MP_PPBP+	5.69839	1.20945e-08	3.16209e-06	1.83684	1	0.656405	0.343595	1.38563	0.31785
599	ZYX	MP_PPBP+	6.08232	1.18459e-09	4.27693e-07	2.68665	0.952381	0.620655	0.331726	1.73407	0.441323
600	NAA38	MP_PPBP+	7.75764	8.65275e-15	3.28026e-11	3.39499	1	0.668322	0.331678	2.28044	0.181458
601	RAB8A	MP_PPBP+	6.91181	4.78519e-12	4.39773e-09	2.14194	1	0.673287	0.326713	1.53109	0.202671
602	LIMS1	MP_PPBP+	7.84452	4.34612e-15	2.86135e-11	4.83257	1	0.688183	0.311817	3.30188	0.198753
603	ARHGAP18	MP_PPBP+	6.16957	6.84751e-10	2.66245e-07	2.35621	0.952381	0.641509	0.310872	1.73604	0.344674
604	DNAJC15	MP_PPBP+	6.45213	1.10286e-10	5.81697e-08	2.04804	1	0.690169	0.309831	1.54505	0.270201
605	COMMD7	MP_PPBP+	5.69913	1.2042e-08	3.16198e-06	1.90476	0.904762	0.596822	0.30794	1.2295	0.389919
606	VASP	MP_PPBP+	6.45882	1.05525e-10	5.61464e-08	2.98376	0.904762	0.604767	0.299995	1.88051	0.385802
607	TGFB1	MP_PPBP+	6.00434	1.92109e-09	6.69688e-07	2.6389	0.904762	0.607746	0.297016	1.72284	0.43523
608	TUBA1C	MP_PPBP+	6.48926	8.62567e-11	4.79999e-08	2.88952	0.952381	0.668322	0.284059	2.25646	0.319841
609	TMEM50A	MP_PPBP+	6.78408	1.1683e-11	9.44856e-09	2.55195	0.952381	0.668322	0.284059	1.77085	0.332073
610	TIMP1	MP_PPBP+	6.50449	7.79587e-11	4.50349e-08	2.60536	0.952381	0.683217	0.269163	1.98676	0.378304
611	NDUFAF3	MP_PPBP+	5.91671	3.28436e-09	1.03758e-06	2.12591	0.904762	0.636544	0.268218	1.42184	0.403061
612	RPS19BP1	MP_PPBP+	5.71176	1.11817e-08	2.96173e-06	1.71725	0.952381	0.700099	0.252282	1.34007	0.340855
613	MTPN	MP_PPBP+	6.51377	7.32877e-11	4.27436e-08	2.16208	1	0.764647	0.235353	1.83304	0.300821
614	CMTM6	MP_PPBP+	6.51451	7.2926e-11	4.27436e-08	2.29351	1	0.764647	0.235353	1.97187	0.298345
615	MYH9	MP_PPBP+	5.84097	5.18981e-09	1.51292e-06	2.18842	1	0.764647	0.235353	1.92859	0.364945
616	GTSE1	MP_TOP2A+	16.8669	7.88081e-64	6.82883e-60	3.77551	0.867021	0.158333	0.708688	1.04335	0.534416
617	HMMR	MP_TOP2A+	15.6237	5.02277e-55	2.53884e-51	4.00678	0.803191	0.140476	0.662715	1.04174	0.666866
618	TPX2	MP_TOP2A+	17.6509	1.00142e-69	1.21485e-65	3.37417	0.952128	0.292857	0.659271	1.43572	0.428116
619	MKI67	MP_TOP2A+	18.675	7.91188e-78	2.39951e-73	3.82838	0.962766	0.327381	0.635385	2.02847	0.335031
620	AURKB	MP_TOP2A+	15.2055	3.25368e-52	1.3157e-48	3.02703	0.861702	0.227381	0.634321	1.00569	0.599768
621	NCAPG	MP_TOP2A+	14.6785	8.84791e-49	2.43945e-45	2.99936	0.819149	0.185714	0.633435	0.818108	0.616999
622	CCNA2	MP_TOP2A+	14.6444	1.46217e-48	3.85605e-45	3.26081	0.797872	0.17381	0.624063	0.881956	0.677539
623	CENPE	MP_TOP2A+	15.2269	2.34369e-52	1.01542e-48	3.38215	0.824468	0.220238	0.60423	1.12098	0.633222
624	ASPM	MP_TOP2A+	14.7443	3.34775e-49	1.01531e-45	3.52828	0.803191	0.20119	0.602001	1.19764	0.697812
625	CDK1	MP_TOP2A+	15.1776	4.97662e-52	1.88663e-48	3.07544	0.851064	0.259524	0.59154	1.2335	0.555983
626	BIRC5	MP_TOP2A+	14.5406	6.69779e-48	1.62505e-44	2.76224	0.861702	0.270238	0.591464	1.11011	0.58981
627	CDKN3	MP_TOP2A+	13.7178	7.94655e-43	1.50627e-39	3.11615	0.771277	0.183333	0.587943	0.84222	0.764518
628	DLGAP5	MP_TOP2A+	13.6032	3.83106e-42	6.83461e-39	3.23573	0.75	0.165476	0.584524	0.877677	0.756519
629	NDC80	MP_TOP2A+	13.0407	7.17768e-39	9.67487e-36	2.94795	0.739362	0.155952	0.583409	0.734669	0.761912
630	CENPA	MP_TOP2A+	12.8698	6.65825e-38	8.59283e-35	3.60635	0.675532	0.0940476	0.581484	0.574655	0.904464
631	UBE2C	MP_TOP2A+	15.0836	2.07709e-51	7.41107e-48	3.27727	0.867021	0.288095	0.578926	1.51253	0.631517
632	PLK1	MP_TOP2A+	12.9873	1.44394e-38	1.90399e-35	3.51906	0.691489	0.114286	0.577204	0.739722	0.833685
633	AURKA	MP_TOP2A+	13.3812	7.7861e-41	1.21096e-37	3.24324	0.734043	0.171429	0.562614	0.788995	0.787084
634	KIF11	MP_TOP2A+	13.7594	4.47511e-43	9.04807e-40	2.92786	0.776596	0.217857	0.558739	0.900785	0.659442
635	SGO2	MP_TOP2A+	13.5026	1.5105e-41	2.47624e-38	2.97716	0.760638	0.204762	0.555876	0.845788	0.715454
636	PRR11	MP_TOP2A+	14.0666	6.09608e-45	1.3695e-41	2.83999	0.803191	0.24881	0.554382	0.891267	0.665531
637	KIF4A	MP_TOP2A+	12.7658	2.54367e-37	3.21436e-34	3.05669	0.707447	0.154762	0.552685	0.655065	0.779658
638	KIF2C	MP_TOP2A+	12.463	1.18837e-35	1.44163e-32	3.03707	0.691489	0.139286	0.552204	0.63384	0.837829
639	TACC3	MP_TOP2A+	15.9307	3.87704e-57	2.35166e-53	2.63852	0.904255	0.353571	0.550684	1.09581	0.465093
640	CENPF	MP_TOP2A+	17.9691	3.40076e-72	6.87589e-68	3.52365	0.968085	0.42619	0.541895	2.16817	0.351332
641	KIF23	MP_TOP2A+	12.0365	2.28502e-33	2.56667e-30	2.92305	0.675532	0.135714	0.539818	0.599083	0.847459
642	KIFC1	MP_TOP2A+	12.0882	1.21859e-33	1.39462e-30	2.94993	0.675532	0.136905	0.538627	0.584229	0.85225
643	CDCA8	MP_TOP2A+	12.0327	2.39281e-33	2.63888e-30	3.28494	0.648936	0.111905	0.537031	0.591234	0.906839
644	CDC20	MP_TOP2A+	13.0811	4.22431e-39	5.82341e-36	3.24176	0.739362	0.203571	0.53579	0.975279	0.83124
645	PRC1	MP_TOP2A+	11.9453	6.86954e-33	7.06235e-30	2.88282	0.675532	0.141667	0.533865	0.562289	0.865508
646	ARHGAP11A	MP_TOP2A+	12.2789	1.17619e-34	1.39889e-31	2.99057	0.68617	0.152381	0.533789	0.652466	0.814132
647	ANLN	MP_TOP2A+	12.1993	3.13679e-34	3.65895e-31	3.15647	0.670213	0.138095	0.532118	0.639514	0.85778
648	BUB1B	MP_TOP2A+	11.9752	4.7928e-33	5.10021e-30	3.01605	0.664894	0.134524	0.53037	0.578772	0.849562
649	NUF2	MP_TOP2A+	11.9309	8.16802e-33	8.25732e-30	2.91505	0.675532	0.152381	0.523151	0.617503	0.856092
650	CCNB1	MP_TOP2A+	13.4183	4.72354e-41	7.53977e-38	3.12374	0.776596	0.259524	0.517072	1.12693	0.757154
651	CKAP2	MP_TOP2A+	14.8413	7.91904e-50	2.66854e-46	2.66048	0.861702	0.346429	0.515274	1.06485	0.576541
652	DEPDC1	MP_TOP2A+	11.3056	1.23087e-29	1.06657e-26	3.24101	0.611702	0.0988095	0.512893	0.530841	0.971758
653	NUSAP1	MP_TOP2A+	11.2286	2.95198e-29	2.5219e-26	3.27252	0.606383	0.0952381	0.511145	0.483053	1.01646
654	NCAPH	MP_TOP2A+	11.5102	1.1715e-30	1.06057e-27	2.73709	0.659574	0.15	0.509574	0.542503	0.840081
655	CCNB2	MP_TOP2A+	13.3197	1.77899e-40	2.63186e-37	2.81277	0.792553	0.283333	0.50922	1.04012	0.716416
656	H2AX	MP_TOP2A+	13.3243	1.67223e-40	2.53577e-37	2.28222	0.861702	0.359524	0.502178	1.03861	0.61173
657	BUB1	MP_TOP2A+	11.4104	3.71128e-30	3.31046e-27	3.07099	0.62766	0.12619	0.501469	0.579831	0.870816
658	PTTG1	MP_TOP2A+	13.9244	4.50057e-44	9.74953e-41	2.64046	0.87234	0.379762	0.492579	1.31517	0.631985
659	KIF14	MP_TOP2A+	10.909	1.04396e-27	8.55712e-25	3.44213	0.579787	0.0880952	0.491692	0.516151	0.994633
660	RACGAP1	MP_TOP2A+	10.5559	4.77214e-26	3.61824e-23	2.81162	0.601064	0.122619	0.478445	0.478219	1.00161
661	CDCA3	MP_TOP2A+	10.7977	3.52851e-27	2.81612e-24	2.96389	0.611702	0.134524	0.477178	0.568177	0.998933
662	KIF15	MP_TOP2A+	10.6313	2.13174e-26	1.65773e-23	2.50013	0.643617	0.169048	0.474569	0.565713	0.923414
663	CKAP2L	MP_TOP2A+	10.4309	1.79252e-25	1.34231e-22	2.87743	0.590426	0.120238	0.470187	0.506726	1.02613
664	FOXM1	MP_TOP2A+	10.5896	3.33142e-26	2.55785e-23	2.72313	0.611702	0.14881	0.462893	0.519627	0.936359
665	KNL1	MP_TOP2A+	10.8026	3.34545e-27	2.70562e-24	2.69717	0.632979	0.170238	0.462741	0.635934	0.905256
666	SPAG5	MP_TOP2A+	10.415	2.11873e-25	1.56724e-22	2.67307	0.606383	0.144048	0.462335	0.484339	0.954064
667	SPC25	MP_TOP2A+	10.0862	6.36142e-24	4.48672e-21	2.50166	0.606383	0.145238	0.461145	0.505162	0.993734
668	TOP2A	MP_TOP2A+	18.8462	3.15837e-79	1.91574e-74	3.40971	0.989362	0.528571	0.46079	2.30589	0.291527
669	KIF22	MP_TOP2A+	11.584	4.9661e-31	4.70662e-28	2.03074	0.776596	0.320238	0.456358	0.750795	0.702857
670	UBE2S	MP_TOP2A+	13.5539	7.51167e-42	1.26563e-38	2.50165	0.856383	0.40119	0.455193	1.18659	0.658903
671	CIT	MP_TOP2A+	10.2296	1.46069e-24	1.05476e-21	2.83206	0.579787	0.12619	0.453597	0.470418	0.969177
672	HJURP	MP_TOP2A+	9.8977	4.25974e-23	2.80847e-20	3.07432	0.547872	0.0964286	0.451444	0.45371	1.10607
673	SMC2	MP_TOP2A+	13.6801	1.33437e-42	2.45265e-39	1.91284	0.93617	0.486905	0.449265	1.14715	0.428175
674	CENPW	MP_TOP2A+	10.7476	6.08341e-27	4.79214e-24	1.78476	0.797872	0.355952	0.44192	0.779999	0.704597
675	CDCA2	MP_TOP2A+	9.89131	4.54046e-23	2.96136e-20	2.97133	0.553191	0.113095	0.440096	0.479432	1.03965
676	RRM2	MP_TOP2A+	10.0033	1.47446e-23	1.01631e-20	2.10383	0.680851	0.242857	0.437994	0.781031	0.855322
677	CIP2A	MP_TOP2A+	9.9708	2.04582e-23	1.39429e-20	2.28107	0.62234	0.184524	0.437817	0.492237	0.936736
678	NCAPD2	MP_TOP2A+	11.5126	1.14053e-30	1.04819e-27	2.23866	0.728723	0.292857	0.435866	0.739461	0.742469
679	ZWINT	MP_TOP2A+	10.9681	5.43996e-28	4.52008e-25	1.85466	0.771277	0.335714	0.435562	0.781665	0.674923
680	CEP55	MP_TOP2A+	9.60924	7.30885e-22	4.47804e-19	2.846	0.542553	0.108333	0.43422	0.444086	1.06593
681	CENPM	MP_TOP2A+	9.66481	4.25412e-22	2.63304e-19	1.8295	0.696809	0.267857	0.428951	0.653964	0.824874
682	H1-5	MP_TOP2A+	10.2794	8.73013e-25	6.37994e-22	2.81251	0.638298	0.209524	0.428774	1.00347	1.01163
683	TTK	MP_TOP2A+	9.4701	2.79569e-21	1.69575e-18	2.75069	0.547872	0.127381	0.420491	0.44299	1.09085
684	MAD2L1	MP_TOP2A+	9.71413	2.62478e-22	1.67588e-19	1.67259	0.744681	0.325	0.419681	0.700279	0.788753
685	CKS2	MP_TOP2A+	14.6955	6.88667e-49	1.98913e-45	2.30575	0.925532	0.509524	0.416008	1.37672	0.486656
686	SPC24	MP_TOP2A+	9.16996	4.73202e-20	2.81397e-17	2.26114	0.569149	0.157143	0.412006	0.425791	1.00533
687	SPDL1	MP_TOP2A+	9.03069	1.70596e-19	9.76193e-17	1.78738	0.638298	0.235714	0.402584	0.49068	0.895698
688	CKS1B	MP_TOP2A+	14.5948	3.02928e-48	7.65599e-45	2.1249	0.946809	0.545238	0.40157	1.48221	0.409616
689	TYMS	MP_TOP2A+	9.79837	1.14414e-22	7.38286e-20	1.56208	0.840426	0.441667	0.398759	1.11826	0.62358
690	TK1	MP_TOP2A+	9.09822	9.18267e-20	5.35561e-17	1.80733	0.664894	0.267857	0.397036	0.685093	0.877105
691	CDC25B	MP_TOP2A+	9.15297	5.53872e-20	3.26171e-17	2.55615	0.547872	0.152381	0.395491	0.462	1.07196
692	SMC4	MP_TOP2A+	16.2514	2.18296e-59	1.47122e-55	2.43387	0.941489	0.54881	0.39268	1.5707	0.374864
693	KIF20B	MP_TOP2A+	11.9645	5.45473e-33	5.70452e-30	1.96675	0.819149	0.427381	0.391768	0.987388	0.623126
694	CDCA5	MP_TOP2A+	8.53625	1.38654e-17	7.46895e-15	2.25016	0.537234	0.146429	0.390805	0.42632	1.14669
695	PCLAF	MP_TOP2A+	11.3456	7.80225e-30	6.85874e-27	1.63266	0.920213	0.529762	0.390451	1.34096	0.45052
696	MXD3	MP_TOP2A+	8.45798	2.72044e-17	1.41035e-14	2.2631	0.531915	0.142857	0.389058	0.412693	1.14458
697	MELK	MP_TOP2A+	8.50785	1.77192e-17	9.42787e-15	2.43907	0.510638	0.125	0.385638	0.397883	1.12811
698	PHF19	MP_TOP2A+	8.86533	7.62776e-19	4.20609e-16	1.89195	0.62234	0.236905	0.385436	0.511286	0.943368
699	SGO1	MP_TOP2A+	8.48489	2.15932e-17	1.1291e-14	2.22367	0.542553	0.158333	0.38422	0.415079	1.13004
700	SHCBP1	MP_TOP2A+	8.79563	1.42251e-18	7.77332e-16	2.11495	0.569149	0.185714	0.383435	0.465069	1.00561
701	KNSTRN	MP_TOP2A+	8.96927	2.98477e-19	1.67633e-16	2.46146	0.547872	0.165476	0.382396	0.473951	1.06594
702	LMNB1	MP_TOP2A+	10.0289	1.1372e-23	7.92848e-21	1.68147	0.771277	0.390476	0.3808	0.783767	0.720445
703	DTYMK	MP_TOP2A+	12.5713	3.03778e-36	3.7604e-33	1.68466	0.914894	0.535714	0.379179	1.06243	0.48626
704	NEK2	MP_TOP2A+	8.31491	9.18241e-17	4.60304e-14	3.14254	0.457447	0.0797619	0.377685	0.407839	1.32763
705	ECT2	MP_TOP2A+	8.23379	1.8138e-16	8.94456e-14	2.09533	0.531915	0.154762	0.377153	0.384298	1.11
706	C21orf58	MP_TOP2A+	8.37483	5.53049e-17	2.81897e-14	2.32466	0.515957	0.139286	0.376672	0.377054	1.1388
707	CKAP5	MP_TOP2A+	11.111	1.10854e-28	9.33883e-26	1.86299	0.771277	0.39881	0.372467	0.805673	0.692834
708	TROAP	MP_TOP2A+	8.29833	1.05584e-16	5.24945e-14	2.65783	0.484043	0.111905	0.372138	0.390483	1.20326
709	CCNF	MP_TOP2A+	8.18922	2.62915e-16	1.28608e-13	2.86668	0.462766	0.0916667	0.371099	0.346247	1.27812
710	KPNA2	MP_TOP2A+	15.8632	1.13907e-56	6.28103e-53	2.57966	0.962766	0.6	0.362766	1.70494	0.478082
711	SKA2	MP_TOP2A+	9.91726	3.50232e-23	2.33447e-20	1.54445	0.792553	0.433333	0.35922	0.787454	0.686235
712	HMGB3	MP_TOP2A+	9.96713	2.12279e-23	1.43067e-20	1.51395	0.845745	0.486905	0.35884	0.968453	0.643605
713	SKA3	MP_TOP2A+	7.78446	7.00129e-15	3.24176e-12	2.47345	0.462766	0.105952	0.356814	0.32988	1.2887
714	RAD51AP1	MP_TOP2A+	8.53584	1.39144e-17	7.46895e-15	1.7776	0.606383	0.253571	0.352812	0.537146	0.907323
715	FAM111A	MP_TOP2A+	8.88693	6.28182e-19	3.49569e-16	1.99602	0.62766	0.27619	0.351469	0.628747	0.972866
716	GPSM2	MP_TOP2A+	8.01599	1.09257e-15	5.21819e-13	1.99943	0.542553	0.192857	0.349696	0.438289	1.09513
717	BUB3	MP_TOP2A+	11.9225	9.03762e-33	8.98665e-30	1.72188	0.893617	0.544048	0.349569	1.07479	0.558153
718	H1-1	MP_TOP2A+	7.58309	3.37412e-14	1.52732e-11	1.54987	0.558511	0.214286	0.344225	0.62013	1.11622
719	FBXO5	MP_TOP2A+	7.85837	3.89156e-15	1.82982e-12	1.83316	0.569149	0.22619	0.342958	0.509597	1.09441
720	KIF18A	MP_TOP2A+	7.49043	6.86496e-14	3.06177e-11	2.63927	0.430851	0.0880952	0.342756	0.313513	1.29721
721	UBE2T	MP_TOP2A+	7.4623	8.50239e-14	3.76439e-11	1.44073	0.632979	0.290476	0.342503	0.53831	1.00112
722	IQGAP3	MP_TOP2A+	7.38811	1.48925e-13	6.45228e-11	2.69219	0.414894	0.075	0.339894	0.256577	1.32177
723	CENPK	MP_TOP2A+	7.82141	5.22328e-15	2.4371e-12	1.4018	0.664894	0.330952	0.333941	0.592893	0.850893
724	RANGAP1	MP_TOP2A+	8.07237	6.89447e-16	3.34553e-13	1.69746	0.601064	0.267857	0.333207	0.471606	0.99168
725	RNF26	MP_TOP2A+	7.60538	2.84076e-14	1.29556e-11	1.84618	0.542553	0.210714	0.331839	0.411497	1.10538
726	ARHGEF39	MP_TOP2A+	7.32806	2.3351e-13	9.83596e-11	3.08315	0.398936	0.0678571	0.331079	0.269195	1.37781
727	INCENP	MP_TOP2A+	7.33281	2.25369e-13	9.55942e-11	2.85311	0.414894	0.0845238	0.33037	0.318435	1.35713
728	ESCO2	MP_TOP2A+	7.23105	4.7929e-13	1.99322e-10	2.19655	0.462766	0.134524	0.328242	0.383745	1.2647
729	DBF4	MP_TOP2A+	8.34208	7.29939e-17	3.6896e-14	1.67709	0.62766	0.3	0.32766	0.544532	0.927431
730	CDKN2C	MP_TOP2A+	7.09572	1.28684e-12	5.16918e-10	3.19305	0.388298	0.0630952	0.325203	0.300623	1.47501
731	PARPBP	MP_TOP2A+	7.23091	4.7977e-13	1.99322e-10	2.15509	0.468085	0.147619	0.320466	0.327613	1.26025
732	KIF20A	MP_TOP2A+	6.8665	6.57975e-12	2.55834e-09	2.28074	0.420213	0.104762	0.315451	0.327353	1.38015
733	ASF1B	MP_TOP2A+	6.62288	3.52276e-11	1.2795e-08	1.52799	0.5	0.188095	0.311905	0.352211	1.12645
734	H3C2	MP_TOP2A+	6.6991	2.09706e-11	7.80362e-09	2.56517	0.393617	0.0869048	0.306712	0.328302	1.40947
735	DIAPH3	MP_TOP2A+	6.82438	8.83081e-12	3.39014e-09	2.19843	0.43617	0.129762	0.306408	0.338577	1.30771
736	MZT1	MP_TOP2A+	7.35048	1.97499e-13	8.43628e-11	1.52806	0.606383	0.3	0.306383	0.481589	1.01554
737	DEPDC1B	MP_TOP2A+	6.6135	3.75336e-11	1.35514e-08	2.14672	0.414894	0.111905	0.302989	0.293025	1.33295
738	ORC6	MP_TOP2A+	6.40018	1.55194e-10	5.31834e-08	1.18985	0.601064	0.30119	0.299873	0.504126	0.955938
739	RHNO1	MP_TOP2A+	6.59475	4.25972e-11	1.51098e-08	1.27591	0.585106	0.285714	0.299392	0.423048	1.03909
740	CENPN	MP_TOP2A+	6.70916	1.95754e-11	7.32941e-09	1.39009	0.56383	0.265476	0.298354	0.44542	1.04429
741	H2AC17	MP_TOP2A+	6.78728	1.14265e-11	4.33179e-09	2.43968	0.43617	0.141667	0.294504	0.442222	1.39685
742	SKA1	MP_TOP2A+	6.30412	2.89841e-10	9.71305e-08	2.4909	0.367021	0.072619	0.294402	0.228265	1.48003
743	LMNB2	MP_TOP2A+	7.15224	8.53739e-13	3.49895e-10	1.45519	0.590426	0.3	0.290426	0.490053	0.982788
744	CSE1L	MP_TOP2A+	6.75875	1.39188e-11	5.24384e-09	1.04973	0.702128	0.413095	0.289032	0.566194	0.806882
745	TUBA1C	MP_TOP2A+	13.2369	5.37063e-40	7.75621e-37	2.07184	0.909574	0.621429	0.288146	1.54568	0.532643
746	PSRC1	MP_TOP2A+	6.40398	1.51374e-10	5.2169e-08	1.8976	0.457447	0.171429	0.286018	0.414539	1.36551
747	CCDC34	MP_TOP2A+	6.56391	5.24159e-11	1.84845e-08	1.31831	0.595745	0.311905	0.28384	0.552026	1.04271
748	CCDC18	MP_TOP2A+	6.61255	3.77756e-11	1.35581e-08	1.66424	0.5	0.216667	0.283333	0.397983	1.17378
749	PLK4	MP_TOP2A+	6.12544	9.04313e-10	2.85688e-07	1.97533	0.393617	0.111905	0.281712	0.233248	1.44038
750	CCDC167	MP_TOP2A+	6.90685	4.95528e-12	1.93915e-09	1.09742	0.707447	0.42619	0.281256	0.604922	0.815304
751	H1-3	MP_TOP2A+	8.48502	2.1568e-17	1.1291e-14	1.97871	0.680851	0.4	0.280851	1.10668	0.927441
752	KIF18B	MP_TOP2A+	6.11172	9.85628e-10	3.08166e-07	2.83759	0.340426	0.0607143	0.279711	0.219531	1.53603
753	H2AC14	MP_TOP2A+	6.2461	4.2083e-10	1.38728e-07	2.57152	0.382979	0.103571	0.279407	0.3762	1.53447
754	TUBB4B	MP_TOP2A+	16.6232	4.73713e-62	3.59169e-58	2.34814	0.984043	0.704762	0.279281	1.99398	0.344206
755	DDX39A	MP_TOP2A+	8.98544	2.57696e-19	1.46082e-16	1.2932	0.787234	0.510714	0.27652	0.800612	0.656488
756	EZH2	MP_TOP2A+	6.07381	1.24909e-09	3.78824e-07	1.01675	0.632979	0.357143	0.275836	0.50899	0.927034
757	BCL2L12	MP_TOP2A+	6.54828	5.82029e-11	2.04067e-08	1.23432	0.606383	0.334524	0.271859	0.464286	0.956418
758	G2E3	MP_TOP2A+	6.15819	7.35815e-10	2.36146e-07	1.57461	0.489362	0.217857	0.271505	0.365265	1.24941
759	CDK5RAP2	MP_TOP2A+	6.97574	3.04267e-12	1.20625e-09	1.31687	0.632979	0.361905	0.271074	0.547436	0.942216
760	NSD2	MP_TOP2A+	6.82696	8.67342e-12	3.35092e-09	1.24601	0.632979	0.365476	0.267503	0.523812	0.909278
761	ANP32E	MP_TOP2A+	9.04781	1.45867e-19	8.42637e-17	1.16243	0.867021	0.602381	0.26464	1.04523	0.540756
762	TTF2	MP_TOP2A+	6.08699	1.15052e-09	3.53653e-07	1.20733	0.547872	0.284524	0.263349	0.39708	1.05021
763	NCAPD3	MP_TOP2A+	6.06987	1.28013e-09	3.86305e-07	1.23637	0.558511	0.296429	0.262082	0.430427	1.05171
764	RPA3	MP_TOP2A+	6.91731	4.60288e-12	1.81294e-09	0.970346	0.781915	0.521429	0.260486	0.762274	0.673699
765	HMGB2	MP_TOP2A+	17.8759	1.81689e-71	2.75513e-67	2.64645	1	0.746429	0.253571	2.42374	0.204397
766	TMPO	MP_TOP2A+	13.596	4.22745e-42	7.3263e-39	1.60991	0.957447	0.704762	0.252685	1.51856	0.359393
767	RRM1	MP_TOP2A+	6.09419	1.09991e-09	3.42134e-07	1.08553	0.617021	0.367857	0.249164	0.565532	0.93894
768	SAE1	MP_TOP2A+	6.3423	2.26364e-10	7.71366e-08	1.00397	0.670213	0.440476	0.229737	0.577836	0.838099
769	MIS18BP1	MP_TOP2A+	10.1756	2.54937e-24	1.81923e-21	1.24374	0.87234	0.642857	0.229483	1.13611	0.50035
770	H1-2	MP_TOP2A+	7.41203	1.24382e-13	5.4277e-11	1.38566	0.707447	0.478571	0.228875	0.964608	0.841973
771	H2AC20	MP_TOP2A+	6.60331	4.02077e-11	1.43461e-08	1.53576	0.590426	0.363095	0.22733	0.677974	1.05029
772	TMEM106C	MP_TOP2A+	6.0874	1.1476e-09	3.53653e-07	1.13738	0.62234	0.4	0.22234	0.577868	0.943831
773	ARL6IP1	MP_TOP2A+	12.0232	2.68492e-33	2.90815e-30	1.69983	0.898936	0.680952	0.217984	1.42668	0.531422
774	MAPRE1	MP_TOP2A+	6.26349	3.76453e-10	1.25462e-07	0.774894	0.81383	0.610714	0.203116	0.782951	0.603503

## Sheet: DEGs_of_PE_subtypes
Supplementary information, Table S2 Differentially expressed genes of proerythroblasts sbutypes. The red gene is regarded as the marker of the corresponding cell subtype. The columns pct_1 and pct_2 represent this expression ratio of the gene in this group and another group, respectively. The column diff_pct represents the difference of pct_1 minus pct_2. The columns group_mean and group_cv repre…
	names	group	scores	pvals	pvals_adj	logfoldchanges	pct_1	pct_2	diff_pct	group_mean	group_cv
0	MARCKSL1	PE_MARCKS+	13.3252	1.65243e-40	2.50575e-36	3.42369	0.880734	0.295031	0.585703	1.277	0.539484
1	SOX4	PE_MARCKS+	11.2545	2.20051e-29	9.53389e-26	3.62912	0.743119	0.178054	0.565065	0.950675	0.756842
2	MARCKS	PE_MARCKS+	11.6669	1.88263e-31	1.42741e-27	3.21614	0.798165	0.23706	0.561105	0.976735	0.705705
3	NR2F1	PE_MARCKS+	10.8137	2.96507e-27	9.46575e-24	3.10473	0.761468	0.212215	0.549253	0.865672	0.784578
4	RBP1	PE_MARCKS+	11.8206	3.05401e-32	2.64634e-28	3.21735	0.798165	0.253623	0.544542	1.01238	0.676122
5	CALD1	PE_MARCKS+	10.5026	8.40703e-26	2.12474e-22	3.62273	0.697248	0.153209	0.544039	0.873123	0.862299
6	HMGA2	PE_MARCKS+	11.3406	8.25868e-30	4.55399e-26	2.63855	0.834862	0.300207	0.534655	0.912046	0.634704
7	CCND2	PE_MARCKS+	9.63475	5.70312e-22	7.6873e-19	3.155	0.66055	0.13147	0.52908	0.575671	0.902899
8	NREP	PE_MARCKS+	10.737	6.81928e-27	2.06815e-23	2.95226	0.752294	0.223602	0.528691	0.802479	0.738279
9	NR2F2	PE_MARCKS+	9.65899	4.5026e-22	6.20703e-19	3.48363	0.642202	0.118012	0.524189	0.659572	0.92022
10	TPM4	PE_MARCKS+	9.9711	2.03957e-23	3.53463e-20	3.09947	0.688073	0.166667	0.521407	0.741655	0.828754
11	DDAH2	PE_MARCKS+	9.98965	1.69176e-23	3.01811e-20	2.71353	0.724771	0.203934	0.520837	0.67414	0.780249
12	CCND1	PE_MARCKS+	9.3931	5.8258e-21	6.92881e-18	3.55298	0.633028	0.113872	0.519156	0.644725	1.02035
13	ID3	PE_MARCKS+	10.5439	5.4209e-26	1.42961e-22	2.91982	0.752294	0.238095	0.514198	0.852958	0.776408
14	IFITM3	PE_MARCKS+	9.80561	1.06502e-22	1.65641e-19	2.96839	0.697248	0.1853	0.511947	0.724887	0.866042
15	KRT8	PE_MARCKS+	9.78592	1.29413e-22	1.96242e-19	2.9458	0.697248	0.192547	0.504701	0.74802	0.842469
16	RAB34	PE_MARCKS+	8.9339	4.11268e-19	3.61534e-16	3.10256	0.614679	0.115942	0.498737	0.515703	0.959726
17	PKM	PE_MARCKS+	9.56722	1.09821e-21	1.38777e-18	2.75887	0.706422	0.214286	0.492136	0.73386	0.834823
18	MEX3A	PE_MARCKS+	8.4148	3.93552e-17	2.98391e-14	3.73497	0.541284	0.0610766	0.480208	0.402184	1.03301
19	SOX11	PE_MARCKS+	8.3061	9.88953e-17	6.89494e-14	3.43581	0.550459	0.0807453	0.469713	0.437618	1.05222
20	TMSB4X	PE_MARCKS+	11.9864	4.18498e-33	4.23073e-29	2.71925	0.862385	0.39441	0.467975	1.23277	0.584514
21	TPM1	PE_MARCKS+	10.1651	2.83924e-24	5.74057e-21	2.65438	0.761468	0.296066	0.465402	0.883083	0.7928
22	CNN2	PE_MARCKS+	8.49552	1.97056e-17	1.53239e-14	3.22277	0.577982	0.119048	0.458934	0.554678	0.983993
23	CCN2	PE_MARCKS+	8.98141	2.67317e-19	2.49452e-16	2.52769	0.697248	0.242236	0.455012	0.763268	0.885026
24	PDE5A	PE_MARCKS+	8.03452	9.39481e-16	5.64209e-13	3.24772	0.550459	0.0962733	0.454185	0.513455	1.15572
25	FOS	PE_MARCKS+	9.94506	2.65002e-23	4.465e-20	2.84478	0.752294	0.299172	0.453122	1.09384	0.808365
26	S100A11	PE_MARCKS+	7.94909	1.87891e-15	1.06651e-12	3.33926	0.53211	0.0828157	0.449294	0.434942	1.07792
27	CRABP2	PE_MARCKS+	8.08903	6.01418e-16	3.76078e-13	2.559	0.614679	0.165631	0.449047	0.544179	1.01027
28	TPM2	PE_MARCKS+	8.64148	5.54898e-18	4.42867e-15	2.59842	0.651376	0.202899	0.448478	0.6235	0.981823
29	MDFI	PE_MARCKS+	7.76879	7.92405e-15	4.07323e-12	3.66302	0.504587	0.057971	0.446616	0.391784	1.16048
30	COL1A2	PE_MARCKS+	8.42392	3.64103e-17	2.79557e-14	3.45115	0.587156	0.144928	0.442228	0.726573	1.06075
31	FN1	PE_MARCKS+	8.6296	6.15667e-18	4.84986e-15	3.3155	0.614679	0.181159	0.433519	0.797815	1.03476
32	PLS3	PE_MARCKS+	7.62494	2.44148e-14	1.20703e-11	3.03971	0.53211	0.100414	0.431696	0.439487	1.14641
33	MIF	PE_MARCKS+	8.17202	3.0327e-16	1.97797e-13	2.56831	0.614679	0.1853	0.429379	0.547089	0.962482
34	MEIS1	PE_MARCKS+	7.51201	5.82267e-14	2.71677e-11	3.28419	0.504587	0.0776398	0.426947	0.380855	1.18035
35	FOXP1	PE_MARCKS+	7.80784	5.81754e-15	3.06842e-12	2.38825	0.605505	0.179089	0.426416	0.518246	0.982922
36	KRT18	PE_MARCKS+	7.87879	3.30566e-15	1.80638e-12	2.68355	0.59633	0.171843	0.424488	0.622517	1.04248
37	TUBB2B	PE_MARCKS+	7.77432	7.58532e-15	3.93244e-12	2.86152	0.559633	0.135611	0.424022	0.519721	1.06972
38	VCAN	PE_MARCKS+	8.93715	3.99338e-19	3.56209e-16	3.69414	0.633028	0.210145	0.422883	1.07496	0.981774
39	SPARC	PE_MARCKS+	8.12906	4.32632e-16	2.79167e-13	3.13473	0.568807	0.146998	0.421809	0.618363	1.01748
40	ZNF462	PE_MARCKS+	7.16899	7.55552e-13	2.90055e-10	3.51047	0.46789	0.0507246	0.417165	0.308229	1.20698
41	PXDN	PE_MARCKS+	7.23863	4.53232e-13	1.78515e-10	3.61958	0.477064	0.0600414	0.417023	0.37678	1.30449
42	PBX1	PE_MARCKS+	8.64457	5.40078e-18	4.36786e-15	2.47938	0.66055	0.244306	0.416244	0.714235	0.872965
43	ANXA2	PE_MARCKS+	7.2497	4.17704e-13	1.6779e-10	3.08442	0.495413	0.0807453	0.414668	0.377466	1.1856
44	TET1	PE_MARCKS+	7.12635	1.03064e-12	3.83523e-10	4.00378	0.449541	0.0351967	0.414345	0.306711	1.2542
45	VIM	PE_MARCKS+	12.5156	6.13257e-36	7.43955e-32	3.17183	0.899083	0.487578	0.411505	1.69939	0.612665
46	CD24	PE_MARCKS+	7.71183	1.24022e-14	6.32156e-12	2.24951	0.633028	0.225673	0.407355	0.606474	0.974649
47	ENAH	PE_MARCKS+	7.17403	7.28213e-13	2.81341e-10	2.93362	0.504587	0.0993789	0.405208	0.417639	1.15571
48	HSPB1	PE_MARCKS+	7.35124	1.9638e-13	8.27197e-11	2.48329	0.559633	0.15528	0.404354	0.48975	1.07095
49	PTTG1IP	PE_MARCKS+	7.31609	2.55302e-13	1.06066e-10	2.19387	0.577982	0.173913	0.404069	0.426487	0.988593
50	DBN1	PE_MARCKS+	7.24091	4.45683e-13	1.77851e-10	3.34511	0.486239	0.0828157	0.403423	0.415712	1.15055
51	LIMD2	PE_MARCKS+	6.9428	3.84405e-12	1.35561e-09	2.83283	0.486239	0.0848861	0.401352	0.338813	1.19004
52	MFAP2	PE_MARCKS+	7.28745	3.15878e-13	1.29459e-10	3.27506	0.495413	0.0942029	0.40121	0.469045	1.15222
53	APP	PE_MARCKS+	6.90765	4.92745e-12	1.69818e-09	3.17393	0.46789	0.0724638	0.395426	0.360284	1.23034
54	FSTL1	PE_MARCKS+	6.92946	4.22462e-12	1.48121e-09	2.76852	0.495413	0.10352	0.391893	0.372145	1.1706
55	NFIB	PE_MARCKS+	6.95549	3.51334e-12	1.24911e-09	4.02942	0.449541	0.057971	0.39157	0.452061	1.30708
56	PTN	PE_MARCKS+	6.81685	9.3058e-12	3.15337e-09	3.02681	0.486239	0.0952381	0.391	0.46216	1.39297
57	VGLL4	PE_MARCKS+	7.00252	2.51401e-12	9.02305e-10	3.13196	0.477064	0.0879917	0.389073	0.393052	1.15774
58	SMARCA1	PE_MARCKS+	6.67203	2.52296e-11	7.80779e-09	3.39081	0.440367	0.0517598	0.388607	0.301479	1.32034
59	MYO1B	PE_MARCKS+	6.74428	1.53792e-11	4.98847e-09	3.50035	0.449541	0.063147	0.386394	0.373867	1.33396
60	ID2	PE_MARCKS+	7.39452	1.41918e-13	6.06208e-11	2.27291	0.587156	0.200828	0.386328	0.553142	0.99943
61	NME4	PE_MARCKS+	8.33588	7.69221e-17	5.5545e-14	2.00936	0.706422	0.327122	0.3793	0.701563	0.812752
62	JUN	PE_MARCKS+	9.0535	1.38461e-19	1.33309e-16	2.13486	0.770642	0.393375	0.377267	0.964042	0.743171
63	KCNQ1OT1	PE_MARCKS+	8.31245	9.37457e-17	6.61191e-14	2.73451	0.651376	0.274327	0.377049	0.964	0.927776
64	TMEM98	PE_MARCKS+	6.77519	1.2424e-11	4.14061e-09	2.16296	0.550459	0.173913	0.376546	0.429583	1.0641
65	TRIM44	PE_MARCKS+	6.72296	1.78071e-11	5.65502e-09	2.12184	0.541284	0.167702	0.373583	0.421541	1.06421
66	FLNA	PE_MARCKS+	6.55584	5.53293e-11	1.6371e-08	2.76721	0.46789	0.0962733	0.371617	0.374265	1.24988
67	ZKSCAN1	PE_MARCKS+	7.19079	6.44169e-13	2.50466e-10	2.05627	0.59633	0.225673	0.370657	0.524455	0.942713
68	RBFOX2	PE_MARCKS+	6.67788	2.42417e-11	7.54053e-09	2.76668	0.477064	0.10766	0.369404	0.385683	1.17463
69	NFIA	PE_MARCKS+	6.5259	6.75947e-11	1.97117e-08	3.46836	0.440367	0.073499	0.366868	0.459952	1.32881
70	BAZ2B	PE_MARCKS+	6.66535	2.64028e-11	8.12938e-09	2.71461	0.486239	0.120083	0.366156	0.422051	1.18167
71	GPC3	PE_MARCKS+	6.63867	3.16532e-11	9.55202e-09	2.62313	0.495413	0.1294	0.366013	0.419516	1.23944
72	KDM5B	PE_MARCKS+	6.58009	4.70174e-11	1.41183e-08	2.22362	0.53211	0.166667	0.365443	0.45499	1.11349
73	COL5A2	PE_MARCKS+	6.54575	5.91969e-11	1.74303e-08	3.8038	0.440367	0.0766046	0.363762	0.484658	1.39627
74	SNHG14	PE_MARCKS+	7.49769	6.49526e-14	3.00745e-11	2.10289	0.633028	0.270186	0.362841	0.613461	0.943057
75	CDK6	PE_MARCKS+	6.51386	7.32449e-11	2.12571e-08	1.95086	0.559633	0.198758	0.360875	0.454435	1.05097
76	YTHDF2	PE_MARCKS+	7.37695	1.61959e-13	6.86979e-11	1.75386	0.66055	0.301242	0.359308	0.545329	0.852898
77	GNAI2	PE_MARCKS+	6.95517	3.52146e-12	1.24911e-09	1.62439	0.669725	0.312629	0.357095	0.548697	0.878461
78	IER2	PE_MARCKS+	7.54049	4.68223e-14	2.21879e-11	2.12991	0.623853	0.267081	0.356772	0.676111	0.923958
79	ZFP36L1	PE_MARCKS+	8.8636	7.74727e-19	6.61857e-16	1.9369	0.779817	0.429607	0.35021	0.908553	0.71972
80	KIF5B	PE_MARCKS+	8.22246	1.99364e-16	1.32886e-13	1.5814	0.761468	0.414079	0.347389	0.738285	0.679188
81	EGR1	PE_MARCKS+	6.70197	2.05632e-11	6.46261e-09	1.84141	0.614679	0.268116	0.346563	0.595704	0.988799
82	COL3A1	PE_MARCKS+	7.23896	4.52146e-13	1.78515e-10	3.21096	0.550459	0.204969	0.34549	0.801684	1.15058
83	QPRT	PE_MARCKS+	6.56853	5.08133e-11	1.51085e-08	1.95895	0.577982	0.240166	0.337816	0.521358	1.04935
84	CCDC88A	PE_MARCKS+	6.57797	4.76911e-11	1.425e-08	1.50174	0.669725	0.34058	0.329145	0.590356	0.859517
85	C12orf57	PE_MARCKS+	7.47637	7.64022e-14	3.51079e-11	1.56842	0.752294	0.423395	0.328898	0.75207	0.765067
86	XIST	PE_MARCKS+	6.91253	4.76077e-12	1.65011e-09	2.67454	0.541284	0.214286	0.326999	0.871172	1.04338
87	ANKRD11	PE_MARCKS+	7.85829	3.89423e-15	2.109e-12	1.45219	0.807339	0.486542	0.320797	0.823521	0.647755
88	SSR2	PE_MARCKS+	8.6532	5.00772e-18	4.1047e-15	1.53246	0.816514	0.518634	0.29788	0.885813	0.611962
89	PRMT1	PE_MARCKS+	7.97317	1.54655e-15	8.93405e-13	1.61323	0.743119	0.450311	0.292809	0.785388	0.724954
90	MDK	PE_MARCKS+	13.9217	4.67494e-44	9.45211e-40	2.77324	0.963303	0.684265	0.279038	1.96327	0.402598
91	SEPTIN11	PE_MARCKS+	6.80416	1.01642e-11	3.42511e-09	1.53597	0.706422	0.433747	0.272675	0.748407	0.822219
92	KDELR1	PE_MARCKS+	6.54347	6.01061e-11	1.76125e-08	1.55612	0.642202	0.371636	0.270566	0.617021	0.87143
93	CBX1	PE_MARCKS+	7.42544	1.12406e-13	4.87006e-11	1.4852	0.724771	0.457557	0.267214	0.772411	0.723984
94	YWHAZ	PE_MARCKS+	7.4505	9.29876e-14	4.08714e-11	1.2518	0.798165	0.534161	0.264004	0.806746	0.622002
95	AC243919.1	PE_MARCKS+	7.34994	1.98302e-13	8.29532e-11	1.30564	0.816514	0.555901	0.260613	0.946271	0.630512
96	KHDRBS1	PE_MARCKS+	6.7254	1.75111e-11	5.59029e-09	1.25581	0.770642	0.511387	0.259255	0.774701	0.706162
97	PDIA6	PE_MARCKS+	7.22496	5.01237e-13	1.96149e-10	1.63732	0.706422	0.44824	0.258182	0.779505	0.799172
98	ACTG1	PE_MARCKS+	14.9267	2.20902e-50	1.3399e-45	3.26675	0.981651	0.723602	0.258049	2.37885	0.390731
99	SMARCC1	PE_MARCKS+	6.76706	1.31428e-11	4.35624e-09	1.32627	0.724771	0.467909	0.256862	0.734428	0.74171
100	NOP53	PE_MARCKS+	6.73874	1.59763e-11	5.15456e-09	1.03974	0.853211	0.601449	0.251762	0.818511	0.58506
101	TTC3	PE_MARCKS+	7.46612	8.25934e-14	3.76676e-11	1.41597	0.743119	0.494824	0.248295	0.814167	0.698017
102	ZFAS1	PE_MARCKS+	9.21118	3.22567e-20	3.37338e-17	1.49092	0.880734	0.634576	0.246158	1.11069	0.526429
103	TMSB10	PE_MARCKS+	14.2052	8.50725e-46	2.58008e-41	2.65229	0.981651	0.73706	0.244591	2.03156	0.358113
104	NONO	PE_MARCKS+	7.9237	2.30542e-15	1.29479e-12	1.37253	0.816514	0.574534	0.24198	0.911428	0.646087
105	GAS5	PE_MARCKS+	8.20066	2.39073e-16	1.57622e-13	1.48195	0.834862	0.602484	0.232378	1.0575	0.612601
106	PPIB	PE_MARCKS+	8.08399	6.26838e-16	3.87974e-13	1.13133	0.889908	0.658385	0.231523	0.960932	0.484685
107	TUBA1A	PE_MARCKS+	10.2869	8.06932e-25	1.81279e-21	1.74809	0.917431	0.703934	0.213497	1.48846	0.481263
108	RBMX	PE_MARCKS+	7.15515	8.35787e-13	3.16847e-10	1.00341	0.917431	0.707039	0.210392	1.11985	0.460769
109	ZNF428	PE_MARCKS+	6.77942	1.20656e-11	4.04338e-09	1.13605	0.761468	0.559006	0.202462	0.785531	0.666288
110	TPX2	PE_TOP2A+	20.9812	9.73239e-98	9.8388e-94	3.4737	0.873206	0.205479	0.667726	1.16947	0.577329
111	ASPM	PE_TOP2A+	18.9593	3.69971e-80	2.2441e-76	3.54748	0.796651	0.167428	0.629223	1.01574	0.74248
112	TOP2A	PE_TOP2A+	22.7488	1.47638e-114	2.98505e-110	3.49276	0.949761	0.333333	0.616427	1.7178	0.434437
113	RRM2	PE_TOP2A+	18.6629	9.92425e-78	4.6305e-74	2.99222	0.834928	0.219178	0.61575	1.10187	0.63649
114	CCNA2	PE_TOP2A+	17.7781	1.04438e-70	3.95925e-67	3.11858	0.763158	0.149163	0.613995	0.733521	0.726826
115	MKI67	PE_TOP2A+	22.8221	2.76656e-115	8.39043e-111	3.306	0.973684	0.369863	0.603821	1.82429	0.378837
116	DLGAP5	PE_TOP2A+	17.3014	4.58925e-67	1.39183e-63	3.2737	0.736842	0.133942	0.6029	0.808277	0.7782
117	NCAPG	PE_TOP2A+	17.5032	1.35342e-68	4.3207e-65	3.11164	0.746411	0.159817	0.586594	0.727851	0.739214
118	BIRC5	PE_TOP2A+	18.2863	1.06318e-74	4.6063e-71	2.68975	0.832536	0.252664	0.579872	0.916805	0.612235
119	NDC80	PE_TOP2A+	16.4896	4.35779e-61	1.0573e-57	3.25818	0.688995	0.111111	0.577884	0.605612	0.829531
120	KNL1	PE_TOP2A+	17.6887	5.12088e-70	1.82713e-66	2.92031	0.777512	0.203957	0.573555	0.828828	0.700009
121	KIF11	PE_TOP2A+	16.6482	3.11836e-62	8.22379e-59	2.98509	0.727273	0.156773	0.5705	0.670669	0.790511
122	H1-5	PE_TOP2A+	17.5398	7.11561e-69	2.3978e-65	3.87696	0.736842	0.173516	0.563326	1.41094	0.777548
123	GTSE1	PE_TOP2A+	16.2339	2.90501e-59	6.29308e-56	3.20436	0.688995	0.126332	0.562663	0.683558	0.835806
124	H2AC14	PE_TOP2A+	16.6172	5.23483e-62	1.32302e-58	4.03176	0.667464	0.111111	0.556353	0.91653	0.868189
125	MXD3	PE_TOP2A+	15.6954	1.62552e-55	2.73882e-52	3.54926	0.638756	0.0882801	0.550476	0.592955	0.900624
126	CENPE	PE_TOP2A+	16.7951	2.65023e-63	7.30693e-60	2.98706	0.76555	0.223744	0.541806	1.03749	0.782734
127	CENPF	PE_TOP2A+	20.2808	1.90159e-91	1.64775e-87	2.98874	0.952153	0.412481	0.539672	1.80901	0.500296
128	H3C2	PE_TOP2A+	15.7969	3.26855e-56	6.0078e-53	3.51014	0.662679	0.13242	0.530259	0.854554	0.902929
129	CDKN3	PE_TOP2A+	16.3839	2.49195e-60	5.81352e-57	2.53198	0.784689	0.255708	0.528981	0.88543	0.727151
130	HMMR	PE_TOP2A+	14.9967	7.72068e-51	1.20078e-47	3.5144	0.624402	0.100457	0.523945	0.715707	0.987105
131	CDCA3	PE_TOP2A+	14.6604	1.15542e-48	1.5574e-45	3.50641	0.595694	0.0806697	0.515024	0.517056	0.960698
132	TACC3	PE_TOP2A+	14.9763	1.04884e-50	1.59047e-47	3.17622	0.631579	0.117199	0.51438	0.54413	0.899448
133	NUF2	PE_TOP2A+	14.7082	5.71163e-49	8.05686e-46	3.01916	0.636364	0.130898	0.505466	0.591467	0.939387
134	CKAP2L	PE_TOP2A+	14.4014	5.07227e-47	6.03262e-44	2.84043	0.631579	0.126332	0.505247	0.522256	0.920158
135	DIAPH3	PE_TOP2A+	14.583	3.60088e-48	4.55031e-45	2.73715	0.650718	0.149163	0.501555	0.51759	0.887841
136	CDK1	PE_TOP2A+	15.3474	3.68652e-53	6.0435e-50	2.46953	0.732057	0.235921	0.496137	0.751267	0.780692
137	UBE2S	PE_TOP2A+	18.8644	2.23821e-79	1.23419e-75	2.55047	0.906699	0.410959	0.49574	1.29099	0.556831
138	CKAP2	PE_TOP2A+	16.2007	4.98316e-59	1.00753e-55	2.43681	0.772727	0.280061	0.492666	0.823181	0.716117
139	AURKB	PE_TOP2A+	13.7469	5.3124e-43	5.37048e-40	3.00716	0.593301	0.103501	0.489801	0.47328	1.00313
140	UBE2C	PE_TOP2A+	14.7422	3.45121e-49	4.9842e-46	2.85066	0.667464	0.178082	0.489382	0.769779	0.920923
141	SGO1	PE_TOP2A+	13.8976	6.55173e-44	7.09646e-41	2.64505	0.629187	0.141553	0.487634	0.480378	0.905898
142	KIF15	PE_TOP2A+	13.869	9.76737e-44	1.02146e-40	2.68363	0.62201	0.14003	0.481979	0.493738	0.937476
143	KIF23	PE_TOP2A+	13.6832	1.27994e-42	1.27272e-39	3.22005	0.576555	0.0974125	0.479143	0.479996	1.02364
144	CDCA2	PE_TOP2A+	13.1914	9.83904e-40	8.52567e-37	3.42069	0.54067	0.0715373	0.469133	0.457451	1.08144
145	H2AC17	PE_TOP2A+	13.8705	9.56372e-44	1.01771e-40	3.20731	0.600478	0.13242	0.468058	0.711311	1.01639
146	CKS1B	PE_TOP2A+	18.0305	1.12245e-72	4.53889e-69	2.12601	0.904306	0.438356	0.46595	1.12893	0.494081
147	UBE2T	PE_TOP2A+	14.6125	2.33892e-48	3.01851e-45	2.00305	0.755981	0.29376	0.462221	0.706908	0.70849
148	CCNB2	PE_TOP2A+	14.4468	2.62532e-47	3.24983e-44	2.36565	0.705742	0.246575	0.459166	0.732872	0.824772
149	HJURP	PE_TOP2A+	12.9453	2.49755e-38	1.99331e-35	3.15186	0.547847	0.0913242	0.456523	0.422561	1.08377
150	ESCO2	PE_TOP2A+	13.2658	3.65384e-40	3.21199e-37	2.5332	0.610048	0.153729	0.456319	0.480101	0.946353
151	H2AC16	PE_TOP2A+	13.0829	4.12151e-39	3.42458e-36	3.41622	0.545455	0.0913242	0.45413	0.572531	1.10884
152	TK1	PE_TOP2A+	14.6782	8.89696e-49	1.22649e-45	1.85191	0.832536	0.378995	0.45354	0.916991	0.639053
153	H2AC20	PE_TOP2A+	13.5253	1.10924e-41	1.03511e-38	2.49894	0.648325	0.199391	0.448934	0.689711	0.932894
154	FBXO5	PE_TOP2A+	12.8216	1.24149e-37	9.65433e-35	2.2586	0.631579	0.18417	0.447408	0.530728	0.953604
155	KIF4A	PE_TOP2A+	12.6865	7.02921e-37	5.32954e-34	2.64162	0.576555	0.130898	0.445657	0.484959	1.01985
156	ZWINT	PE_TOP2A+	13.1638	1.41857e-39	1.2119e-36	1.85462	0.720096	0.275495	0.444601	0.600616	0.768177
157	NCAPH	PE_TOP2A+	12.5239	5.52274e-36	4.03599e-33	2.47003	0.586124	0.144597	0.441528	0.437848	1.00234
158	KIF20B	PE_TOP2A+	15.0005	7.28795e-51	1.16331e-47	2.15445	0.770335	0.330289	0.440046	0.84293	0.724588
159	H1-3	PE_TOP2A+	14.4364	3.05199e-47	3.70243e-44	2.91098	0.691388	0.254186	0.437202	1.13598	0.909399
160	AURKA	PE_TOP2A+	13.5571	7.19065e-42	6.92311e-39	2.67449	0.629187	0.193303	0.435884	0.701581	0.948341
161	PTTG1	PE_TOP2A+	14.8702	5.14529e-50	7.61201e-47	2.18321	0.822967	0.38965	0.433317	1.26358	0.684514
162	CENPW	PE_TOP2A+	13.2904	2.63137e-40	2.34718e-37	1.70933	0.760766	0.330289	0.430476	0.671702	0.692948
163	H2AC11	PE_TOP2A+	13.3439	1.28534e-40	1.16363e-37	2.78142	0.61244	0.182648	0.429792	0.731643	0.982504
164	DBF4	PE_TOP2A+	12.8193	1.27916e-37	9.82133e-35	2.34624	0.624402	0.194825	0.429577	0.588634	0.955215
165	SGO2	PE_TOP2A+	12.3543	4.62003e-35	3.29685e-32	2.83085	0.550239	0.121766	0.428474	0.541088	1.07758
166	CENPN	PE_TOP2A+	12.8539	8.17587e-38	6.44046e-35	1.60325	0.772727	0.347032	0.425695	0.693495	0.688487
167	MAD2L1	PE_TOP2A+	13.4281	4.13636e-41	3.80144e-38	1.73969	0.753589	0.330289	0.423299	0.696377	0.694514
168	CDCA8	PE_TOP2A+	11.8313	2.68885e-32	1.75371e-29	2.85722	0.521531	0.103501	0.41803	0.437658	1.13666
169	NUSAP1	PE_TOP2A+	11.7154	1.06231e-31	6.7827e-29	2.92271	0.504785	0.086758	0.418027	0.38117	1.1204
170	DEPDC1	PE_TOP2A+	11.8049	3.68143e-32	2.37554e-29	3.34829	0.492823	0.0776256	0.415197	0.453052	1.19281
171	H2AC12	PE_TOP2A+	11.9769	4.6947e-33	3.12925e-30	3.1128	0.514354	0.100457	0.413897	0.511523	1.13532
172	KIFC1	PE_TOP2A+	11.5804	5.17865e-31	3.23831e-28	2.9768	0.492823	0.0806697	0.412153	0.357617	1.152
173	PLK1	PE_TOP2A+	11.6115	3.60399e-31	2.27712e-28	3.45486	0.478469	0.0684932	0.409976	0.44819	1.22197
174	CKS2	PE_TOP2A+	14.0623	6.4726e-45	7.27041e-42	2.01261	0.767943	0.359209	0.408734	0.860133	0.747609
175	CIT	PE_TOP2A+	11.2509	2.29119e-29	1.37599e-26	2.7259	0.495215	0.0913242	0.403891	0.348417	1.16099
176	KIF2C	PE_TOP2A+	11.3873	4.83894e-30	2.93511e-27	2.84215	0.497608	0.0989346	0.398673	0.384251	1.13274
177	SPC24	PE_TOP2A+	11.1817	5.01063e-29	2.97965e-26	2.32837	0.528708	0.130898	0.39781	0.375033	1.07431
178	ANP32E	PE_TOP2A+	16.3129	7.99397e-60	1.79586e-56	1.80997	0.882775	0.48554	0.397235	1.02519	0.533845
179	MYBL2	PE_TOP2A+	12.2099	2.7533e-34	1.91959e-31	1.712	0.705742	0.310502	0.395239	0.64144	0.808207
180	CDKN2D	PE_TOP2A+	10.8456	2.09273e-27	1.15397e-24	2.40337	0.511962	0.121766	0.390196	0.413527	1.21703
181	CCNB1	PE_TOP2A+	11.9204	9.26745e-33	6.11007e-30	2.81386	0.557416	0.16895	0.388466	0.725857	1.08721
182	BUB1	PE_TOP2A+	10.9489	6.72807e-28	3.814e-25	3.2884	0.456938	0.0684932	0.388445	0.353521	1.27629
[truncated: 97 more rows]
