# Supplementary material for: Single-cell RNA sequencing reveals the developmental program underlying proximal–distal patterning of the human lung at the embryonic stage
Source: Cell Res. 2023 Apr 21;33(6):421–33. doi: 10.1038/s41422-023-00802-6 (PMC10119843; doi:10.1038/s41422-023-00802-6)
Supplement: Supplementary file 13 — Supplementary information, Table S3 [file 41422_2023_802_MOESM13_ESM.xlsx]

## Sheet: EPI_regulon
Supplementary information, Table S3 Information on transcriptional regulons in epithelial development, containing transcription factors, their motif and their target genes. (related to Fig. 2c and Supplementary information, Fig. S3c, d)
Regulon	TFs	Score	Targets	Motif
AR(+)	AR	3.32545	EDN3,PAQR7,PTPRZ1,TPM1,CES1,SEMA3C,NFIA,NEDD9,SLC25A37,SERPINF2,PDE4D,MBNL1,ELF5,CTNND2,FOXP2,DMD,SLC12A2,FGFR3,ACSS1,KIAA0319L,LMO7,PLEKHF2,USP40,S100A10,SELL,ROBO3,COL27A1,MOB3B,TRIM2,ACSS2,HBEGF,CXCL14,KLHL24,MIR99AHG,ZFP36L1,MAGI3,CNTN3,FZD6,LAMB3,HIVEP2,PIK3R1,UTRN,ERICH1,ZBTB20,BLVRB,GALNT5,TRPS1,CDC42BPA,KCNH8,TMEM161B-AS1,UNC13C,ZNF608,AHNAK,LHX6,VEPH1,UNC45A,FLRT3,CCDC68,MIR100HG,SYNE2,A…	transfac_pro__M07204
ARID5B(+)	ARID5B	2.09037	TGFB3,WNT7B,ZNF608,COL27A1,SMARCA2,COL11A1,LMO7,NHSL1,CMAHP,CCND2,SLC1A2,MXD4,SOX6,LIN7A,LIMCH1,RGS7BP,PRSS35,PIK3R1,CDH6,TGIF1,HBEGF,PLPP3,CTIF,CCDC141,TSPAN11,USP40,ITGA6,NKX2-1,CELF2,VCL,TANC1,FNDC3B,AGRN,CCDC88A,ERRFI1,SOCS2,ACTG1,EHBP1,SLC39A14,ACTB,FAM135A,SYDE2,SMAD9,HNRNPA2B1,LBH,COL2A1,LRRC32,COL26A1,FILIP1L,RRS1,MECOM,WDFY3,ZSWIM6,CCND1,CADM1,SLIT2,PEG10,MBTD1,BMF,FN1,MPZ,PDE7A,COL11A2,…	transfac_public__M00454
ARX(+)	ARX	1.99084	SCGN,APLP1,PPP1R1A,VSTM2L,STMN2,SEZ6L2,C12orf75,ACSL1,OLFML3,RTN1,TTLL7,PCSK2,NEUROD1,PTPRN,MAP1B,TAGLN3,GAD2,SSTR2,LINC00643,ST6GALNAC5,GNAO1,MAFB,MIR7-3HG,SPOCK3,ABCC8,SYP,PRDM12,RGS4,QPCT,AMPH,HEPACAM2,KIF5C,CADPS,GABRB3,RAB26,CADM3,CELF4,ISL1,ELAVL2,TMEM196,KCNJ6,NRXN1,CELF3,PEX5L,RUNX1T1,ELL2,RIMS2,KCNB2,ARHGEF26,CRMP1,KCNJ3,CSRNP3,RGS17,NKX2-2,ZEB1,INA,ICA1L,PRMT8,NDRG4,MLXIPL,CNNM1,TCEAL7,…	flyfactorsurvey__lim_SOLEXA_2_FBgn0026411
ASCL1(+)	ASCL1	4.00828	IGFBP5,DUSP4,NPTX1,MYCL,SCNN1A,G0S2,CNKSR3,HES6,TCF12,SMOC2,DRAIC,LAMB3,TFDP2,CALML3,NOTCH1,CBFA2T2,SLC2A12,ZBTB20,ZMAT4,SEC11C,ANKRD65,KRT7,TBX1,SRGAP1,MYLIP,APCDD1,DLL1,GADD45G,PCP4,RASSF6,TOX3,ADGRG1,SPPL2B,CRIP2,SLITRK4,RNF186,CAMK1D,MUC1,ACTG1,CDC25B,PIK3R1,CPE,ABCA5,ESPN,CXXC4,LFNG,TMSB4X,KLK12,NKAIN2,SMPD3,DLL4,PGAP1,PROX1,CHD6,MIAT,RPRM,KIF19,PDE4D,KLK11,PNCK,INSM1,FAM13C,GFRA3,SLITRK6,SN…	cisbp__M6353
ATF3(+)	ATF3	6.59732	KLF6,JUN,DUSP1,HBEGF,EDN1,TRIB1,EGR1,MAFF,RAB11FIP1,TAGLN,TNFRSF12A,PLK2,PTGS2,UBC,FOS,GADD45B,RHOB,ERRFI1,PPP1R15A,FOSB,NFKBIZ,MAFK,IER3,THBS1,FAM110C,DUSP8,DLC1,ACTB,DDIT3,CCNL1,MIR503HG,WEE1,CRH,IER2,JUND,RNASE1,RAB32,DUSP10,RND3,SPAG1,IRF1,HSPA5,MYOF,IFRD1,BTG3,NEDD9,BMF,VLDLR,CSRNP1,CREB5,STK17B,ADAMTSL1,MYADM,NR4A3,SEMA3E,NFE2L2,LDLR,SYNE1,JUNB,ANK2,F3,KRT17,DNAJB1,CXCL3,AFAP1L2,EMP2,HOPX,M…	transfac_pro__M00917
BARX2(+)	BARX2	2.83354	WNT4,DUSP4,G0S2,C22orf31,NOTCH1,ZMAT4,ASCL1,PLXNA2,TENM2,AQP3,MYCL,GREB1L,LHX6,ZFHX4,PDE4D,PCDH19,TP63,ID2,PAX9,SP6,KRT15,RET,CNKSR3,SRGAP1,LFNG,BARX2	cisbp__M6157
BCL11A(+)	BCL11A	2.79599	DLX2,POU3F3,DLX5,PDE3A,DCC,DLX6-AS1,CDH8,BCL11B,LINC00461,LHX8,GALNTL6,ZNF536,MYT1L,ZNF804A,DLX1,FXYD7,GLRA2,C1orf61,CADM2,PTPRO,DPYSL3,ELAVL2,TRIM36,TMEM161B-AS1,PDE1A,SYT1,SLC6A1,MN1,RUNX1T1,MIR4500HG,MAPK10,GDAP1L1,NOL4,TUBB2A,FEZ1,POU3F4,PPFIA2,KLHL29,MIR205HG,RTN1,MAP1B,MEF2C,LRRC4C,NFIB,DCLK1,DCX,LRRN3,ELAVL4,STMN4,STMN2,NRCAM,CCDC186,FOXP2,ADGRB3,MYT1,GRIK2,KCTD12,ARX,NAV3,JPH4,SLC12A2,CSR…	dbcorrdb__BCL11A__ENCSR000BIP_1__m6
BCL11B(+)	BCL11B	2.04412	POU3F3,DLX6-AS1,CELF4,LINC00461,ATP2B2,GPM6A,POU3F4,ZNF804A,CDK5R2,STMN2,CSMD2,STIM2,PAK3,TCF4,BCL11B,SRGAP1,GLIS3,CELF2	transfac_pro__M05956
BHLHE40(+)	BHLHE40	3.6984	SLC2A1,BNIP3,P4HA1,HSPA1A,DDIT4,NDUFA4L2,AK4,PFKFB3,DNAJB1,SLC16A3,ENO1,DTNA,WSB1,GOLGA8A,STC1,HK2,GAPDH,LDHA,SPAG4,VEGFA,LBH,ENO2,DAB1,PFKP,RORA,ABCA1,ZBTB16,NRXN3,CXCR4,ISL1,ROBO2,RAB3B,NTNG1,EPHA7,NRG1,TBX3,EPHA6,MSX1,ROBO1,MSMO1,ZDBF2,AGPAT4,TSHZ1,ADGRG2,HOXA1,COL12A1,FRYL,VCAN,SATB1,CNR1,WNT5A,ZSWIM6,ID2,SOX5,MEIS2,GADD45B,KDM5B,SHH,CD7,SMAD9,NKX2-5,POU4F1,ERRFI1,POU3F2,IER5L,RIMS2,KMT2C,MSX…	dbcorrdb__MYC__ENCSR000DYC_1__m1
CREB5(+)	CREB5	4.20446	SYT11,CRH,DTNA,MAP2,FILIP1,SAMD4A,MAP1B,PDE8B,PGM2L1,ANK2,LINC00963,VIM,ANKRD22,CDH19,COL1A1,BMF,ADGRG6,SOX21,SREBF1,LBH,PALLD,MET,NEAT1,LINC00632,CDKN1C,ARSJ,KCNQ1OT1,SULF2,TTLL7,GLIS3,ARFGEF3,SDK1,NFIB,RORA,SPOCK3,NUAK1,BAZ2B,RND3,SYT17,PWWP2B,NRCAM,ATF3,FOSL1,SLC2A12,NPW,PRICKLE2,KMT2C,SLIT1,FFAR4,TNK2,OLFML2A,RGS7BP,SKAP1,ACSL1,PIK3IP1,KANSL1L,DCN,RGS2,CEACAM6,APCDD1,ITPRIPL2,MAFK,NDUFA4L2,FA…	taipale_cyt_meth__BATF3_NRTGAYGTCAYN_eDBD_meth
CTCF(+)	CTCF	3.46087	CENPF,MKI67,MACF1,SYNE2,RGS12,FOXM1,TOP2A,DDX3Y,ASPM,RAD21,CDK5RAP2,UBE2S,SMARCA5,CENPE,ICE1,NCAPD2,CKAP2,CKAP5,DLGAP5,CADPS2,TTF2,REV1,LMNB1,UBE2C,KIF15,BUB1B,KIF23,HSP90B1,KIF4A,HMMR,CCNB1,ARHGAP11A,TMPO,PIF1,TPX2,INCENP,CDCA2,BIRC5,CKAP2L,SGO2,SAFB2,NUS1,HNRNPA2B1,KIF20B,CCNA2,RANGAP1,NUMA1,PTTG1,CEP41,KIF2C,PRC1,KIF20A,SMC4,ANLN,CENPJ,PLK1,MXD3,AURKB,GAS2L3,KIFC1,NUDCD3,DBF4,BDP1,CCDC18,CDCA3…	dbcorrdb__E2F6__ENCSR000EVK_1__m1
DDIT3(+)	DDIT3	5.03246	HSPA5,HERPUD1,IFRD1,DDIT4,BTG1,RHOB,PPP1R15A,MAP1LC3A,ACTG1,CFL2,PAX8-AS1,CELF4,JUN,MSMO1,ATF3,XBP1,RAB32,CDKN1C,MYADM,VIT,FNIP1,LURAP1L,ARL4A,LYST,MCTP2,GADD45G,INSIG1,DUSP1,SERPINF1,JUND,NDUFA4L2,DUSP10,S100A14,KLF6,MAOA,KRT16,BMP2,ZFP36,PER1,CITED2,C1orf21,LYPD6B,INHBA,CALCA,PART1,MIR7-3HG,FSTL5,PLCL1,FBN2,NGF,HOXB5,NLGN1,DDIT3,PRMT8,ZNF385B,THSD4,CAPSL,RPRM,RRAS,TMSB4X,CD44,TC2N,NR4A3,KDR,SYT…	cisbp__M5292
DLX1(+)	DLX1	1.71935	DLX2,ATCAY,DLX5,GAD2,PCDH8,GLRA2,DLX6-AS1,SCN1A,LINC00461,FXYD7,FEZ1,ACTL6B,GPM6A,INA,PDE3A,RGS17,POU3F3,DCLK2,GALNTL6,ZNF804A,CDH19,ZNF536,SYT14,PLXNA4,POU3F4,MIR4500HG,GDAP1L1,PPFIA2,MPPED2,SNAP25,MN1,MEX3B,LRRN3,S100B,CHL1,STMN4,KITLG,NYAP2,SLCO5A1,GAD1,MEF2C,ADGRB3,CTNNA2,DCC,NOVA2,ELAVL3,CNTNAP2,LHX8,LRRC4C,SLITRK1,SLC32A1,CCSER1,PHOX2B,AKAP6,TUBB2A,SOX2-OT,ADGRA1,CELF4,NBEA,SYT6,CDH4,SYT1,S…	hocomoco__PO3F3_HUMAN
DLX2(+)	DLX2	2.74078	DLX5,DLX6-AS1,PLP1,MEX3B,DLX1,SOX2-OT,ARL4D,C1orf61,SLC32A1,ELAVL3,TUBB2A,PDE1A,ZNF536,ATCAY,POU3F4,SNAP25,HOXD3,MYT1,DCLK1,AFF2,DCLK2,CDH19,PLXNA4,GRIK2,GDAP1L1,MIR4500HG,ACTL6B,DCC,NEFM,SOX10,SLC6A1,POU3F3,NMNAT2,LINC00461,SATB1,CORO1A,MEF2C,PDE3A,L1CAM,ST8SIA1,NBEA,GRIK3,SYT6,SNAP91,PLXNA2,TCF4,DPF1,MYT1L,ELAVL4,PHACTR3,PPFIA2,GPM6A,GPC2,SIAH3,GAD2,ERBB4,GAD1,NYAP2,ARX,ZNF804A,DPYSL5,NOVA2,CLV…	cisbp__M0881
DLX5(+)	DLX5	2.21792	LINC00461,DLX2,DLX6-AS1,C1orf61,ATCAY,SLC6A1,NCAN,TUBB2A,POU3F3,POU3F4,ELAVL3,STMN2,DCX,DCLK1,CHL1,MYT1L,FEZ1,SLC32A1,MYT1,DLX1,MEF2C,PPFIA2,GDAP1L1,ELAVL4,RTN1,BCL11A,SOX2-OT,SYT1,ELAVL2,INA,PHACTR3,RUNX1T1,MAP1B,MLLT11,MPPED2,ARX,AKAP6,GPM6A,GRIK2,LHX8,FOXG1,STMN4,ACTL6B,MN1,GAD2,GLRA2,TAGLN3,GAD1,BCL11B,SIAH3,GAP43,ZNF804A,ERBB4,MAP2,NOVA2,SGIP1,OPCML,NBEA,MYO5A,CEP170,SATB1,ELMO1,DPF1,CELF4,N…	taipale_cyt_meth__EVX2_STCGTTAN_eDBD_meth
DMRT2(+)	DMRT2	1.34676	FLJ12825,HOXA1,GATA3,CHST15,SEMA6A,RAPGEF5,OSR1,HOXB3,CACNA1D,PTCH1,SHH,FAT4,NRG1,FABP5,SALL1,INTS6L,DACH2,LNX1,DDIT4,TRH,GPC3,SGK1,SORBS2,IGDCC3,MAP1B,SPRY1,NEAT1,DIO2,TMEM178B,ANKRD22,SCD,PHACTR2,COL2A1,HAS2,UACA,SDK2,LINC00261,LINC01503,ITIH5,SATB2,NHS,MET,NUAK1,KITLG,MEIS3,KLF5,MIR99AHG,TLE4,FRMD6,CCDC80,MICAL3,DPYSL5,CDH6,KCNN4,MEIS1,LINC01473,GATA2-AS1,MEIS2	taipale_cyt_meth__DMRT1_NNTYGNTACATN_FL
DNMT1(+)	DNMT1	1.15679	MCM3,CASP8AP2,HELLS,BRCA1,DEK,GMNN,RFC2,POLD3	cisbp__M0609
DPF1(+)	DPF1	1.79985	KIAA1549L,DNER,CHL1,TSHZ2,RUNDC3B,NRSN1,SGIP1,TSPAN2,LINC00461,NCAN,SLC6A1,SYT6,ANKS1B	taipale_cyt_meth__DPF1_NCTATAGGTGN_eDBD_meth
E2F1(+)	E2F1	18.7443	MCM6,MCM5,PCNA,UNG,MSH6,UHRF1,MCM3,DTL,WDR76,GINS2,FAM111B,CLSPN,MCM4,CDC6,CDT1,CDCA7,CCNE2,MCM10,DUT,PAQR4,CHEK1,MMS22L,CHAF1A,MCM7,DNMT1,FEN1,RFC4,BRCA1,TIPIN,HELLS,CASP8AP2,ATAD5,CHAF1B,NASP,ATAD2,RFC2,POLD3,RAD51,DHFR,DNAJC9,ORC6,DSN1,GINS4,MYBL2,TYMS,EIF4EBP1,GMNN,CDC45,DEK,BRCA2,LIG1,NETO2,FANCA,BARD1,RFC3,DDX11,FADS1,TCF19,USP1,HSPA8,RAD54L,XRCC2,WDHD1,EMP2,RRM1,BLM,DSCC1,CENPU,NXPH2,RPA3,…	transfac_pro__M00940
E2F8(+)	E2F8	9.7442	MYBL2,FBXO5,CCDC14,RAD51AP1,FAM111A,POLQ,RRM2,BRIP1,MIR924HG,BRCA2,BMP4,STIL,CLSPN,USP1,ASF1B,ORC6,FANCI,LIG1,FANCD2,ATAD2,TYMS,MNS1,EPB41L2,MIS18BP1,CDK1,HMGB2,DIAPH3,TOP2A,BRCA1,SPC25,EXO1,NCAPG,VRK1,ETV4,MKI67,CENPU,DNMT1,ATAD5,MCM10,GEN1,DHFR,RRM1,CENPM,CKS1B,PBK,HMGB1,CA2,SMC4,TTF2,NCAPH,SUPT16H,TIMELESS,DUT,SMC1A,FAM111B,TUBB,CENPE,RAD54L,MGME1,GGH,MXD3,KNTC1,CDK5RAP2,COL9A1,TMPO,SPC24,FAM1…	cisbp__M3134
EBF1(+)	EBF1	2.11399	PDGFRA,DOK5,CXCL12,DDR2,TCF21,COL14A1,ZEB1,CA9,ISLR,MEIS1,HOXB6,PMP22,MIR100HG,PHLDA2,CNTFR,LGALS1,EDNRA,CLMP,COL5A2,RUNX1T1,EBF1	hdpi__EBF1
EBF2(+)	EBF2	0.446028	DOK5,HGF,FLRT2,EBF3,CLDN9	taipale__EBF1_full_NNTCCCNNGGGANN_repr
EBF4(+)	EBF4	0.856608	PPP1R1A,NRXN3,DTNA,SDK1,KCNMA1,NTM,NRG1,SLIT1,GAL,KNG1,FBXL16,MSX1,LY6H,DUSP8,POU4F1,FIRRE,COL18A1,SULF2,COL12A1,THEMIS,CPLX2,RAB37,ADGRG2,PRKG1,NR0B1,IQGAP2	neph__UW
EGR1(+)	EGR1	3.32445	FOS,IER2,KLF6,LRRC75A,ATF3,FOSB,JUN,CCNL1,ACTB,NFKBIZ,PLK2,NCAM1,VMP1,NFIA,JUNB,CLDN4,GPRC5A,S100A10,EGR2,HES1,ALCAM,LAMB3,NR4A1,NFIB,BTG2,THBS1,PPP1R15A,CDH2,SAT1,MEG3,FSTL5,S100A11,FRMD4B,EDN1,CRIP1,PHACTR2,GRHL1,DUSP1,UBC,THRB,STAT3,MAFF,KREMEN1,ZFP36L1,PLP2,NR3C1,CCDC68,AHNAK,NR2F2-AS1,NPNT,CCDC186,RASSF9,PALMD,TMEM205,NOVA1,RUNX1,NR4A3,GADD45B,ANKRD12,CDC42BPA,DLC1,FBN2,LMO4,KLF5,ZFP36,ANK3,…	dbcorrdb__CEBPB__ENCSR000EBV_1__m2
EGR2(+)	EGR2	4.01713	EGR1,EGR3,FOS,JUNB,NR4A1,IER2,BTG2,SHISA9,SCGB3A2,JUN,VMP1,FOSB,TLL1,PLK2,NR4A2,CCNO,ATF3,NOVA1,VEGFC,MBNL1-AS1,SPRY1,NFKBIZ,SPTSSB,EHF,PLEKHF2,DHRS3,ADM,NR2F2-AS1,NDRG1,ADAMTS5,MITF,SOX2,CHST9,DLK1,FRMD4B,MEG3,GLIPR2,CYTL1,CA10,HIF3A,PYGL,TMEM205,CNTN3,ZFP36,NR3C1,FAM189A2,KLF6,FAM3D,SAT1,THRB,MSLN,TLCD2,PERP,CDH2,CCNL1,PALMD,ADAMTSL1,SCUBE3,DUSP1,RNF149,NCAM1,NECTIN4,KLC3,S100A11,NPNT,RIMS1,ELF…	cisbp__M3167
EGR3(+)	EGR3	3.60977	NR4A1,EGR2,FBN1,CLIC5,NR4A2,SLITRK6,PLEKHN1,JUNB,SLC5A7,PCDH11X,FOS,ISL1,ARAP2,EGR1,FOSB,SOCS3,MEG8,SOX15,TLE4,KLC3,CHST9,IER2,FOXQ1,EPHA3,NR4A3,CSMD3,PGM2L1,C19orf33,MEG3,FXYD3,EHF,ERBB4,SLC16A5,DGKH,TWIST1,EPN3,SBF2,RBMS3,F3,ZFP36,LRRC52,KRT17,MUC5AC,SHISA9,NPW,PYGL,TRIL,ZNF385B,UPK2,TC2N,FAM181A,TMEM150C,NFKBIA,SLC25A29,MISP,HIF3A,STIM2,CYP2W1,NBEA,MAFF,ARC,TLCD2,CMTM8,CYTL1,SERPINE2,PNRC1,SOX…	transfac_pro__M07934
EHF(+)	EHF	1.69404	CD9,ZNF385B,NR4A2,NFIA,GLIS3,KDR,NR3C1,LYPD6B,NLGN1,MIR205HG,ISL1,NCAM1,SOX2-OT,ZFP36L1,EGR1,MEG3,AHNAK,ACKR3,THRB,PAX9,MEG8,RUNX1,TCF7L2,TLL1,LMNA,FOXC1,CCL2,SOX2,SALL1,ARSJ,LINC00327,SIX1,CD44,PHACTR3,ADAMTS5,TMSB4X,NR2F2-AS1,NFIB,SLC2A12,FRK,PPP1R1C,EMP1,NRP1,CALD1,RPL34,DMD,RBMS3,NBAT1,CNTN4,NHS,POMZP3,SEMA6A,ACTA2,MOB3B,TXNIP,FAM72D,SMOC2,SERPINE2,NR4A3,AR,TLCD2,LINC01135,IGFBP5,HES1,NR2F2,L…	cisbp__M0688
ELF2(+)	ELF2	1.5367	UTRN,GOLGB1,TCF12,FAT1,ZFX,PPP1R12B,HELZ,DAPK1,CRYBG3,NUMA1,DSP,TRAPPC9,CGNL1,TMEM161B-AS1,ASH1L,FGD6,KIAA0319L,ZNF385B,FNDC3B,MECOM,FRYL,SUPT16H,RORA,ADGRL3,IKZF2,DST,TIAM1,BCL11B,MIR205HG,NEDD9,BMF,CADM2,HIVEP2,LINC00923,SVIL,PRICKLE2,ZMAT4,LINC01135,ELF2,SSBP2,ZNF608,AMOT,SOX13,MOB3B,KIAA0040	cisbp__M4935
ELF3(+)	ELF3	3.11392	DDIT4,SOX5,ADAMTS6,ZFP36L1,HOPX,MECOM,MIR99AHG,MET,CDKN1C,RICTOR,ACKR3,HS3ST1,DMD,S100A11,GDF15,SEMA3E,AGPAT4,CCNO,KLHL24,SPTSSB,AGR3,MEG3,OGT,VMP1,MITF,RORA,ZFP36L2,ZNF385B,GLIS3,IKZF2,RPL5,DTNA,SOX2,LINC00261,DHRS3,MACC1,PRICKLE2,VEGFA,SEMA3A,GADD45B,PGM2L1,MBNL1,PTPRD,EDN1,CREB5,CYTL1,SSBP2,RBMS3,MID1,NR4A1,PLEKHA5,GABRA1,AK4,TRPS1,CXCL17,PDPN,KDR,HELZ,CD9,PFKP,LYRM9,SLC2A3,ZNF608,PAX9,CALD1,C…	cisbp__M0688
ELF5(+)	ELF5	1.8229	TPD52L1,CFTR,JAKMIP2,CD44,FOXP2,FAT4,KCNQ5,FXYD3,HIF3A,GABRA1,SAT1,TLL1,BMP3,KDR,PIWIL4,TRIM2,S100A14,AGR3,INPP4B,IL1RAP,CD9,NFIA,CLDN10,GPR155,FAM3D,AR,CAPG,DNPEP,EHF,TLCD2,ANK3,LGALS3,UCP2,ANGPT1,NECTIN4,NBEA,RALYL,GLIS3,C6orf89,PYROXD2,NRP1,AGR2,EGR3,GDF15,HS3ST1,TRPS1,SPRY1,CBR3-AS1,NUAK1,TMSB4X,SLC16A5,KLF8,EMP1,TFEC,LAMB3,NR4A1,THRB,HES1,VEPH1,CFH,HOPX,COL27A1,SIX1,PDE4D,CES1,LINC01003,DLK1…	hocomoco__ETV5_HUMAN
ETS2(+)	ETS2	3.33744	FREM1,ADAMTS1,ENC1,MTUS1,SHISA2,IGFBP6,DHRS3,TTN,BMP4,SORL1,ETV4,GADD45A,FAM184A,PLCB4,DUSP6,B4GALT6,EFNB2,PTPN13,TTC39B,EGFR,SH3YL1,E2F8,TMEM150C,EPHA4,SLC26A9,CORIN,EPB41L2,SLIT1,ETV5,CYP26B1,ITGA2,SLC8A3,STRA6,PCDH8,ANGPT2,UACA,TNFRSF19,HMCN1,MBNL3,MIR31HG,BAZ2B,GABRA2,SOX9,ZSWIM6,PCAT1,CD74,MIA,BCL11A,NRP1,LFNG,FGF9,TGIF1,SPRY1,KITLG,TMEM59L,CAST,CRYBB1,GRIP2,SESN3,FAT1,BTG1,EMP1,RPRM,COL2A1,…	tfdimers__MD00104
ETV1(+)	ETV1	2.01467	ADD3,CCND1,SESN3,BAMBI,TMEM245,CADM1,ETV5,NKX2-1,ID3,NRK,CTNNBL1,PHLDB2,CD36,LIFR,COL11A1,GFRA1,PTPN13,ADGRG2,SHH,STC1,SLC4A4,TBX3,ITGA6,MAPK10,FAM107B,GREM2,HSP90B1,NRCAM,TGIF1,CSRNP3,ZSWIM6,IRX1,TMEM59L,IGDCC3,ADGRF5,KRT8,CRLF1,SOCS2,HMGCR,GYPC,ST8SIA4,KCTD12,ID4,DPYSL2,GDF6,UACA,DACT1,FGF14,MDK,PCDH9,NR2F2,SLIT2,COL26A1,DUSP6,EPB41L2,MTUS1,PPP1R35,CLDN18,EFNB2,RPL18A,PFKFB3,GUCY1A2,LMO7,DOK4,C…	taipale_tf_pairs__GCM1_ETV1_RTRNNGGCGGAAGTN_CAP
ETV4(+)	ETV4	3.51234	ENC1,SHISA2,EPB41L2,ADAMTS1,SORL1,BMP4,DUSP6,PLCB4,DHRS3,ETV5,GABRA2,PTPN13,EPHA4,E2F8,SOX9,EFNB2,FAM184A,MBNL3,MIR31HG,CRLF1,STRA6,ANGPT2,ITGA2,TTC39B,FREM1,CST3,TTN,TMEM59L,FGF20,ADGRF5,SPRY4,FGF9,NKD1,ID2,FILIP1L,PKDCC,ADAMTS9,BTG1,DPYSL2,UACA,RNF145,SLC4A4,SLC26A9,TGIF1,SORBS2,SOX6,RAPGEF5,TMEM150C,RASGRP3,AMHR2,COL11A1,PCDH8,CADM1,ZNF503,CYP26B1,FN1,COL11A2,LINC00511,LDB2,ANP32E,SLC8A3,RAB3B…	tfdimers__MD00104
ETV5(+)	ETV5	2.05108	CRLF1,SOX9,TMEM59L,ENC1,FGF9,ADAMTS1,CADM1,DUSP6,COL11A1,DPYSL2,TGIF1,FILIP1L,ADGRF5,MARCKSL1,HSD11B2,LINC00511,ADAMTS9,BMP4,WNT7B,EPB41L2,SLC4A4,SORBS2,FAM184A,EPHA4,ETV1,PARM1,HMGA2,ITGA6,LAMA1,STRA6,FOXP2,RASGRP3,BTG1,DLC1,CHST6,E2F8,LAMC1,SMARCA2,DHRS3,COL27A1,NETO2,SHISA2,DAB2,FAM107B,ID3,MTSS1,PTN,LIMCH1,ST6GAL2,CXCR4,SMOC1,NKD1,KIF5C,TRNP1,ACTB,CYP26B1,ZNF503,GABRA2,CCND1,TMEM150C,TNFRSF19…	cisbp__M0712
FEV(+)	FEV	1.35343	CHGA,CKMT1B,SLC16A6,TBC1D2B,C1orf54,LY6H,GALNT9,FFAR2,OLFML3,MAPRE3,ARHGDIB,MGLL,GDAP1L1,DACH2,FCER1G,GNG11,FFAR4,MYT1,LAPTM5,VLDLR,SKAP1,IL1RL1,KCNMA1,ZEB2,KCNA5,NEURL1,ADCYAP1,SLC7A14,MYCT1,BACE1,SLC4A10,PLVAP,GGTA1P,HHEX,NFASC,TMOD2	hocomoco__ETV4_HUMAN
FOS(+)	FOS	4.7206	FOSB,EGR1,JUN,JUNB,PPP1R15A,BTG2,IER2,SCGB3A2,KLF6,ZFP36,MEG3,JUND,NR4A1,STAT3,ATF3,SAT1,CYTL1,MAFF,MYADM,NFKBIZ,HIF3A,GADD45B,EGR2,CCNL1,DUSP1,CRIP1,PLK2,TMEM205,KLF4,GLIPR2,COL6A1,KLF5,MITF,SOCS3,NFIA,COL6A2,FSTL5,RBMS3,IRF1,CSRNP1,HS3ST1,ANXA1,RPL34,C3orf14,GPC3,JAKMIP2,NR4A2,NOVA1,SOX2,FXYD3,RND3,NR3C1,FKBP4,HERPUD1,KRT17,EGR3,PERP,PLP2,NCAM1,CA10,THRB,EHF,ZFP36L1,TACSTD2,UBC,GPRC5A,LGALS3,RG…	cisbp__M3083
FOSB(+)	FOSB	3.94108	FOS,EGR1,PPP1R15A,JUN,JUND,MYADM,KLF4,NR4A1,ATF3,JUNB,DUSP1,IER2,KLF6,MAFF,WEE1,MEG3,ZFP36,NR2F2,COL6A1,EGR2,YBX3,SOCS3,LMNA,HES1,ANXA1,KLF5,NR4A2,CTSH,GADD45B,HES4,ID4,H19,NFKBIZ,LMO4,EGR3,IRF1,PNRC1,CSRNP1,RBMS3,TRIB1,UBC,FGFR3,NFIB,GNG12,LAMA5,RND3,MITF,PTPN14,PPP1R14C,BTG1,STIM2,IQGAP2,VEGFA,GLIPR2,NFKBIA,MAFK,TWIST1,NR4A3,SETBP1,LTBP3,ISL1,CA10,SLITRK5,VGLL1,DLC1,CPXM2,JAG1,TAGLN,NOVA1,PLK2,…	transfac_pro__M00917
FOSL1(+)	FOSL1	2.9642	HS3ST5,ANKRD35,CHRDL2,SRGAP3,PTPRZ1,C10orf71,PAX9,TWIST1,KRT17,ERBB4,TAGLN,RASD1,CAPSL,CSNK1A1L,DUSP8,OR2AG1,HGF,DSEL,PDP1,EMP1,NR4A1,PLK2,TPRG1,KLC3,ARAP2,SLC5A7,CREB5,FAM181A,CSRNP1,CLDN9,ERRFI1,DNAH7,ADAMTSL1,F3,FOSL1	factorbook__CREB
FOXE1(+)	FOXE1	1.57284	CHST15,SEMA5A,GATA3,GATA2,DNAJB1,PTCH1,FLJ12825,DDIT4,LGALS8,TBX3,ADAM28,PCSK2,MEIS2,VIT,DMRT2,SHH,SALL1,AK4,PAX9,SATB2,NRXN3,INTS6L,CDKN1B,ZFHX4,ID2,PHACTR2,TSHZ1,MIR99AHG,ISL1,HOXC4,DACH1,COL2A1,HOXB3,ITPR1,ANKRD1,TCF7L2,KLF5,VTN,TRIM15,TLE4,GADD45A,SVIL,APOB,FREM1,HEG1,SEMA3C,MEIS1,RND3,SULF2,UNC5C,HOXB4,DST,PDE7B,CADM1,CNTN5,NKX2-5,CXCR4,LINC00261,DTNA,ZBTB16,SLC39A10,FOXE1,HOXA2,SMAD9,SOX5,S…	taipale_cyt_meth__FOXD2_NYWANGTAAACAN_eDBD_repr
FOXF1(+)	FOXF1	3.14174	HHIP,FENDRR,COLEC11,ACTA2,NR2F1,MYH11,SNCG,BNC2,DNM3OS,TPM2,TSHZ3,NRP2,ACTG2,RHOU,KCTD12,TFPI,HOXB6,TBX5,HAS2,CARMN,MYLK,HHIP-AS1,CDH11,TNC,IGF1,MYOCD,DDR2,MMP2,SFRP1,CXCL12,TBX5-AS1,HOTAIRM1,HEG1,ALDH1A2,SYNPO2,FRZB,OSR1,CCDC80,CTSF,NR1I3,KCNK3,NDST3,UNC5C,MFAP4,TYRP1,RNF10,RAB33A,NR2F1-AS1,LGALS1,CDC42EP5,LOXL2,HOXB4,HOXA5,COL3A1,CNN1,PIM3,PITX2,CPNE5,PRICKLE1,ZFHX4,TNN,PMP22,FN1,HOXB3,EDNRA,SU…	hocomoco__FOXF1_HUMAN
FOXG1(+)	FOXG1	2.66642	NTM,LHX8,HECW1,PPP2R2B,MAPT,JPH4,HIP1R,TMEM178B,MPPED2,TSHZ2,DACT3,MTSS1,ATP1A3,CADM3,GAP43,MYT1L,GPR85,DNM3,PRKCB,GRM5,DCLK1,NRP2,SGIP1,DPF1,SMIM18,POU3F4,C1orf61,LINC00461,SYT5,VSTM2A,GPM6A,GDAP1L1,PCDH10,LSAMP,FEZ1,C1orf216,NYAP2,PKIA,POU2F2,SNTG1,TNIK,PTPRO,PHACTR3,DCX,SYT1,CELF4,MEIS3,MEF2C,ATCAY,LINGO1,RUNX1T1,NTNG1,MCF2,CACNB4,MN1,ONECUT2,LIX1,SFRP1,STMN4,KCNK10,NFASC,DCC,CNR1,FBXO32,CNTN2…	yetfasco__YML065W_1549
FOXM1(+)	FOXM1	3.12029	MKI67,HMGB2,TOP2A,BIRC5,HMGB1,TUBA1B,TPX2,HMGN2,MXD3,TUBB4B,CDK1,ASPM,KIF20B,DLGAP5,PTMA,PTTG1,SPC25,ANLN,RRM2,TUBB,BUB1B,CENPE,CIT,FBXO5,CKAP2,SGO2,TTK,CKAP2L,CKAP5,PBK,PLK1,KPNA2,HJURP,LMNB1,RACGAP1,CEP55,TROAP,CCNF,TUBA1C,DDX39A,CTCF,DYNLL1,GAS2L3,ESPL1,NEIL3,RANGAP1,ARHGEF39,VRK1,GPSM2,PIF1,MIR924HG,E2F8,BRIP1,PTN,UBALD2,JADE1,BORA,CAPG,MYEF2,UBC,CEP41,SLC25A10,EMC3-AS1,WEE1,UACA,HNRNPAB,LDLR…	hocomoco__BATF_HUMAN
FOXO1(+)	FOXO1	2.41097	PRDM12,IGFBP6,VIT,ALDH3A1,FGD2,NEUROD4,AJAP1,PEX5L,SAPCD1,VTN,SLC8A3,DDN,MIR7-3HG,TTC39B,ACSL1,TMEM150C,ST8SIA3,CDC42EP3,C2CD2,PDE8B,TACC1,GBA3,LIPN,DHRS3,SMOC1,NEUROD1,WDR87,FOXO1	dbcorrdb__FOXA1__ENCSR000BKY_1__m1
FOXP2(+)	FOXP2	1.35494	SLC12A2,ZFP42,CTSC,ACTG1,CD44,SLC1A2,NAALADL2,UGT2B7,FBN2,TMSB10,ADGRF5,SOCS2,ADAMTS9,TMSB4X,SOX6,SCN1A,CFI,CELF2,CLDN18,NFIA,CLU,CADPS2,PIK3C2G,TRIM2,ADAMTS6,PPP1R3C,CCDC141,KCNJ15,CLCN5,HIP1R,COMMD3,DEPDC7,FRK,NUMA1,PDE4D,FNIP1,CACNB4,AGR2,UGT8,KCNS3,ACTB,AGPAT2,ANGPT1,FGF9,BCAT1,TGFB3,ETV5,DDC,ELF5,PCDH17,RGS7BP,ARID5B,NUDT4,BTG1,CTIF,SEMA3C,PTPN13,PRICKLE1,BCL11A,MYLK,KCTD12,NEDD9,TRIM59,EGR1…	cisbp__M6235
FOXQ1(+)	FOXQ1	1.68261	LGALS3,TACSTD2,ANXA1,DST,EHF,METTL7A,HIF3A,TSPO,INPP4B,OLFML2A,NR4A2,ANGPTL1,ANKRD22,FOXC1,SEMA3D,PLEKHN1,MYLPF,FAM181A,VGLL1,TP63,FBN1,FRMD6,ZNF385B,TWIST1,SLC6A4,SVIL,ALB,ITGB6,STIM2,KLF5,ARHGEF26,MIR205HG,STOM,ZFP36,ERG,SOSTDC1,NLGN4X,GLIS3,RBMS3,CCDC146,EMP1,TIAM1,NR4A1,PCDH11X,GNG12,LINC00327,GRIA2,SPDEF,MUC5AC,GPRC5A,RASEF,F3,LTBP3,AMIGO2,LEFTY1,LYPD6B,FAM169B,JUNB,LRRC18,EYA2,LMNA,PGM2L1,T…	cisbp__M5456
GATA1(+)	GATA1	8.29163	HBG2,HBE1,HBZ,SLC25A37,MT2A,TUBB1,SLC4A1,MYO18B,FAM72B,HEMGN,SLC39A8,HBM,B4GALNT3,MYL4,GYPA,TF,SLIT1,ALAS2,ANKRD20A8P,AHSP,CKMT1B,C6orf47,ANK1,SLC1A6,SULF2,SLC30A10,SPTA1,TSPAN32,ADRB1,CR1L,SPTB,LAT2,ADGRF1,GATA1	hocomoco__TAL1_HUMAN
GATA2(+)	GATA2	2.20065	GATA2-AS1,TBX3,LCP1,ITGA4,ISL1,MMP11,CPA3,SYNPO2,LGR4,LAMB1,HPGD,TPSAB1,SRGN,ARHGAP15,IL2RG,OSR1,EPX,SATB2,ADCYAP1,HOXD3,GATA3,FIRRE,SDK2,SEMA5A,GMFG,MSX2,MSX1,SLC8A1,SLC2A1,P2RX1,CTSG,SIPA1L2,ITPR1,TPSB2,PCDH7,SLC2A3,TIMP1,DSC2,MEIS3,ABCA1,ADAM28,CD53,DIO2,ANKRD1,CHST15,LRRK2,IGLON5,GPR183,HSPA6,SMAD9,UACA,ARHGEF26,PRSS57,DACH1,LMO1,TIMP4,PARGP1,ARHGDIB,DACT1,ELFN1,NRXN3,TLX2,MEIS2,HOXA1,PTCH1,B…	cisbp__M3334
GATA3(+)	GATA3	3.14405	HOXA1,OSR1,SLC2A3,LAMB1,TBX3,SYNPO2,PCDH7,DSC2,SEMA5A,HMGCS1,DMRT2,AKAP12,MEIS3,LGR4,PITX2,SULF2,SALL1,DIO2,FLJ12825,MSX1,GATA2,SLC8A1,ID2,SNAI1,HAS2,ADAM28,HOXC4,SPSB4,ZNF804A,TP63,SMAD9,DLK1,GATA3	tfdimers__MD00205
GATA6(+)	GATA6	3.58891	GATA6-AS1,COL9A3,SOX9,ALDH1A1,ETV5,LINC00511,SLMAP,DUSP6,COL2A1,LAMA1,CRLF1,TGIF1,CADM1,CTSC,BCAT1,TGFB2,TTR,COL11A1,CLU,EFNB2,LAMA3,ID2,NHSL1,LIMCH1,ADAMTS1,HSD11B2,APOA1,UGT2B7,NID2,SOX11,TESC,FILIP1L,HSP90B1,CAST,TAGLN2,THBS1,MDK,ADD3,ZNF503,DAB2,PRICKLE1,ID1,SORBS2,TPST1,CPM,SLC4A4,PGC,RGS5,ENC1,ARID5B,CLCN5,TIMP3,PHLDB2,ETV4,STRA6,TPPP3,SMARCA2,LINC00472,LIFR,DPYSL2,ID3,TMEM59L,TTN,MIR31HG,T…	tfdimers__MD00046
GBX2(+)	GBX2	2.64474	TMEFF2,LHX8,GABRB2,CNTN2,SNTG1,FOXG1,PPP2R2B,TMEM178B,CADM3,ZIC1,NTRK3,NTNG1,MPPED2,CHD5,ADAM12,JPH4,MIR124-2HG,TUBB2A,LINC00461,CBFA2T3,VSTM2A,SRRM4,CNR1,LINC01551,NRP2,CELF5,FEZ1,RAB3C,HECW1,RAB33A,GNG3,SEZ6L2,L1CAM,KLHL29,HDX,HIP1R,APC2,SYT1,MEGF10,CCDC184,EPHA6,NFASC,GAD1,OPCML,RTN1,TNIK,ATP2B2,FHL1,SCG2,ATP1B2,PHACTR3,OPTN,MYT1L,NTM,GLRA2,DPF1,ATCAY,SCN3B,LRRC3B,MAPK10,BEND4,FLRT2,TMEM200A,G…	cisbp__M4940
GFI1(+)	GFI1	1.37692	ADARB2,CALCA,ZACN,LINGO1,HOXB6,PKD2L1,SIX2,KCNMA1,CPNE5,MB,SLC35D3,KLK12,SRRM3,GFI1	jaspar__MA0038
GLIS3(+)	GLIS3	2.52834	CLDN1,NEXN-AS1,CFH,IL1RAP,DST,C21orf62,CREB5,ARX,LNX1,ELF5,PMP22,MIR503HG,EHF,DRC3,RUNX1,NR4A3,ZNF474,GPR155,KIAA0040,MBNL1-AS1,PKIB,KCNQ1OT1,ACSL1,CHST9,GPC5-AS1,LINC00643,RPS6KA6,PCSK1,LYST,FFAR4,PDE8B,PTPRN,COL6A1,NEGR1,ELF3,GPRIN3,LURAP1L,FGFR3,IRF5,TMEM150C,MUC5AC,CCBE1,STIM2,DGKH,RGS7BP,APBA1,RAB26,LPAR3,PLCB1,PALMD,AMIGO2,CNTN6,CLDN9,AKAP9,CALD1,EDN1,IKZF2,CNTN1,FOXC1,CCND2,EMP1,CDH2,SHISA…	flyfactorsurvey__lmd_SANGER_5_FBgn0039039
GMEB1(+)	GMEB1	2.0578	CRAMP1,NUMA1,STIL,RGS12,CEP63,CRTC1,MGME1,AURKB,SLC25A37,SOX5,HJURP,BDP1,NDC80,PPP1R12B,REV1,TTC17,LMF2,KIFC1,GOLGA3,TMPO,PRKG1,STK17B,GUCY1A2,CKAP2,MYBL2,FANCI,COL18A1,RACGAP1,TTK,VRK1,TIAM1,SVIL,EPSTI1,SGO1,DDX3Y,MYADM,FANCD2,E2F8,MBNL3,TICRR,SPDL1,UBE2C,EXO1,KIF14,EGR2,KIF22,SLITRK5,PRR11,KIF20B,UBC,MELK,KIF2C,DSN1,TUBB,ATAD2,DEK,RRM1,MCM10,SMC4,EMP2,CCNA2	taipale_cyt_meth__GMEB1_NKACGTNNNNACGTMN_FL_meth_repr
GRHL1(+)	GRHL1	4.07777	RNASE1,CDH2,SPTSSB,NCAM1,SOX2,CLDN4,MEG3,S100A10,NFIA,MITF,ADAMTS5,ZFP36L2,RAB27B,S100A11,PHACTR2,PALMD,ELF3,NR3C1,GPC3,ZFP36L1,NR2F2-AS1,NECTIN4,HSD17B11,ADAMTSL1,NFIB,MET,THRB,PLEKHA5,CALD1,AHNAK,SOX5,RBMS3,LURAP1L,KLF6,MIR99AHG,VGLL1,PDPN,STIM2,OPRK1,FSTL5,NR2F2,GLIPR2,LMO4,ANK3,CCDC186,TOX,ZBTB20,SCUBE3,SOX21,ANXA2,KLF5,ADGRG6,ANXA1,MID1,MECOM,SHANK2,STAT3,GABRA1,EPS8L2,DMD,PDE1A,EDN1,SCN9A,C…	hdpi__GRHL1
HAND2(+)	HAND2	1.71052	PLP1,ZEB2,ELAVL4,SMCO3,LTBP4	jaspar__MA0092
HELT(+)	HELT	0.74715	HPCA,NEUROD1,ANKS1B,ADCY1,FOXO1,ARPP21,TTC39A,GLI2,HELT	taipale_cyt_meth__MAX_NCACGTGNNNNNCACGTGN_eDBD_repr
HES1(+)	HES1	2.54351	CLDN10,BMP3,CLDN3,OPRK1,CFTR,DHRS3,SERPINF1,SLITRK4,TXNIP,CHRDL2,NLGN1,TLL1,HOPX,DDIT3,TMEM47,NEGR1,CITED2,JUN,TPD52L1,CYB5A,ZBTB20,SMOC2,PLCL1,MOXD1,YBX3,DDIT4,ACKR3,CFAP126,IER5L,TLE4,PCDH17,LURAP1L,TRMT10A,DUSP4,PLPP2,GALNT9,ADM,CCNO,RALYL,CDH10,TMSB4X,WNT4,CADPS2,PCSK1N,DUSP10,ASCL1,LMO2,SHANK2,PIM3,TCF4,SUSD4,ANKRD12,MXD4,AGTR2,NOL4,RNF145,P4HTM,ROBO3,IRX1,ZNF503-AS2,ANKRD37,FNIP1,MET,CAV1,M…	cisbp__M0253
HES4(+)	HES4	0.382349	PCSK1N,HNRNPAB,IER5L,IRX1,IRX2,STXBP6,SLC25A33,E2F1,CDC42EP5,RNF145,DUSP1,NFIL3,WDR86,CITED2,HES1,ZNF503-AS2,TMEFF1,LMNB1,CTSF,MAPK12,PDZRN4,COLEC11,NR2F1,AP1S2,ST7-AS1,UBE2Q2,RAB31,CROCC,MSANTD3,PIM3,KCNS3,ZNF771,P4HTM,ACAP3,FOXF1,GDF6,RPL10,NPR3,PARD3,CEBPB,IL17D,NAGLU,YTHDF1,HOXA4,CHAF1A,CBARP,SHB,FRAT1,BTBD17,SLC6A4,GLS,JDP2,HOXB-AS1,INO80,OTUD1,ATXN7L3,TMEM158,FHOD3,CTHRC1,DUSP2,GAS6,CPNE7,K…	cisbp__M5025
HES6(+)	HES6	0.57264	ASCL1,PROX1,SEC11C,INSM1,KIF19,CMIP,CBFA2T2,RGS16,TRIM9,RPRM,PCBP4,LINGO1,DLL1,PCSK1N,MYCL,PNCK,USHBP1,KLC1,RNF186,CA8,PVALB,EYA2,LFNG,CACNA1H,CAMK1D,ADGRG1,DUSP4,CPE,BIK,MIAT,ELFN1,MAP1LC3A,TMEM184A,GADD45G,CBFA2T3,NPTX1,KCNN3,DDC,SMPD3,BICDL2,CST3,CRTC1,TMEM61,MUC6,CEP63,ROBO1,P4HTM,NEUROG3,DNAJC12,PSTPIP1,PLAC8,MAPRE3,NRXN1,CAMK2B,HRAT92,SRRM3,CENPV,ELAVL2,SIT1,EED,ANKRD37,UBE2Q2,PAX4,RASA4B,T…	cisbp__M4922
HLX(+)	HLX	1.08033	TBX5-AS1,ALDH1A2,COL1A1,SLC1A3,GNG11,FLRT2,THY1,HOXA5,HOXB5,EDNRA,TSHZ3,SULT1E1,COL1A2	cisbp__M1991
HMGA2(+)	HMGA2	2.83207	SCD,VCAN,FAT3,CCND1,EPB41L2,APOA1,EPHA7,DPP6,IGDCC3,SLIT2,SHH,ZNF503,GUCY1A2,WNT7B,TGFB2,COL2A1,MAN1A1,CADM1,PEG3,SOX9,L1TD1,ID3,NKD1,FBLN1,FILIP1L,DPYSL2,GFRA1,MDK,FN1,MEIS2,ETV1,MYCN,ANGPT2,DUSP6,LSAMP,MIR31HG,SLC4A4,STC1,PIM1,ADD3,GAPDH,ALDH1A1,RANBP1,GOLGA8A,ETV4,CORIN,HNRNPA2B1,ITGA6,NKX2-1,GATA6,PKDCC,LMO2,BCAT1,BMP4,COL26A1,FAM184A,MMRN1,CENPE,LIX1,CTCF,MTUS1,ID4,ID2,TUBB,GABRA2,HMGB3,BAMB…	transfac_pro__M01010
HOXA1(+)	HOXA1	2.6923	HOTAIRM1,SLC2A3,FLJ12825,DDIT4,SKAP2,LAMB1,HSPA1A,SEMA3D,DNAJB1,PCDH7,AK4,HMGCS1,B3GALT1,SHH,PKP2,DMRT2,TRH,ZBTB16,GPC6,SEMA5A,GATA3,PTPRD,VCAN,OSR1,HOXC4,ADAMTS18,TAC3,TMEM100,MEIS2,P4HA1,SYNPO2,SLC16A3,NRG1,TBX3,DACH1,SATB2,PFKFB3,MEIS3,FOXE1,GABRE,KRT8,PTCH1,TSHZ1,PROM1,SGK1,ISL1,IGDCC3,SLC8A1,SALL1,NRXN3,GAPDH,HOXB3,SDK2,MEIS1,HAS2,KITLG,TSPAN2,LINC00632,SPRY1,CDKN1C,RFX6,MSMO1,KRT18,SIPA1L2,…	taipale_cyt_meth__DLX3_NTCGTTAN_eDBD_meth
HOXA5(+)	HOXA5	2.94772	HOXB5,NR2F1,LGALS1,COL5A2,SNAI2,COL1A2,COL3A1,HOXB2,ZEB2,TPM2,DDR2,COL1A1,PLAC9,LAMA4,DCN,FHL1,BNC2,TBX2,COL6A3,DACT3,COLEC12,SFRP2,H19,ISLR,ALDH1A2,NRP2,LTBP4,TIMP1,PIEZO2,TBX5,MEIS1,RSPO2,FN1,DES,CCDC80,MYLK,PTN,TSHZ3,CCBE1,SNCG,CXCL12,TGFB1I1,PDGFRA,UNC5C,HOXB6,NR2F1-AS1,CDH11,CARMN,WNT2,HAS2,SFRP1,ZEB1,PLPP3,FOXF1,SCN7A,HOXB4,FLNC,MYL9,SULF1,NDST3,TSHZ2,DOK5,NEXN,GATA4,IGFBP3,HSPA1A,THY1,ELN,…	swissregulon__hs__HOX_A5_B5_
HOXB1(+)	HOXB1	3.91639	TMEM100,DMRT2,LGR4,HOTAIRM1,DSC2,HOXA1,FOXE1,FLRT3,DLK1,GATA3,FAM182A,SLIT3,TMEM88,OSR1,MAP1B,SFRP1,ADAMTS18,SEMA5A,LAMB1,MEIS3,AMOT,LRRK2,PRCD,CACNA1D,SOX15,SATB2,TP63,LINC01565,HOXA2,RIC3,LRP4,VIT,LHX5,SEMA3D,HOXB3,RBM5-AS1,SKAP2,ALDH1A2,DIO2,KLHL4,SULF2,TSPAN2,RMST,PHACTR2,OXTR,PCDH7,CHST15,ZC3H12D,SMAD5-AS1,FAT4,HOXB1	cisbp__M6295
HOXB2(+)	HOXB2	2.50716	HOXA5,DACT3,HOXB4,HOXB5,ZNF503,WNT2,HOXB3,HOXB-AS1,LGALS1,LTBP4,FKBP4,AP1S2,TPM2,ANKRD35,SNAI2,TIMP1,PDGFRA,NFKBIA,HOXC4,GATAD1,CDC42EP5,SULT1E1,CREB5,WNT7B,NUAK1,MARCKSL1,TBX2,SIX1,TMEM119,HAS2,PTMS,RPS2,PRKCB,FHL1,COL5A2,COL3A1,CCL2,CRMP1,KLF4,ID1,NR2F2,THY1,LMO2,CARMN,TSHZ2,DNAJB1,IQGAP2,PMP22,PIM3,KCNIP1,SULF1,SPP1,LAMA4,INO80,RIMS2,GABPB1-AS1,JUNB,NBL1,HOXA2,SOCS3,VPS4A,COL1A2,EGR4,TCF4,H19,…	idmmpmm__Ubx
HOXB3(+)	HOXB3	2.05466	HOXB4,HOTAIRM1,NUAK1,SFRP1,ZEB2,IQGAP2,MEIS1,NTNG1,TSHZ2,NRP2,AKAP12,HOXB5,COL6A3,PLPP3,SLIT1,TSHZ3,PLCB1,COL5A2,CCDC80,TPM2,ADGRA2,NR2F1,SEMA3A,PIEZO2,COLEC12,SLIT3,WNT5A,SALL1,COL3A1,PDGFRA,TSHZ1,HOXA2,HOXB2,VIT,TMEM100,MCTP2,DDR2,DACH1,PROM1,ARSI,FILIP1,ARHGEF17,LAMA4,COL1A2,HAS2,LRRC32,MMP2,OSR1,COL1A1,SNAI2,ROBO1,CDH11,MAP1B,CCBE1,SKAP2,GABPB1-AS1,NEFH,HOXA1,PTCH1,TTC3,TBX5,SPRY1,FHL1,FOXF1,…	homer__TGATTRATGGCY_Hoxb4
HOXB4(+)	HOXB4	2.71526	HOXB3,HOTAIRM1,IQGAP2,TSHZ2,HOXB2,PLCB1,NR2F1,TMEM100,TBX5,HEG1,HOXB5,CCDC80,NUAK1,TSHZ3,HOXC4,NTNG1,B3GALT1,PITX1,SFRP1,MEIS1,SLIT3,SULF1,CDH11,AKAP12,UNC5C,HAS2,ZFHX4,MFAP4,DDR2,KCNN4,HOXA5,HOXA4,PLPP3,NRP2,SKAP2,ROBO2,FLJ12825,TSHZ1,PRKCB,FHL1,SYNPO2,ZEB2,PDGFRA,COL1A2,SLIT1,HMGCS1,DSC2,ZNF503,CALD1,OSR1,GADD45A,ZBTB16,SEMA3D,MAP1B,HHIP,SDK2,FAM89A,KCNK3,MYOCD,COL5A2,HOXB6,HGF,SEMA6A,ARHGAP6,L…	taipale__HOXB2_DBD_NNYMATTANN
HOXB5(+)	HOXB5	2.9781	LGALS1,ZEB2,CCBE1,HOXB6,SULT1E1,TPM2,HOXA5,COL5A2,COL6A3,PMP22,COL3A1,COL1A1,IGFBP3,SNAI2,LAMA4,CCDC80,SNCG,COL1A2,SFRP2,PRKCB,MFAP4,MYLK,TGFB1I1,CARMN,H19,PIEZO2,TSHZ2,HOXB2,KCNK3,MYL9,DCN,TSHZ3,GRP,COLEC12,NDUFA4L2,PKD2L1,GRIA2,CDH11,RSPO2,MEOX2,HAS2,FHL1,ISLR,TBX2,PRKG1,UNC5C,ST18,SCG2,NFKBIA,SPARCL1,RBFOX1,COL14A1,EHD2,ARSI,NEXN,AKAP12,BNC2,WNT2,ADAM28,SYT1,PRSS12,TGFBI,SFRP1,HOXB4,DES,DACT3,…	swissregulon__hs__HOX_A5_B5_
HOXB6(+)	HOXB6	3.39178	HOXB5,SNAI2,CCBE1,ZEB2,SULT1E1,COL6A3,MEOX2,MYLK,IGFBP3,EMP3,TPM2,LGALS1,SLIT3,HOXA5,ARHGAP6,FRZB,CPNE5,ALDH1A2,LUM,LAMA4,COLEC12,PRKCB,SNCG,FOXF1,ZNF385D,PIEZO2,IFI27L2,TSHZ3,SFRP2,CCDC80,CARMN,COL5A2,TSHZ2,DCN,VIM,RAMP2,FHL1,TCF21,COL3A1,NR2F1,FENDRR,COL1A2,HOXB3,ACTA2,GNG11,TFPI,MGP,CDH11,NFKBIA,MYC,RSPO2,GZMA,HAS2,MYH11,OLFML3,HSPA1A,VAV3-AS1,MYL9,TXNIP,LRRC17,CLSTN2,UNC5C,KCNK3,EBF1,HOXB2,HG…	transfac_pro__M01083
HOXB8(+)	HOXB8	3.83678	PHOX2B,GAP43,CRABP1,NEFL,IGFBP3,CCDC184,TNNI1,CHST8,PRPH,TLX3,LINC00682,HOXB1,PIPOX,FAIM2,SPOCK1,HAND2,TAC3,NEFM,SH2B2,GDAP1L1,PTPRR,LIX1,TG,STMN2,PDGFRA,INA,DBH,TM4SF4,AJAP1,HOXB9,CYSLTR2,ELAVL4,EBF4,KCTD8,HOXB8,DCX,NFATC1,ANXA9,IGF2,CRMP1,APC2,STMN4,VSTM2A,TMEFF2,TFAP2B	taipale__HOXA10_DBD_NGYAATWAAAN
HOXC4(+)	HOXC4	1.86771	HOTAIRM1,AK4,TSHZ1,SKAP2,B3GALT1,BNIP3,SLC16A3,HMGCS1,SHH,FLJ12825,SCD,RIPPLY3,PLCB1,LAMB1,PROM1,NRXN3,DDIT4,DTNA,HOXA1,PFKFB3,GOLIM4,SEMA3D,WNT5A,GABRA3,MEIS2,MMRN1,MNX1,VCAN,SLIT3,P4HA1,GPC6,LRRC32,ZBTB16,GAS2L3,DNAJB1,TSPAN2,RFX6,ADAMTS18,HOXB4,IQGAP2,TCF4,PTPRD,RNF165,POU3F2,IGDCC3,DAB1,SATB2,DACH1,ALPL,TAC3,ZNF503,SMAD9,SIPA1L2,ARG2,SEMA3A,VAT1L,HOXB2,MYCN,PCDH7,HSPA1A,CTCF,HOXB3,OSR1,POU4F1…	cisbp__M1157
HOXD3(+)	HOXD3	2.24456	LINC00682,CRABP1,TLX2,DBH,DLX2,GATA2,HAND2-AS1,SMIM4,ITGA4,PLP1,LPL,ABCA3,DLX6,GRK5,NEFM,POSTN,TNIK,CDH19,ACTC1,C2CD4C,MAB21L1,GAL,NCKAP5,RHEBL1,ASS1,PDCD6IPP2,SRPX,PLPPR2,GPR22,TMEM151B,SOX10,PHOX2B,AK1,TYR,INA,PTPRR,ZNF536,SNAP25,SAMD11,GATA3,LIF,HAND2,HOXD3,TBX2,GNAO1,STMN2,DCLK1,ZEB2,ABTB1,RASGRF2	cisbp__M0981
HOXD4(+)	HOXD4	2.3531	WNT5B,HAND2,HOXB6,PAX3,NEUROD4,ELFN1,TFAP2B,NCAN,CXCR4,SLC6A8,LINC00682,HEG1,MIR9-3HG,ZIC1,KIRREL2,SPSB4,MAMDC2,SALL1,PRDM13,TBX2,NTNG2,ZDHHC22,CCDC140,PAX7,OLFM1,C2CD4C,PAK3,ZEB1,INHBB,ATCAY,MCAM,HOXC4,ZIC3,DLL1,TTYH2,TSPAN11,FZD10,HOXD4,HES5,POU3F4,GLI2,HTR1A,HAND2-AS1,POU3F2,JPH4,NPAS3,SMOC1,NTN1,RMST,SOX10,DISP3	flyfactorsurvey__Repo_SOLEXA_FBgn0011701
IKZF2(+)	IKZF2	2.25698	GOLGB1,GALNT5,FREM2,SULF2,FER,SOX5,SBF2,MBNL1,KIAA1109,SYNE1,RNASE1,MECOM,KLHL24,ADGRV1,VEGFA,PDE3B,LMO7,ZNF608,TBX3,GPRIN3,PCLO,VEPH1,FNDC3B,NRG1,ABCA1,KIF1B,PRMT8,PHLDB2,AGPAT4,PRICKLE2,SH3BGR,WNT5A,EHBP1,KMT2C,SLC8A1,DNAJC13,FLJ12825,FZD6,NCOA7,FTX,NRXN3,MIR99AHG,FRYL,NEDD9,ARL4C,IKZF2,PCDH7,WEE1,ARHGAP24,TCF4,SEMA5A,DMD,TIAM1,IGSF10,BCL11A,KANSL1L,USP40,SEMA3E,TGFB3,ZDBF2,KCNH8,SPAG1,RBMS3,SL…	swissregulon__hs__IKZF2
INSM1(+)	INSM1	2.21638	PROX1,KLK12,CPE,KIF19,PCBP4,RGS16,NRXN1,CACNA1A,CADPS,SCG5,GRP,NKX2-2,IGFBP5,INSM1	jaspar__MA0155
IRF1(+)	IRF1	3.27957	SOCS3,GADD45B,MAFF,HLA-E,NFKBIA,JUNB,STAT3,NFKBIZ,CRH,TNFAIP3,AFAP1L2,PTGS2,CCNL1,SFRP2,ATF3,RHOB,COL5A2,KCNIP4-IT1,JUN,FOS,PLAT,SNAI2,DUSP1,SPAG1,POSTN,RSPO2,ZEB2,MYOF,COL1A1,CXCL3,OLFML3,PLK2,VMP1,FOXCUT,RP1,MORN5,DCN,DLC1,EDN1,YBX3,THBS1,PRMT8,CSRNP1,AARD,TAGLN,DAPP1,CEACAM5,KLF6,COL14A1,PIEZO2,PRICKLE2,TRIB1,LUM,LRRC17,COL3A1,PLEKHF2,ZFP36,WNT2,COL6A3,IER3,FOXF1,SPARCL1,BAZ2B,BMP5,BMF,VCL,NRC…	dbcorrdb__STAT1__ENCSR000FAU_1__m1
IRF4(+)	IRF4	2.78123	TRPC5,CEACAM6,RBP2,EPHB1,TMEM196,SPAG6,OTUD1,ZBTB7C,CADM3,FOXH1,CYP1B1,SLC24A5,MRAP2,LOH12CR2,IRF4	transfac_pro__M01066
IRX1(+)	IRX1	3.92003	IRX2,NKX2-1,IGFBP7,MARCKSL1,C5orf38,JUND,CRLF1,WNT7B,ID4,RPS2,FAM107B,CDKN1C,ADD3,ARL4C,FBRSL1,CPM,CST3,LIMCH1,ZNF503-AS2,SMARCA2,COL18A1,JADE1,GAL3ST1,RANBP1,PIM1,LMNB1,LMO7,NFIL3,MXD4,TUBA1C,HMGB3,E2F1,TPPP3,SOX11,CELF2,SNTB2,COL27A1,NR2F1,SLIT2,SYDE2,GATA6,CADPS2,SHH,KCTD12,ACAP3,PIM3,CADM1,TBX2,CBARP,SOX4,NR2F2,CHST6,INO80,IGDCC3,TMEM59L,RSPO3,TSPAN11,SERPINE2,DEK,RANGAP1,DLC1,FRAT1,SULF1,NRT…	taipale_cyt_meth__IRX1_NACGYGNNNNNNCRCGTN_eDBD_meth_repr
IRX2(+)	IRX2	2.88011	IRX1,NKX2-1,IGFBP7,PTMS,MARCKSL1,HES4,TGFB3,CPM,CDKN1C,ID4,SOX4,FBRSL1,IER5L,C12orf75,SNHG7,LAMA3,CADM1,FAM107B,HNRNPAB,ADD3,CTNND2,NUDT4,JUND,NDNF,SYDE2,LIMCH1,PDE7A,JADE1,COL18A1,LMO7,CRLF1,LIFR,UBE2Q2,CELF2,CCDC88A,ZNF503,CTCF,NFIL3,TAGLN2,WNT7B,LBH,SP5,RPS2,MXD4,LNPEP,GAL3ST1,ARL4C,SMARCA2,CITED2,NR2F2,CDYL,INPPL1,COL27A1,TGFB2,SOCS2,PCBP4,RNF10,ARID5B,ZNF503-AS2,SOCS1,CD36,PIM1,NETO2,TLE3,GA…	cisbp__M0988
ISL1(+)	ISL1	2.29702	NR2F2,DST,WNT5A,TBX3,SEMA3D,GPC6,ID2,SLC16A3,SEMA3A,ARHGEF26,BAMBI,ARL4C,CDH2,P4HA1,ROBO2,SERPINE2,GFRA1,FIRRE,SEMA6A,PTPRD,SHH,OSBPL6,OSR2,PFKFB3,HSPA1A,FBXO17,SCUBE3,ARX,SMAD9,NEAT1,RBMS3,UACA,ANXA1,MEIS1,FNBP1,DDIT4,VCAN,SIPA1L2,GOLGA8A,RBM20,AKAP12,MAP2,DSP,MID1,ENO1,EPSTI1,PFKP,GADD45B,SVIL,PROM1,ANGPTL1,TSHZ1,EPHA6,NRXN3,FAT3,PLCB1,ID4,DACH1,LGALS3,DPP6,DAB1,ID3,ANK2,PDPN,MEG8,PCDH7,LAMB1,N…	cisbp__M1010
JUN(+)	JUN	5.73307	SNHG7,MARCKSL1,CLDN3,HSPA1A,DNAJB1,RPS2,KLF6,COL18A1,RPL13,CST3,BTG1,GDF15,DUSP1,RHOB,IGFBP7,IER2,LTBP3,NOVA1,FOS,ATF3,RGS2,SOX2,ID1,TMEM47,VIM,PNPLA2,FOSB,XBP1,RNF10,HSPA6,HES1,JUND,P4HTM,PCSK1N,RAB32,KIF5C,DDX3Y,ZNF821,PPP1R15A,PNRC1,JUNB,RAB11FIP1,TPM1,SDHAF1,CPE,EGR1,PERP,MAP1LC3A,DDIT3,IFRD1,CMTM8,CADPS2,LTBP4,DDIT4,PLPP1,NR3C1,KLC1,ZFP36L2,COL6A1,ICE1,ZFP36L1,MXRA8,NFE2L2,FBN2,PLPP2,RAMP2,A…	transfac_pro__M00916
JUNB(+)	JUNB	3.23439	SOCS3,FOS,ZFP36,NR4A1,JUN,IER2,STAT3,MEG3,EGR1,NFKBIA,IRF1,TACSTD2,FOSB,RPL13,SAT1,BTG2,CHST9,NFKBIZ,CLDN3,HIF3A,COL6A1,KRT17,NFIA,TMEM205,DPYSL3,PERP,NOVA1,EGR2,MUC5AC,PIM3,MIR205HG,LMNA,NR3C1,PPP1R15A,ATF3,PLEKHN1,SOX2,GADD45B,ID1,PGM2L1,SLITRK6,PNRC1,GNG12,LAMB3,SIX1,TP63,CCNL1,EGR3,MUC2,PAX9,JAKMIP2,PLP2,FOXC1,IFI27L2,NFE2L2,GLIS3,CSRNP1,NR4A2,CPXM2,CMTM8,LMTK3,EHF,CA10,ANGPTL1,LTBP3,ZNF385B,…	cisbp__M3083
JUND(+)	JUND	6.90447	DUSP1,RPL10,HES4,CDKN1C,PCSK1N,BRI3,BTG1,RPL13,MAFF,JUN,NKX2-1,PGP,ID4,BASP1,PLPPR3,FOS,CITED2,FOSB,IRX1,WEE1,YBX3,RHOB,PTMS,HSPA1A,IER5L,HES1,CMTM8,ZDHHC1,PPP1R14C,HRAS,PPP1R35,IGFBP7,LMO2,KLF6,DUSP8,STXBP6,PIM3,DNAJB1,FAM89A,TNFRSF12A,FAM171A2,NFIL3,ARL4C,BTG3,TRNP1,RRAS2,MNX1,CTU1,LY6H,IRX2,CAMK2N1,C12orf75,FBRSL1,ST7-AS1,ATF3,C17orf58,CRH,IER2,NBL1,XBP1,TRIB1,UBC,MDFIC,SLC25A33,CEBPB,TMEFF1,V…	cisbp__M0361
KDM5B(+)	KDM5B	2.42556	AKAP9,BAZ2B,GABPB1-AS1,CHD6,WSB1,TAX1BP1,HSP90B1,SATB1,CCDC88A,SOX4,TMEM161B-AS1,SH3GLB1,BDP1,PIKFYVE,FAT1,RRBP1,HELZ,MYEF2,LINC00472,KDM4B,ERRFI1,RBM5,UTRN,NPHP1,SOX6,ZNF608,EP300,MORC3,ANKRD12,ZNF827,TLE3,TTC17,TCF12,CCDC186,SOX11,TFDP2,PCDH17,EXOC7,SEMA4C,VPS51,UNC13B,CCNL1,ITPR1,TNKS2,GOLGA2P7,KMT2C,GPATCH2,PNRC1,CASC15,TRIM2,ACTG1,TPM1,BCL11A,KIF3A,SAFB2,ZC3H6,STRN3,MBTD1,FOXO1,EPHA4,COBLL1,…	dbcorrdb__YY1__ENCSR000BPM_1__m1
KLF1(+)	KLF1	1.53932	ACAP3,ADGRF1,SPTB	cisbp__M2294
KLF4(+)	KLF4	2.81556	MYADM,LMNA,FOSB,DNAJB1,MYLK,SLC5A7,ANKRD37,IQGAP2,MNX1,ANXA1,MUC5AC,PPP1R15A,MYOCD,PITX1,ZFP36,KRT4,IFRD1,SPRY1,COL6A1,JUND,CAV1,SBF2,AGR3,CSMD3,DCN,ROBO3,SIX1,TC2N,MEG8,LGALS3,CPXM2,RSRP1,MEOX2,HIF3A,HOXB2,LAMA4,ZNF385B,NHS,EVPL,SH2D3A,PER1,UBALD2,ACTG2,CLDN10,CNKSR3,RHOB,CLDN3,CA10,BTG1,JUNB,MEG3,CACNA1H,TSPO,PTPN14,EHF,S100P,FAM181A,PKP2,KLF5,STOM,PITPNM3,TRIB1,FAM13C,LYPD6B,GCNT1,RUNX1,EDN1,N…	cisbp__M6322
KLF5(+)	KLF5	1.49722	DST,NR2F2,ANXA1,LMO4,NEAT1,MEG3,IQGAP2,MEG8,MAP2,GNG12,DPYSL3,NR2F2-AS1,GPC3,NR4A2,SEMA3A,RBMS3,SCUBE3,EHF,SEMA6A,PLEKHN1,PTPN14,ALCAM,AHNAK,MSLN,PERP,CA10,TNFRSF19,TIAM1,NFIA,FOXQ1,C1orf21,SLITRK5,MUC5AC,RORA,CDKN1B,CYTL1,PRSS12,ZFP36L1,SOX2,PHACTR2,ARL4C,FOS,ARAP2,TRPS1,MT2A,NDRG1,GRHL1,FGFR3,KLHL24,NELL2,FAM181A,CALD1,TLE4,MIR205HG,ZNF608,ZFP36L2,MID1,ANK3,PCDH7,BMPR1B,TMEM150C,SOCS3,SLITRK6,W…	dbcorrdb__SMARCA4__ENCSR000EZC_1__m10
KLF6(+)	KLF6	1.51166	ATF3,JUN,TRIB1,VMP1,RAB11FIP1,EGR1,HBEGF,DUSP1,EDN1,TNFRSF12A,CLDN4,NEDD9,VIM,SYNE1,LMO7,MYOF,MIR503HG,HOPX,DUSP8,NFKBIZ,THBS1,MAFK,RHOB,MBNL1,PRMT8,DLC1,SOX4,TGFB3,CCNL1,MAFF,GCNT2,JUND,MAGI3,WEE1,ACTB,CGNL1,PCLO,SPARC,KREMEN1,ERRFI1,AQP4,ILDR2,ARL4A,FOSB,IER3,MECOM,FNDC3B,SHANK2,NCOA7,DUSP10,VLDLR,DAPK1,IRF1,MXD4,MUC1,ALCAM,BMF,CCDC186,OLFML3,SAMD4A,CCND2,KIAA0319L,NFIB,LMO4,SCN9A,UBC,ELL2,F3,R…	taipale_cyt_meth__KLF11_NMCACGCCCNNNNCACGCCCMC_eDBD
LBX1(+)	LBX1	2.38866	HOXD4,MYF5,MAMDC2,WNT5B,SGCD,ZIC1,TFAP2B,RGR,PAX3,HEG1,TTYH2,NEUROD4,STEAP4,KIRREL2,SALL1,OLFM1,SPSB4,PTF1A,TSPAN11,PRDM13,RNF165,POU3F4,SLC6A8,DLL1,LBX1	cisbp__M4733
LHX6(+)	LHX6	2.12349	KCNIP4,KREMEN1,AMOT,FBLN5,C22orf31,MIR124-2HG,GRIK3,TMEM178B,ASCL1,CEP97,ATP2B2,PRR14,TBX1,NCKAP5,NPEPL1,ZNF536,MST1P2,SYT17,CCDC68,DLX2,SBF2,PDE4D,HMGCLL1,PRKAR2A,BARX2,OPRK1,NMNAT2,MAF,MYL9,RDH10,KIF5C,RTN4RL1,PIK3R3,PRL,RGS7BP,PCDHA1,FLRT2,NPTX1,AR,PPFIA2,RUNX1T1,KCNH8,ARL4A,ZNF804A,CHD5,SLC6A1,MECOM,GRM7,POU3F3,FGF12,ADGRL3,DLX6-AS1,FNIP1,RP1,MET,ILDR2,LINC01563,LHX6	cisbp__M1189
LHX8(+)	LHX8	1.87428	FEZ1,SYT1,LINC00461,CHL1,RUNX1T1,RTN1,BCL11B,JPH4,TUBB2A,FOXG1,MAPK10,GPM6A,NTM,VSTM2A,ELAVL3,STMN4,ATP1A3,CNR1,GABRB2,POU3F3,NRP2,MYT1L,GAP43,CELF4,SCN1A,CNTN2,NRXN2,NELL2,C1orf61,LRRC4C,ZNF804A,DCC,CADM2,STMN2,RUNDC3B,SNAP25,AKAP6,XKR4,TMEFF2,CELF5,GALNTL6,ELAVL4,MAP1B,DCLK1,TMEM161B-AS1,CCDC184,SRRM4,RAB3C,ATP2B2,MEF2C,GDAP1L1,GABRA3,LRRN3,CSRNP3,ADARB2,ZIC1,NOVA2,PHYHIPL,TAGLN3,DCX,GNAO1,MPPE…	transfac_pro__M01331
MAF(+)	MAF	3.06199	OLFML3,ZEB2,RP1,SOX2-OT,SFRP2,DCN,KCNH8,COL1A1,SPARCL1,PRMT8,CRHBP,C1QC,ANKS1B,TRIL,COL14A1,PSG5,NOL4,MEF2C,TMEM132B,NR2F1,PLXDC2,ILDR2,ASCL1,LGALS1,COL5A2,LINC00963,C1orf61,KCNIP4,KCNIP3,PDE1A,DLX2,NEXN,MIR124-2HG,DLX5,CCND2,NBEA,MXD4,RUNX1T1,ZMAT4,ABHD15,ARX,LHX6,ADGRL3,NHS,NEDD9,FNIP1,MUC1,LYVE1,GAD2,MECOM,DOK5,LAMA4,NPTX1,PDGFRA,PIEZO2,DLX6-AS1,KCNJ3,GAD1,XKR4,ZNF827,CCL3,NRG1,HOXB5,CHRDL2,PM…	tfdimers__MD00162
MAFB(+)	MAFB	3.06322	DLL4,ARX,ACTG2,TGFBI,MYOCD,ACTA2,LINC00643,NR0B1,PPP1R1A,LYSMD2,CRH,CRYBA2,HHIP,ONECUT2,MYLK,STMN4,SCGN,HOXA5,SYT1,CNN1,SEZ6L2,RAB26,EBF1,BMF,NEUROD1,PCSK2,MIR7-3HG,VSIG8,ACSL1,TSPYL2,MXRA8,MAFB	cisbp__M6331
MAFF(+)	MAFF	1.92047	ATF3,IRF1,DUSP1,KLF6,THBS1,SOCS3,TNFRSF12A,MAFK,TRIB1,CRH,EGR1,DLC1,JUND,ERRFI1,ID4,FOS,IER3,RHOB,GADD45B,FOSB,HES4,HBEGF,EDN1,DUSP8,NFKBIZ,PIM1,RBM20,TBX5,PTGS2,TAGLN,RND3,MYC,CITED2,MDFIC,CCNL1,JUNB,GATA4,LDLR,ZDHHC1,ARSI,ARL4C,JUN,WEE1,ACTB,UBC,PIM3,IER2,CTCF,MBNL1,CBARP,PPP1R14C,ST7-AS1,PNRC1,CSRNP1,BTG3,F3,C2CD2,IRX1,LMO2,PPP1R15A,SLC6A4,NFIL3,ARL13B,ANKRD1,BASP1,C17orf58,STAT3,ELL2,TNKS2,NR…	transfac_pro__M03544
MAFK(+)	MAFK	3.37359	CRH,TNFRSF12A,RRS1-AS1,EDN1,AGRN,HBEGF,SLC6A4,RAB11FIP1,MYOF,DCDC2,LINC00963,KLF6,SPARC,ZNF608,DLC1,BMF,ATF3,NEDD9,RNASE1,TAGLN,FILIP1,COL18A1,SAMD4A,LBH,LAMA5,GADD45B,ZBTB38,ARHGAP24,VMP1,MAFF,ILDR2,ADAMTSL1,DUSP1,LIPH,NBPF14,RP1,MBNL1,MID1,GPRIN3,MYRF,RRS1,P3H2,PALM3,NEXN,GPRC5A,ERRFI1,EPSTI1,HOPX,RAB30,TRIB1,AFAP1L2,SPAG17,PLXNA3,CTNND2,EPS8L2,CREB5,FNDC3B,KANSL1L,SYNE1,ITGA1,ANK2,DMD,RAB32,MI…	dbcorrdb__JUND__ENCSR000EDH_1__m1
MECOM(+)	MECOM	3.25321	KREMEN1,SEMA3C,GCNT2,FGD6,CASC15,MBNL1,SYNE1,MYOF,SPARC,CTNND2,TGFB3,ILDR2,MAGI3,ZNF608,SCN9A,KCNQ1OT1,PRMT8,SEMA3E,AQP4,SOX4,PRSS35,CRH,DAPK1,FNDC3B,ANK2,ZBTB38,MXD4,PDE1A,HOPX,ARHGAP24,SERPINF1,FREM2,CCND2,LBH,SYT17,CDH6,UTRN,EPB41L5,CCDC88A,VIM,TMEM47,DMD,NRG1,MIR503HG,TMEM161B-AS1,SUSD4,AGPAT4,RDH10,PCLO,SOX5,PCDH17,PHLDB2,NDNF,LINC00963,UNC13B,TPM1,NEDD9,PRICKLE2,PIK3R3,TFDP2,NCKAP5,CCDC30,P…	transfac_pro__M02002
MEF2C(+)	MEF2C	1.45445	MPPED2,GPM6A,MYT1L,JPH4,GAP43,LINC00461,SNAP25,SYT1,ELAVL3,MTSS1,TUBB2A,NRXN2,CHL1,DLX1,LRFN5,DNER,POU3F4,CTNNA2,DLX6-AS1,TSHZ2,DLX5,DPF1,NTM,FOXG1,LHX8,CNTFR,INA,RUNX1T1,TAC1,AKAP6,CCDC88A,DCX,KIF5A,STMN4,MN1,C1orf61,BCL11B,GAD1,MAF,CNTN2,MAPK10,ANKS1B,RTN1,GALNTL6,MYT1,ACTA2,MLLT11,BRINP1,ZNF385D,NAP1L3,NTRK2,CELF4,VEPH1,PDE4D,VSTM2A,RAB3A,CSRNP3,GRIK2,PHACTR3,SOX2-OT,DSCAML1,ZNF536,PTPRO,GABRB…	cisbp__M2620
MEIS1(+)	MEIS1	3.10788	ZFHX4,PDGFRA,COL3A1,DNM3OS,CCDC80,TBX3,LRRC17,PTPRD,HOTAIRM1,PDE3A,FBN1,PMP22,HOXB3,HMGCS1,NR2F1,ZNF804A,COL5A2,TSHZ2,ZEB2,TSHZ3,OSR1,GPC3,DDR2,CALD1,FLRT2,SFRP1,DCN,SPRY1,ROBO1,ZNF407,TCF21,WNT5A,EMP3,VCAN,TCF4,SYNPO2,UNC5C,HOXA5,PDE5A,SEMA6A,TCF7L2,SVIL,KITLG,ADGRA1,NR2F1-AS1,DST,SLIT3,SEMA3A,TPM2,DDIT4,CNTFR,PALLD,EBF1,BNC2,SFRP2,RORA,INHBA-AS1,CDKN1B,DACH1,NRP2,INSR,TBX5,CADM2,TSHZ1,ZNF143,SE…	cisbp__M2386
MEIS2(+)	MEIS2	1.93909	ROBO1,TAC1,PDLIM3,MIAT,CALCA,OSR1,SCN3A,GRP,CACNA1D,VCAN,AK4,PAX6,TBX3,ZFHX4,WNT5A,GOLGA8A,MEIS3,PCDH7,PNCK,PROX1,NARS2,HK2,TSHZ1,NRXN3,SATB2,PTPRD,SATB1,RBFOX1,POU3F2,BAZ2B,DACH1,NRG1,DACH2,DHRS3,FREM1,FTX,ISLR2,RPRM,TSHZ2,BDP1,EGLN3,HOXC4,SEMA6A,ZNF407,DPY19L3,SOX11,RMST,TSPAN2,SALL1,FREM2,PCBP4,ADD3,KCNMA1,ARX,MEIS1,CCSER1,RNF165,MPPED2,NUAK1,NKAIN3,PLPP3,NTM,BRINP1,HELZ,CUX2,MEIOB,DST,ST8SIA3…	taipale_tf_pairs__MEIS2_ONECUT2_NTGACAGNTAATCRATAN_CAP
MEIS3(+)	MEIS3	1.47265	OSR1,PTPRD,MEIS2,TBX3,HOXA1,GATA3,NFIL3,SLC8A1,NR2F1,MEIS1,SULF2,PLCB1,TBX2,GATA2,GATA2-AS1,HOXA4,IGDCC3,PIM3,KITLG,LRAT,LRP4,FNBP1,ZNF804A,POU4F1,SETBP1,TMEM178B,UCN3,MICAL3,DACH1,FLNC,TSHZ1,DNAJB1,SAMD11,CDKN1C,RNF165,CNR1,TSPAN1,HSPH1,AGPAT4,GHR,ABRA,CNIH2,ELMO1,DACH2,PDZRN4,NTRK3,TSHZ3,TNIK,PTCH1,PTPRO,MAP1B,ARL4C,SEMA3A,PCSK2,LMO2,KRT8,PLXNA4,SALL1,INHBA-AS1,CELF5,TMEFF1,CDC42EP3,SRGAP3,DTNA…	cisbp__M1001
MEOX2(+)	MEOX2	1.02134	DCN,COL1A1,HOXB5,ZEB2,COL14A1,SFRP2,COL6A3,LAMA4,COL5A2,STAMBPL1,PLAC9,HOXB6,COL3A1,PIEZO2,SNAI2,CCDC80,A2M,WNT2,IFI16,SLC35D3,IGFBP3,COL1A2,PVALB,HGF,PDE4D,VGLL3,GRP,SGCD,TSHZ2,RUNX1T1,NPTX1,MIAT,CNTFR,SVEP1,RSPO2,PTPRC,SMOC2,DGKB,DES,HAS2,FN1,MOXD1,UNC5C,SNCG,PDGFRA,CHGA,NDST4,TMEM119,LINC01322,G0S2,SLITRK3,ACTG1,NXPH4,SRRM4,BMP2,NTNG1,TPM2,TMSB10,TXNIP,KCNK3,FEZ1,KCNH6,SLC16A11,CARMN,TBX5-AS1,…	transfac_pro__M07787
MITF(+)	MITF	1.7485	ANXA3,THSD4,ANK3,RGS2	tfdimers__MD00222
MLXIPL(+)	MLXIPL	1.04766	VWA5B2,RAB26,BHLHE40,RTN2,RIMS2,GIPR,KCNMB2,NEURL1,ATG9A,VSTM2L,NKX2-2,C1QL1,MIR7-3HG,B3GALT1,NEUROD1,HOXB2,NRXN1,LYPD1,TUBA4B,TUBA4A,PRKG2	cisbp__M0230
MNX1(+)	MNX1	1.9084	PITX1,NBL1,LYPD1,FN1,CAMK2N1,RRBP1,HAS2,TSHZ2,TAC3,NUDT4,HOTAIRM1,LY6H,FAM89A,TMEM117,B3GALT1,SMOC2,PCDH19,ANXA9,HOXC4,ANGPT2,DHRS3,ASRGL1,SP5,EFNB2,FBLN1,GADD45A,MYLIP,CDH6,PTPN14,PGP,CABP1,DCDC2,NFIL3,SYT17,MNX1	transfac_pro__M07839
MSC(+)	MSC	2.63427	NDUFA4L2,TMEM176B,GNG3,GFRA3,KRT7,DNER,PIPOX,MSC-AS1,ADAM28,A4GALT,PNMA2,SOX1,NPM2,ELAVL3,BEST3,NEURL1,TNFAIP3,PPFIA2,CALCA,RPRM,CALY,SPOCK1,KLK12,RALYL,SLC18A1,ST18,RBFOX1,LCN15,SIX1,LINGO2,NOL4,ZG16B,SGIP1,LMX1B,GALNT13,PSD,CER1,INSM1,L1CAM,TMEM178B,KLK13,GATA2,CA8,KCNMA1,EPHB1,TIMP4,KIF1A,ZACN,POLN,CRYBB1,SLC16A11,SMPD3,FGF14,NR0B2,ST8SIA3,PCDHGB8P,ZIC2,MNX1,PBX3,SNAI3,TAGLN3,NEB,ZNF648,CGA,MS…	cisbp__M5228
MSX2(+)	MSX2	2.07438	SYDE2,TBX3,PHLDB2,ADGRG2,ABCA1,LMO7,ANKRD1,ID3,PAX7,FGF18,LCP1,SP5,SYTL5,STXBP6,BAMBI,DAB2,DACT1,SAMD11,NRK,LAMA3,LAMB1,UTRN,GATA2,ARL4C,CDH12,OSBPL6,STC1,NDNF,MSX2	hocomoco__NKX61_MOUSE
MXD3(+)	MXD3	0.321641	FOXM1,GPSM2,SGO1,TGIF1,GEM,TCEAL2,FEN1,CHAF1A,INSIG1,CLCN5,CALR,ZFX,SUPT16H,ZNF503,DUSP1,PMAIP1	cisbp__M4451
MXD4(+)	MXD4	1.59699	SESN3,BMF,ILDR2,MUC1	tfdimers__MD00262
MYB(+)	MYB	3.25927	GINS2,DTL,RAD54L,BRCA1,DUT,CACNA2D3,TK1,EMC3-AS1,FEN1,BARD1,MBNL3,PTENP1,REV1,ATAD2,CENPM,DPYSL5,GFI1,EMP2,MYB	tfdimers__MD00157
MYBL2(+)	MYBL2	3.8799	DHFR,CLSPN,ATAD2,RRM2,DNMT1,RRM1,RANBP1,CENPM,FANCI,DEK,BRCA1,PCNA,CDC45,GMNN,UHRF1,MCM7,TUBA1B,DTL,HMGB1,ASF1B,USP1,DNAJC9,MCM3,VRK1,CENPH,SMC2,HMGN2,SMC1A,ATAD5,TUBB,CSRP2,SLFN13,DSN1,C21orf58,HELLS,POLD3,GGH,NASP,CENPJ,HMGB2,POC1A,SUPT16H,NCAPH,COL9A1,E2F8,RPL39L,SMC4,TOP2A,CMSS1,SPC25,EMC3-AS1,EIF4EBP1,CENPF,FADS1,MIS18BP1,ASPM,BUB1B,LMNB1,HNRNPAB,CDK1,MKI67,TACC3,TMPO,HMGN5,CCDC34,STIL,ANLN,…	cisbp__M5643
MYCL(+)	MYCL	0.0312488	LAMB3,TMEM184A,SPPL2B	homer__ACCACGTGGTCN_Max
MYCN(+)	MYCN	2.00853	SHH,GUCY1A2,CCND1,ZBTB16,NR2F2,HMGA2,GYPC,DPP6,LMO2,CEP72,ALPL,VCAN,GABRA3,NKX2-1,CRH,RNF165,CDKN1C,PGM5,GOLGA8A,CD36,DZIP1,ZNF827,HOXC4,SOX4,WEE1,PFKFB3,SULF2,CTNNBL1,GOLIM4,IGSF9B,ANGPT2,PTCH1,FIRRE,CMSS1,IER5L,NFIL3,SATB1,PARD3,CNR1,SAMD11,SMAD9,SLC39A14,PTPRD,ETV1,VEGFA,OBSCN,CELF5,HOXA2,RNF145,HSDL1,JADE1,HOTAIRM1,IQGAP2,LDHA,SLC16A3,PACS2,BHLHE40,RGS16,TNFRSF19,PEG10,GIGYF1,WNT5A,CCDC61,GRE…	taipale_cyt_meth__CLOCK_NMCAYGTGYN_eDBD
MYOD1(+)	MYOD1	3.1797	HRC,CYP1B1,SLC39A8,TERT,LINC00311,NTNG1,IER3,POU4F1,NXPH2,CENPP,PCDH8,HS3ST3B1,POSTN,KCNIP4,ATG9B,LRRC32,C3orf70,EBF1,PNMA2,ZIC5,MYO15A,RPL23AP87,RASA4,XPR1,AK4,SH2D3C,DDHD1,MGARP,PTPRD	transfac_public__M00001
MYRF(+)	MYRF	1.65307	LMO7,SPARC,NDNF,HOPX,RELT,PRICKLE1,LNPEP,TPM1,CTIF,VEPH1,JADE1,DCDC2,ARHGAP24,SYDE2,SEMA3E,MID1,AKAP12,MDK,NRG1,PCBP4,PRKAR2A,NOTCH1,SMAD9,CLDN18,PKDCC,SMARCA2,CELF2,ANK2,FAM107B,PCYT1B,IRX1,MYRF,TACC1,TGIF1,ID4,TCF4,ATXN7L3,NR2F2,EHBP1,CCND2,BMP4,DNMT1,NKX2-1,GRK5,MPZ	cisbp__M1419
NEUROD1(+)	NEUROD1	3.88374	SSTR2,RGS4,HEPACAM2,NKX2-2,SCGN,SCG3,PROX1,MIR7-3HG,RAB26,PTPRN,ARX,GHRL,C12orf75,CXXC4,COL12A1,CAMK2B,AMPH,VWA5B2,INSM1,IGFBPL1,ABCC8,SEZ6L2,CA8,PCSK1,PCSK2,NRXN1,CHGB,GNG2,PPP1R1A,CPE,CFC1,ACSL1,KCNMB2,OLFML3,GABRB3,KCNH6,CELF3,DUSP23,PGAM2,CADPS,TUBA4A,KIF1A,RUNX1T1,BACE1,DCX,ST6GALNAC5,CDC42EP3,ELAVL2,GPBAR1,MLXIPL,MAFB,MAPRE3,HES6,LINC00643,RGS17,DNAJC12,RAP1GAP,ATP2A3,DDC,MAP1B,SLC7A2,PCBP4…	cisbp__M5228
NEUROG3(+)	NEUROG3	1.33299	KLK12,GADD45G,MFNG,RNF186,INSM1,CBFA2T2,NHLH1,NKX2-2,SULF2,CHRNA1,POU2F2,HECW2,GALR1,CELA3B,ELAVL2,CBFA2T3,RPRM,NEUROD1,SERPINI1,SOX4,SNAP91,DNAJC12,CRYBG3,SSTR2,CLDN18,RGS4,PHYHIP,MFAP4,ARHGAP9,SCG2,IGFN1,HEPACAM2,PCSK1,PABPN1L,NKAIN4,TMEM184A,KCNJ16,CADM2,SETBP1,MYCL,BICDL2,ABCC8,PTPRN,RAB26,SLC2A12,CACNA1A,GCK,PEX5L,DACH2,ELFN1,CAMK2B,AMPH,ARHGAP6,HPCA,RNF165,ESRRG,KIF1A,CELF3,PCBP4,RUNX1T1,BR…	cisbp__M5228
NFE2L2(+)	NFE2L2	3.18056	LMO7,TPM1,WDFY3,COL18A1,HSPA12A,RNF10,RRBP1,AGRN,CLDN15,DLC1,JUN,DNAJC3,KCNH8,EPSTI1,LYRM9,MARCKSL1,NPEPL1,PTPN14,PPL,DDHD1,MAVS,CDC42BPA,WWC2,PHACTR2,EDN3,BAIAP2L1,LAMA5,EDN1,C21orf62,CCDC186,RAB11FIP1,SEMA3E,EEA1,DCDC2,ABCA8,REV1,KIF1B,TNNC1,P4HTM,UTRN,INPPL1,GALNT5,ZNF704,SYDE2,MSH6,RND3,KLK10,GOLGA2P7,ALCAM,GPR155,FAM189A2,PARD3,STK32B,FGFR3,IQGAP2,FOXC1,UNC45A,ZNF236,GADD45B,SYTL1,EPS8L2,SNH…	transfac_public__M00517
NFIA(+)	NFIA	3.20507	NFIB,ZFP36L1,FOXP2,RNASE1,BCL11A,MOB3B,SULT1E1,TPD52L1,NR2F2-AS1,CFI,VIM,CDH2,SOX2,AR,CD9,CHST9,NCAM1,MIR99AHG,LAMB3,TXNIP,HIF3A,CYTL1,ANGPTL1,CLIC6,S100A14,LRRC75A,THRB,AHNAK,RUNX1,COL3A1,DST,ANXA2,MEG3,ROBO3,SEMA3E,IGFBP5,MAP2,CAPG,COL1A1,RBMS3,NR3C1,NPNT,STAT3,BMP3,ELF5,LURAP1L,EGR1,S100A10,SLITRK6,FAT4,KLF5,PDE3B,CALD1,NECTIN4,SEMA6A,ADAMTS6,TRPS1,TSPO,CNTN4,LRRC17,PIK3R1,NUAK1,PALMD,CCDC68,E…	jaspar__MA0119
NFIB(+)	NFIB	3.4605	RNASE1,NFIA,VIM,SOX2,ZFP36L1,PDE1A,BCL11A,KREMEN1,NR2F2-AS1,CYTL1,CD9,MAP2,MAGI3,PALLD,CXCL14,MECOM,S100A10,MIR99AHG,NPNT,EGR1,AQP4,IGFBP5,NCAM1,MOB3B,CREB5,LMO4,CALD1,CCDC68,UCP2,ADAMTS6,TRIL,MEG3,BMP3,BCL11B,AHNAK,TNS1,GLCCI1,NRBP2,SOX21,CCND2,SCUBE3,LAMA5,SSBP2,KLF6,MIR100HG,EPSTI1,ZBTB20,PHACTR2,SEMA3C,LURAP1L,NEDD9,COL1A1,AR,ADGRL3,VEPH1,RGS7BP,SCN9A,PLXDC2,ADAMTSL1,SEMA3A,NR3C1,C20orf194,ST…	hdpi__NFIB
NFIL3(+)	NFIL3	3.73206	MNX1,KLF15,ARL4C,PIM3,HOXA4,UBALD2,DDR2,FENDRR,HES4,HHIP,NKX2-1,DUSP1,ID4,STXBP6,HSPH1,C17orf58,MEIS3,IRX1,KIF11,LINC00837,LMO7,RND3,YBX3,PTCH1,NR2F2,JADE1,CTCF,WWC2,JUND,MAFF,CD36,VLDLR,SAMD11,PNMA6A,TBX5,SULF1,SIPA1L2,NFIL3,OSBPL6,SGO1,BRI3,KLF4,CDKN1C,MYCN,WEE1,DACT1,HNRNPAB,FAM171A2,SLC25A33,PCDH9,SYDE2,SNTB2,CITED2,RHOB,CDYL,PTMS,GDF6,ZDHHC1,TRNP1,FBRSL1,CCDC61,ID1,KRT8,PPP1R14C,BASP1,GATA4,…	cisbp__M0293
NHLH1(+)	NHLH1	3.18095	USP18,GNG8,SUSD2,MFNG,TMEM61,BICDL2,WSCD1,IGFN1,PHYHIP,NEUROG3,ELAVL2,CLDN5,EYA2,SIT1,GALR1,PAX4,INSM1,NEUROD1,SULF2,COL12A1,PRDM1,TRIM9,POU2F2,CADPS,MFAP4,SCGN,RUNDC3A,CAMK2B,PSTPIP1,NEUROG1,SGCA,APC2,TOX,MOXD1,AMPD3,DMRTB1,KL,RGS16,FOXP2,PROX1,CCDC88B,RNF165,CDH12,OLFML2B,C12orf75,KLK12,GFRA1,CELA3B,NHLH1	cisbp__M5012
NKX2-1(+)	NKX2-1	2.78782	PTMS,IGFBP7,IRX1,IER5L,ID4,JUND,CDKN1C,LMO2,BASP1,FBLN1,BAMBI,MARCKSL1,YBX3,ID1,CTU1,FBRSL1,LIMCH1,ADD3,SP5,BTG1,ETV1,ZNF503-AS2,CITED2,SPARC,CTNND2,ARID5B,RFNG,ZNF503,RHOB,SHH,LMNB1,CADM1,NETO2,TGIF1,C12orf75,GAL3ST1,SLC25A28,MMP2,SNTB2,CRH,FAM107B,MDK,CELF2,MXD4,WEE1,NUDT4,INO80,NR2F2,RCAN1,ABCA7,BTBD17,CKB,KRT8,SLC10A4,PKDCC,TPM2,SOCS2,HHIP-AS1,WFDC2,TMEM245,FGF20,MYRF,FRAT1,IGDCC3,ZNF827,SLC4…	cisbp__M1087
NKX2-2(+)	NKX2-2	2.64129	PROX1,PTPRN,NRXN1,PCSK1,VSTM2L,KCNH6,C12orf75,INSM1,RAB26,AMPH,ARX,KCNJ6,DDC,CELF3,CHGA,VWA5B2,CXXC4,PCSK2,TAGLN3,ST8SIA3,SMIM6,COL12A1,ELAVL2,CACNA1A,RGS17,PCBP4,CRMP1,KCTD12,NHLH1,MAPRE3,TMEM196,RUNX1T1,SV2C,TOX,SCG5,KCNJ3,CDC42EP3,MAP1LC3A,FGF14,SNAP25,CELF4,SETBP1,KCNK16,ABCA5,C1QL1,ELAVL4,VPS37D,INHBA,PRDM12,KL,RASA4B,BTBD17,PPP1R17,PRUNE2,MTURN,RIMS2,GNG8,ABHD15,KCNMA1,PAK3,AP3B2,ROBO1,DACH…	cisbp__M1059
NR2F1(+)	NR2F1	2.71565	TBX5,DDR2,NRP2,WNT2,NR2F1-AS1,HOXA5,PDE5A,PDGFRA,ZEB2,TBX5-AS1,HHIP,CDH11,BNC2,COL1A2,TPM2,HOXB4,EMP3,FN1,FHL1,SULF1,FLRT2,HAS2,TBX2,MEIS1,EDNRA,LRRC17,FBN1,COL3A1,MYC,HOXB3,OSR1,ZEB1,TBX3,ZFHX4,MAF,CCDC80,FLNC,DACT3,HOXB6,CNTFR,MMP2,COL1A1,TCF4,ADGRA2,HOXA4,PITX2,DNM3OS,DOK5,ARHGAP6,TAGLN,HOXB2,PLPP3,RNF152,PGF,BDNF,RFTN2,HOXA2,CHST8,SHOX2,COL21A1,DNM1,SFRP2,SP5,SLITRK6,IRX1,HOXC4,RIMS1,C1orf61,…	tfdimers__MD00281
NR2F2(+)	NR2F2	2.34528	ISL1,CRH,ARL4C,WNT5A,LMO7,DST,GUCY1A2,GFRA1,OSBPL6,LMO4,SHH,IGDCC3,ANK2,GOLIM4,SYDE2,KRT8,SEMA3D,DSP,SEMA3A,KRT18,TBX3,SOX4,DPP6,MID1,SCUBE3,ID1,BAMBI,MAP2,NR2F2-AS1,GPC6,PROM1,SERPINE2,LBH,FBXO17,P3H2,FAT3,GYPC,ID4,TCF4,KLF5,WNT7B,OSR2,ZNF608,MMRN1,AKAP12,CTSH,LRRC32,SMAD9,NRCAM,ALPL,CYTL1,STXBP6,NMU,NUAK1,SULF2,RBMS3,MAN1A1,PCDH9,IQGAP2,GDF6,GADL1,PLCB1,NRXN3,STK3,COL18A1,MIR100HG,RBM20,PDPN,EP…	yetfasco__YJL110C_2133
NR3C1(+)	NR3C1	2.6598	FBN2,NOVA1,SERPINE2,PALMD,VGLL1,JUN,EDN3,LAMB3,HIF3A,FAM189A2,IGFBP5,FRMD4B,VEPH1,TLCD2,AHNAK,ARFGEF3,GRHL1,LYRM9,KREMEN1,CLIC6,PERP,SUSD4,DDX3Y,ANXA2,ABCG1,PTPN14,TNNC1,TOX,BCL11A,NR2F2-AS1,EGR1,CCDC68,MIR205HG,TPM1,CALD1,RBMS3,MIR99AHG,PHACTR2,NFIB,ADAMTS5,CDC42BPA,MUC1,NFIA,GDF15,SSBP2,DDX60L,EHF,ELF5,SPTSSB,CSGALNACT1,NCAM1,TWIST1,KIAA0319L,ABCC3,RASSF9,NEDD9,ZBTB20,TRIM2,FOXP2,KRT4,SLITRK6,A…	tfdimers__MD00525
NR4A1(+)	NR4A1	1.42657	FOS,BTG2,NR4A3,MEG3,LYPD6B,NFIA,SPRY1,RORA,ATF3,PTPN14,CNTN6,CNTN4,KLF6,NCOA7,FSTL5,SIX1,GABRA1,DPYD,BMPR1B,LRRC4C,ADAMTSL1,PART1,SSBP2,RNF150,LNX1,ADGRB2,LYRM9,SOX5,CDH10,SETBP1,GRHL1,TRPS1,MET,DLG2,NEDD9,PNMA2,MIR99AHG	cisbp__M5686
NR4A2(+)	NR4A2	1.96956	EHF,ISL1,NR4A1,MEG3,CYTL1,METTL7A,TNFRSF19,GCNT1,HIF3A,BTG2,C19orf33,C3orf14,GUCY1A2,ZNF385B,MEG8,CDH2,ELF5,STK17B,SOX5	taipale__NR4A2_full_TGACCTTTAAAGGTCA_repr
ONECUT2(+)	ONECUT2	3.1543	SLC18A1,PEX5L,RIMKLA,FFAR2,NKX2-2,KCNB2,MIR7-3HG,ZBTB16,POU2F2,ARX,ST8SIA3,SCG2,TTLL7,STMN4,DNAJC12,CADPS,MAFB,VWA5B2,SCG3,RGS4,PROX1,C1QL1,FBXO32,GABRB3,RAP1GAP,GABBR2,GNAO1,CHGA,NRXN1,IGFBPL1,SSTR2,VSTM2L,C12orf75,RAB3B,LOXL4,IFFO2,LINC00643,GPBAR1,INSM1,RIMS2,ACSL1,PPL,PCSK2,MGAT4C,PCBP4,KCNJ6,COL12A1,PCSK1,MAP1B,NEUROD1,KCNMB2,BEST3,PRDM12,KIF19,KDM4B,PPP1R17,ELAVL2,SRRM4,LINGO1,CRYBA2,ST6GAL…	transfac_pro__M03829
OSR1(+)	OSR1	0.807768	PCDH7,MEIS2,HAS2,NR2F1,SVEP1,CHST15,GATA2-AS1,FENDRR,GPC3,AK4,PITX2,SEMA6A,PTCH1,TCF21,GPC6,RSPO2,PTPRD,DNAJB1,DIAPH2,FAT4,FLNC,SATB2,SGK1,MSX1,ZFHX4-AS1,TCF4,TAC3,IER5L,HEG1,TP63,SEMA3A,DST,SOX11,LRRC17,CALD1,NRXN3,MYCN	transfac_pro__M07948
OSR2(+)	OSR2	2.10074	ISL1,CTSH,SEMA3E,SLITRK5,RNASE1,NR2F2,STK3,ADAMTSL1,ABI3BP,WNT5A,PCDH9,APBA1,RBMS3,CDH8,AHNAK,MID1,KLF5,PDPN,AARD,TRIM36,CRTAC1,AFAP1L2,CADM2,NELL2,TAGLN,MAP2,GABRE,CA10,TBX3,SCN7A,ARPP21,TFAP2A,ANK2,LGALS3,LMO4,GPR87,OTX1,PLEKHA5,GOLGA8N,ABCC9,SIGLEC11,GUCY1A2,OSBPL6,NR2F2-AS1,KANSL1L,GSC,OVCH2,LINC01197,OSR2	transfac_pro__M05539
PAX3(+)	PAX3	3.52439	ZEB1,SALL1,POU4F1,NEUROD4,POU3F2,DLL1,HEG1,CHL1,ZIC1,RNF165,PAK3,WNT5B,TSPAN11,ELFN1,HOXB6,PRDM13,PDLIM3,OLFM1,SPSB4,MAMDC2,MIR9-3HG,IGLON5,CUX2,NEUROG2,OTOF,SCRT2,HOXB7,HES5,EPHA3,NTNG2,TFAP2B,NTN1,CCDC140,PAX3	taipale_cyt_meth__PAX3_NTAATYGATTAN_eDBD_meth
PAX4(+)	PAX4	2.55235	NEUROD1,RAB26,SSTR2,RGS4,MLXIPL,FFAR2,NKX2-2,SCGN,CHRNA1,HSPA2,IGFBP3,RASA4B,ELAVL2,MIR7-3HG,FBXL16,BRINP2,A1CF,HEPACAM2,CHGA,PHYHIP,LINC01586,SUSD2,MFNG,UNC13A,INSM1,TCERG1L,PCSK1,HES6,KCNJ3,GCH1,KCNK16,USP18,CA8,LINC00643,NHLH1,VWA5B2,GNG2,RASSF6,CDH4,GCK,NEURL1,CRYBA2,VSIG8,OLFM1,NEUROD4,QPCT,CACNA1A,ST6GALNAC5,CNIH2,CAMK2B,LRRC55,KIF1A,SMIM6,TUBA4A,CXXC4,NEUROG3,PNMA2,SNAP25,AK5,BTBD17,IGFBP1…	flyfactorsurvey__Rx_Cell_FBgn0020617
PAX6(+)	PAX6	2.78398	TAC1,AK1,PBX3,SGIP1,SLC4A10,RMST,DACT3,KCNB1,EPHB1,ISLR2,ZNF536,XPR1,TSHZ2,POU3F2,VPS37D,FOXG1,RBFOX1,GAP43,PRKCB,TIAM2,SEMA6D,MPPED2,NEFM,MEIS2,ITGA8,PHYHIPL,ANKRD44-IT1,TENM1,PPP2R2B,ANKS1B,SOGA3,SYT4,NFASC,TMEM119,CNTN3,BRINP1,NOVA2,CCDC177,DNM3,SNPH,MPP3,TCERG1L,DENND5B,A2M,CCDC184,CLVS2,ADORA1,SEMA5A,PID1,FBLL1,PCDHB6,NLGN4X,PCDHA12,CDC42EP3,GJD2,TSPAN7,PPFIA2,OSCP1,GRM3,REEP1,FAT4,LRRN3,RPS…	taipale_cyt_meth__PAX3_NTAATYGATTAN_eDBD
PAX7(+)	PAX7	2.13572	OSBPL6,TBX3,LCP1,BHLHE40,MSX2,WNT5A,HORMAD2-AS1,SYTL5,ADGRG2,MPPED2,PCDH9,ISL1,FRAT1,PHLDB2,UNC13B,SLC16A3,SH3GLB1,DCLK2,BAMBI,ANK2,SIPA1L2,NRXN3,SMAD9,PAX7	flyfactorsurvey__prd_FlyReg_FBgn0003145
PAX9(+)	PAX9	1.22391	CHST9,TP63,SERPINI1,MIR205HG,SULT2B1,PART1,VIT,WNT4,LNX1,HS3ST1,LFNG,ROBO1,CAV1,CH25H,SV2B	cisbp__M3727
PBX3(+)	PBX3	5.21589	NTM,TAC1,PRKCB,PAX6,TSHZ2,LRFN5,PPP2R2B,MYT1L,FAIM2,DNM1,ISLR2,MPPED2,RBFOX1,CLVS2,SGIP1,MEF2C,SLC4A10,RMST,NEFM,GAP43,TUBB2A,DACT3,KCNB1,SOGA3,TCF19,DCLK1,FAM13C,MXD3,BRINP1,SCG2,NFASC,FOXG1,RIMS4,TMEM119,BHMG1,SMIM18,SETBP1,LTBP4,SCN3B,BUB3,PAK3,JPH4,BTG3,CENPA,SEMA5A,SEZ6L2,RGS17,CCDC177,FAM83D,ARHGAP11A,SV2B,ANKRD12,PCDHB6,ATP2A3,CCSER1,SKA2,GJD2,PLXDC2,ROBO1,STMN4,KIF23,DCLK2,FLRT2,GNG3,ZEB2…	swissregulon__sacCer__HAP5
PEG3(+)	PEG3	1.24029	UTRN,ITPR1,LAMA3,PRNCR1,FILIP1L,PLCB4,DPP6,PKDCC,IGSF9B,COL12A1,FAT1,GOLGA8B,PTPN13,SDK2,FREM1,GOLGA2P5,RASGRP3,LIFR,SMARCA2,CD36,PLPP3,ADGRG2,SVIL,CDH12,ZSWIM6,REV1,WNT5B,SOX6,EPHA6,MAPK10,SORBS2,RGS16,DAB2,CD200,IFFO2,CTIF,HS6ST3,ADAMTSL3,IL12A-AS1,ZXDC,LINC01445,TRPV4,CTBP1-AS,GNAL,MYO16,UNC5D,SEMA5B,ZNF485,ATP8B4,ANXA9,ID2-AS1,NTRK1,LRRC37A6P	transfac_pro__M06834
PHOX2B(+)	PHOX2B	3.7135	CRABP1,NEFM,GAP43,PLP1,HOXB8,HAND2,ITGA4,ZC3H4,LINC00682,TFAP2B,GAL,PIPOX,CHST8,POSTN,TLX3,DACT3,HOXB1,DLX2,PLXNA4,TBX2,MAB21L1,HAND2-AS1,HOXD3,STMN2,PTPRR,ZNF536,TM4SF4,INA,ZEB2,FAIM2,CDK5R2,GDAP1L1,DBH,SH2B2,TIMD4,HOXB2,FAM89A,PHOX2B	homer__YTAATYNRATTA_Phox2a
PITX1(+)	PITX1	3.61193	MNX1,NBL1,PHLDA1,BEX5,RRBP1,FN1,CDH6,TSHZ2,PCDH19,PKIB,DSC2,PLPP3,TOX3,TAC3,ANGPT2,NUDT4,ALPL,ZNF503,HOXB4,ZNF503-AS2,HAS2,SERPINA1,PTPN14,HOTAIRM1,CCDC61,PROM1,HES6,DHRS3,EFNB2,SORBS2,MYLIP,PRKG1,SP5,SYT17,G0S2,HOXA1,VCAN,IGDCC3,CCER2,KLF4,FBLN1,GADD45A,CUX2,DCDC2,HOXC4,SMOC2,DLL1,ZFP36L2,SOX2,KRT8,SKAP2,VTN,SHH,PRICKLE2,NHS,KRT18,LY6H,LINC01091,HNRNPAB,SENP3-EIF4A1,LINC00261,DAB1,SEMA3C,HOXA2,I…	transfac_pro__M01484
PITX2(+)	PITX2	2.13073	LMOD1,ACTC1,GATA3,CROCC,TMEM88,NRP2,DUSP2,SHOX2,DOK4,HOXA5,OSR1,SFRP1,SPRY4,DDR2,MSX2,NKAIN3,FLJ31356,NR2F1,EDNRA,MYRF,KLHDC8A,TMEM255B,GRIK2,LINC00501,CNN1,RUNX1T1,FENDRR,PITX2	cisbp__M0858
POU2F2(+)	POU2F2	2.9277	PCSK1,CHGA,KCNJ6,DDC,SLC18A1,NFASC,BRINP2,SCGN,SCG2,MIR7-3HG,MLXIPL,VSTM2L,SV2C,COL12A1,RAB26,NKX2-2,RUNX1T1,TMOD2,GABRB3,HECW2,DACH2,CDH4,PEX5L,ATP8A1,PTPRN,FFAR2,CADM2,RGS17,ERICH5,NEUROD1,MAPK10,PHYHIPL,FGF14,C15orf48,HSPA2,ERICH3,VWA5B2,CLDN5,INSM1,KCNMB2,NRXN1,SNAP25,CADPS,ONECUT2,RNF139-AS1,SCN3A,C1QL1,AMPH,KIF1A,LINGO2,RTN1,RUNDC3A,S100B,GPBAR1,NHLH1,NAP1L3,CACNA1A,MAP6,STMN2,MIAT,HEPACAM2…	cisbp__M1240
POU3F1(+)	POU3F1	3.04719	PCDH8,DISP2,ELMO1,DIO2,LRRC4C,CADM2,FABP6,PDE3A,NELL2,AKR1C1,CCDC184,LHX8,PDK4,JPH4,MAP7D2,POU3F3,OPRM1,SMPD3,SLC4A10,ADARB2,HECW1,TMOD2,ELFN1,PDCD6IPP2,NPY1R,CDH8,NRSN1,EPHA5,SLITRK4,ABLIM3,DCC,DPY19L2P4,DNER,GAP43,PTPN5,ZNF804A,SV2A,POU3F1	transfac_public__M00138
POU3F3(+)	POU3F3	3.20623	DCC,NCAN,MYT1L,DLX5,LINC00461,LHX8,DLX6-AS1,PTPN5,RUNX1T1,DLX2,GAP43,RTN1,TUBB2A,ELAVL2,C1orf61,ZNF804A,ZNF536,MN1,BCL11B,SYT14,SV2A,AKAP6,LRRN3,POU3F4,PCDH10,FEZ1,CRMP1,ELAVL4,CELF4,GPM6A,FOXG1,DCX,GLRA2,NTM,PPFIA2,GDAP1L1,ATCAY,PTPRO,VSTM2A,STMN2,DCLK1,MEF2C,BCL11A,SYT1,CSRNP3,DACT3,GALNTL6,STMN4,SNAP91,NOL4,CADM2,EPHA5,LRRC7,CELF5,RAPGEF5,SCN3B,MAPT,ST8SIA1,PGM2L1,DLX1,CEP170,MAP1B,CNR1,NRP2,G…	transfac_pro__M03813
POU3F4(+)	POU3F4	2.4311	C1orf61,LINC00461,TUBB2A,FEZ1,MEF2C,MYT1L,DLX5,TAGLN3,NCAN,STMN2,GPM6A,GAD1,SOX2-OT,MPPED2,MYT1,ATCAY,FOXG1,MAP1B,INA,SYT1,LRRC7,RTN1,DCLK1,GAP43,PAK3,CELF4,GRIA2,VSTM2A,CEP170,DLX6-AS1,MN1,DCX,CNTFR,RAB3A,SIAH3,SLC6A1,JPH4,TUBB3,ELAVL2,PCDH19,GDAP1L1,FAIM2,CCSER1,SOX11,MTSS1,CRB1,AKAP6,ELAVL4,TUBB4A,CTNNA2,GDAP1,CCDC184,POU3F3,GLRA2,ACTL6B,PHACTR3,MAP2,TSHZ2,STMN4,DPF1,MIR124-2HG,RUNDC3A,RUNX1T1…	homer__ATTTGCATAACAATG_OCT4-SOX2-TCF-NANOG
POU4F1(+)	POU4F1	2.26246	CDH6,FILIP1,CHL1,NTNG1,PCDH10,HRH2,PRICKLE2,EBF4,DPP6,SEMA3A,ALPL,POU3F2,ZBTB16,CD7,FER1L4,SDK2,PROM1,NRG1,SOX5,LYPD1,B3GALT1,IGDCC3,GGT1,RNF165,SMIM6,TSPAN2,CNR1,HTR2C,VEGFA,POU4F1	taipale_cyt_meth__POU4F1_NTGCATWATGCAN_eDBD_repr
PROX1(+)	PROX1	2.66143	CACNA1A,MIAT,NRXN1,CPE,ASCL1,NNAT,KLK11,CXXC4,GRP,SRRM4,LINC00261,DUSP26,RUNX1T1,CADPS,CBFA2T2,CHGB,MAP1B,BACE1,MAP1LC3A,CRMP1,PEX5L,IGFBP5,RGS17,MEIS2,ELAVL4,BEX5,C12orf75,PGAM2,PRUNE2,LYPD1,BAZ2B,LINGO1,AP3B2,TAGLN3,GPBAR1,PCSK1,NOL4,UNC80,DTNA,SNAP25,BEST3,PCDH17,SIT1,NBL1,TCEAL7,ELAVL2,PNMA2,NYAP1,TUBA1A,ZBTB16,POU2F2,MLXIPL,TXNIP,CKMT1B,PSD,GCK,SYT1,LINC-PINT,OLFML3,CADM3,DUSP10,HRAT92,SP6,P…	hocomoco__PROX1_HUMAN
PTF1A(+)	PTF1A	1.5116	WNT5B,SLC6A8,ELFN1,PDLIM3,KIRREL2,ZIC1,CCDC140,NTNG2,DLL1,HEG1,ZEB1	flyfactorsurvey__Fer1_da_SANGER_10_FBgn0000413
RFX1(+)	RFX1	3.08123	PARD3,RGS12,PDZD4,SCRT2,NUDT4,KIF3A,RFX1,PIM1,ITGB8,PDZRN4,SMARCA2,CAST,DHRS3,WNT7B,TMEM161B-AS1,CITED2,AKAP9,TNFRSF19,ANGPT2,PCSK1N,HLA-B,MARCKSL1,SP5,ZDHHC1,SOX11,MACF1	cisbp__M1532
RFX4(+)	RFX4	3.98606	CADM3,ANKS1B,ARG2,NTM,LRRC4B,PCDH8,NRSN1,ELMO1,PHYHIPL,CNTN2,ZEB1,THY1,ATP1A3,SNTG1,PDE3A,GOLGA7B,DSCAML1,ELAVL3,SYT1,MIR124-2HG,PTPRO,AMER2,JPH4,C1orf61,APC2,L1CAM,MAPT,EEF1A2,SLC6A1,PACSIN1,CNIH2,GBX2,NRXN2,SMIM18,HS6ST3,GPM6A,CHD5,SYT10,MPPED2,GRIK5,OPCML,PPFIA2,GABRB2,GPR85,RFX4	transfac_pro__M04724
RFX6(+)	RFX6	0.174692	DPP6,DTNA,ADGRG2,HMGA2,DAB1,IGFBPL1,ID2,ADD3,TSHZ1,CEP41,MIR31HG,SORBS2,LAMB1,HSP90B1,KRT8,EFNB2,DZIP1,CADM1,CNR1,TPPP3,TSPAN2,TNFRSF19,LRRC4B,AGPAT4,CTNNA2,RGS16,MBNL3,ADAMTS1,DHRS3,KIF3A,NDUFA4L2,CAMK2B,ARID5B,TMEM196,CHL1,LINC00643,SLIT2,DAB2,PHACTR2-AS1,XPR1,IGSF9B,PTPN13,TMCC3,FKRP,PPP1R17,TNKS2,NEURL1,FAM184A,CCNF,PCSK1N,CEP126,SVIL,CSRNP3,PKIB,CERS1,SYNE2,TAGLN2,ARHGAP6,UHRF1,OSBPL6,CADM3,…	hocomoco__RFX2_MOUSE
RORA(+)	RORA	2.19801	GOLGA8A,BHLHE40,SLC2A1,PFKFB3,PTPRD,ADGRV1,SLC7A2,SLC16A3,PROM1,SOX5,ALPL,CCNL1,MFSD14C,PRICKLE2,HELZ,BDP1,ROBO2,VEGFA,PFKP,FIRRE,MBTD1,TTLL7,UACA,TCF4,TMEM131,KMT2C,FNBP1,ZNF608,DGKH,MAP2,WNT5A,KIAA0895L,PGAP1,ERRFI1,GABRB2,PLCB1,TMEM161B-AS1,NRXN3,GABRA1,DTNA,CACNA1H,CDON,MIR100HG,SNIP1,MACF1,MEIS1,KLHL3,SPRY1,SULF2,PARD3,GREM2,DHRS3,GPC6,TSHZ1,WDFY3,ZBTB20,CDH2,BTAF1,RNF150,DUSP4,MACC1,LBH,CCN…	cisbp__M6455
RUNX1(+)	RUNX1	2.49247	NBAT1,NFIA,EPN3,GLIS3,CEBPB,TRIM2,KLC3,MACC1,TMEM184A,PLCL1,HIPK3,GNG12,ITGA1,AGR3,OGT,GPRC5A,SBF2,STIM2,FXYD3,TMEM150C,STX19,CLDN10,BCL11B,ARAP2,FGF12,DNAH7,CALD1,TLL1,ANXA1,NPW,FBN2,KLF4,FAT1,KLHL24,NUAK1,CD44,YBX3,RAB27B,SPAG1,ADCY2,IRAIN,COL6A1,EHF,CDC42BPA,F3,ATF3,NECTIN4,NFE2L2,GABRA1,ZNF467,OPRK1,RGS7BP,RASSF9,CCDC122,NEGR1,STK3,SRGAP1,NLGN1,AHNAK,PALMD,PLEKHA5,SPDEF,MET,ZNF608,KIAA0040,EG…	jaspar__MA0242
RUNX3(+)	RUNX3	2.81943	ADGRG2,LCP1,GATA2,PARVB,HAVCR2,SPP1,DDC,RGN,IRX6,TDRKH,SRGN,ATP11A-AS1,PDE4A,CXCR4,RAC2,KCNQ4,CLCNKB,MAT1A,PCDHGA7,ITGA4,ZC3HAV1L,GPR183,RUNX3,SLC18A2,ARHGDIB,ADCYAP1,CDH4,P2RX1,FCER1G,LAMTOR5-AS1,TYROBP	cisbp__M6459
SALL1(+)	SALL1	0.422527	NPAS3	flyfactorsurvey__salr-F3-5_SOLEXA_FBgn0000287
SATB1(+)	SATB1	2.1319	KDM5B,BAZ2B,DLX2,KDM4B,NXPH1,SRGAP3,TCF4,SOX4,ZNF827,CHD6,DHRS3,ITPR1,VCAN,RICTOR,EP300,AQP7,GATA2-AS1,C1orf61,P4HA1,SOX2-OT,SOX6,VEGFA,ABCA1,CDH6,ID2,KIAA1671,GABRA3,LMNA,MEIS2,SST,CASC15,NRXN3,EPHA4,HELZ,EPB41L5,KLC1,GOLGA8A,ANK3,SOX11,CCND1,SLIT2,ATCAY,SYT6,CADPS2,ACTL6B,ELAVL3,DNAH7,SVIL,DUSP4,LRAT,DACH2,BCL11A,SHH,NRG1,KANSL1L,FOXO1,CXCR4,KLHL32,FREM1,SATB1,MECOM,WWC2,SMAD9,ID4,CCND2,LINC004…	transfac_pro__M03564
SCRT1(+)	SCRT1	1.64634	SOX2-OT,PDE1A,NCAN,TUBB3,CTNNA2,DLX6-AS1,NR2F1,AMER3,CRB1,AMER2,MDGA2,SLCO5A1,PTPRR,ADGRB2,FHOD3,GPRIN1,CPLX2,ARX,NCKAP5,NEURL1,TUNAR,NALCN,MIR124-2HG,NRXN1,TNIK,ARG2,GRIN2B,L1CAM,MIR9-3HG,GRIK3,ELMO1,LINC00461,PHACTR3	cisbp__M4818
SCRT2(+)	SCRT2	0.143751	LINC00461,PAK3,PPFIA2,LHX8,MIR124-2HG	flyfactorsurvey__dei_da_SANGER_5_FBgn0000413
SETBP1(+)	SETBP1	1.66579	FGF12,GALNTL6,TWIST1,RAB26,NR3C1,KLF4,ZBTB7C,ELAVL2,SYT6,RBMS3,KL,RUNX1T1,ZNF804A,TOX,ATP2B2,PPFIA2,COL6A3,KCNT1,SETBP1,NEUROG1,NKX2-2,POU3F4,OSR1,SNAP25,LRRC4C,NR2F2-AS1,PTPRD,PBX3,NR4A2,SCRT2,FBN1,FOXG1,DDN,VSTM2L,MAP1B	cisbp__M0130
SIX1(+)	SIX1	2.62732	DDC,GRP,SOX1,MSC-AS1,DPYSL3,CACNA1A,NR0B2,PCSK2,MSC,PLPPR2,NRXN1,BIK,ELAVL3,FKBP4,CHN2,PHACTR3,SMIM22,FBP1,BTG1,SLC16A11,CALCB,TOX3,DUSP4,HOXB2,CA8,NARS2,JUNB,PKIB,AQP3,SYT1,NXPH4,ROBO1,RASSF6,KLF4,RALYL,NEB,CBFA2T3,KCNJ16,PLP2,CDC42EP3,CRMP1,MUC2,SPRY1,SEZ6L2,SALL1,SIX2,KCNK3,TMEM205,CNKSR3,SRRM4,NPTX1,EPN3,PRUNE2,TXNIP,HS3ST1,SIT1,KCNMA1,PGM2L1,RIMS2,KCNH6,PERP,ADGRA1,LOXL4,NRP1,NDRG4,CHAD,NRIP…	cisbp__M0937
SIX2(+)	SIX2	2.01932	TP63,MUC2,PRKCB,SLITRK6,GFI1,HES6,TFAP2A,SOAT2,CHST9,SPRY1,SIX1,SLC2A12,GRP,SEMA6A,TSPAN8,ARHGEF37,TBX1,DPYSL3,CNKSR3,RASD1,LINGO2,EYA2,SIX2	taipale_cyt_meth__SIX3_NSSTATCRYN_eDBD
SMAD9(+)	SMAD9	1.86559	GHRH,ADAM28,LMO7,GABRE,LIMCH1,NR2F2,PDE7A,CCNA1,WNT5A,PHLDB2,TBX3,PCDH7,GFRA1,GRIN1,BAMBI,GOLIM4,CACNA1A,MFSD14C,MIAT,DOK4,P4HA1,STARD9,CEP170,DPP6,ADD3,GATA2-AS1,FGF14,ITPR1,HELZ,MEIS2,PAX7,VCAN,GATA3,GATA2,EBF3,SEMA5A,SLC16A3,SOX4,TCF4,CDK5RAP2,SATB2,SMAD9,MSX1,SLIT2,FENDRR,HOXC4,BTAF1,NRG1,FOXB1,CNR1,SULF2,EPHA4,SAMD11,ZNF503,CAMK2B,MCM10,WNT7B	cisbp__M2329
SOX1(+)	SOX1	2.56991	DDC,RGS7,GRP,SCG2,MIAT,RBFOX1,INSM1,SYT1,TAGLN3,SIX1,SLC18A1,HOXB5,CADPS,CACNA1A,SLC16A11,SYT7,KCNMA1,MGAT4C,TNFAIP3,PRSS12,PRUNE2,SCN3A,SRRM4,RPRM,KIF5C,SMAD9,PDLIM3,AMPH,LINC-PINT,NDRG4,KCNH6,ONECUT2,ST8SIA3,KCNJ6,ERICH3,GPM6A,KCNB2,PKIB,NDUFA4L2,HOXB-AS1,NEUROG1,GHRH,RASGEF1B,ST18,B3GALT5,MAP1LC3A,CMYA5,KCNJ16,CACNA1D,RAI2,ZBTB16,NAV3,RALYL,PEX5L,PCSK1,DNER,LRRN3,PCSK2,ADAM28,KCNMB2,ROBO1,TMEM…	dbcorrdb__POU5F1__ENCSR000BMU_1__m1
SOX10(+)	SOX10	4.78169	PLP1,CDH19,LINC01198,SH3TC2,COL11A2,SLIT3,CRABP1,ITGA4,S100B,SLC26A9,ACTN2,AJAP1,TTYH1,POSTN,PGC,EMP3,ALDH1A3,CALB1,MIA,CCDC141,SLIT1,IGFBP6,MPZ,PHOX2B,TTC39B,NPR3,CHURC1-FNTB,HOXB-AS3,PRNCR1,NKAIN4,TLR4,MBNL3,CDH6,ACY3,PLCB4,AIPL1,ITGA11,ZEB2,STS,CEACAM21,STRA6,HAND2,PCAT1,PCDH11X,HDC,SERPINB6,LINC00511,TESC,RFTN2,ASIC1,TIMP3,FGF20,LDB2,SHISA2,LINC00682,ANGPT2,ETV4,CLEC4G,SLC8A3,SH3YL1,CARD6,DHR…	taipale_cyt_meth__SOX10_AACAATNNNNNNATTGTT_FL_meth
SOX11(+)	SOX11	2.66627	C1orf61,MYT1L,MEF2C,SOX4,DCLK1,FEZ1,CSRNP3,DLX5,GPM6A,RUNX1T1,CTNND2,NUDT4,LHX8,POU3F4,BCAT1,CRMP1,TSHZ2,DCX,STMN2,POU3F3,LINC00461,MLLT11,CEP170,SYT1,DLX2,ELAVL3,FOXG1,PIK3R3,MAPK10,LINC00632,PXDN,SLC12A2,MAPT,TLE3,INA,KIDINS220,KIF1B,NTM,CCDC88A,CTNNA2,GAP43,COL27A1,MPPED2,ARID5B,CELF2,DLX6-AS1,MDK,GCNT2,SLC1A2,NCAN,CDK5R1,TUBB2B,ZSWIM6,RTN1,LMBR1L,GAD1,KLHL29,CELF4,PDE7A,FOXP2,MN1,CHL1,GOLIM4,…	taipale_cyt_meth__SOX4_GAACAAAGRN_eDBD_meth
SOX2(+)	SOX2	2.89684	ZFP36L1,NOVA1,PERP,CRH,ZFP36L2,BMP3,CALD1,DDIT4,CDH2,S100A11,PLEKHA5,HSPA1A,NFIB,IGFBP5,JUN,ANXA3,SEMA3C,GPC3,ELF3,ARL4A,TXNIP,BTG2,CYTL1,GDF15,ZBTB20,ABCA5,ADM,ANK3,OPRK1,UCP2,PLP2,NPNT,LINC00261,LAMB3,BTG1,MIR99AHG,ACKR3,CHST9,TNFRSF19,FKBP4,MECOM,SOX21,NCAM1,LYPD6B,TPD52L1,TMEM47,MITF,MOB3B,RNASE1,SRGAP1,HS3ST1,MEG3,ABCG1,DPYSL3,GLCCI1,NFIA,S100A10,MET,CDKN1B,NLGN1,ALCAM,GCNT1,FSTL5,JAG1,KLF5,…	cisbp__M1577
SOX21(+)	SOX21	2.66424	MET,CDH2,SOX21-AS1,SOX2,RNASE1,ANK3,CREB5,ASCL1,OTX1,NUAK1,MARK1,SLIT1,TXNIP,NFIB,ARSJ,IQGAP2,HOXC5,MAP2,PIK3R1,PALLD,KLF4,SEMA3A,ARFGEF3,BMPR1B,TSHZ2,CYTL1,SALL1,NKAIN2,PTPRD,FAM189A2,NHS,HSD17B11,NFIA,ALPL,ZBTB7C,LINC00261,KLF5,KCTD16,SOX1,TLL1,RORA,LRRC32,NR4A3,PGM2L1,HOXB2,SLC7A2,SEMA6A,MCTP2,CNKSR3,DMRT2,WNT5A,PLEKHA5,YBX3P1,ARAP2,SLC16A11,HELZ,LINC01197,ZFP36L1,CXXC4,MEG3,BCAS1,AGPAT4,NR2F2…	transfac_pro__M01247
SOX4(+)	SOX4	4.17734	CRH,LBH,IGDCC3,MECOM,CASC15,ARHGAP24,GADD45G,MXD4,NR2F2,RNF186,CDKN1C,FLRT3,SESN3,MMP11,SHH,SOX11,GOLIM4,DSP,SYT11,SYDE2,GABPB1-AS1,ZBTB38,PIK3R3,SULF2,KLF6,SATB1,PRMT8,NRCAM,ARL4C,TNFRSF12A,ARL4A,CSRNP3,IRX2,ZNF827,CTNND2,TFDP2,TRIB1,LHX8,PDE7A,ELAVL3,MBTD1,BAZ2B,TNKS2,KDM5B,VCAN,GFRA1,HBEGF,DUSP8,ABCA1,GALNTL6,PHLDA1,MYT1L,GCNT2,KRT8,PXDN,LNPEP,NEDD9,TCF4,PDLIM1,HECW1,CADM1,SDK1,PVALB,MIR100HG,…	hocomoco__SOX10_HUMAN
SOX5(+)	SOX5	2.94857	GOLGB1,DST,FREM2,SEMA3C,DSP,TTC3,SHANK2,ASH1L,ADGRV1,BAZ2B,ZNF608,TTC17,SYNE2,SBF2,GOLGA8A,GOLGA8B,OGT,SLC39A10,KIAA1109,SYNE1,PRICKLE2,HELZ,SRGAP3,CASC15,KMT2C,TMEM131,NEAT1,KDM4B,FER,ATP9B,DMD,CHD6,KIDINS220,MECOM,ADAMTS6,NRG1,CCND2,SEMA3D,LRP2,SLC25A37,SCN9A,FGD6,DAPK1,VCAN,PCLO,TTLL7,MAGI3,ZNF471,PLEKHA5,EPHA6,VEGFA,ZBTB38,CLHC1,LNPEP,RORA,ADGRL3,MBNL1,NUMA1,STX17,BDP1,NRXN3,B3GALT1,FRYL,SEMA…	transfac_pro__M01014
SOX6(+)	SOX6	3.97197	SLC12A2,KIF5C,SMARCA2,FOXP2,LINC00472,ALDH1A1,SLC1A2,CLU,COL27A1,EGFR,CADPS2,ETV5,CRLF1,NAALADL2,ITGA2,PRICKLE1,CELF2,ADGRF5,UGT2B7,PTPRZ1,CD74,COL11A1,PCDH17,LINC00511,TTN,TMEM59L,PTPN13,ARID5B,LAMC1,CCDC141,TMSB4X,FAT1,ADAMTS9,UNC13B,SERPINB1,SORL1,CMAHP,FAM184A,GCNT2,WIF1,TGFB3,NOTCH1,TACR3,CCDC88A,COL9A2,NID2,FGF9,KDM5B,COMMD3,PTN,RRBP1,HDC,SLC4A4,TRIM2,ZFP42,SH3YL1,RGS5,ATAT1,TGFB2,PDE4D,DPY…	jaspar__MA0515
SOX9(+)	SOX9	3.99218	ETV5,ENC1,ADAMTS1,LRRC36,TTR,DUSP6,APOA1,HMGA2,CRLF1,COL11A1,TGIF1,WNT7B,EPHA4,ITGA2,CA2,GATA6,EFNB2,ETV4,CADM1,HS2ST1,SORL1,EPB41L2,LAMA1,COL2A1,TGFB2,NID2,FILIP1L,COL9A3,TMEM59L,CPM,BMP4,TIMP3,HSD11B2,THBS1,SLC4A4,ID3,WIF1,MTUS1,RAB3B,VCAN,TMEM245,CCND1,SH3YL1,DPYSL2,NHSL1,SLMAP,ZNF503,ANGPT2,FAM184A,NKX2-1,LINC00511,ETV1,NKD1,PTPN13,CLU,ID2,PLCB4,MDK,SHISA2,AMHR2,TTN,HDC,BCAT1,PKDCC,CLCN5,FGF9…	hocomoco__SOX10_HUMAN
SP100(+)	SP100	0.517328	CA10,SH2D3A,PLCB1,CROT,SETBP1,IQGAP2,MAFK,SPDEF,ERG,LINC00900	transfac_pro__M02809
SP5(+)	SP5	2.78958	LMO2,APOE,FBLN1,ZNF503,PCSK1N,IER5L,PPP1R35,FN1,TRNP1,EFNB2,NKX2-1,CDC42EP5,PTMS,BRI3,CITED2,BTG1,DUSP6,FGF20,SOX9,CAMK2N1,ADAMTS1,MSX2,ETV4,ANGPT2,GABRA2,RNF145,NES,PLIN5,FAM89A,THBS1,HAUS1,FBRSL1,DHRS3,GPC2,ZNF503-AS2,HES1,IRX1,PITX1,GATA6,SORCS1,TGIF1,BASP1,ITGA2,TMEM59L,MARCKSL1,IGFBP6,EPHA4,SAP30L,PARM1,IRX2,HSD11B2,CRLF1,PLPPR3,FGF9,SLIT1,C17orf58,L1CAM,TESC,MBNL3,PKDCC,MNX1,NID2,NKD1,STRA6…	dbcorrdb__EGR1__ENCSR000BNE_1__m1
SREBF1(+)	SREBF1	6.21827	DHCR7,P3H3,SQLE,LDLR,HMGCS1,FADS1,COL18A1,INSIG1,DDX3Y,GOLGA8B,SCD,DNM2,MARCKSL1,SDK1,FDFT1,CST3,WDR90,IDI1,REV1,LTBP3,RASD1,LPAR2,NLGN4Y,PXDN,INO80,MMP2,SEC61A1,PARD3,EED,JRK,SNHG7,HSPH1,UVRAG,SERPINE2,POLQ,RRBP1,DNMT1,GATAD1,RGS12,PPP1R12B,RNF10,KLC1,TYMS,CREB5,CRLF1,LINC01585,RANBP1,RPS2,JUN,XBP1,HES6,GOLGA2P5,HMGCR,SLC25A29,ID1,STK39,NFKBIA,LTBP4,HBZ,CCNL2,LUNAR1,HSP90AA1,SLIT2,RPL13,HNRNPAB,…	dbcorrdb__E2F6__ENCSR000EVK_1__m1
STAT1(+)	STAT1	2.68985	SMARCA1,RAD21,PIEZO1,CENPJ,CKAP2,ZNF165,SYNE2,LDLR,CEP128,MELK,SMC5,INCENP,KIF14,CCDC14,KIF23,ZNF680,MXD3,ARHGAP11A,FAM83D,CDCA2,NUMA1,CDK1,CENPF,BUB1B,ANLN,RASSF1,CKAP2L,DLGAP5,CEP55,TPX2,HMMR,RANGAP1,RTKN2,ESCO2,TTF2,CIT,KIF20A,CENPE,SUPT16H,NCL,PSRC1,KIF11,BUB3,HNRNPA2B1,ATAD2,FAM72D,KIF4A,SGO2,POC5,JADE1,EFCAB11,SGO1,SPAG5,NEIL3,CDC25C,SMC2,TROAP,LIG1,MZT1,NDE1,CCNB2,ATAD5,DDX11,BORA,GEN1,TRI…	dbcorrdb__NFYB__ENCSR000DNM_1__m2
STAT3(+)	STAT3	4.62653	SOCS3,JUNB,KRT17,IRF1,CCNL1,PGM2L1,NFKBIZ,SAT1,AHNAK,FOS,COL6A2,ZFP36,COL6A1,EHF,ELF3,GADD45B,SPINK1,CHST9,IFRD1,CALD1,TNFRSF19,HSPA5,STK17B,DST,NFIA,MEG3,CSRNP1,ZBTB7C,CCDC186,HIF3A,FXYD3,SCGB3A2,NR4A1,GLIS3,BTG2,SRGAP3,SV2C,CNTN3,ZFP36L1,OPTN,MUC5B,IGFBP5,PEX5L,RHOB,ALCAM,EGR1,SOX2,MUC2,LAMB3,LNX1,PLEKHA5,COL1A1,TGFBI,CLDN10,RORA,LMNA,MIR205HG,NBEA,HERPUD1,DNAJC3,RASSF9,SHISA9,STX19,CDH2,EGR2,K…	cisbp__M4478
TBX1(+)	TBX1	2.22251	SYT17,ARL4A,ZMAT4,DRAIC,NPTX1,EDN3,SMOC2,CLIC6,ASCL1,OPRK1,MAF,SLITRK4,FBN2,CPE,CGNL1,MUC1,TMEM47,SERPINF1,BMP3,KCNIP4,P2RX4,MAGI3,ADGRL3,FBLN5,RP1,ABCG1,LAMB3,MECOM,PRMT8,MST1P2,ZNF821,TRIM2,MYLIP,PDE4D,LHX6,PPP1R12B,IGFBP5,NEDD9,MACC1,KCNH8,ZBTB20,JUN,CDH6,AR,FNDC3B,FRMD3,CDC42BPA,CHRDL2,NGF,DUSP26,CLDN3,SOX2,UNC45A,PCP4,CELF2,KRT7,AMOT,CLDN10,CCDC120,LYST,NCKAP5,CBFA2T2,NCAM1,MIR99AHG,AQP4,PAL…	homer__AGGTGTGAAM_Tbet
TBX2(+)	TBX2	0.727256	ZEB2,TNNT1,DDR2,COL6A3,PRKCB,PMP22,TSHZ3,HOXA5,HOXB5,RSPO3,CDH11,TSHZ2,ARSI,COL1A1,DCN,NDST3,SULF1,NR2F1,DACT3,NRP2,CDC42EP5,EDNRA,DNM3OS,AKAP12,MAF,HAND2,HOXA2,MEIS3,FN1,TGFBI,ANGPT1,FLNC,WNT2B,ZFHX4,CNTFR,BFSP2,FCER1A,NR2F1-AS1,SAMD11,IRX1,HAS2,TBX2,ITGA8,PTCH1,HOXB3,EBF1,HAND2-AS1,CD53,HOXD3,SYNPO,PTENP1-AS,HOXB-AS3,SVEP1,HOXA4,TNFAIP3,ARHGAP6,TMEM119	transfac_pro__M03855
TBX3(+)	TBX3	1.22184	SLC2A1,NR2F2,ID2,BAMBI,SYNPO2,MSX2,EPHA7,NRXN3,FREM2,PTCH1,ROBO2,TSHZ1,MEIS1,SULF2,SLC8A1,ANK2,PTPRD,DTNA,WSB1,STARD4-AS1,KCNQ1OT1,DDIT4,EPHA6,SCD,MIR100HG,NR2F1,GOLGA8A,ZSWIM6,TIMP3,ADGRG2,GABRQ,FN1,GABRA3,DIO2,MMRN1,DACH1,ADD3,BAZ2B,CAST,RORA,SATB2,GPC3,PALLD,SOX13,GOLGB1,SEMA3A,EPHA4,AGPAT4,IKZF2,CNR1,B3GALT1,SPSB4,MID1,ZNF827,TCF4,SLIT3,RBMS3,HOXA4,AFF2,HOXB3,NPR3,NRCAM,KANSL1L,KITLG,SALL1,AL…	cisbp__M1633
TBX5(+)	TBX5	1.42953	NR2F1,ZEB2,HHIP,TSHZ3,NRP2,HOXB5,SULF1,TBX2,HOXA5,PRKCB,PMP22,DACT3,ARSI,HAS2,ZEB1,BNC2,HOXA4,TRIL,HEG1,RUNX1T1,PCBP4,HOXB3,ARHGAP6,SVEP1,ETV4,FGF10,IRX1	taipale_cyt_meth__TBX19_NANGTGTKANNNTNACACCTN_eDBD_meth_repr
TCF12(+)	TCF12	5.11558	ASCL1,MYCL,TFF3,NOTCH1,SCNN1A,ZMAT4,BAZ2B,FAT1,ZBTB20,SLC2A12,SPPL2B,AMOT,G0S2,TFDP2,IGFBP5,MACF1,CNKSR3,FREM2,KDM4B,SMOC2,FGD6,BDP1,PCP4,AKAP9,FTX,GOLGB1,CGNL1,CRIP2,KMT2C,MUC1,DLL1,CDC25B,HELZ,GSTA1,DDHD1,CCDC88A,SERPINI1,LAMB3,ASH1L,ADGRG1,FRYL,CALML3,CHD6,LFNG,DUSP4,RGS12,CBFA2T2,NKAIN2,ZNF451,RNF186,SMC5,PCLO,UMODL1,DRAIC,SYNE2,FAM13C,UTRN,ELF2,AFTPH,WNT4,RNF20,ZBTB38,ADGRG6,DAPK1,STARD9,PDE…	dbcorrdb__TCF12__ENCSR000BGZ_1__m1
TCF21(+)	TCF21	2.34989	DCN,LRRC17,LGALS1,COL3A1,PTN,PDGFRA,SNAI2,CXCL12,VIL1,LAMA4,PMP22,SCN7A,ALDH1A1,TTYH1,ANGPT1,DSC2,TPM2,C7,MEOX2,MFAP4,CNTLN,CTSC,NFIA,UGT2B7,SGCD,CCBE1,C1orf54,ISLR,SCN1A,DAB2,NRP2,RUNX1T1,ELN,FHL1,CARMN,TBX2,DACT3,IGF1,DES,DDR2,FIBIN,ARSI,SULF1,FLRT2,EBF1,TSHZ3,MRO,LTBP4,PRKCB,SLIT3,OLFML3,ZFHX4-AS1,FOXP2,THY1,TSHZ2,HSPA12B,SLC1A2,HOXB6,ACTG1,DNM3OS,UGT8,HAS2,NKAIN4,CD4,SVEP1,NID2,ASPN,COX4I2,LI…	taipale_cyt_meth__MSC_NNACAGCTGTNN_FL_repr
TCF4(+)	TCF4	3.04898	CALD1,KCNQ1OT1,WWC2,AKAP12,AKAP9,FTX,IGDCC3,PDE7A,PTPN14,FREM2,SEMA3C,PALLD,DLX2,MAF,ZNF827,RND3,MIR100HG,DCDC2,ANKS1B,CHD6,NR2F2,TNRC6C,GABPB1-AS1,IFT57,BAZ2B,SLIT2,ARHGEF17,LINC00632,SLC6A1,DSP,TTC17,AGPAT4,CUX2,KLHL3,RNF170,ADGRV1,ZNF84,SATB1,EXOC1,RBM5,ALPL,HELZ,RAB3GAP2,LBH,NRG1,SOX4,RAB31,DLX1,KIF1B,SOX5,MID1,ARL4C,DLX5,TMEM131,TSHZ1,ADGRL3,MECOM,TIAM1,SOX2-OT,PRICKLE2,EPB41L5,JADE1,P3H2,PD…	cisbp__M1598
TCF7L2(+)	TCF7L2	2.83474	AK5,MME,RGS7BP,EEA1,NR2F1-AS1,ASH1L,VGLL1,LGR4,SEMA6A,AMOT,TNFRSF19,MLH3,ITFG2,AKAP9,FRMD6,NUMA1,NUAK1,CDX2,VCL,SMC5,FRMD4B,PPP1R15A,ALCAM,ZNF407,KLF4,LDLR,MEIS1,GLCCI1,CALD1,HELZ,UNC13C,ADAMTS18,CHD6,TCF4,ANGPTL1,GAN,HPS4,AKAP12,SVIL,SLC7A2,MORC3,DNAJC13,HIPK3,PRKG1,KANSL1L,ATP6AP1L,KDM4B,DST,CDC42BPA,EVPL,SRGAP3,TSHZ2,CA10,NFIA,ID2,CCBE1,COL5A2,PLXDC2,CTTNBP2,NLGN1,FAM13C,ADGRL3,NELL2,ANK3,LRRC…	cisbp__M1598
TFDP2(+)	TFDP2	0.598753	IGFBP5,CCND2,LINC00472,MECOM,FNDC3B,TLE3,FAT1,AMOT,KMT2C,ZNF608,CASC15,NOVA1,FAM189A2,BMF,SMARCA1,ZNF827,TTLL7,MBNL1,SYNE2,LMNA,NFE2L2,LMX1B,JUN,DUSP4,SYT17,ARSJ,DLL4,NEDD9	transfac_pro__M01114
TGIF1(+)	TGIF1	1.72911	WNT7B,SOX9,DUSP6,LINC00511,TNFRSF19,CA2,ALDH1A1,ERRFI1,ARID5B,FAM72C,LRRC36,ITGA2,NUDT4,MTUS1,COL27A1,PTPRZ1,ETV4,CEACAM21,NKX2-1,FOXP2,SH3YL1,CCND1,RASGRP3,FILIP1L,PIK3C2G,PTN,CCNF,TTN,WIF1,TLE3,MPZ,ADGRF5,SORBS2,STAMBPL1,CCDC141,PRICKLE1,ZNF503-AS2,DHRS3,SPRY4,ARHGEF39,UACA,CDH12,VCAN,BMP4,KNSTRN,GUCY1A2,INPP4B,KRT23,LMO2,IRX6,BAMBI,RACGAP1,PLCB4,SHB,YBX3,MYCN,CENPN,MMP16,PRPS2,FREM1,NUF2,KCNJ1…	yetfasco__YPL177C_2121
THRB(+)	THRB	1.80208	NCAM1,NFIA,C3orf14,CYB5A,SPTSSB,CDH2,HIF3A,BCAS1,MOB3B,CYTL1,MITF,ADAMTS5,TLR5,TLCD2,FSTL5,BMP3,LURAP1L,TLL1,CRIP1,CALD1,NR3C1,CD9,PLEKHA5,ANOS1,GABRA1,AHNAK,TPD52L1,JAG1,NLGN1,CDH7,PALMD,CFTR,PAQR7,NFIB,MIR99AHG,NR2F2-AS1,KLHL24,NRP1,LAMB3,TNS1,GPC5,EGR1,SOX5,RPL34,SOX2,RAB27B,ANGPTL1,AR,CNTN4,HNF1A-AS1,ZFP36L1,NECTIN4,PRRG4,CLDN4,EHF,PALLD,CCDC146,ZBTB7C,ADAMTSL1,MTTP,AARD,ZNF385B,ANK3,MEG3,CLD…	hocomoco__COT1_HUMAN
TLX2(+)	TLX2	3.40498	HOXD3,LINC00682,DLX2,GATA2,HAND2-AS1,FBLL1,CRABP1,DLX6,NEFM,SOX10,MDFIC,TNIK,UNC5A,C2CD4C,PDCD6IPP2,HAND2,PLP1,TPM2,ACTC1,SRPX,AK1,NEFL,TMEM151B,TFAP2A,SORCS1,NPR3,FOXD3,KIRREL2,E2F1,NES,INA,TNFSF11,ITGA4,TLX2	idmmpmm__Antp
TLX3(+)	TLX3	1.5143	GAP43,PHOX2B,CRABP1,CCDC184,PIPOX,HOXB1,FAIM2,NEFL,CDK5R2,STMN2,ST6GAL2,PTPRR,SH2B2,LINC00682,INA,SLC18A3,CRMP1,TM4SF4,NEFM,HOXB8,TTC9B,CHST8,EBF4,SPOCK1,GDAP1L1,MAP1B,TAC3,TG,GFOD1,ELAVL4,PCP4,TLX3	cisbp__M5260
TP63(+)	TP63	2.80511	MIR205HG,PLEKHN1,GPC3,CALML3,BCAM,DST,LGR4,SERPINI1,SYTL1,MUC2,PAX9,LINC01503,CHST9,GSTA1,TOX3,EYA2,SCNN1A,LAMB3,PCED1B,METTL7A,SVIL,CCL2,DMRT2,LNX1,ANKRD65,C2CD2,TCF7L2,BCL11A,LYPD6B,GPR87,ADAMTS18,VIT,BTG2,FBN1,ROBO1,CACNA1D,TACSTD2,PART1,DNAJB1,NFKBIA,SALL1,FSTL5,AQP3,NGF,TFAP2A,CHST15,SIX2,JUNB,GADD45A,FOXC1,CNTN4,PERP,TMEM40,TLE4,GATA2,NTN1,DIO2,RAPGEF5,HOXB-AS1,SRGAP3,NUAK1,OTOF,GGT6,LFNG,J…	transfac_pro__M01656
TRPS1(+)	TRPS1	0.298945	LINC00923,TNS1,CLHC1,FILIP1,SBF2,AGPAT4,MYOF,MIR100HG,SYT11,ASH1L,DACH1,DGKH,ITGA8,FLRT2,SEMA3A,RPS6KA5,TRIB3,PDE1A,PLXDC2,NHS,TMEM161B-AS1,ERG,ARSI,PHACTR2,PDGFRA,OCLN,AR,TCF4,ZNF608,NTM,FBN1,LAMA4,BMF,PPP1R12B,SCUBE3,ZEB2,PALLD,RIMS1,FTX,DMD,CALD1,PMP22,GLRA2,CREB5,HIVEP2,EHBP1,OTX1,DST,MID1,IGF2,TSHZ2,NFIB,LINC01551,ADAMTSL1,C7,PLXNA2,DOK5,ANK3,NTN1,GOLGA8B,ABCA1,EP300,HSPA12A,NR2F1-AS1,MET,CS…	dbcorrdb__RCOR1__ENCSR000EGC_1__m1
TWIST1(+)	TWIST1	1.77244	ZBTB7C,SETBP1,ITGA1,DPYS,EBF2,MITF,EVPL,PTPN14,RBMS3,PDPN,PPP4R4,CPXM2,NLGN1,AGR2,LMO7,NR3C1,TPD52L1,PRKG1,ANXA1,FOXQ1,DST,CLDN9,EYA2,SEMA3D,FRMD3	neph__UW
VAX2(+)	VAX2	3.10892	NEUROD4,MAMDC2,ZIC1,TSPAN11,PAX3,HOXB6,CNTFR,SPSB4,CCDC140,MIR325HG,TFAP2B,SCRT2,PRDM13,PTF1A,TTYH2,WNT5B,LBX1,HEG1,GLI2,OLFM1,C2CD4C,ELFN1,PAK3,SALL1,LAMP5,HES5,CUX2,INHBB,CXCR4,WNT7A,ATCAY,POU3F4,NPAS3,EPHB1,CRB1,EPHA3,RGS16,TRH,FZD10,VAX2,HOXB7,ZEB1,PRRX1,PAX7,IGLON5,EPAS1,POU3F2,FAM43A,MIR9-3HG,NDNF,LINC00461,NTN1,KCNK10,ZDHHC22,SLC6A8	cisbp__M5706
XBP1(+)	XBP1	3.1831	HSPA5,CST3,MARCKSL1,RPS2,SNHG7,RPL13,CLDN3,HSPA1A,BTG1,HES1,CRLF1,DUSP4,CXCL17,HERPUD1,JUN,GUK1,COL18A1,IDI1,AGPAT2,P4HTM,RAMP2,DNAJC3,TPD52L1,AGR2,RANBP1,RNF10,SEC61A1,NFKBIA,MSMO1,HSP90B1,SDHAF1,DNM2,HS3ST1,NRP1,DLK1,PNPLA2,INSIG1,JUNB,PIFO,ID1,ZNF821,HOPX,ABHD8,SPP2,NOVA1,DDIT3,UVRAG,SREBF1,DUSP23,BMP2,TMSB4X,TBL2,KLC1,CAPSL,LMF2,DSG2,C5orf38,ADRA2A,EGFR,CD9,CKB,BCL11A,IFRD1,ACTR1B,TMEM150C,TN…	taipale__XBP1_DBD_NNNGMCACGTCATC
ZBTB16(+)	ZBTB16	1.49915	SULF2,GFRA1,CDKN1C,MYCN,LMO2,TTC3,EPHA6,ANKS1B,AGPAT4,SOX5,SH2D3C,HRH2,GABRA3,KCNMA1,SALL1,HOXB2,HOXA4,ISLR2,UACA,VSTM2L,RBFOX1,ST8SIA3,SPRY1,TTC17,UCHL1,GJD2,CACNA1A,ID3	swissregulon__hs__ZBTB16
ZBTB20(+)	ZBTB20	1.50375	FSTL5,SLITRK4,SPX,TMSB4X,MIR99AHG,HERPUD1,PALLD,PLXNA2,ARSJ,ATP8A1,TLE4,TNS1,GPC5,SUSD4,PRNP,AMOT,TC2N,VGLL3,SMPD3,AQP3,BCAS1,ACTG1,LYRM9,PRKG1,RABL2A,ICA1L,BCL3,RPL23AP7	transfac_pro__M05915
ZBTB38(+)	ZBTB38	1.14014	MAVS,EHBP1,LINC00174,ERCC3,ZKSCAN5	transfac_pro__M06814
ZBTB40(+)	ZBTB40	0.225565	NUMA1,GAS2L3,BCAT1,AMOT,SLC26A2,TTN,PRNCR1,AFF2,TNS1,ZFX,SPDL1	scertf__harbison
ZEB1(+)	ZEB1	1.40629	ACTA2,MYH11,TAGLN,ACTG2,FLRT2,MYOCD,HHIP,CUX2,PDGFRA,ZIC1,WNT5B,HEG1,MYL4,RUNDC3B,TPM2,MFAP4,SPARCL1,NCAN,PSD2,MMP17,TFAP2B,TBX5,NRXN2,KCNQ5,FENDRR,CARMN,EMP3,COL3A1,HOXA5,COL1A2,DES,LBX1,CNTFR,S1PR3,FXYD7,CNN1,LRP1B,RAB3C,TSHZ3,PTF1A,C1orf61,ZEB2,DLX5,GNG11,CTNNA2,HOXB4,NTRK2,LINC00461,PDLIM3,PPP2R2B,ELFN1,NR2F1-AS1,PRDM12,NR2F1,OLFM1,PPFIA2,ZDHHC22,DOK5,PRDM13,ROBO1,BNC2,NELL2,CADM3,PTCHD4,NRP2…	dbcorrdb__XRCC4__ENCSR000FAC_1__m1
ZFP42(+)	ZFP42	1.47452	FOXP2,PDE4D,VIL1,ANXA2,ACTG1,SOCS2,HBEGF,MYOF,ADGRF5,GOLGA8S,LAMB3,RGS7BP,PRSS35,ZMAT4,RASSF4	transfac_pro__M05602
ZFX(+)	ZFX	1.15454	SUN2,RORA,SYNE2,THUMPD3-AS1,TLE3,CENPF,KANSL1L,NDE1,RAD21,CEP112,ELF2,SKA2,NR4A3,XKR4,BUB3,TPX2,GPSM2,TLE4,NCL,STX17,TRIM59,GPRIN3,PHF19,RANGAP1,PGM2L1,FRYL,LINC00261,CCNA1,CRIP1,ZFX,ACTB,MAGI3,HELZ,NRCAM,WNT5A,PCDH7,GADD45B,MAFK,TAGLN,KLF6,ATF3,LRFN5	dbcorrdb__SREBF1__ENCSR000EZP_1__m1
ZIC1(+)	ZIC1	2.39905	LHX8,TMEFF2,MEGF10,SYT1,RALYL,SCRT2,NTRK2,PLXNA2,GNG3,PPP2R2B,NRP2,NKAIN3,FGF14,ATCAY,CNR1,DNM1,ROBO2,RAB3A,PLPPR2,LSAMP,SV2A,XKR4,FHL1,CUX2,LINC00461,CADM2,NCAN,SYT5,STMN4,CCNA1,NOVA2,TMEM196,PACSIN1,C1orf61,ZEB1,PAK3,ITGB8,CNTN2,CSMD2,ZDHHC22,GABRB2,GPC2,GBX2,CHL1,CTNNA2,PHACTR3,ELAVL3,TMEM200A,DSCAML1,GDAP1L1,SNTG1,ZNF804A,TIAM1,WNT5B,AAK1,MAPK10,MIR9-3HG,NFASC,PAX3,KIRREL2,OLFM1,ELAVL2,FAIM2,…	dbcorrdb__TRIM28__ENCSR000EYC_1__m5
ZIC3(+)	ZIC3	2.65494	ZIC1,SCRT2,MIR124-2HG,CUX2,NPAS3,LINC00461,NTRK3,C1orf61,MAMDC2,ATCAY,KSR2,DNM1,KIRREL2,ELFN1,AGAP2,KCNIP1,CNTN2,PCDH10,PACSIN1,WNT7A,CORO1A,ZEB1,TSPAN11,RUNDC3A,PRRX1,KCNK10,ELAVL3,HOXB7,PPP2R2B,ATP2B2,RNF165,PLXNA2,WNT5B,SRGAP3,POU3F4,SCD5,RHOJ,POU3F2,GABRB2,MAPK10,RAB30,RAB3A,GBX2,NCAN,DPYSL5,L1CAM,KRT15,ZDHHC22,SALL1,MIR9-3HG,NRXN2,CNTFR,KCNN3,MEG8,TMEFF2,MIR325HG,ELAVL2,TSHZ1,SRRM4,SLC6A8,PR…	transfac_pro__M01657
ZMAT4(+)	ZMAT4	2.13308	ZBTB20,TMEM47,PDE4D,MECOM,FLRT3,NKAIN2,SCN9A,LYPD6B,FSTL5,PIK3R1,ADGRL3,CELF2,NHS,POSTN,DCN,MIR99AHG,MET,TP63,LURAP1L,PALLD,IGF1,MEF2C,CDH10,PDE1A,TOX,ZMAT4,STX19,MITF,PALMD,KLF8,CDH2,TNFAIP3,AMY2B,ESRRG,DPYD	hdpi__ZMAT4
ZNF121(+)	ZNF121	1.39103	MSMO1,HMGCS1,FAM120A,ZNF608,NAA16,CASP8AP2,WDFY3,PTPN14,CDC42BPA,TLE3,CKAP5,DPY19L3,KCNQ1OT1,PHLDB2,ROBO1,BAZ2B,ZC3H4,TTN	transfac_pro__M01895
ZNF236(+)	ZNF236	3.27419	CCDC144B,CTSB,RCOR3,ZBTB7C,FREM2,EHBP1,EEA1,CHD6,JAG1,TMEM47,ZBTB40,SYT7,ROBO2,SBF2	transfac_pro__M06915
ZNF280B(+)	ZNF280B	1.1678	CDC6,ATAD5,CHAF1B,DNMT1	transfac_pro__M05515
ZNF407(+)	ZNF407	1.34944	ERCC6L2,FAT1,KIF14,SVIL,IKZF2,SMC5,DST,VCAN,EPHA6,DNAJC13,G2E3,SOX5,CDON,PLXDC2,FRYL,COL11A1,LNPEP,TMEM161B-AS1,MEIS2,RRBP1,ZNF608,RORA,SCN9A,PRICKLE2,POLQ,MEIS1,CCDC30,TMTC3,PEG3,CSRNP3,HOXC4,KANSL1L,SALL1,FAM184A,TCF7L2	transfac_pro__M05916
ZNF467(+)	ZNF467	2.33543	MUC1,C20orf194,PNPLA2,SMPD1,NPEPL1,VPS51,SSPN,KIF5C,KIFC2,UPK2,NEGR1,KCNH8,PPL,LINC01003,CLDN3,PRMT8,CRIP2,MARCKSL1,LAMA5,PRR14,OLFML2A,LMNA,CLDN9,AMIGO2,CPE,PRNP,GPR155,MFSD6,CACNA1H,NRBP2,LMTK3,VIM,GDF15,TNS1,ANKRD65,ZC3H6,JUN,SV2B,MIR503HG,MISP,RAB32,KLK11,SLITRK4,EDN3,FAM110C,CAPSL,KIAA0319L,TMEM47,TSPYL2,ABCC3,WDR86,MBNL1-AS1,ERBB4,RPS2,LTBP3,NBAT1,RALYL,WDFY3,ANKRD35,NLGN1,CARMN,TCERG1L,LIN…	cisbp__M6552
ZNF471(+)	ZNF471	2.58666	NRG1,FAM135A,BAZ2B,PRMT8,SYNE1,SBF2,ZDBF2,ILDR2,SOX5,KDM4B,PRICKLE2,LINC00342,GALNT5,STARD9,KMT2C,CYLD,KCNIP4,GOLGA8B,GOLGA6L2,RIMS1	transfac_pro__M05939
ZNF503(+)	ZNF503	1.24787	APOA1,STRA6	hdpi__ZNF503
ZNF514(+)	ZNF514	1.88073	ZNF704,MACC1,TNK2,NCOA1,GABPB1-AS1,CALD1,SLC39A10,HIPK3,NCKAP5,ANKRD26,SHANK2,GOLGB1,ZNF608,WDFY3,BAZ2B,NRG1,SYNE1	transfac_pro__M06613
ZNF536(+)	ZNF536	1.17384	PCDH10,LINC00461,AKAP6,FOXG1,DLX2,ZNF536	transfac_pro__M05303
ZNF567(+)	ZNF567	2.49812	CEP97,ADGRG6,IPO11,LAMC1,AFTPH,DNAJC13,USP1,MIR924HG,CENPU,GINS4,ADD3	transfac_pro__M06452
ZNF587(+)	ZNF587	1.26098	CCDC88A,PRICKLE1,COL27A1,RCOR3,SMARCA2,BDP1,FNDC3B,LMO7,REV1,RORA,PPP1R12B,SOX5,ZNF608,SOX4,SMARCE1	transfac_pro__M06505
ZNF598(+)	ZNF598	0.264259	RELT,SLC39A14,ETV4,SNTB2,HSPH1,DUSP6,CHAF1B,IRX1,SLMAP,CKAP2L,BMP4,ERMN,UHRF1,RANBP1,BRI3,RRM2,TUBA1C,CALR,HMGB3,SPC24,HMGB1,TUBB4B,DLGAP5,TTK,CCNB1	yetfasco__YDR266C_1161
ZNF66(+)	ZNF66	1.72133	CDK5RAP2,MCM10,PDE7A,CTCF,MFSD14C,ZNF143,ENO2,ASH1L,SMAD9,PDE10A,FNDC3B,STIM2,MEIS2,SMARCA2,MMP16,TLE3,SLIT2,DZIP1,HMGB1,JADE1,SLC4A4,DPYSL2,HMGB3	transfac_pro__M07520
ZNF680(+)	ZNF680	2.67248	SLC8A1,MSC-AS1,SEMA5A,DIO2,TRIM59,JADE1,GATA2-AS1,HMGB1	transfac_pro__M06548
ZNF704(+)	ZNF704	2.74028	CTNND2,COL27A1,LPCAT1,WDFY3,CAPRIN2,FNDC3B,NRK,SYNE1,IKZF2,IGDCC3,RNF20,UNC13B,GOLGA3,BTAF1,BCL11B,PBX3,RCOR3,DAPK1,MEF2C,NR2F2,DGKH,IQCE,MSI1,CRYBG3,LIMCH1,ATXN7L3,SOX5,JRK,STRN3,KNTC1,MAP2,P3H3,TRIL,MAGI3,PHACTR2,LRP2,LINC00472,DPY19L3,AFTPH,STK3,AFG3L1P,WEE1,PIK3R3,SPACA6,HBEGF,SMARCE1,SESN3,ARHGEF17,CTCF,LTBP3,IFT140,TACC1,PPP1R14C,LMO4,SSBP2,MAN1A1,RPS6KA6,RAB31,FGFR3,CHEK1,NEFH,TRPS1,GLIS3,…	taipale_cyt_meth__ZNF704_NRCCGGCCGGYN_FL_meth_repr
ZNF740(+)	ZNF740	3.30658	INPPL1,BRPF3,SESN3,GIGYF1,SBF2,TPRG1-AS1,SPAG11A,SYNE2,UNC13B,PTCH1,BAZ2B,GOLGA3,KDM5B,CCND2,DSP,TMEM161B-AS1,SLIT2,COL27A1,CTNND2,MDK,KIDINS220,MBTD1,ZDBF2,SKOR2,COL18A1,PCLO,OBSCN,ZNF740,STRA6,TNKS2,CHD6,FADS1,AKAP9,CSRNP3,NUMA1,MECOM,TMEM59L,HSP90B1,PCDH17,CELF2,ELL2,SYNE1,TUBA1A,COL11A1,AGPAT4,XPR1,CNR1,SUPT16H,SLC4A4,ITGA2,OTX2-AS1,ANGPT2,PIKFYVE,PTPN13,PEG10,MSI1,ITGA6,FAM184A,TGFB3,COL2A1,…	taipale_cyt_meth__ZNF740_NYGCCCCCCCCAC_eDBD
ZNF793(+)	ZNF793	1.59011	RRBP1,ANKRD26,ERCC6L2,OGT,SLFN5	transfac_pro__M05583
ZNF821(+)	ZNF821	2.82153	JUN,RNF10,TBX1,DNM2,CLDN3,COL18A1,FOXP2,ZNF821	taipale_cyt_meth__ZNF821_NRGACRGACRGACRN_FL_meth_repr
ZNF84(+)	ZNF84	1.21206	KDM4B,FGD6,BAZ2B,PIK3R3,BDP1,DSP,FNDC3B,AKAP9,OGT,SDK1,MEIOC,MBTD1,SLC25A37,FAT1,NSRP1,SYNE2,TNKS2,AGTPBP1,STARD9,ITGB8,KCNH8,AGPAT4,SATB2,IKZF2,TMEM161B-AS1,CNR1,UTRN,AFTPH,AGRN,ICE1,FER,CASC15,ATXN7L3,EPB41L5,TFDP2,LEFTY1,ZNF827,NCL,SMARCA5,MORC3,SULF2,SOX5,DAPK1,GPM6A,LMNA,INPPL1,AMOT,KIF3A,ZFX,CCDC88A,GIGYF1,VEGFA,SDK2,DTNA,COL11A1,CCND2,LBH,SLIT2,SESN3,DDHD1,TCF4,WDFY3,RAB11FIP1,RRBP1,CTNND2…	predrem__nrMotif1200
ZNF891(+)	ZNF891	2.72602	FRK,HNRNPA2B1,ADGRV1,AKAP12,NUMA1	transfac_pro__M06083

## Sheet: EPI_proximal_distal_TF_activity
Supplementary information, Table S3 Transcription factor activities of epithelium development. (related to Fig. 2c)
	proximal_8w	proximal_7w	proximal_6w	proximal_5w	proximal_4w	distal_4w	distal_5w	distal_6w	distal_7w	distal_8w
ETV4	0	0.0142433	0.000986203	0.609805	0.41679	0.757358	1	0.399468	0.551033	0.54003
ETV5	0	0.0342393	0.0989172	0.707086	0.496487	0.785591	1	0.575113	0.714482	0.752319
SP5	0	0.0668595	0.0665503	0.526236	0.7092	1	0.729035	0.384557	0.504924	0.476364
IRX1	0	0.181041	0.211452	0.585727	0.788677	1	0.625445	0.671376	0.880163	0.766606
IRX2	0	0.210035	0.239203	0.551747	0.84805	1	0.525195	0.61256	0.826532	0.767591
SOX9	0	0.0509304	0.169153	0.741013	0.576127	0.816447	1	0.632703	0.675165	0.717632
GATA6	0	0.0599155	0.200736	0.772484	0.602472	0.820752	1	0.720767	0.808739	0.911229
FOXP2	0.30233	0.235378	0.180737	0.0588894	0	0.0639721	0.136047	0.410539	0.754737	1
PEG3	0	0.102766	0.094161	0.803776	0.381805	0.488945	1	0.351942	0.484288	0.467832
SOX6	0.0298673	0	0.0054861	0.355888	0.0962874	0.340106	0.637963	0.532748	0.813224	1
E2F8	0	0.256091	0.529295	0.873119	0.742446	0.860763	1	0.859133	0.615732	0.294833
ETV1	0	0.125583	0.33784	0.862523	0.864849	1	0.977474	0.762777	0.728885	0.754159
KLF5	0.960791	1	0.768982	0.156238	0.37615	0.165038	0	0.117465	0.0978692	0.036524
OSR2	0.62759	0.824803	1	0.210221	0.330706	0.148008	0	0.330967	0.224904	0.218109
EHF	1	0.916872	0.619871	0.0502387	0.158799	0.0865072	0	0.158839	0.272283	0.278123
ASCL1	1	0.837525	0.48057	0.0348403	0.0598484	0.020514	0	0.207547	0.369006	0.394617
SOX2	1	0.897952	0.659408	0.0850832	0.229867	0.123824	0	0.216823	0.283795	0.296243
SOX21	0.986589	1	0.872082	0.101868	0.2569	0.109228	0	0.222692	0.237347	0.18284
GRHL1	1	0.978533	0.812161	0.0962721	0.24682	0.119503	0	0.267085	0.31066	0.30948
NFIB	1	0.998811	0.837886	0.112325	0.198506	0.0954299	0	0.322472	0.417509	0.414736
FOXQ1	1	0.939095	0.489271	0.0879654	0.186291	0.0668396	0.0176122	0.0207054	0.0425288	0
TP63	1	0.809951	0.44208	0.0432111	0.228025	0.0851121	0	0.104898	0.173059	0.168639
SIX2	1	0.759552	0.279388	0.0522657	0.140737	0.100406	0.0297344	0	0.077741	0.128665
PAX9	1	0.652836	0.265297	0.0160418	0.067817	0	0.0118702	0.022748	0.103805	0.14793
BARX2	1	0.6635	0.180958	0.0244593	0.0471252	0.0349435	0.0475686	0	0.15394	0.178352
NR3C1	0.985633	1	0.569518	0.0591053	0.0805211	0.0165273	0	0.160007	0.367262	0.321929
MITF	1	0.844092	0.708696	0.103456	0.199053	0.108587	0	0.318112	0.338579	0.322786
ZMAT4	1	0.861703	0.536796	0.0814184	0.136873	0.0405635	0	0.250878	0.338238	0.291984
THRB	1	0.910305	0.622361	0.0460605	0.10852	0.0403937	0	0.164133	0.237472	0.226771
TBX1	1	0.863203	0.532445	0.054853	0.106324	0.0427715	0	0.227613	0.405233	0.431272
NR4A2	0.943178	1	0.660216	0.145643	0.258502	0.127766	0.0580766	0.0643271	0.0591766	0
GLIS3	1	0.885521	0.57941	0.0674259	0.154162	0.0107183	0	0.0411112	0.0497093	0.0313146
EGR2	1	0.910036	0.552321	0.054304	0.184485	0.118834	0	0.0854583	0.221582	0.175843
EGR3	0.996626	1	0.523851	0.0575943	0.227016	0.141637	0	0.0268135	0.173219	0.0986108
