# Supplementary material for: Single-cell RNA sequencing reveals the developmental program underlying proximal–distal patterning of the human lung at the embryonic stage
Source: Cell Res. 2023 Apr 21;33(6):421–33. doi: 10.1038/s41422-023-00802-6 (PMC10119843; doi:10.1038/s41422-023-00802-6)
Supplement: Supplementary file 14 — Supplementary information, Table S4 [file 41422_2023_802_MOESM14_ESM.xlsx]

## Sheet: GO_of_EPI_subtypes
Supplementary information, Table S4 Gene ontology enrichment for epithelial cells. (related to Supplementary information, Fig. S4b)
	Cluster	ID	Description	GeneRatio	BgRatio	pvalue	p.adjust	qvalue	geneID	Count
1	EPI_SOX2hi/ETV5lo	GO:0090100	positive regulation of transmembrane receptor protein serine/threonine kinase signaling pathway	5/40	121/18903	5.43969e-06	0.00515683	0.00401392	BMP3/NPNT/GDF15/SCUBE3/GPC3	5
2	EPI_SOX2hi/ETV5lo	GO:0048754	branching morphogenesis of an epithelial tube	5/40	157/18903	1.92936e-05	0.00914516	0.00711832	NPNT/SEMA3E/GPC3/MET/CELSR1	5
3	EPI_SOX2hi/ETV5lo	GO:0061138	morphogenesis of a branching epithelium	5/40	188/18903	4.57672e-05	0.0144624	0.0112571	NPNT/SEMA3E/GPC3/MET/CELSR1	5
4	EPI_SOX2hi/ETV5lo	GO:0001763	morphogenesis of a branching structure	5/40	203/18903	6.5905e-05	0.0156195	0.0121577	NPNT/SEMA3E/GPC3/MET/CELSR1	5
5	EPI_SOX2hi/ETV5lo	GO:0071526	semaphorin-plexin signaling pathway	3/40	44/18903	0.000109464	0.0185012	0.0144008	NCAM1/SEMA3E/MET	3
6	EPI_SOX2hi/ETV5lo	GO:0007411	axon guidance	5/40	236/18903	0.000133937	0.0185012	0.0144008	NCAM1/SEMA3E/NFIB/ANOS1/ALCAM	5
7	EPI_SOX2hi/ETV5lo	GO:0097485	neuron projection guidance	5/40	237/18903	0.000136612	0.0185012	0.0144008	NCAM1/SEMA3E/NFIB/ANOS1/ALCAM	5
8	EPI_SOX2hi/ETV5lo	GO:0007157	heterophilic cell-cell adhesion via plasma membrane cell adhesion molecules	3/40	51/18903	0.000170365	0.0201883	0.0157139	CDH2/NECTIN4/ALCAM	3
9	EPI_SOX2hi/ETV5lo	GO:0071679	commissural neuron axon guidance	2/40	11/18903	0.000237252	0.0249905	0.0194519	NCAM1/NFIB	2
10	EPI_SOX2hi/ETV5lo	GO:0007409	axonogenesis	6/40	438/18903	0.000294371	0.0279064	0.0217215	NCAM1/SEMA3E/NFIB/CDH2/ANOS1/ALCAM	6
11	EPI_SOX2hi/ETV5lo	GO:0090092	regulation of transmembrane receptor protein serine/threonine kinase signaling pathway	5/40	290/18903	0.000348007	0.0299919	0.0233448	BMP3/NPNT/GDF15/SCUBE3/GPC3	5
12	EPI_SOX2hi/ETV5lo	GO:0061564	axon development	6/40	490/18903	0.000534306	0.0422101	0.0328551	NCAM1/SEMA3E/NFIB/CDH2/ANOS1/ALCAM	6
13	EPI_SOX2hi/ETV5lo	GO:1903729	regulation of plasma membrane organization	2/40	17/18903	0.000581963	0.0424386	0.0330329	AHNAK/S100A10	2
14	EPI_SOX2hi/ETV5lo	GO:0060562	epithelial tube morphogenesis	5/40	335/18903	0.000670944	0.0454325	0.0353633	NPNT/SEMA3E/GPC3/MET/CELSR1	5
15	EPI_SOX2hi/ETV5lo	GO:0021954	central nervous system neuron development	3/40	85/18903	0.000768785	0.0485872	0.0378188	SEMA3E/NFIB/BTG2	3
16	EPI_SOX9hi/ETV5hi	GO:2000738	positive regulation of stem cell differentiation	4/40	24/18903	1.77113e-07	0.00022239	0.000131358	SOX9/TGFB2/GATA6/SOX6	4
17	EPI_SOX9hi/ETV5hi	GO:0008406	gonad development	7/40	233/18903	5.20959e-07	0.00022239	0.000131358	COL9A3/SOX9/TGFB2/FGF9/ADAMTS1/GATA6/TESC	7
18	EPI_SOX9hi/ETV5hi	GO:0045137	development of primary sexual characteristics	7/40	238/18903	6.00968e-07	0.00022239	0.000131358	COL9A3/SOX9/TGFB2/FGF9/ADAMTS1/GATA6/TESC	7
19	EPI_SOX9hi/ETV5hi	GO:0008584	male gonad development	6/40	147/18903	6.16217e-07	0.00022239	0.000131358	COL9A3/SOX9/TGFB2/FGF9/GATA6/TESC	6
20	EPI_SOX9hi/ETV5hi	GO:0046546	development of primary male sexual characteristics	6/40	148/18903	6.41262e-07	0.00022239	0.000131358	COL9A3/SOX9/TGFB2/FGF9/GATA6/TESC	6
21	EPI_SOX9hi/ETV5hi	GO:0046661	male sex differentiation	6/40	171/18903	1.49298e-06	0.000382033	0.000225653	COL9A3/SOX9/TGFB2/FGF9/GATA6/TESC	6
22	EPI_SOX9hi/ETV5hi	GO:0061448	connective tissue development	7/40	274/18903	1.54223e-06	0.000382033	0.000225653	SOX9/COL11A1/FGF9/SORL1/WNT7B/PKDCC/SOX6	7
23	EPI_SOX9hi/ETV5hi	GO:0007548	sex differentiation	7/40	288/18903	2.14751e-06	0.00040111	0.000236921	COL9A3/SOX9/TGFB2/FGF9/ADAMTS1/GATA6/TESC	7
24	EPI_SOX9hi/ETV5hi	GO:0030324	lung development	6/40	187/18903	2.5102e-06	0.00040111	0.000236921	SOX9/LAMA1/FGF9/GATA6/WNT7B/PKDCC	6
25	EPI_SOX9hi/ETV5hi	GO:0030323	respiratory tube development	6/40	191/18903	2.83736e-06	0.00040111	0.000236921	SOX9/LAMA1/FGF9/GATA6/WNT7B/PKDCC	6
26	EPI_SOX9hi/ETV5hi	GO:0048608	reproductive structure development	7/40	306/18903	3.20699e-06	0.00040111	0.000236921	COL9A3/SOX9/TGFB2/FGF9/ADAMTS1/GATA6/TESC	7
27	EPI_SOX9hi/ETV5hi	GO:0001822	kidney development	7/40	309/18903	3.42015e-06	0.00040111	0.000236921	SOX9/TGFB2/CRLF1/EPHA4/ADAMTS1/WNT7B/TMEM59L	7
28	EPI_SOX9hi/ETV5hi	GO:0061458	reproductive system development	7/40	310/18903	3.49379e-06	0.00040111	0.000236921	COL9A3/SOX9/TGFB2/FGF9/ADAMTS1/GATA6/TESC	7
29	EPI_SOX9hi/ETV5hi	GO:0051216	cartilage development	6/40	201/18903	3.80979e-06	0.00040111	0.000236921	SOX9/COL11A1/FGF9/WNT7B/PKDCC/SOX6	6
30	EPI_SOX9hi/ETV5hi	GO:0002062	chondrocyte differentiation	5/40	114/18903	4.06074e-06	0.00040111	0.000236921	SOX9/COL11A1/FGF9/PKDCC/SOX6	5
31	EPI_SOX9hi/ETV5hi	GO:0030198	extracellular matrix organization	7/40	318/18903	4.13196e-06	0.00040111	0.000236921	COL9A3/SOX9/COL11A1/TGFB2/LAMA1/ADAMTS1/NID2	7
32	EPI_SOX9hi/ETV5hi	GO:0072001	renal system development	7/40	318/18903	4.13196e-06	0.00040111	0.000236921	SOX9/TGFB2/CRLF1/EPHA4/ADAMTS1/WNT7B/TMEM59L	7
33	EPI_SOX9hi/ETV5hi	GO:0043062	extracellular structure organization	7/40	319/18903	4.21817e-06	0.00040111	0.000236921	COL9A3/SOX9/COL11A1/TGFB2/LAMA1/ADAMTS1/NID2	7
34	EPI_SOX9hi/ETV5hi	GO:0045229	external encapsulating structure organization	7/40	321/18903	4.39509e-06	0.00040111	0.000236921	COL9A3/SOX9/COL11A1/TGFB2/LAMA1/ADAMTS1/NID2	7
35	EPI_SOX9hi/ETV5hi	GO:0060541	respiratory system development	6/40	211/18903	5.03806e-06	0.0004368	0.000258002	SOX9/LAMA1/FGF9/GATA6/WNT7B/PKDCC	6
36	EPI_SOX9hi/ETV5hi	GO:0001502	cartilage condensation	3/40	19/18903	8.30812e-06	0.000655887	0.000387409	SOX9/COL11A1/SOX6	3
37	EPI_SOX9hi/ETV5hi	GO:0048565	digestive tract development	5/40	132/18903	8.32152e-06	0.000655887	0.000387409	SOX9/TGFB2/FGF9/GATA6/PKDCC	5
38	EPI_SOX9hi/ETV5hi	GO:0001655	urogenital system development	7/40	360/18903	9.30213e-06	0.000701299	0.000414232	SOX9/TGFB2/CRLF1/EPHA4/ADAMTS1/WNT7B/TMEM59L	7
39	EPI_SOX9hi/ETV5hi	GO:0032332	positive regulation of chondrocyte differentiation	3/40	20/18903	9.75993e-06	0.000705155	0.000416509	SOX9/PKDCC/SOX6	3
40	EPI_SOX9hi/ETV5hi	GO:0048738	cardiac muscle tissue development	6/40	241/18903	1.07749e-05	0.000747348	0.000441431	COL11A1/TGFB2/FGF9/GATA6/SOX6/TTN	6
41	EPI_SOX9hi/ETV5hi	GO:0055123	digestive system development	5/40	143/18903	1.22807e-05	0.000819026	0.000483769	SOX9/TGFB2/FGF9/GATA6/PKDCC	5
42	EPI_SOX9hi/ETV5hi	GO:0098743	cell aggregation	3/40	22/18903	1.31458e-05	0.000841051	0.000496778	SOX9/COL11A1/SOX6	3
43	EPI_SOX9hi/ETV5hi	GO:0072073	kidney epithelium development	5/40	146/18903	1.3581e-05	0.000841051	0.000496778	SOX9/CRLF1/EPHA4/WNT7B/TMEM59L	5
44	EPI_SOX9hi/ETV5hi	GO:0014706	striated muscle tissue development	6/40	257/18903	1.55189e-05	0.000916929	0.000541597	COL11A1/TGFB2/FGF9/GATA6/SOX6/TTN	6
45	EPI_SOX9hi/ETV5hi	GO:0003007	heart morphogenesis	6/40	258/18903	1.58638e-05	0.000916929	0.000541597	SOX9/COL11A1/TGFB2/ADAMTS1/GATA6/TTN	6
46	EPI_SOX9hi/ETV5hi	GO:0042692	muscle cell differentiation	7/40	409/18903	2.12224e-05	0.00118709	0.000701169	SOX9/LAMA1/ATP11A/FGF9/GATA6/SOX6/TTN	7
47	EPI_SOX9hi/ETV5hi	GO:0060537	muscle tissue development	7/40	422/18903	2.59362e-05	0.00140231	0.000828293	SOX9/COL11A1/TGFB2/FGF9/GATA6/SOX6/TTN	7
48	EPI_SOX9hi/ETV5hi	GO:2000736	regulation of stem cell differentiation	4/40	82/18903	2.66876e-05	0.00140231	0.000828293	SOX9/TGFB2/GATA6/SOX6	4
49	EPI_SOX9hi/ETV5hi	GO:0030178	negative regulation of Wnt signaling pathway	5/40	174/18903	3.16236e-05	0.0016128	0.000952624	SOX9/WIF1/FGF9/IGFBP6/DAB2	5
50	EPI_SOX9hi/ETV5hi	GO:0014910	regulation of smooth muscle cell migration	4/40	87/18903	3.37057e-05	0.0016548	0.00097743	ITGA2/FGF9/ADAMTS1/SORL1	4
51	EPI_SOX9hi/ETV5hi	GO:0048732	gland development	7/40	441/18903	3.43557e-05	0.0016548	0.00097743	SOX9/APOA1/TGFB2/LAMA1/ITGA2/GATA6/WNT7B	7
52	EPI_SOX9hi/ETV5hi	GO:0035265	organ growth	5/40	180/18903	3.7192e-05	0.001743	0.00102953	SOX9/TGFB2/DUSP6/FGF9/GATA6	5
53	EPI_SOX9hi/ETV5hi	GO:0061036	positive regulation of cartilage development	3/40	32/18903	4.1723e-05	0.00190389	0.00112456	SOX9/PKDCC/SOX6	3
54	EPI_SOX9hi/ETV5hi	GO:0048566	embryonic digestive tract development	3/40	33/18903	4.5828e-05	0.00203758	0.00120353	TGFB2/FGF9/PKDCC	3
55	EPI_SOX9hi/ETV5hi	GO:0014909	smooth muscle cell migration	4/40	95/18903	4.76234e-05	0.00206447	0.00121941	ITGA2/FGF9/ADAMTS1/SORL1	4
56	EPI_SOX9hi/ETV5hi	GO:1905207	regulation of cardiocyte differentiation	3/40	34/18903	5.01893e-05	0.00212264	0.00125377	TGFB2/GATA6/SOX6	3
57	EPI_SOX9hi/ETV5hi	GO:0048839	inner ear development	5/40	193/18903	5.18568e-05	0.00214095	0.00126458	SOX9/COL11A1/TGFB2/EPHA4/FGF9	5
58	EPI_SOX9hi/ETV5hi	GO:0045785	positive regulation of cell adhesion	7/40	484/18903	6.1926e-05	0.0024787	0.00146408	APOA1/TGFB2/LAMA1/ITGA2/EPHA4/CD74/DAB2	7
59	EPI_SOX9hi/ETV5hi	GO:0060419	heart growth	4/40	102/18903	6.28966e-05	0.0024787	0.00146408	TGFB2/DUSP6/FGF9/GATA6	4
60	EPI_SOX9hi/ETV5hi	GO:0014812	muscle cell migration	4/40	108/18903	7.85974e-05	0.00285835	0.00168832	ITGA2/FGF9/ADAMTS1/SORL1	4
61	EPI_SOX9hi/ETV5hi	GO:0032526	response to retinoic acid	4/40	108/18903	7.85974e-05	0.00285835	0.00168832	SOX9/GATA6/WNT7B/TESC	4
62	EPI_SOX9hi/ETV5hi	GO:0034308	primary alcohol metabolic process	4/40	108/18903	7.85974e-05	0.00285835	0.00168832	TTR/ALDH1A1/HSD11B2/DAB2	4
63	EPI_SOX9hi/ETV5hi	GO:0009612	response to mechanical stimulus	5/40	211/18903	7.9124e-05	0.00285835	0.00168832	SOX9/COL11A1/ITGA2/ETV1/TTN	5
64	EPI_SOX9hi/ETV5hi	GO:0042180	cellular ketone metabolic process	5/40	218/18903	9.22898e-05	0.00325007	0.0019197	SOX9/APOA1/HSD11B2/CD74/DAB2	5
65	EPI_SOX9hi/ETV5hi	GO:0007229	integrin-mediated signaling pathway	4/40	113/18903	9.37159e-05	0.00325007	0.0019197	APOA1/LAMA1/ITGA2/ADAMTS1	4
66	EPI_SOX9hi/ETV5hi	GO:0043583	ear development	5/40	221/18903	9.84227e-05	0.00334637	0.00197658	SOX9/COL11A1/TGFB2/EPHA4/FGF9	5
67	EPI_SOX9hi/ETV5hi	GO:0060428	lung epithelium development	3/40	43/18903	0.00010215	0.00340631	0.00201198	SOX9/GATA6/WNT7B	3
68	EPI_SOX9hi/ETV5hi	GO:0014911	positive regulation of smooth muscle cell migration	3/40	44/18903	0.000109464	0.00358133	0.00211536	ITGA2/FGF9/ADAMTS1	3
69	EPI_SOX9hi/ETV5hi	GO:0090100	positive regulation of transmembrane receptor protein serine/threonine kinase signaling pathway	4/40	121/18903	0.000122155	0.00392253	0.00231689	TGFB2/FGF9/GATA6/DAB2	4
70	EPI_SOX9hi/ETV5hi	GO:0035272	exocrine system development	3/40	46/18903	0.000125098	0.00394399	0.00232957	SOX9/TGFB2/LAMA1	3
71	EPI_SOX9hi/ETV5hi	GO:0003206	cardiac chamber morphogenesis	4/40	126/18903	0.00014283	0.00442263	0.00261228	COL11A1/TGFB2/ADAMTS1/GATA6	4
72	EPI_SOX9hi/ETV5hi	GO:0033002	muscle cell proliferation	5/40	247/18903	0.000165683	0.005007	0.00295745	TGFB2/ITGA2/FGF9/ADAMTS1/GATA6	5
73	EPI_SOX9hi/ETV5hi	GO:0050982	detection of mechanical stimulus	3/40	51/18903	0.000170365	0.005007	0.00295745	COL11A1/ITGA2/TTN	3
74	EPI_SOX9hi/ETV5hi	GO:0060425	lung morphogenesis	3/40	51/18903	0.000170365	0.005007	0.00295745	SOX9/LAMA1/WNT7B	3
75	EPI_SOX9hi/ETV5hi	GO:0010565	regulation of cellular ketone metabolic process	4/40	136/18903	0.000191618	0.00552535	0.00326362	SOX9/APOA1/CD74/DAB2	4
76	EPI_SOX9hi/ETV5hi	GO:1902959	regulation of aspartic-type endopeptidase activity involved in amyloid precursor protein catabolic process	2/40	10/18903	0.000194375	0.00552535	0.00326362	EPHA4/SORL1	2
77	EPI_SOX9hi/ETV5hi	GO:0032330	regulation of chondrocyte differentiation	3/40	54/18903	0.000202027	0.00565023	0.00333738	SOX9/PKDCC/SOX6	3
78	EPI_SOX9hi/ETV5hi	GO:0034754	cellular hormone metabolic process	4/40	141/18903	0.000220062	0.00603157	0.00356263	TTR/ALDH1A1/UGT2B7/DAB2	4
79	EPI_SOX9hi/ETV5hi	GO:0035107	appendage morphogenesis	4/40	142/18903	0.000226097	0.00603157	0.00356263	SOX9/TGFB2/FGF9/PKDCC	4
80	EPI_SOX9hi/ETV5hi	GO:0035108	limb morphogenesis	4/40	142/18903	0.000226097	0.00603157	0.00356263	SOX9/TGFB2/FGF9/PKDCC	4
81	EPI_SOX9hi/ETV5hi	GO:0060433	bronchus development	2/40	11/18903	0.000237252	0.00623325	0.00368175	SOX9/WNT7B	2
82	EPI_SOX9hi/ETV5hi	GO:0001503	ossification	6/40	429/18903	0.000263355	0.00681578	0.00402583	SOX9/COL11A1/TGFB2/FGF9/WNT7B/PKDCC	6
83	EPI_SOX9hi/ETV5hi	GO:0055008	cardiac muscle tissue morphogenesis	3/40	60/18903	0.00027628	0.00704303	0.00416006	COL11A1/TGFB2/TTN	3
84	EPI_SOX9hi/ETV5hi	GO:0072497	mesenchymal stem cell differentiation	2/40	12/18903	0.000284321	0.00704303	0.00416006	SOX9/SOX6	2
85	EPI_SOX9hi/ETV5hi	GO:1905245	regulation of aspartic-type peptidase activity	2/40	12/18903	0.000284321	0.00704303	0.00416006	EPHA4/SORL1	2
86	EPI_SOX9hi/ETV5hi	GO:1902893	regulation of miRNA transcription	3/40	61/18903	0.000290145	0.00706084	0.00417058	SOX9/TGFB2/GATA6	3
87	EPI_SOX9hi/ETV5hi	GO:0062013	positive regulation of small molecule metabolic process	4/40	152/18903	0.000293184	0.00706084	0.00417058	APOA1/SLC4A4/CD74/DAB2	4
88	EPI_SOX9hi/ETV5hi	GO:0060038	cardiac muscle cell proliferation	3/40	62/18903	0.000304452	0.00713405	0.00421383	TGFB2/FGF9/GATA6	3
89	EPI_SOX9hi/ETV5hi	GO:0061614	miRNA transcription	3/40	62/18903	0.000304452	0.00713405	0.00421383	SOX9/TGFB2/GATA6	3
90	EPI_SOX9hi/ETV5hi	GO:1903651	positive regulation of cytoplasmic transport	2/40	13/18903	0.000335566	0.00766872	0.00452964	SORL1/DAB2	2
91	EPI_SOX9hi/ETV5hi	GO:0048568	embryonic organ development	6/40	449/18903	0.000336115	0.00766872	0.00452964	SOX9/COL11A1/TGFB2/FGF9/WNT7B/PKDCC	6
92	EPI_SOX9hi/ETV5hi	GO:0035051	cardiocyte differentiation	4/40	159/18903	0.000347936	0.00772314	0.00456178	TGFB2/GATA6/SOX6/TTN	4
93	EPI_SOX9hi/ETV5hi	GO:0090092	regulation of transmembrane receptor protein serine/threonine kinase signaling pathway	5/40	290/18903	0.000348007	0.00772314	0.00456178	TGFB2/FGF9/SORL1/GATA6/DAB2	5
94	EPI_SOX9hi/ETV5hi	GO:0051147	regulation of muscle cell differentiation	4/40	160/18903	0.000356315	0.00772314	0.00456178	LAMA1/ATP11A/FGF9/SOX6	4
95	EPI_SOX9hi/ETV5hi	GO:0120254	olefinic compound metabolic process	4/40	160/18903	0.000356315	0.00772314	0.00456178	TTR/ALDH1A1/HSD11B2/DAB2	4
96	EPI_SOX9hi/ETV5hi	GO:0016055	Wnt signaling pathway	6/40	456/18903	0.000365013	0.00774417	0.0045742	SOX9/WIF1/FGF9/WNT7B/IGFBP6/DAB2	6
97	EPI_SOX9hi/ETV5hi	GO:0071300	cellular response to retinoic acid	3/40	66/18903	0.000366218	0.00774417	0.0045742	SOX9/WNT7B/TESC	3
98	EPI_SOX9hi/ETV5hi	GO:0198738	cell-cell signaling by wnt	6/40	458/18903	0.000373618	0.00780546	0.0046104	SOX9/WIF1/FGF9/WNT7B/IGFBP6/DAB2	6
99	EPI_SOX9hi/ETV5hi	GO:0001666	response to hypoxia	5/40	296/18903	0.000382244	0.00788303	0.00465622	TGFB2/ITGA2/EPHA4/HSD11B2/GATA6	5
100	EPI_SOX9hi/ETV5hi	GO:0010896	regulation of triglyceride catabolic process	2/40	14/18903	0.000390969	0.00788303	0.00465622	APOA1/SORL1	2
101	EPI_SOX9hi/ETV5hi	GO:0030238	male sex determination	2/40	14/18903	0.000390969	0.00788303	0.00465622	SOX9/FGF9	2
102	EPI_SOX9hi/ETV5hi	GO:0003205	cardiac chamber development	4/40	167/18903	0.000419076	0.00835263	0.00493359	COL11A1/TGFB2/ADAMTS1/GATA6	4
103	EPI_SOX9hi/ETV5hi	GO:0001837	epithelial to mesenchymal transition	4/40	169/18903	0.000438371	0.0086379	0.00510209	SOX9/TGFB2/EPHA4/DAB2	4
104	EPI_SOX9hi/ETV5hi	GO:0036293	response to decreased oxygen levels	5/40	309/18903	0.000465139	0.00906236	0.00535281	TGFB2/ITGA2/EPHA4/HSD11B2/GATA6	5
105	EPI_SOX9hi/ETV5hi	GO:0060070	canonical Wnt signaling pathway	5/40	310/18903	0.000472035	0.00909453	0.00537181	SOX9/FGF9/WNT7B/IGFBP6/DAB2	5
106	EPI_SOX9hi/ETV5hi	GO:0060415	muscle tissue morphogenesis	3/40	73/18903	0.000492682	0.00919555	0.00543148	COL11A1/TGFB2/TTN	3
107	EPI_SOX9hi/ETV5hi	GO:0061035	regulation of cartilage development	3/40	73/18903	0.000492682	0.00919555	0.00543148	SOX9/PKDCC/SOX6	3
108	EPI_SOX9hi/ETV5hi	GO:0060485	mesenchyme development	5/40	313/18903	0.000493187	0.00919555	0.00543148	SOX9/TGFB2/EPHA4/FGF9/DAB2	5
109	EPI_SOX9hi/ETV5hi	GO:0051145	smooth muscle cell differentiation	3/40	74/18903	0.000512748	0.00933771	0.00551544	SOX9/FGF9/GATA6	3
110	EPI_SOX9hi/ETV5hi	GO:2000628	regulation of miRNA metabolic process	3/40	74/18903	0.000512748	0.00933771	0.00551544	SOX9/TGFB2/GATA6	3
111	EPI_SOX9hi/ETV5hi	GO:0048736	appendage development	4/40	178/18903	0.000533122	0.00933771	0.00551544	SOX9/TGFB2/FGF9/PKDCC	4
112	EPI_SOX9hi/ETV5hi	GO:0060173	limb development	4/40	178/18903	0.000533122	0.00933771	0.00551544	SOX9/TGFB2/FGF9/PKDCC	4
113	EPI_SOX9hi/ETV5hi	GO:0071772	response to BMP	4/40	178/18903	0.000533122	0.00933771	0.00551544	SOX9/TGFB2/SORL1/GATA6	4
114	EPI_SOX9hi/ETV5hi	GO:0071773	cellular response to BMP stimulus	4/40	178/18903	0.000533122	0.00933771	0.00551544	SOX9/TGFB2/SORL1/GATA6	4
115	EPI_SOX9hi/ETV5hi	GO:0060420	regulation of heart growth	3/40	76/18903	0.000554438	0.00961395	0.00567861	DUSP6/FGF9/GATA6	3
116	EPI_SOX9hi/ETV5hi	GO:0043409	negative regulation of MAPK cascade	4/40	181/18903	0.000567711	0.00974664	0.00575699	EPHA4/DUSP6/SORL1/DAB2	4
117	EPI_SOX9hi/ETV5hi	GO:0070373	negative regulation of ERK1 and ERK2 cascade	3/40	78/18903	0.000598238	0.0101701	0.00600708	EPHA4/DUSP6/DAB2	3
118	EPI_SOX9hi/ETV5hi	GO:0048644	muscle organ morphogenesis	3/40	80/18903	0.000644193	0.010845	0.00640573	COL11A1/TGFB2/TTN	3
119	EPI_SOX9hi/ETV5hi	GO:0014855	striated muscle cell proliferation	3/40	81/18903	0.000667992	0.0110802	0.00654465	TGFB2/FGF9/GATA6	3
120	EPI_SOX9hi/ETV5hi	GO:0060562	epithelial tube morphogenesis	5/40	335/18903	0.000670944	0.0110802	0.00654465	SOX9/TGFB2/LAMA1/EPHA4/TMEM59L	5
121	EPI_SOX9hi/ETV5hi	GO:0030111	regulation of Wnt signaling pathway	5/40	336/18903	0.000680029	0.011116	0.00656581	SOX9/WIF1/FGF9/IGFBP6/DAB2	5
122	EPI_SOX9hi/ETV5hi	GO:0070482	response to oxygen levels	5/40	337/18903	0.000689206	0.011116	0.00656581	TGFB2/ITGA2/EPHA4/HSD11B2/GATA6	5
123	EPI_SOX9hi/ETV5hi	GO:0010770	positive regulation of cell morphogenesis involved in differentiation	3/40	82/18903	0.000692346	0.011116	0.00656581	APOA1/EPHA4/DAB2	3
124	EPI_SOX9hi/ETV5hi	GO:0062012	regulation of small molecule metabolic process	5/40	339/18903	0.000707838	0.0112605	0.00665115	SOX9/APOA1/SLC4A4/CD74/DAB2	5
125	EPI_SOX9hi/ETV5hi	GO:0070371	ERK1 and ERK2 cascade	5/40	340/18903	0.000717295	0.0112985	0.00667362	SOX9/EPHA4/DUSP6/CD74/DAB2	5
126	EPI_SOX9hi/ETV5hi	GO:0060438	trachea development	2/40	19/18903	0.000729777	0.0112985	0.00667362	SOX9/WNT7B	2
127	EPI_SOX9hi/ETV5hi	GO:1902894	negative regulation of miRNA transcription	2/40	19/18903	0.000729777	0.0112985	0.00667362	SOX9/GATA6	2
128	EPI_SOX9hi/ETV5hi	GO:0007369	gastrulation	4/40	196/18903	0.000764996	0.011739	0.00693378	COL11A1/APOA1/ITGA2/GATA6	4
129	EPI_SOX9hi/ETV5hi	GO:0019216	regulation of lipid metabolic process	5/40	347/18903	0.000786174	0.0118996	0.00702868	SOX9/APOA1/SORL1/CD74/DAB2	5
130	EPI_SOX9hi/ETV5hi	GO:0007517	muscle organ development	5/40	348/18903	0.000796405	0.0118996	0.00702868	COL11A1/TGFB2/ETV1/SOX6/TTN	5
131	EPI_SOX9hi/ETV5hi	GO:0072234	metanephric nephron tubule development	2/40	20/18903	0.000809779	0.0118996	0.00702868	SOX9/WNT7B	2
132	EPI_SOX9hi/ETV5hi	GO:1905209	positive regulation of cardiocyte differentiation	2/40	20/18903	0.000809779	0.0118996	0.00702868	TGFB2/GATA6	2
133	EPI_SOX9hi/ETV5hi	GO:2000629	negative regulation of miRNA metabolic process	2/40	20/18903	0.000809779	0.0118996	0.00702868	SOX9/GATA6	2
134	EPI_SOX9hi/ETV5hi	GO:0033627	cell adhesion mediated by integrin	3/40	88/18903	0.000850401	0.0122883	0.00725825	TGFB2/ITGA2/TESC	3
135	EPI_SOX9hi/ETV5hi	GO:0046889	positive regulation of lipid biosynthetic process	3/40	88/18903	0.000850401	0.0122883	0.00725825	APOA1/CD74/DAB2	3
136	EPI_SOX9hi/ETV5hi	GO:0010002	cardioblast differentiation	2/40	21/18903	0.000893822	0.012704	0.00750379	TGFB2/GATA6	2
137	EPI_SOX9hi/ETV5hi	GO:1904754	positive regulation of vascular associated smooth muscle cell migration	2/40	21/18903	0.000893822	0.012704	0.00750379	FGF9/ADAMTS1	2
138	EPI_SOX9hi/ETV5hi	GO:0010586	miRNA metabolic process	3/40	90/18903	0.000907755	0.0127971	0.0075588	SOX9/TGFB2/GATA6	3
139	EPI_SOX9hi/ETV5hi	GO:0007530	sex determination	2/40	22/18903	0.00098189	0.0137306	0.00811017	SOX9/FGF9	2
140	EPI_SOX9hi/ETV5hi	GO:0055017	cardiac muscle tissue growth	3/40	93/18903	0.0009983	0.0138484	0.00817975	TGFB2/FGF9/GATA6	3
141	EPI_SOX9hi/ETV5hi	GO:0006066	alcohol metabolic process	5/40	367/18903	0.00101038	0.0139048	0.00821305	TTR/APOA1/ALDH1A1/HSD11B2/DAB2	5
142	EPI_SOX9hi/ETV5hi	GO:0098773	skin epidermis development	3/40	95/18903	0.00106173	0.0142157	0.00839669	SOX9/TGFB2/GATA6	3
143	EPI_SOX9hi/ETV5hi	GO:0002053	positive regulation of mesenchymal cell proliferation	2/40	23/18903	0.00107397	0.0142157	0.00839669	SOX9/FGF9	2
144	EPI_SOX9hi/ETV5hi	GO:0045723	positive regulation of fatty acid biosynthetic process	2/40	23/18903	0.00107397	0.0142157	0.00839669	APOA1/CD74	2
145	EPI_SOX9hi/ETV5hi	GO:0072170	metanephric tubule development	2/40	23/18903	0.00107397	0.0142157	0.00839669	SOX9/WNT7B	2
146	EPI_SOX9hi/ETV5hi	GO:0072243	metanephric nephron epithelium development	2/40	23/18903	0.00107397	0.0142157	0.00839669	SOX9/WNT7B	2
147	EPI_SOX9hi/ETV5hi	GO:0019217	regulation of fatty acid metabolic process	3/40	96/18903	0.00109438	0.0142681	0.00842762	SOX9/APOA1/CD74	3
148	EPI_SOX9hi/ETV5hi	GO:0072080	nephron tubule development	3/40	96/18903	0.00109438	0.0142681	0.00842762	SOX9/WNT7B/TMEM59L	3
149	EPI_SOX9hi/ETV5hi	GO:0001657	ureteric bud development	3/40	97/18903	0.00112766	0.0144841	0.00855523	SOX9/CRLF1/TMEM59L	3
150	EPI_SOX9hi/ETV5hi	GO:0060993	kidney morphogenesis	3/40	97/18903	0.00112766	0.0144841	0.00855523	SOX9/WNT7B/TMEM59L	3
151	EPI_SOX9hi/ETV5hi	GO:0048661	positive regulation of smooth muscle cell proliferation	3/40	98/18903	0.00116157	0.0145953	0.00862094	ITGA2/FGF9/ADAMTS1	3
152	EPI_SOX9hi/ETV5hi	GO:0072163	mesonephric epithelium development	3/40	98/18903	0.00116157	0.0145953	0.00862094	SOX9/CRLF1/TMEM59L	3
153	EPI_SOX9hi/ETV5hi	GO:0072164	mesonephric tubule development	3/40	98/18903	0.00116157	0.0145953	0.00862094	SOX9/CRLF1/TMEM59L	3
154	EPI_SOX9hi/ETV5hi	GO:0018108	peptidyl-tyrosine phosphorylation	5/40	380/18903	0.0011797	0.0147165	0.0086925	CRLF1/EPHA4/PKDCC/TTN/CD74	5
155	EPI_SOX9hi/ETV5hi	GO:0061326	renal tubule development	3/40	99/18903	0.00119612	0.0148148	0.00875054	SOX9/WNT7B/TMEM59L	3
156	EPI_SOX9hi/ETV5hi	GO:0018212	peptidyl-tyrosine modification	5/40	382/18903	0.00120751	0.0148497	0.0087712	CRLF1/EPHA4/PKDCC/TTN/CD74	5
157	EPI_SOX9hi/ETV5hi	GO:0010769	regulation of cell morphogenesis involved in differentiation	3/40	100/18903	0.00123131	0.0150359	0.00888113	APOA1/EPHA4/DAB2	3
158	EPI_SOX9hi/ETV5hi	GO:0003148	outflow tract septum morphogenesis	2/40	25/18903	0.00127007	0.0150843	0.00890975	TGFB2/GATA6	2
159	EPI_SOX9hi/ETV5hi	GO:0008211	glucocorticoid metabolic process	2/40	25/18903	0.00127007	0.0150843	0.00890975	APOA1/HSD11B2	2
160	EPI_SOX9hi/ETV5hi	GO:0060575	intestinal epithelial cell differentiation	2/40	25/18903	0.00127007	0.0150843	0.00890975	SOX9/GATA6	2
161	EPI_SOX9hi/ETV5hi	GO:1903077	negative regulation of protein localization to plasma membrane	2/40	25/18903	0.00127007	0.0150843	0.00890975	PKDCC/DAB2	2
162	EPI_SOX9hi/ETV5hi	GO:0001654	eye development	5/40	388/18903	0.00129386	0.0152623	0.00901487	SOX9/TGFB2/LAMA1/FGF9/WNT7B	5
163	EPI_SOX9hi/ETV5hi	GO:0001823	mesonephros development	3/40	102/18903	0.00130364	0.0152738	0.00902165	SOX9/CRLF1/TMEM59L	3
164	EPI_SOX9hi/ETV5hi	GO:0007178	transmembrane receptor protein serine/threonine kinase signaling pathway	5/40	390/18903	0.00132364	0.0153969	0.00909439	TGFB2/FGF9/SORL1/GATA6/DAB2	5
165	EPI_SOX9hi/ETV5hi	GO:0042472	inner ear morphogenesis	3/40	103/18903	0.00134079	0.0153969	0.00909439	SOX9/COL11A1/FGF9	3
166	EPI_SOX9hi/ETV5hi	GO:0046620	regulation of organ growth	3/40	103/18903	0.00134079	0.0153969	0.00909439	DUSP6/FGF9/GATA6	3
167	EPI_SOX9hi/ETV5hi	GO:0150063	visual system development	5/40	392/18903	0.00135392	0.0154454	0.00912305	SOX9/TGFB2/LAMA1/FGF9/WNT7B	5
168	EPI_SOX9hi/ETV5hi	GO:0048880	sensory system development	5/40	398/18903	0.00144786	0.0164091	0.00969227	SOX9/TGFB2/LAMA1/FGF9/WNT7B	5
169	EPI_SOX9hi/ETV5hi	GO:0072207	metanephric epithelium development	2/40	27/18903	0.00148202	0.0165795	0.0097929	SOX9/WNT7B	2
170	EPI_SOX9hi/ETV5hi	GO:1904376	negative regulation of protein localization to cell periphery	2/40	27/18903	0.00148202	0.0165795	0.0097929	PKDCC/DAB2	2
171	EPI_SOX9hi/ETV5hi	GO:0010717	regulation of epithelial to mesenchymal transition	3/40	107/18903	0.00149604	0.0166291	0.0098222	TGFB2/EPHA4/DAB2	3
172	EPI_SOX9hi/ETV5hi	GO:0060479	lung cell differentiation	2/40	28/18903	0.00159389	0.0173824	0.0102671	SOX9/GATA6	2
173	EPI_SOX9hi/ETV5hi	GO:0060487	lung epithelial cell differentiation	2/40	28/18903	0.00159389	0.0173824	0.0102671	SOX9/GATA6	2
174	EPI_SOX9hi/ETV5hi	GO:1903649	regulation of cytoplasmic transport	2/40	28/18903	0.00159389	0.0173824	0.0102671	SORL1/DAB2	2
175	EPI_SOX9hi/ETV5hi	GO:0042445	hormone metabolic process	4/40	241/18903	0.00164269	0.0178026	0.0105154	TTR/ALDH1A1/UGT2B7/DAB2	4
176	EPI_SOX9hi/ETV5hi	GO:0014066	regulation of phosphatidylinositol 3-kinase signaling	3/40	111/18903	0.00166215	0.0179017	0.0105739	SOX9/TGFB2/PTPN13	3
177	EPI_SOX9hi/ETV5hi	GO:0060441	epithelial tube branching involved in lung morphogenesis	2/40	29/18903	0.00170967	0.0182998	0.010809	SOX9/LAMA1	2
178	EPI_SOX9hi/ETV5hi	GO:0048863	stem cell differentiation	4/40	248/18903	0.00182386	0.0191089	0.0112869	SOX9/TGFB2/GATA6/SOX6	4
179	EPI_SOX9hi/ETV5hi	GO:0010464	regulation of mesenchymal cell proliferation	2/40	30/18903	0.00182934	0.0191089	0.0112869	SOX9/FGF9	2
180	EPI_SOX9hi/ETV5hi	GO:0045940	positive regulation of steroid metabolic process	2/40	30/18903	0.00182934	0.0191089	0.0112869	APOA1/DAB2	2
181	EPI_SOX9hi/ETV5hi	GO:0060045	positive regulation of cardiac muscle cell proliferation	2/40	30/18903	0.00182934	0.0191089	0.0112869	FGF9/GATA6	2
182	EPI_SOX9hi/ETV5hi	GO:0072009	nephron epithelium development	3/40	116/18903	0.00188547	0.0195772	0.0115636	SOX9/WNT7B/TMEM59L	3
183	EPI_SOX9hi/ETV5hi	GO:0048762	mesenchymal cell differentiation	4/40	252/18903	0.0019334	0.0199554	0.0117869	SOX9/TGFB2/EPHA4/DAB2	4
184	EPI_SOX9hi/ETV5hi	GO:0019433	triglyceride catabolic process	2/40	31/18903	0.00195289	0.0200373	0.0118353	APOA1/SORL1	2
185	EPI_SOX9hi/ETV5hi	GO:0002718	regulation of cytokine production involved in immune response	3/40	118/18903	0.00197978	0.0201937	0.0119277	APOA1/TGFB2/CD74	3
186	EPI_SOX9hi/ETV5hi	GO:0009410	response to xenobiotic stimulus	5/40	432/18903	0.00207405	0.0206128	0.0121752	TGFB2/ITGA2/HSD11B2/DUSP6/GATA6	5
187	EPI_SOX9hi/ETV5hi	GO:0002367	cytokine production involved in immune response	3/40	120/18903	0.00207698	0.0206128	0.0121752	APOA1/TGFB2/CD74	3
188	EPI_SOX9hi/ETV5hi	GO:0003338	metanephros morphogenesis	2/40	32/18903	0.0020803	0.0206128	0.0121752	SOX9/WNT7B	2
189	EPI_SOX9hi/ETV5hi	GO:0007435	salivary gland morphogenesis	2/40	32/18903	0.0020803	0.0206128	0.0121752	TGFB2/LAMA1	2
190	EPI_SOX9hi/ETV5hi	GO:0061384	heart trabecula morphogenesis	2/40	32/18903	0.0020803	0.0206128	0.0121752	TGFB2/ADAMTS1	2
191	EPI_SOX9hi/ETV5hi	GO:0060828	regulation of canonical Wnt signaling pathway	4/40	260/18903	0.00216604	0.0213047	0.0125839	SOX9/FGF9/IGFBP6/DAB2	4
192	EPI_SOX9hi/ETV5hi	GO:0030278	regulation of ossification	3/40	122/18903	0.00217712	0.0213047	0.0125839	SOX9/TGFB2/PKDCC	3
193	EPI_SOX9hi/ETV5hi	GO:0002063	chondrocyte development	2/40	33/18903	0.00221156	0.0213047	0.0125839	SOX9/COL11A1	2
194	EPI_SOX9hi/ETV5hi	GO:0050974	detection of mechanical stimulus involved in sensory perception	2/40	33/18903	0.00221156	0.0213047	0.0125839	COL11A1/ITGA2	2
195	EPI_SOX9hi/ETV5hi	GO:1905476	negative regulation of protein localization to membrane	2/40	33/18903	0.00221156	0.0213047	0.0125839	PKDCC/DAB2	2
196	EPI_SOX9hi/ETV5hi	GO:0022612	gland morphogenesis	3/40	123/18903	0.00222829	0.0213473	0.0126091	SOX9/TGFB2/LAMA1	3
197	EPI_SOX9hi/ETV5hi	GO:0042471	ear morphogenesis	3/40	124/18903	0.00228021	0.0214885	0.0126925	SOX9/COL11A1/FGF9	3
198	EPI_SOX9hi/ETV5hi	GO:0055007	cardiac muscle cell differentiation	3/40	124/18903	0.00228021	0.0214885	0.0126925	GATA6/SOX6/TTN	3
199	EPI_SOX9hi/ETV5hi	GO:0072089	stem cell proliferation	3/40	124/18903	0.00228021	0.0214885	0.0126925	SOX9/FGF9/WNT7B	3
200	EPI_SOX9hi/ETV5hi	GO:0007431	salivary gland development	2/40	34/18903	0.00234664	0.0218768	0.0129218	TGFB2/LAMA1	2
201	EPI_SOX9hi/ETV5hi	GO:0035335	peptidyl-tyrosine dephosphorylation	2/40	34/18903	0.00234664	0.0218768	0.0129218	DUSP6/PTPN13	2
202	EPI_SOX9hi/ETV5hi	GO:0001704	formation of primary germ layer	3/40	127/18903	0.00244046	0.0226215	0.0133617	COL11A1/ITGA2/GATA6	3
203	EPI_SOX9hi/ETV5hi	GO:0002683	negative regulation of immune system process	5/40	449/18903	0.00245261	0.0226215	0.0133617	SOX9/APOA1/TGFB2/C5/CD74	5
204	EPI_SOX9hi/ETV5hi	GO:0002719	negative regulation of cytokine production involved in immune response	2/40	35/18903	0.00248554	0.0228038	0.0134694	APOA1/TGFB2	2
205	EPI_SOX9hi/ETV5hi	GO:0071560	cellular response to transforming growth factor beta stimulus	4/40	271/18903	0.00251663	0.0229676	0.0135661	SOX9/TGFB2/SOX6/DAB2	4
206	EPI_SOX9hi/ETV5hi	GO:0032874	positive regulation of stress-activated MAPK cascade	3/40	130/18903	0.00260754	0.0236726	0.0139825	TGFB2/WNT7B/IGFBP6	3
207	EPI_SOX9hi/ETV5hi	GO:0071711	basement membrane organization	2/40	36/18903	0.00262824	0.0237363	0.0140201	LAMA1/NID2	2
208	EPI_SOX9hi/ETV5hi	GO:0070304	positive regulation of stress-activated protein kinase signaling cascade	3/40	132/18903	0.00272276	0.0243428	0.0143784	TGFB2/WNT7B/IGFBP6	3
209	EPI_SOX9hi/ETV5hi	GO:0071559	response to transforming growth factor beta	4/40	277/18903	0.00272348	0.0243428	0.0143784	SOX9/TGFB2/SOX6/DAB2	4
210	EPI_SOX9hi/ETV5hi	GO:0010934	macrophage cytokine production	2/40	37/18903	0.00277471	0.0244231	0.0144258	TGFB2/CD74	2
211	EPI_SOX9hi/ETV5hi	GO:0010935	regulation of macrophage cytokine production	2/40	37/18903	0.00277471	0.0244231	0.0144258	TGFB2/CD74	2
212	EPI_SOX9hi/ETV5hi	GO:0055023	positive regulation of cardiac muscle tissue growth	2/40	37/18903	0.00277471	0.0244231	0.0144258	FGF9/GATA6	2
213	EPI_SOX9hi/ETV5hi	GO:0035270	endocrine system development	3/40	135/18903	0.00290142	0.025309	0.0149491	SOX9/APOA1/GATA6	3
214	EPI_SOX9hi/ETV5hi	GO:0045165	cell fate commitment	4/40	282/18903	0.00290455	0.025309	0.0149491	SOX9/GATA6/WNT7B/SOX6	4
215	EPI_SOX9hi/ETV5hi	GO:0003203	endocardial cushion morphogenesis	2/40	38/18903	0.00292496	0.0253594	0.0149789	SOX9/TGFB2	2
216	EPI_SOX9hi/ETV5hi	GO:0009581	detection of external stimulus	3/40	137/18903	0.00302446	0.0260916	0.0154114	COL11A1/ITGA2/TTN	3
217	EPI_SOX9hi/ETV5hi	GO:0071634	regulation of transforming growth factor beta production	2/40	39/18903	0.00307895	0.0263702	0.0155759	TGFB2/GATA6	2
218	EPI_SOX9hi/ETV5hi	GO:0030879	mammary gland development	3/40	138/18903	0.00308717	0.0263702	0.0155759	SOX9/ITGA2/WNT7B	3
219	EPI_SOX9hi/ETV5hi	GO:0009582	detection of abiotic stimulus	3/40	140/18903	0.00321497	0.0272446	0.0160924	COL11A1/ITGA2/TTN	3
220	EPI_SOX9hi/ETV5hi	GO:0035886	vascular associated smooth muscle cell differentiation	2/40	40/18903	0.00323668	0.0272446	0.0160924	FGF9/GATA6	2
221	EPI_SOX9hi/ETV5hi	GO:0045923	positive regulation of fatty acid metabolic process	2/40	40/18903	0.00323668	0.0272446	0.0160924	APOA1/CD74	2
222	EPI_SOX9hi/ETV5hi	GO:0001889	liver development	3/40	141/18903	0.00328008	0.0273445	0.0161514	SOX9/ITGA2/GATA6	3
223	EPI_SOX9hi/ETV5hi	GO:0090090	negative regulation of canonical Wnt signaling pathway	3/40	141/18903	0.00328008	0.0273445	0.0161514	SOX9/IGFBP6/DAB2	3
224	EPI_SOX9hi/ETV5hi	GO:0050673	epithelial cell proliferation	5/40	481/18903	0.0032987	0.0273682	0.0161654	SOX9/APOA1/TGFB2/FGF9/DAB2	5
225	EPI_SOX9hi/ETV5hi	GO:0051146	striated muscle cell differentiation	4/40	293/18903	0.00333171	0.0274062	0.0161879	ATP11A/GATA6/SOX6/TTN	4
226	EPI_SOX9hi/ETV5hi	GO:0010719	negative regulation of epithelial to mesenchymal transition	2/40	41/18903	0.00339812	0.0274062	0.0161879	TGFB2/EPHA4	2
227	EPI_SOX9hi/ETV5hi	GO:0046461	neutral lipid catabolic process	2/40	41/18903	0.00339812	0.0274062	0.0161879	APOA1/SORL1	2
228	EPI_SOX9hi/ETV5hi	GO:0046464	acylglycerol catabolic process	2/40	41/18903	0.00339812	0.0274062	0.0161879	APOA1/SORL1	2
229	EPI_SOX9hi/ETV5hi	GO:0060421	positive regulation of heart growth	2/40	41/18903	0.00339812	0.0274062	0.0161879	FGF9/GATA6	2
230	EPI_SOX9hi/ETV5hi	GO:1905314	semi-lunar valve development	2/40	41/18903	0.00339812	0.0274062	0.0161879	SOX9/TGFB2	2
231	EPI_SOX9hi/ETV5hi	GO:0061008	hepaticobiliary system development	3/40	144/18903	0.00348025	0.0279387	0.0165024	SOX9/ITGA2/GATA6	3
232	EPI_SOX9hi/ETV5hi	GO:0014065	phosphatidylinositol 3-kinase signaling	3/40	145/18903	0.00354861	0.0282133	0.0166646	SOX9/TGFB2/PTPN13	3
233	EPI_SOX9hi/ETV5hi	GO:0010463	mesenchymal cell proliferation	2/40	42/18903	0.00356327	0.0282133	0.0166646	SOX9/FGF9	2
234	EPI_SOX9hi/ETV5hi	GO:0071604	transforming growth factor beta production	2/40	42/18903	0.00356327	0.0282133	0.0166646	TGFB2/GATA6	2
235	EPI_SOX9hi/ETV5hi	GO:0043588	skin development	4/40	302/18903	0.00371171	0.0291508	0.0172183	SOX9/TGFB2/ITGA2/GATA6	4
236	EPI_SOX9hi/ETV5hi	GO:0071364	cellular response to epidermal growth factor stimulus	2/40	43/18903	0.0037321	0.0291508	0.0172183	SOX9/DAB2	2
237	EPI_SOX9hi/ETV5hi	GO:0090207	regulation of triglyceride metabolic process	2/40	43/18903	0.0037321	0.0291508	0.0172183	APOA1/SORL1	2
238	EPI_SOX9hi/ETV5hi	GO:0043410	positive regulation of MAPK cascade	5/40	496/18903	0.00376061	0.0292417	0.017272	TGFB2/EPHA4/WNT7B/IGFBP6/CD74	5
239	EPI_SOX9hi/ETV5hi	GO:1900026	positive regulation of substrate adhesion-dependent cell spreading	2/40	44/18903	0.00390461	0.0302259	0.0178533	APOA1/DAB2	2
240	EPI_SOX9hi/ETV5hi	GO:0072006	nephron development	3/40	152/18903	0.00405018	0.0311721	0.0184122	SOX9/WNT7B/TMEM59L	3
241	EPI_SOX9hi/ETV5hi	GO:0042063	gliogenesis	4/40	310/18903	0.0040734	0.0311721	0.0184122	SOX9/TGFB2/EPHA4/SOX6	4
242	EPI_SOX9hi/ETV5hi	GO:0098927	vesicle-mediated transport between endosomal compartments	2/40	45/18903	0.00408077	0.0311721	0.0184122	SORL1/DAB2	2
243	EPI_SOX9hi/ETV5hi	GO:0016331	morphogenesis of embryonic epithelium	3/40	153/18903	0.00412517	0.031373	0.0185309	SOX9/TGFB2/WNT7B	3
244	EPI_SOX9hi/ETV5hi	GO:0045834	positive regulation of lipid metabolic process	3/40	154/18903	0.00420101	0.0318103	0.0187892	APOA1/CD74/DAB2	3
245	EPI_SOX9hi/ETV5hi	GO:0055010	ventricular cardiac muscle tissue morphogenesis	2/40	46/18903	0.00426058	0.031982	0.0188906	COL11A1/TGFB2	2
246	EPI_SOX9hi/ETV5hi	GO:1904752	regulation of vascular associated smooth muscle cell migration	2/40	46/18903	0.00426058	0.031982	0.0188906	FGF9/ADAMTS1	2
247	EPI_SOX9hi/ETV5hi	GO:0070372	regulation of ERK1 and ERK2 cascade	4/40	315/18903	0.00431122	0.0322227	0.0190328	EPHA4/DUSP6/CD74/DAB2	4
248	EPI_SOX9hi/ETV5hi	GO:0048754	branching morphogenesis of an epithelial tube	3/40	157/18903	0.0044336	0.0323778	0.0191244	SOX9/LAMA1/TMEM59L	3
249	EPI_SOX9hi/ETV5hi	GO:0002701	negative regulation of production of molecular mediator of immune response	2/40	47/18903	0.00444401	0.0323778	0.0191244	APOA1/TGFB2	2
250	EPI_SOX9hi/ETV5hi	GO:0031018	endocrine pancreas development	2/40	47/18903	0.00444401	0.0323778	0.0191244	SOX9/GATA6	2
251	EPI_SOX9hi/ETV5hi	GO:0048286	lung alveolus development	2/40	47/18903	0.00444401	0.0323778	0.0191244	GATA6/PKDCC	2
252	EPI_SOX9hi/ETV5hi	GO:0061383	trabecula morphogenesis	2/40	47/18903	0.00444401	0.0323778	0.0191244	TGFB2/ADAMTS1	2
253	EPI_SOX9hi/ETV5hi	GO:0070849	response to epidermal growth factor	2/40	47/18903	0.00444401	0.0323778	0.0191244	SOX9/DAB2	2
254	EPI_SOX9hi/ETV5hi	GO:0060041	retina development in camera-type eye	3/40	159/18903	0.00459293	0.0331828	0.0195999	SOX9/TGFB2/LAMA1	3
255	EPI_SOX9hi/ETV5hi	GO:0003197	endocardial cushion development	2/40	48/18903	0.00463104	0.0331828	0.0195999	SOX9/TGFB2	2
256	EPI_SOX9hi/ETV5hi	GO:1902003	regulation of amyloid-beta formation	2/40	48/18903	0.00463104	0.0331828	0.0195999	EPHA4/SORL1	2
257	EPI_SOX9hi/ETV5hi	GO:1904738	vascular associated smooth muscle cell migration	2/40	48/18903	0.00463104	0.0331828	0.0195999	FGF9/ADAMTS1	2
258	EPI_SOX9hi/ETV5hi	GO:0008202	steroid metabolic process	4/40	323/18903	0.00471105	0.0336171	0.0198564	APOA1/UGT2B7/HSD11B2/DAB2	4
259	EPI_SOX9hi/ETV5hi	GO:0010862	positive regulation of pathway-restricted SMAD protein phosphorylation	2/40	49/18903	0.00482168	0.0339869	0.0200748	TGFB2/DAB2	2
260	EPI_SOX9hi/ETV5hi	GO:0033628	regulation of cell adhesion mediated by integrin	2/40	49/18903	0.00482168	0.0339869	0.0200748	TGFB2/TESC	2
261	EPI_SOX9hi/ETV5hi	GO:0035987	endodermal cell differentiation	2/40	49/18903	0.00482168	0.0339869	0.0200748	COL11A1/GATA6	2
262	EPI_SOX9hi/ETV5hi	GO:0042304	regulation of fatty acid biosynthetic process	2/40	50/18903	0.00501589	0.0346516	0.0204674	APOA1/CD74	2
263	EPI_SOX9hi/ETV5hi	GO:0060043	regulation of cardiac muscle cell proliferation	2/40	50/18903	0.00501589	0.0346516	0.0204674	FGF9/GATA6	2
264	EPI_SOX9hi/ETV5hi	GO:0061082	myeloid leukocyte cytokine production	2/40	50/18903	0.00501589	0.0346516	0.0204674	TGFB2/CD74	2
265	EPI_SOX9hi/ETV5hi	GO:0090102	cochlea development	2/40	50/18903	0.00501589	0.0346516	0.0204674	SOX9/EPHA4	2
266	EPI_SOX9hi/ETV5hi	GO:1904707	positive regulation of vascular associated smooth muscle cell proliferation	2/40	50/18903	0.00501589	0.0346516	0.0204674	FGF9/ADAMTS1	2
267	EPI_SOX9hi/ETV5hi	GO:0022602	ovulation cycle process	2/40	51/18903	0.00521367	0.035875	0.02119	TGFB2/ADAMTS1	2
268	EPI_SOX9hi/ETV5hi	GO:0030509	BMP signaling pathway	3/40	167/18903	0.00526488	0.0360842	0.0213136	TGFB2/SORL1/GATA6	3
269	EPI_SOX9hi/ETV5hi	GO:0046622	positive regulation of organ growth	2/40	52/18903	0.00541499	0.0369669	0.021835	FGF9/GATA6	2
270	EPI_SOX9hi/ETV5hi	GO:0090287	regulation of cellular response to growth factor stimulus	4/40	338/18903	0.00552689	0.0375828	0.0221988	FGF9/SORL1/GATA6/DAB2	4
271	EPI_SOX9hi/ETV5hi	GO:0048545	response to steroid hormone	4/40	339/18903	0.00558443	0.0378258	0.0223423	TGFB2/HSD11B2/WNT7B/DAB2	4
272	EPI_SOX9hi/ETV5hi	GO:0043010	camera-type eye development	4/40	340/18903	0.00564237	0.0380695	0.0224863	SOX9/TGFB2/LAMA1/WNT7B	4
273	EPI_SOX9hi/ETV5hi	GO:0042572	retinol metabolic process	2/40	54/18903	0.00582823	0.0390199	0.0230476	TTR/ALDH1A1	2
274	EPI_SOX9hi/ETV5hi	GO:0045778	positive regulation of ossification	2/40	54/18903	0.00582823	0.0390199	0.0230476	TGFB2/PKDCC	2
275	EPI_SOX9hi/ETV5hi	GO:0048660	regulation of smooth muscle cell proliferation	3/40	175/18903	0.00599321	0.0395228	0.0233447	ITGA2/FGF9/ADAMTS1	3
276	EPI_SOX9hi/ETV5hi	GO:0003179	heart valve morphogenesis	2/40	55/18903	0.00604011	0.0395228	0.0233447	SOX9/TGFB2	2
277	EPI_SOX9hi/ETV5hi	GO:0003229	ventricular cardiac muscle tissue development	2/40	55/18903	0.00604011	0.0395228	0.0233447	COL11A1/TGFB2	2
278	EPI_SOX9hi/ETV5hi	GO:0072132	mesenchyme morphogenesis	2/40	55/18903	0.00604011	0.0395228	0.0233447	SOX9/TGFB2	2
279	EPI_SOX9hi/ETV5hi	GO:1902991	regulation of amyloid precursor protein catabolic process	2/40	55/18903	0.00604011	0.0395228	0.0233447	EPHA4/SORL1	2
280	EPI_SOX9hi/ETV5hi	GO:2000648	positive regulation of stem cell proliferation	2/40	55/18903	0.00604011	0.0395228	0.0233447	SOX9/FGF9	2
281	EPI_SOX9hi/ETV5hi	GO:0010634	positive regulation of epithelial cell migration	3/40	176/18903	0.00608828	0.0395396	0.0233546	SOX9/TGFB2/ITGA2	3
282	EPI_SOX9hi/ETV5hi	GO:0050680	negative regulation of epithelial cell proliferation	3/40	176/18903	0.00608828	0.0395396	0.0233546	SOX9/TGFB2/DAB2	3
283	EPI_SOX9hi/ETV5hi	GO:0045765	regulation of angiogenesis	4/40	349/18903	0.00618211	0.0399991	0.023626	TGFB2/ADAMTS1/GATA6/C5	4
284	EPI_SOX9hi/ETV5hi	GO:0010718	positive regulation of epithelial to mesenchymal transition	2/40	56/18903	0.00625548	0.0401741	0.0237294	TGFB2/DAB2	2
285	EPI_SOX9hi/ETV5hi	GO:0034205	amyloid-beta formation	2/40	56/18903	0.00625548	0.0401741	0.0237294	EPHA4/SORL1	2
286	EPI_SOX9hi/ETV5hi	GO:0048015	phosphatidylinositol-mediated signaling	3/40	178/18903	0.00628113	0.0401899	0.0237387	SOX9/TGFB2/PTPN13	3
287	EPI_SOX9hi/ETV5hi	GO:0048659	smooth muscle cell proliferation	3/40	179/18903	0.00637891	0.0406656	0.0240197	ITGA2/FGF9/ADAMTS1	3
288	EPI_SOX9hi/ETV5hi	GO:0008347	glial cell migration	2/40	57/18903	0.00647432	0.0409725	0.024201	TGFB2/EPHA4	2
289	EPI_SOX9hi/ETV5hi	GO:1903053	regulation of extracellular matrix organization	2/40	57/18903	0.00647432	0.0409725	0.024201	SOX9/LAMA1	2
290	EPI_SOX9hi/ETV5hi	GO:1901342	regulation of vasculature development	4/40	355/18903	0.00656049	0.0413669	0.0244339	TGFB2/ADAMTS1/GATA6/C5	4
291	EPI_SOX9hi/ETV5hi	GO:0046890	regulation of lipid biosynthetic process	3/40	182/18903	0.00667773	0.0416199	0.0245834	APOA1/CD74/DAB2	3
292	EPI_SOX9hi/ETV5hi	GO:0048017	inositol lipid-mediated signaling	3/40	182/18903	0.00667773	0.0416199	0.0245834	SOX9/TGFB2/PTPN13	3
293	EPI_SOX9hi/ETV5hi	GO:0016311	dephosphorylation	4/40	357/18903	0.00668997	0.0416199	0.0245834	TGFB2/ITGA2/DUSP6/PTPN13	4
294	EPI_SOX9hi/ETV5hi	GO:0001706	endoderm formation	2/40	58/18903	0.00669663	0.0416199	0.0245834	COL11A1/GATA6	2
295	EPI_SOX9hi/ETV5hi	GO:0002763	positive regulation of myeloid leukocyte differentiation	2/40	59/18903	0.00692237	0.0428693	0.0253213	CD74/TESC	2
296	EPI_SOX9hi/ETV5hi	GO:0001658	branching involved in ureteric bud morphogenesis	2/40	60/18903	0.00715155	0.0441309	0.0260665	SOX9/TMEM59L	2
297	EPI_SOX9hi/ETV5hi	GO:0002700	regulation of production of molecular mediator of immune response	3/40	187/18903	0.0071941	0.0442361	0.0261286	APOA1/TGFB2/CD74	3
298	EPI_SOX9hi/ETV5hi	GO:0010631	epithelial cell migration	4/40	366/18903	0.00729373	0.044572	0.0263271	SOX9/APOA1/TGFB2/ITGA2	4
299	EPI_SOX9hi/ETV5hi	GO:0061138	morphogenesis of a branching epithelium	3/40	188/18903	0.00730015	0.044572	0.0263271	SOX9/LAMA1/TMEM59L	3
300	EPI_SOX9hi/ETV5hi	GO:1900024	regulation of substrate adhesion-dependent cell spreading	2/40	61/18903	0.00738414	0.0449267	0.0265365	APOA1/DAB2	2
301	EPI_SOX9hi/ETV5hi	GO:0031589	cell-substrate adhesion	4/40	369/18903	0.00750275	0.0453302	0.0267749	APOA1/ITGA2/NID2/DAB2	4
302	EPI_SOX9hi/ETV5hi	GO:0090132	epithelium migration	4/40	369/18903	0.00750275	0.0453302	0.0267749	SOX9/APOA1/TGFB2/ITGA2	4
303	EPI_SOX9hi/ETV5hi	GO:0060393	regulation of pathway-restricted SMAD protein phosphorylation	2/40	62/18903	0.00762013	0.0458795	0.0270994	TGFB2/DAB2	2
304	EPI_SOX9hi/ETV5hi	GO:0051098	regulation of binding	4/40	372/18903	0.0077157	0.0462942	0.0273443	ITGA2/EPHA4/SORL1/DAB2	4
305	EPI_SOX9hi/ETV5hi	GO:0051346	negative regulation of hydrolase activity	4/40	373/18903	0.00778757	0.0465154	0.027475	APOA1/TGFB2/SORL1/C5	4
306	EPI_SOX9hi/ETV5hi	GO:0050731	positive regulation of peptidyl-tyrosine phosphorylation	3/40	193/18903	0.00784435	0.0465154	0.027475	CRLF1/EPHA4/CD74	3
307	EPI_SOX9hi/ETV5hi	GO:0050994	regulation of lipid catabolic process	2/40	63/18903	0.0078595	0.0465154	0.027475	APOA1/SORL1	2
308	EPI_SOX9hi/ETV5hi	GO:0090130	tissue migration	4/40	374/18903	0.00785987	0.0465154	0.027475	SOX9/APOA1/TGFB2/ITGA2	4
309	EPI_SOX9hi/ETV5hi	GO:0032872	regulation of stress-activated MAPK cascade	3/40	195/18903	0.00806858	0.0475881	0.0281086	TGFB2/WNT7B/IGFBP6	3
310	EPI_SOX9hi/ETV5hi	GO:0030199	collagen fibril organization	2/40	64/18903	0.00810225	0.0476247	0.0281302	COL11A1/TGFB2	2
311	EPI_SOX9hi/ETV5hi	GO:0003170	heart valve development	2/40	65/18903	0.00834835	0.0487409	0.0287894	SOX9/TGFB2	2
312	EPI_SOX9hi/ETV5hi	GO:0050435	amyloid-beta metabolic process	2/40	65/18903	0.00834835	0.0487409	0.0287894	EPHA4/SORL1	2
313	EPI_SOX9hi/ETV5hi	GO:0070302	regulation of stress-activated protein kinase signaling cascade	3/40	198/18903	0.00841199	0.0489476	0.0289116	TGFB2/WNT7B/IGFBP6	3
314	EPI_SOX9hi/ETV5hi	GO:0060389	pathway-restricted SMAD protein phosphorylation	2/40	66/18903	0.00859779	0.0496952	0.0293532	TGFB2/DAB2	2
315	EPI_SOX9hi/ETV5hi	GO:0060675	ureteric bud morphogenesis	2/40	66/18903	0.00859779	0.0496952	0.0293532	SOX9/TMEM59L	2
316	EPI_TOP2A+	GO:0000280	nuclear division	32/49	481/18903	1.49142e-39	1.06189e-36	6.57794e-37	AURKB/DLGAP5/MKI67/TPX2/NCAPG/UBE2C/TACC3/NUF2/KIF2C/KIFC1/CDCA8/NDC80/ASPM/SPC25/KIF23/KIF4A/CDC20/NUSAP1/TOP2A/CCNB2/CDCA2/AURKA/RACGAP1/PLK1/PTTG1/CCNB1/KIF14/BUB1/CENPF/CDC25C/NEK2/KIF18B	32
317	EPI_TOP2A+	GO:0140014	mitotic nuclear division	29/49	325/18903	3.92773e-39	1.39827e-36	8.66169e-37	AURKB/DLGAP5/MKI67/TPX2/NCAPG/UBE2C/TACC3/NUF2/KIF2C/KIFC1/CDCA8/NDC80/SPC25/KIF23/KIF4A/CDC20/NUSAP1/CDCA2/AURKA/RACGAP1/PLK1/PTTG1/CCNB1/KIF14/BUB1/CENPF/CDC25C/NEK2/KIF18B	29
318	EPI_TOP2A+	GO:0007059	chromosome segregation	29/49	382/18903	4.88869e-37	1.16025e-34	7.18723e-35	AURKB/DLGAP5/MKI67/NCAPG/UBE2C/TACC3/NUF2/KIF2C/KIFC1/CDCA8/NDC80/SPC25/KIF23/KIF4A/HJURP/CDC20/NUSAP1/TOP2A/CDCA2/RACGAP1/PLK1/PTTG1/CCNB1/KIF14/BUB1/CENPF/NEK2/FAM83D/KIF18B	29
319	EPI_TOP2A+	GO:0000819	sister chromatid segregation	25/49	239/18903	4.73438e-35	8.4272e-33	5.22028e-33	AURKB/DLGAP5/NCAPG/UBE2C/TACC3/NUF2/KIF2C/KIFC1/CDCA8/NDC80/SPC25/KIF23/KIF4A/CDC20/NUSAP1/TOP2A/RACGAP1/PLK1/PTTG1/CCNB1/KIF14/BUB1/CENPF/NEK2/KIF18B	25
320	EPI_TOP2A+	GO:0000070	mitotic sister chromatid segregation	24/49	204/18903	7.76375e-35	1.10556e-32	6.84845e-33	AURKB/DLGAP5/NCAPG/UBE2C/TACC3/NUF2/KIF2C/KIFC1/CDCA8/NDC80/SPC25/KIF23/KIF4A/CDC20/NUSAP1/RACGAP1/PLK1/PTTG1/CCNB1/KIF14/BUB1/CENPF/NEK2/KIF18B	24
321	EPI_TOP2A+	GO:0098813	nuclear chromosome segregation	26/49	321/18903	1.41074e-33	1.67408e-31	1.03702e-31	AURKB/DLGAP5/NCAPG/UBE2C/TACC3/NUF2/KIF2C/KIFC1/CDCA8/NDC80/SPC25/KIF23/KIF4A/CDC20/NUSAP1/TOP2A/RACGAP1/PLK1/PTTG1/CCNB1/KIF14/BUB1/CENPF/NEK2/FAM83D/KIF18B	26
322	EPI_TOP2A+	GO:1902850	microtubule cytoskeleton organization involved in mitosis	19/49	163/18903	3.07676e-27	3.1295e-25	1.93859e-25	AURKB/DLGAP5/TPX2/TACC3/NUF2/KIFC1/CDCA8/NDC80/SPC25/KIF23/KIF4A/CDC20/NUSAP1/AURKA/RACGAP1/PLK1/CCNB1/NEK2/CENPA	19
323	EPI_TOP2A+	GO:0051983	regulation of chromosome segregation	18/49	132/18903	4.51385e-27	4.01733e-25	2.48856e-25	AURKB/DLGAP5/MKI67/NCAPG/UBE2C/TACC3/NUF2/KIF2C/CDCA8/NDC80/SPC25/CDC20/CDCA2/PLK1/PTTG1/CCNB1/BUB1/CENPF	18
324	EPI_TOP2A+	GO:0007088	regulation of mitotic nuclear division	17/49	118/18903	5.50681e-26	4.3565e-24	2.69866e-24	AURKB/DLGAP5/MKI67/NUF2/CDCA8/NDC80/SPC25/CDC20/NUSAP1/CDCA2/AURKA/PLK1/CCNB1/BUB1/CENPF/CDC25C/NEK2	17
325	EPI_TOP2A+	GO:0007051	spindle organization	19/49	195/18903	1.06278e-25	7.56699e-24	4.68741e-24	AURKB/DLGAP5/TPX2/TACC3/NUF2/KIFC1/CDCA8/NDC80/ASPM/SPC25/KIF23/KIF4A/CDC20/CCNB2/AURKA/RACGAP1/PLK1/CCNB1/NEK2	19
326	EPI_TOP2A+	GO:0007052	mitotic spindle organization	17/49	133/18903	4.74097e-25	3.0687e-23	1.90093e-23	AURKB/DLGAP5/TPX2/TACC3/NUF2/KIFC1/CDCA8/NDC80/SPC25/KIF23/KIF4A/CDC20/AURKA/RACGAP1/PLK1/CCNB1/NEK2	17
327	EPI_TOP2A+	GO:0051783	regulation of nuclear division	17/49	145/18903	2.21415e-24	1.31373e-22	8.13797e-23	AURKB/DLGAP5/MKI67/NUF2/CDCA8/NDC80/SPC25/CDC20/NUSAP1/CDCA2/AURKA/PLK1/CCNB1/BUB1/CENPF/CDC25C/NEK2	17
328	EPI_TOP2A+	GO:0044772	mitotic cell cycle phase transition	23/49	473/18903	2.73145e-24	1.49599e-22	9.26701e-23	GTSE1/AURKB/DLGAP5/CCNA2/UBE2C/TACC3/NUF2/CDCA8/NDC80/CDKN3/SPC25/CDK1/CDC20/CCNB2/AURKA/PLK1/CCNB1/KIF14/BUB1/CENPF/CDC25C/IQGAP3/CCNF	23
329	EPI_TOP2A+	GO:0051304	chromosome separation	16/49	135/18903	5.02807e-23	2.55713e-21	1.58403e-21	AURKB/DLGAP5/NCAPG/UBE2C/TACC3/NUF2/CDCA8/NDC80/SPC25/CDC20/TOP2A/PLK1/PTTG1/CCNB1/BUB1/CENPF	16
330	EPI_TOP2A+	GO:1905818	regulation of chromosome separation	15/49	111/18903	1.70294e-22	8.08329e-21	5.00724e-21	AURKB/DLGAP5/NCAPG/UBE2C/TACC3/NUF2/CDCA8/NDC80/SPC25/CDC20/PLK1/PTTG1/CCNB1/BUB1/CENPF	15
331	EPI_TOP2A+	GO:0010965	regulation of mitotic sister chromatid separation	14/49	98/18903	2.24313e-21	9.98194e-20	6.18337e-20	AURKB/DLGAP5/UBE2C/TACC3/NUF2/CDCA8/NDC80/SPC25/CDC20/PLK1/PTTG1/CCNB1/BUB1/CENPF	14
332	EPI_TOP2A+	GO:0051306	mitotic sister chromatid separation	14/49	101/18903	3.50842e-21	1.46941e-19	9.10234e-20	AURKB/DLGAP5/UBE2C/TACC3/NUF2/CDCA8/NDC80/SPC25/CDC20/PLK1/PTTG1/CCNB1/BUB1/CENPF	14
333	EPI_TOP2A+	GO:0033045	regulation of sister chromatid segregation	14/49	107/18903	8.23202e-21	3.25622e-19	2.01709e-19	AURKB/DLGAP5/UBE2C/TACC3/NUF2/CDCA8/NDC80/SPC25/CDC20/PLK1/PTTG1/CCNB1/BUB1/CENPF	14
334	EPI_TOP2A+	GO:0033044	regulation of chromosome organization	17/49	252/18903	3.42599e-20	1.28384e-18	7.95285e-19	AURKB/DLGAP5/NCAPG/UBE2C/TACC3/NUF2/CDCA8/NDC80/SPC25/CDC20/TOP2A/PLK1/PTTG1/CCNB1/BUB1/CENPF/NEK2	17
335	EPI_TOP2A+	GO:0051225	spindle assembly	14/49	128/18903	1.13486e-19	4.04011e-18	2.50267e-18	AURKB/TPX2/KIFC1/CDCA8/NDC80/ASPM/KIF23/KIF4A/CDC20/CCNB2/AURKA/RACGAP1/PLK1/NEK2	14
336	EPI_TOP2A+	GO:0007091	metaphase/anaphase transition of mitotic cell cycle	13/49	95/18903	1.25914e-19	4.2691e-18	2.64452e-18	AURKB/DLGAP5/UBE2C/TACC3/NUF2/CDCA8/NDC80/SPC25/CDC20/PLK1/CCNB1/BUB1/CENPF	13
337	EPI_TOP2A+	GO:0044784	metaphase/anaphase transition of cell cycle	13/49	98/18903	1.92865e-19	6.2418e-18	3.86652e-18	AURKB/DLGAP5/UBE2C/TACC3/NUF2/CDCA8/NDC80/SPC25/CDC20/PLK1/CCNB1/BUB1/CENPF	13
338	EPI_TOP2A+	GO:0033046	negative regulation of sister chromatid segregation	11/49	51/18903	4.68567e-19	1.33448e-17	8.26652e-18	AURKB/NUF2/CDCA8/NDC80/SPC25/CDC20/PLK1/PTTG1/CCNB1/BUB1/CENPF	11
339	EPI_TOP2A+	GO:0033048	negative regulation of mitotic sister chromatid segregation	11/49	51/18903	4.68567e-19	1.33448e-17	8.26652e-18	AURKB/NUF2/CDCA8/NDC80/SPC25/CDC20/PLK1/PTTG1/CCNB1/BUB1/CENPF	11
340	EPI_TOP2A+	GO:2000816	negative regulation of mitotic sister chromatid separation	11/49	51/18903	4.68567e-19	1.33448e-17	8.26652e-18	AURKB/NUF2/CDCA8/NDC80/SPC25/CDC20/PLK1/PTTG1/CCNB1/BUB1/CENPF	11
341	EPI_TOP2A+	GO:0051985	negative regulation of chromosome segregation	11/49	53/18903	7.47159e-19	1.97028e-17	1.2205e-17	AURKB/NUF2/CDCA8/NDC80/SPC25/CDC20/PLK1/PTTG1/CCNB1/BUB1/CENPF	11
342	EPI_TOP2A+	GO:1905819	negative regulation of chromosome separation	11/49	53/18903	7.47159e-19	1.97028e-17	1.2205e-17	AURKB/NUF2/CDCA8/NDC80/SPC25/CDC20/PLK1/PTTG1/CCNB1/BUB1/CENPF	11
343	EPI_TOP2A+	GO:1901987	regulation of cell cycle phase transition	19/49	453/18903	1.08958e-18	2.77065e-17	1.71629e-17	GTSE1/AURKB/DLGAP5/UBE2C/NUF2/CDCA8/NDC80/SPC25/CDK1/PBK/CDC20/AURKA/PLK1/CCNB1/KIF14/BUB1/CENPF/CDC25C/FAM83D	19
344	EPI_TOP2A+	GO:0033047	regulation of mitotic sister chromatid segregation	11/49	56/18903	1.45149e-18	3.56367e-17	2.20754e-17	AURKB/NUF2/CDCA8/NDC80/SPC25/CDC20/PLK1/PTTG1/CCNB1/BUB1/CENPF	11
345	EPI_TOP2A+	GO:0090068	positive regulation of cell cycle process	16/49	260/18903	2.30538e-18	5.47144e-17	3.38932e-17	AURKB/DLGAP5/NCAPG/UBE2C/CDCA8/NDC80/KIF23/CDK1/PBK/NUSAP1/AURKA/RACGAP1/CCNB1/KIF14/CDC25C/FAM83D	16
346	EPI_TOP2A+	GO:0030071	regulation of mitotic metaphase/anaphase transition	12/49	92/18903	6.68728e-18	1.53592e-16	9.51433e-17	AURKB/DLGAP5/UBE2C/NUF2/CDCA8/NDC80/SPC25/CDC20/PLK1/CCNB1/BUB1/CENPF	12
347	EPI_TOP2A+	GO:1902099	regulation of metaphase/anaphase transition of cell cycle	12/49	95/18903	1.00194e-17	2.22932e-16	1.38096e-16	AURKB/DLGAP5/UBE2C/NUF2/CDCA8/NDC80/SPC25/CDC20/PLK1/CCNB1/BUB1/CENPF	12
348	EPI_TOP2A+	GO:1901990	regulation of mitotic cell cycle phase transition	17/49	354/18903	1.10238e-17	2.37847e-16	1.47336e-16	GTSE1/AURKB/DLGAP5/UBE2C/NUF2/CDCA8/NDC80/SPC25/CDK1/CDC20/AURKA/PLK1/CCNB1/KIF14/BUB1/CENPF/CDC25C	17
349	EPI_TOP2A+	GO:2001251	negative regulation of chromosome organization	12/49	97/18903	1.302e-17	2.72653e-16	1.68897e-16	AURKB/NUF2/CDCA8/NDC80/SPC25/CDC20/TOP2A/PLK1/PTTG1/CCNB1/BUB1/CENPF	12
350	EPI_TOP2A+	GO:0007094	mitotic spindle assembly checkpoint signaling	10/49	46/18903	1.95494e-17	3.76194e-16	2.33036e-16	AURKB/NUF2/CDCA8/NDC80/SPC25/CDC20/PLK1/CCNB1/BUB1/CENPF	10
351	EPI_TOP2A+	GO:0071173	spindle assembly checkpoint signaling	10/49	46/18903	1.95494e-17	3.76194e-16	2.33036e-16	AURKB/NUF2/CDCA8/NDC80/SPC25/CDC20/PLK1/CCNB1/BUB1/CENPF	10
352	EPI_TOP2A+	GO:0071174	mitotic spindle checkpoint signaling	10/49	46/18903	1.95494e-17	3.76194e-16	2.33036e-16	AURKB/NUF2/CDCA8/NDC80/SPC25/CDC20/PLK1/CCNB1/BUB1/CENPF	10
353	EPI_TOP2A+	GO:0031577	spindle checkpoint signaling	10/49	47/18903	2.47864e-17	4.64419e-16	2.87687e-16	AURKB/NUF2/CDCA8/NDC80/SPC25/CDC20/PLK1/CCNB1/BUB1/CENPF	10
354	EPI_TOP2A+	GO:0007093	mitotic cell cycle checkpoint signaling	13/49	141/18903	2.62808e-17	4.79792e-16	2.9721e-16	GTSE1/AURKB/NUF2/CDCA8/NDC80/SPC25/CDK1/PBK/CDC20/PLK1/CCNB1/BUB1/CENPF	13
355	EPI_TOP2A+	GO:0045841	negative regulation of mitotic metaphase/anaphase transition	10/49	48/18903	3.12503e-17	5.56255e-16	3.44576e-16	AURKB/NUF2/CDCA8/NDC80/SPC25/CDC20/PLK1/CCNB1/BUB1/CENPF	10
356	EPI_TOP2A+	GO:0140694	non-membrane-bounded organelle assembly	17/49	386/18903	4.70872e-17	8.1771e-16	5.06535e-16	AURKB/DLGAP5/TPX2/KIFC1/CDCA8/NDC80/ASPM/KIF23/KIF4A/CDC20/CCNB2/AURKA/RACGAP1/PLK1/CENPF/NEK2/CENPA	17
357	EPI_TOP2A+	GO:1902100	negative regulation of metaphase/anaphase transition of cell cycle	10/49	50/18903	4.88947e-17	8.28882e-16	5.13456e-16	AURKB/NUF2/CDCA8/NDC80/SPC25/CDC20/PLK1/CCNB1/BUB1/CENPF	10
358	EPI_TOP2A+	GO:0010948	negative regulation of cell cycle process	16/49	318/18903	5.72768e-17	9.48396e-16	5.8749e-16	GTSE1/AURKB/NUF2/CDCA8/NDC80/SPC25/CDK1/PBK/CDC20/PLK1/PTTG1/CCNB1/BUB1/CENPF/NEK2/CCNF	16
359	EPI_TOP2A+	GO:0045839	negative regulation of mitotic nuclear division	10/49	56/18903	1.67583e-16	2.7118e-15	1.67984e-15	AURKB/NUF2/CDCA8/NDC80/SPC25/CDC20/PLK1/CCNB1/BUB1/CENPF	10
360	EPI_TOP2A+	GO:0050000	chromosome localization	11/49	89/18903	3.34914e-16	5.29909e-15	3.28255e-15	AURKB/DLGAP5/NUF2/KIF2C/KIFC1/CDCA8/NDC80/CCNB1/KIF14/CENPF/FAM83D	11
361	EPI_TOP2A+	GO:0045787	positive regulation of cell cycle	16/49	362/18903	4.43738e-16	6.86829e-15	4.2546e-15	AURKB/DLGAP5/NCAPG/UBE2C/CDCA8/NDC80/KIF23/CDK1/PBK/NUSAP1/AURKA/RACGAP1/CCNB1/KIF14/CDC25C/FAM83D	16
362	EPI_TOP2A+	GO:0051784	negative regulation of nuclear division	10/49	63/18903	5.93641e-16	8.99303e-15	5.57079e-15	AURKB/NUF2/CDCA8/NDC80/SPC25/CDC20/PLK1/CCNB1/BUB1/CENPF	10
363	EPI_TOP2A+	GO:0000075	cell cycle checkpoint signaling	13/49	186/18903	1.02321e-15	1.51777e-14	9.40189e-15	GTSE1/AURKB/NUF2/CDCA8/NDC80/SPC25/CDK1/PBK/CDC20/PLK1/CCNB1/BUB1/CENPF	13
364	EPI_TOP2A+	GO:0008608	attachment of spindle microtubules to kinetochore	9/49	43/18903	1.28102e-15	1.86139e-14	1.15305e-14	AURKB/NUF2/KIF2C/CDCA8/NDC80/SPC25/RACGAP1/CCNB1/NEK2	9
365	EPI_TOP2A+	GO:0051310	metaphase plate congression	10/49	71/18903	2.11267e-15	3.00844e-14	1.8636e-14	AURKB/NUF2/KIF2C/KIFC1/CDCA8/NDC80/CCNB1/KIF14/CENPF/FAM83D	10
366	EPI_TOP2A+	GO:0045786	negative regulation of cell cycle	16/49	405/18903	2.57953e-15	3.60123e-14	2.2308e-14	GTSE1/AURKB/NUF2/CDCA8/NDC80/SPC25/CDK1/PBK/CDC20/PLK1/PTTG1/CCNB1/BUB1/CENPF/NEK2/CCNF	16
367	EPI_TOP2A+	GO:0090307	mitotic spindle assembly	10/49	74/18903	3.26854e-15	4.47539e-14	2.77231e-14	AURKB/TPX2/KIFC1/CDCA8/KIF23/KIF4A/CDC20/RACGAP1/PLK1/NEK2	10
368	EPI_TOP2A+	GO:0051303	establishment of chromosome localization	10/49	82/18903	9.58762e-15	1.288e-13	7.97858e-14	AURKB/NUF2/KIF2C/KIFC1/CDCA8/NDC80/CCNB1/KIF14/CENPF/FAM83D	10
369	EPI_TOP2A+	GO:0000281	mitotic cytokinesis	10/49	85/18903	1.3945e-14	1.83867e-13	1.13898e-13	AURKB/CDCA8/KIF23/KIF4A/NUSAP1/RACGAP1/PLK1/CEP55/KIF20A/CENPA	10
370	EPI_TOP2A+	GO:0045930	negative regulation of mitotic cell cycle	13/49	246/18903	3.87412e-14	5.01522e-13	3.10671e-13	GTSE1/AURKB/NUF2/CDCA8/NDC80/SPC25/CDK1/PBK/CDC20/PLK1/CCNB1/BUB1/CENPF	13
371	EPI_TOP2A+	GO:0000910	cytokinesis	12/49	187/18903	4.12825e-14	5.24877e-13	3.25138e-13	AURKB/CDCA8/KIF23/KIF4A/NUSAP1/AURKA/RACGAP1/PLK1/KIF14/CEP55/KIF20A/CENPA	12
372	EPI_TOP2A+	GO:1901991	negative regulation of mitotic cell cycle phase transition	12/49	194/18903	6.41966e-14	8.01895e-13	4.96739e-13	GTSE1/AURKB/NUF2/CDCA8/NDC80/SPC25/CDK1/CDC20/PLK1/CCNB1/BUB1/CENPF	12
373	EPI_TOP2A+	GO:1901988	negative regulation of cell cycle phase transition	13/49	272/18903	1.4087e-13	1.7293e-12	1.07122e-12	GTSE1/AURKB/NUF2/CDCA8/NDC80/SPC25/CDK1/PBK/CDC20/PLK1/CCNB1/BUB1/CENPF	13
374	EPI_TOP2A+	GO:0044839	cell cycle G2/M phase transition	11/49	157/18903	2.02198e-13	2.44008e-12	1.51152e-12	AURKB/CCNA2/NDC80/CDK1/CCNB2/AURKA/PLK1/CCNB1/KIF14/CENPF/CDC25C	11
375	EPI_TOP2A+	GO:0061640	cytoskeleton-dependent cytokinesis	10/49	113/18903	2.62479e-13	3.11475e-12	1.92945e-12	AURKB/CDCA8/KIF23/KIF4A/NUSAP1/RACGAP1/PLK1/CEP55/KIF20A/CENPA	10
376	EPI_TOP2A+	GO:0010639	negative regulation of organelle organization	14/49	366/18903	2.97145e-13	3.46831e-12	2.14847e-12	AURKB/TPX2/NUF2/CDCA8/NDC80/SPC25/CDC20/TOP2A/PLK1/PTTG1/CCNB1/BUB1/CENPF/CCNF	14
377	EPI_TOP2A+	GO:0007080	mitotic metaphase plate congression	8/49	57/18903	1.67913e-12	1.92829e-11	1.19449e-11	AURKB/NUF2/KIF2C/KIFC1/CDCA8/NDC80/CCNB1/KIF14	8
378	EPI_TOP2A+	GO:1903046	meiotic cell cycle process	11/49	212/18903	5.46125e-12	6.17208e-11	3.82333e-11	NUF2/NDC80/ASPM/CDC20/TOP2A/CCNB2/AURKA/PLK1/PTTG1/BUB1/CDC25C	11
379	EPI_TOP2A+	GO:0051321	meiotic cell cycle	12/49	285/18903	6.14747e-12	6.83906e-11	4.23649e-11	NUF2/NDC80/ASPM/CDC20/TOP2A/CCNB2/AURKA/PLK1/PTTG1/BUB1/CDC25C/NEK2	12
380	EPI_TOP2A+	GO:0051256	mitotic spindle midzone assembly	5/49	11/18903	4.33175e-11	4.74493e-10	2.93927e-10	AURKB/CDCA8/KIF23/KIF4A/RACGAP1	5
381	EPI_TOP2A+	GO:0051302	regulation of cell division	10/49	190/18903	4.8544e-11	5.23687e-10	3.24401e-10	AURKB/CDCA8/ASPM/KIF23/AURKA/RACGAP1/PLK1/KIF14/KIF20A/KIF18B	10
382	EPI_TOP2A+	GO:0051656	establishment of organelle localization	13/49	437/18903	5.56205e-11	5.91071e-10	3.66143e-10	AURKB/NUF2/KIF2C/KIFC1/CDCA8/NDC80/NUSAP1/PLK1/CCNB1/KIF14/CENPF/CENPA/FAM83D	13
383	EPI_TOP2A+	GO:0140013	meiotic nuclear division	10/49	194/18903	5.96387e-11	6.24452e-10	3.86821e-10	NUF2/NDC80/ASPM/CDC20/TOP2A/CCNB2/AURKA/PLK1/PTTG1/BUB1	10
384	EPI_TOP2A+	GO:0000022	mitotic spindle elongation	5/49	12/18903	7.41144e-11	7.64775e-10	4.73744e-10	AURKB/CDCA8/KIF23/KIF4A/RACGAP1	5
385	EPI_TOP2A+	GO:0000086	G2/M transition of mitotic cell cycle	9/49	142/18903	9.38871e-11	9.54966e-10	5.91559e-10	AURKB/CCNA2/CDK1/AURKA/PLK1/CCNB1/KIF14/CENPF/CDC25C	9
386	EPI_TOP2A+	GO:0032465	regulation of cytokinesis	8/49	95/18903	1.14766e-10	1.15089e-09	7.12925e-10	AURKB/CDCA8/KIF23/AURKA/RACGAP1/PLK1/KIF14/KIF20A	8
387	EPI_TOP2A+	GO:0010389	regulation of G2/M transition of mitotic cell cycle	8/49	99/18903	1.60398e-10	1.58616e-09	9.82555e-10	AURKB/CDK1/AURKA/PLK1/CCNB1/KIF14/CENPF/CDC25C	8
388	EPI_TOP2A+	GO:0051231	spindle elongation	5/49	14/18903	1.86619e-10	1.79557e-09	1.11228e-09	AURKB/CDCA8/KIF23/KIF4A/RACGAP1	5
389	EPI_TOP2A+	GO:0051255	spindle midzone assembly	5/49	14/18903	1.86619e-10	1.79557e-09	1.11228e-09	AURKB/CDCA8/KIF23/KIF4A/RACGAP1	5
390	EPI_TOP2A+	GO:1902749	regulation of cell cycle G2/M phase transition	8/49	110/18903	3.75769e-10	3.5673e-09	2.20979e-09	AURKB/CDK1/AURKA/PLK1/CCNB1/KIF14/CENPF/CDC25C	8
391	EPI_TOP2A+	GO:0051988	regulation of attachment of spindle microtubules to kinetochore	5/49	18/18903	7.92496e-10	7.42443e-09	4.59911e-09	AURKB/CDCA8/RACGAP1/CCNB1/NEK2	5
392	EPI_TOP2A+	GO:0051315	attachment of mitotic spindle microtubules to kinetochore	5/49	21/18903	1.87124e-09	1.73029e-08	1.07184e-08	AURKB/NUF2/KIF2C/CDCA8/NDC80	5
393	EPI_TOP2A+	GO:0051383	kinetochore organization	5/49	23/18903	3.08229e-09	2.81357e-08	1.74289e-08	DLGAP5/NUF2/NDC80/CENPF/CENPA	5
394	EPI_TOP2A+	GO:0000079	regulation of cyclin-dependent protein serine/threonine kinase activity	7/49	117/18903	2.01164e-08	1.81302e-07	1.12309e-07	CCNA2/CDKN3/CCNB2/PLK1/CCNB1/CDC25C/CCNF	7
395	EPI_TOP2A+	GO:0007143	female meiotic nuclear division	5/49	33/18903	2.13222e-08	1.89768e-07	1.17553e-07	NDC80/TOP2A/CCNB2/AURKA/PLK1	5
396	EPI_TOP2A+	GO:1904029	regulation of cyclin-dependent protein kinase activity	7/49	120/18903	2.39883e-08	2.1086e-07	1.30619e-07	CCNA2/CDKN3/CCNB2/PLK1/CCNB1/CDC25C/CCNF	7
397	EPI_TOP2A+	GO:0000212	meiotic spindle organization	4/49	15/18903	5.32517e-08	4.62381e-07	2.86424e-07	NDC80/ASPM/CCNB2/AURKA	4
398	EPI_TOP2A+	GO:0061982	meiosis I cell cycle process	7/49	137/18903	5.99982e-08	5.14683e-07	3.18824e-07	NDC80/TOP2A/CCNB2/AURKA/PLK1/PTTG1/CDC25C	7
399	EPI_TOP2A+	GO:0032467	positive regulation of cytokinesis	5/49	46/18903	1.20079e-07	1.01781e-06	6.3049e-07	AURKB/CDCA8/KIF23/RACGAP1/KIF14	5
400	EPI_TOP2A+	GO:1901976	regulation of cell cycle checkpoint	5/49	48/18903	1.49418e-07	1.24238e-06	7.69601e-07	AURKB/CDCA8/NDC80/PBK/CCNB1	5
401	EPI_TOP2A+	GO:1901978	positive regulation of cell cycle checkpoint	4/49	19/18903	1.50063e-07	1.24238e-06	7.69601e-07	AURKB/CDCA8/NDC80/PBK	4
402	EPI_TOP2A+	GO:0030261	chromosome condensation	5/49	49/18903	1.66074e-07	1.35914e-06	8.41925e-07	NCAPG/CDK1/NUSAP1/TOP2A/PLK1	5
403	EPI_TOP2A+	GO:0090231	regulation of spindle checkpoint	4/49	21/18903	2.30834e-07	1.82615e-06	1.13122e-06	AURKB/CDCA8/NDC80/CCNB1	4
404	EPI_TOP2A+	GO:0090266	regulation of mitotic cell cycle spindle assembly checkpoint	4/49	21/18903	2.30834e-07	1.82615e-06	1.13122e-06	AURKB/CDCA8/NDC80/CCNB1	4
405	EPI_TOP2A+	GO:1903504	regulation of mitotic spindle checkpoint	4/49	21/18903	2.30834e-07	1.82615e-06	1.13122e-06	AURKB/CDCA8/NDC80/CCNB1	4
406	EPI_TOP2A+	GO:0051653	spindle localization	5/49	59/18903	4.27634e-07	3.34588e-06	2.07263e-06	NDC80/ASPM/NUSAP1/PLK1/CENPA	5
407	EPI_TOP2A+	GO:0051984	positive regulation of chromosome segregation	4/49	25/18903	4.8419e-07	3.74721e-06	2.32123e-06	AURKB/NCAPG/CDCA8/CCNB1	4
408	EPI_TOP2A+	GO:1905820	positive regulation of chromosome separation	4/49	27/18903	6.69186e-07	5.12323e-06	3.17362e-06	AURKB/DLGAP5/NCAPG/CDCA8	4
409	EPI_TOP2A+	GO:1901989	positive regulation of cell cycle phase transition	6/49	122/18903	7.11779e-07	5.39135e-06	3.3397e-06	DLGAP5/UBE2C/CDK1/CCNB1/CDC25C/FAM83D	6
410	EPI_TOP2A+	GO:0007127	meiosis I	6/49	131/18903	1.08133e-06	8.10428e-06	5.02024e-06	NDC80/TOP2A/CCNB2/AURKA/PLK1/PTTG1	6
411	EPI_TOP2A+	GO:0007098	centrosome cycle	6/49	135/18903	1.2896e-06	9.56453e-06	5.9248e-06	NDC80/CDK1/AURKA/PLK1/NEK2/CCNF	6
412	EPI_TOP2A+	GO:0034508	centromere complex assembly	4/49	32/18903	1.35817e-06	9.96923e-06	6.1755e-06	DLGAP5/HJURP/CENPF/CENPA	4
413	EPI_TOP2A+	GO:0031023	microtubule organizing center organization	6/49	150/18903	2.38357e-06	1.73174e-05	1.07273e-05	NDC80/CDK1/AURKA/PLK1/NEK2/CCNF	6
414	EPI_TOP2A+	GO:0044771	meiotic cell cycle phase transition	3/49	11/18903	2.66164e-06	1.87633e-05	1.1623e-05	NDC80/CCNB2/CDC25C	3
415	EPI_TOP2A+	GO:0051987	positive regulation of attachment of spindle microtubules to kinetochore	3/49	11/18903	2.66164e-06	1.87633e-05	1.1623e-05	AURKB/CDCA8/CCNB1	3
416	EPI_TOP2A+	GO:1904668	positive regulation of ubiquitin protein ligase activity	3/49	11/18903	2.66164e-06	1.87633e-05	1.1623e-05	UBE2C/CDC20/PLK1	3
417	EPI_TOP2A+	GO:0040001	establishment of mitotic spindle localization	4/49	38/18903	2.75623e-06	1.92396e-05	1.19181e-05	NDC80/NUSAP1/PLK1/CENPA	4
418	EPI_TOP2A+	GO:0007292	female gamete generation	6/49	159/18903	3.34153e-06	2.30988e-05	1.43087e-05	NDC80/ASPM/TOP2A/CCNB2/AURKA/PLK1	6
419	EPI_TOP2A+	GO:0032506	cytokinetic process	4/49	40/18903	3.3995e-06	2.32735e-05	1.44169e-05	AURKB/RACGAP1/CEP55/KIF20A	4
420	EPI_TOP2A+	GO:0090232	positive regulation of spindle checkpoint	3/49	12/18903	3.54238e-06	2.37941e-05	1.47394e-05	AURKB/CDCA8/NDC80	3
421	EPI_TOP2A+	GO:0090267	positive regulation of mitotic cell cycle spindle assembly checkpoint	3/49	12/18903	3.54238e-06	2.37941e-05	1.47394e-05	AURKB/CDCA8/NDC80	3
422	EPI_TOP2A+	GO:0051781	positive regulation of cell division	5/49	93/18903	4.15582e-06	2.76537e-05	1.71302e-05	AURKB/CDCA8/KIF23/RACGAP1/KIF14	5
423	EPI_TOP2A+	GO:0071459	protein localization to chromosome, centromeric region	4/49	43/18903	4.56442e-06	3.00261e-05	1.85999e-05	AURKB/NDC80/CDK1/CENPA	4
424	EPI_TOP2A+	GO:0007144	female meiosis I	3/49	13/18903	4.5967e-06	3.00261e-05	1.85999e-05	NDC80/CCNB2/AURKA	3
425	EPI_TOP2A+	GO:1901992	positive regulation of mitotic cell cycle phase transition	5/49	100/18903	5.93907e-06	3.8442e-05	2.38131e-05	DLGAP5/UBE2C/CDK1/CCNB1/CDC25C	5
426	EPI_TOP2A+	GO:0045132	meiotic chromosome segregation	5/49	101/18903	6.23629e-06	4.00021e-05	2.47796e-05	NUF2/TOP2A/PLK1/PTTG1/BUB1	5
427	EPI_TOP2A+	GO:0007018	microtubule-based movement	8/49	415/18903	1.03435e-05	6.57548e-05	4.07322e-05	DLGAP5/KIF2C/KIFC1/KIF23/KIF4A/KIF14/KIF20A/KIF18B	8
428	EPI_TOP2A+	GO:0051293	establishment of spindle localization	4/49	54/18903	1.14544e-05	7.21731e-05	4.4708e-05	NDC80/NUSAP1/PLK1/CENPA	4
429	EPI_TOP2A+	GO:0034502	protein localization to chromosome	5/49	115/18903	1.17598e-05	7.34472e-05	4.54973e-05	AURKB/NDC80/CDK1/PLK1/CENPA	5
430	EPI_TOP2A+	GO:0034501	protein localization to kinetochore	3/49	18/18903	1.29959e-05	7.8416e-05	4.85752e-05	AURKB/NDC80/CDK1	3
431	EPI_TOP2A+	GO:0051382	kinetochore assembly	3/49	18/18903	1.29959e-05	7.8416e-05	4.85752e-05	DLGAP5/CENPF/CENPA	3
432	EPI_TOP2A+	GO:1901970	positive regulation of mitotic sister chromatid separation	3/49	18/18903	1.29959e-05	7.8416e-05	4.85752e-05	AURKB/DLGAP5/CDCA8	3
433	EPI_TOP2A+	GO:1903083	protein localization to condensed chromosome	3/49	18/18903	1.29959e-05	7.8416e-05	4.85752e-05	AURKB/NDC80/CDK1	3
434	EPI_TOP2A+	GO:0007076	mitotic chromosome condensation	3/49	19/18903	1.54045e-05	9.21681e-05	5.70941e-05	NCAPG/NUSAP1/PLK1	3
435	EPI_TOP2A+	GO:0045931	positive regulation of mitotic cell cycle	5/49	129/18903	2.05244e-05	0.000121778	7.54361e-05	DLGAP5/UBE2C/CDK1/CCNB1/CDC25C	5
436	EPI_TOP2A+	GO:1904666	regulation of ubiquitin protein ligase activity	3/49	24/18903	3.1884e-05	0.000187615	0.000116219	UBE2C/CDC20/PLK1	3
437	EPI_TOP2A+	GO:0031145	anaphase-promoting complex-dependent catabolic process	3/49	25/18903	3.61658e-05	0.000211066	0.000130746	UBE2C/CDC20/PLK1	3
438	EPI_TOP2A+	GO:0010971	positive regulation of G2/M transition of mitotic cell cycle	3/49	28/18903	5.12316e-05	0.00029656	0.000183706	CDK1/CCNB1/CDC25C	3
439	EPI_TOP2A+	GO:0044773	mitotic DNA damage checkpoint signaling	4/49	81/18903	5.72429e-05	0.000328685	0.000203606	GTSE1/CDK1/PBK/PLK1	4
440	EPI_TOP2A+	GO:0071900	regulation of protein serine/threonine kinase activity	7/49	395/18903	6.64943e-05	0.000378751	0.00023462	CCNA2/CDKN3/CCNB2/PLK1/CCNB1/CDC25C/CCNF	7
441	EPI_TOP2A+	GO:0044774	mitotic DNA integrity checkpoint signaling	4/49	85/18903	6.91373e-05	0.000390681	0.000242009	GTSE1/CDK1/PBK/PLK1	4
442	EPI_TOP2A+	GO:1902751	positive regulation of cell cycle G2/M phase transition	3/49	31/18903	6.99114e-05	0.000391944	0.000242792	CDK1/CCNB1/CDC25C	3
443	EPI_TOP2A+	GO:0051443	positive regulation of ubiquitin-protein transferase activity	3/49	32/18903	7.70031e-05	0.00042501	0.000263275	UBE2C/CDC20/PLK1	3
444	EPI_TOP2A+	GO:0051642	centrosome localization	3/49	32/18903	7.70031e-05	0.00042501	0.000263275	DLGAP5/ASPM/AURKA	3
445	EPI_TOP2A+	GO:0044843	cell cycle G1/S phase transition	6/49	280/18903	8.20122e-05	0.000449175	0.000278244	GTSE1/CCNA2/CDKN3/KIF14/FAM83D/IQGAP3	6
446	EPI_TOP2A+	GO:0000132	establishment of mitotic spindle orientation	3/49	33/18903	8.45492e-05	0.000456053	0.000282505	NDC80/PLK1/CENPA	3
447	EPI_TOP2A+	GO:0061842	microtubule organizing center localization	3/49	33/18903	8.45492e-05	0.000456053	0.000282505	DLGAP5/ASPM/AURKA	3
448	EPI_TOP2A+	GO:0043161	proteasome-mediated ubiquitin-dependent protein catabolic process	7/49	450/18903	0.00014969	0.000801348	0.0004964	UBE2C/PBK/CDC20/AURKA/PLK1/KIF14/CCNF	7
449	EPI_TOP2A+	GO:0051294	establishment of spindle orientation	3/49	40/18903	0.000151165	0.000803207	0.000497552	NDC80/PLK1/CENPA	3
450	EPI_TOP2A+	GO:0060236	regulation of mitotic spindle organization	3/49	43/18903	0.00018779	0.000990419	0.000613521	TPX2/TACC3/PLK1	3
451	EPI_TOP2A+	GO:0045840	positive regulation of mitotic nuclear division	3/49	44/18903	0.000201164	0.00105315	0.000652382	DLGAP5/NUSAP1/AURKA	3
452	EPI_TOP2A+	GO:0007019	microtubule depolymerization	3/49	46/18903	0.000229732	0.00119199	0.000738384	TPX2/KIF2C/KIF18B	3
453	EPI_TOP2A+	GO:0022411	cellular component disassembly	7/49	483/18903	0.000231031	0.00119199	0.000738384	TPX2/KIF2C/CDK1/TOP2A/AURKA/PLK1/KIF18B	7
454	EPI_TOP2A+	GO:0090224	regulation of spindle organization	3/49	47/18903	0.000244949	0.0012547	0.000777234	TPX2/TACC3/PLK1	3
455	EPI_TOP2A+	GO:0000077	DNA damage checkpoint signaling	4/49	121/18903	0.000270906	0.00137775	0.000853456	GTSE1/CDK1/PBK/PLK1	4
456	EPI_TOP2A+	GO:1902412	regulation of mitotic cytokinesis	2/49	10/18903	0.000292314	0.00147608	0.000914369	AURKB/CDCA8	2
457	EPI_TOP2A+	GO:0031570	DNA integrity checkpoint signaling	4/49	129/18903	0.000345783	0.00173378	0.001074	GTSE1/CDK1/PBK/PLK1	4
458	EPI_TOP2A+	GO:0051438	regulation of ubiquitin-protein transferase activity	3/49	56/18903	0.000411945	0.00205108	0.00127055	UBE2C/CDC20/PLK1	3
459	EPI_TOP2A+	GO:0032886	regulation of microtubule-based process	5/49	252/18903	0.000478146	0.00235934	0.00146151	TPX2/TACC3/AURKA/PLK1/CCNF	5
460	EPI_TOP2A+	GO:0051785	positive regulation of nuclear division	3/49	59/18903	0.000480484	0.00235934	0.00146151	DLGAP5/NUSAP1/AURKA	3
461	EPI_TOP2A+	GO:0032434	regulation of proteasomal ubiquitin-dependent protein catabolic process	4/49	141/18903	0.000484377	0.00236217	0.00146326	PBK/CDC20/AURKA/PLK1	4
462	EPI_TOP2A+	GO:0090235	regulation of metaphase plate congression	2/49	13/18903	0.000504167	0.00244195	0.00151268	AURKB/CDCA8	2
463	EPI_TOP2A+	GO:0007062	sister chromatid cohesion	3/49	63/18903	0.000582677	0.00280315	0.00173643	CDC20/PLK1/BUB1	3
464	EPI_TOP2A+	GO:0007100	mitotic centrosome separation	2/49	14/18903	0.000587221	0.00280605	0.00173822	AURKA/NEK2	2
465	EPI_TOP2A+	GO:0010972	negative regulation of G2/M transition of mitotic cell cycle	3/49	64/18903	0.000610222	0.00287734	0.00178239	AURKB/CDK1/PLK1	3
466	EPI_TOP2A+	GO:0051445	regulation of meiotic cell cycle	3/49	64/18903	0.000610222	0.00287734	0.00178239	ASPM/CDC20/CDC25C	3
467	EPI_TOP2A+	GO:0031100	animal organ regeneration	3/49	65/18903	0.000638587	0.00299128	0.00185296	CCNA2/CDK1/AURKA	3
468	EPI_TOP2A+	GO:1902750	negative regulation of cell cycle G2/M phase transition	3/49	66/18903	0.000667781	0.00310758	0.00192501	AURKB/CDK1/PLK1	3
469	EPI_TOP2A+	GO:0051299	centrosome separation	2/49	15/18903	0.000676442	0.00312744	0.00193731	AURKA/NEK2	2
470	EPI_TOP2A+	GO:0022412	cellular process involved in reproduction in multicellular organism	6/49	430/18903	0.000817879	0.00375696	0.00232727	NDC80/ASPM/TOP2A/CCNB2/AURKA/PLK1	6
471	EPI_TOP2A+	GO:1904355	positive regulation of telomere capping	2/49	17/18903	0.000873257	0.00398564	0.00246893	AURKB/NEK2	2
472	EPI_TOP2A+	GO:2000058	regulation of ubiquitin-dependent protein catabolic process	4/49	170/18903	0.00097596	0.00439196	0.00272063	PBK/CDC20/AURKA/PLK1	4
473	EPI_TOP2A+	GO:0051782	negative regulation of cell division	2/49	18/18903	0.00098079	0.00439196	0.00272063	AURKB/ASPM	2
474	EPI_TOP2A+	GO:0061952	midbody abscission	2/49	18/18903	0.00098079	0.00439196	0.00272063	CEP55/KIF20A	2
475	EPI_TOP2A+	GO:0042770	signal transduction in response to DNA damage	4/49	181/18903	0.00123097	0.00547782	0.00339327	GTSE1/CDK1/PBK/PLK1	4
476	EPI_TOP2A+	GO:1903429	regulation of cell maturation	2/49	21/18903	0.00133952	0.00592383	0.00366955	AURKA/KIF14	2
477	EPI_TOP2A+	GO:0061136	regulation of proteasomal protein catabolic process	4/49	194/18903	0.00158866	0.00698226	0.0043252	PBK/CDC20/AURKA/PLK1	4
478	EPI_TOP2A+	GO:1902410	mitotic cytokinetic process	2/49	24/18903	0.0017518	0.00765202	0.00474009	CEP55/KIF20A	2
479	EPI_TOP2A+	GO:0032436	positive regulation of proteasomal ubiquitin-dependent protein catabolic process	3/49	94/18903	0.00185917	0.0080715	0.00499994	CDC20/AURKA/PLK1	3
480	EPI_TOP2A+	GO:2000241	regulation of reproductive process	4/49	206/18903	0.001978	0.00853536	0.00528728	ASPM/CDC20/AURKA/CDC25C	4
481	EPI_TOP2A+	GO:1904353	regulation of telomere capping	2/49	26/18903	0.002056	0.00881849	0.00546267	AURKB/NEK2	2
482	EPI_TOP2A+	GO:0042176	regulation of protein catabolic process	5/49	361/18903	0.00236501	0.0100832	0.00624608	PBK/CDC20/AURKA/PLK1/FAM83D	5
483	EPI_TOP2A+	GO:0048144	fibroblast proliferation	3/49	103/18903	0.0024132	0.0102274	0.0063354	CCNA2/CDK1/CCNB1	3
484	EPI_TOP2A+	GO:2001252	positive regulation of chromosome organization	3/49	106/18903	0.0026182	0.0110305	0.00683292	AURKB/NCAPG/NEK2	3
485	EPI_TOP2A+	GO:0051098	regulation of binding	5/49	372/18903	0.00269245	0.0112766	0.00698536	AURKB/HJURP/AURKA/PLK1/NEK2	5
486	EPI_TOP2A+	GO:1903050	regulation of proteolysis involved in protein catabolic process	4/49	227/18903	0.00281063	0.0117027	0.00724933	PBK/CDC20/AURKA/PLK1	4
487	EPI_TOP2A+	GO:2000060	positive regulation of ubiquitin-dependent protein catabolic process	3/49	110/18903	0.00290784	0.0120371	0.00745646	CDC20/AURKA/PLK1	3
488	EPI_TOP2A+	GO:0007163	establishment or maintenance of cell polarity	4/49	234/18903	0.0031345	0.0129004	0.0079912	KIF2C/NDC80/PLK1/CENPA	4
489	EPI_TOP2A+	GO:0021987	cerebral cortex development	3/49	117/18903	0.00346072	0.0140208	0.00868525	TACC3/ASPM/KIF14	3
490	EPI_TOP2A+	GO:0007095	mitotic G2 DNA damage checkpoint signaling	2/49	34/18903	0.00350239	0.0140208	0.00868525	CDK1/PLK1	2
491	EPI_TOP2A+	GO:0032212	positive regulation of telomere maintenance via telomerase	2/49	34/18903	0.00350239	0.0140208	0.00868525	AURKB/NEK2	2
492	EPI_TOP2A+	GO:0051973	positive regulation of telomerase activity	2/49	34/18903	0.00350239	0.0140208	0.00868525	AURKB/NEK2	2
493	EPI_TOP2A+	GO:0065004	protein-DNA complex assembly	4/49	242/18903	0.0035349	0.0140208	0.00868525	DLGAP5/HJURP/CENPF/CENPA	4
494	EPI_TOP2A+	GO:0051261	protein depolymerization	3/49	118/18903	0.00354458	0.0140208	0.00868525	TPX2/KIF2C/KIF18B	3
495	EPI_TOP2A+	GO:1901800	positive regulation of proteasomal protein catabolic process	3/49	118/18903	0.00354458	0.0140208	0.00868525	CDC20/AURKA/PLK1	3
496	EPI_TOP2A+	GO:0031398	positive regulation of protein ubiquitination	3/49	119/18903	0.00362967	0.0142781	0.00884463	UBE2C/CDC20/PLK1	3
497	EPI_TOP2A+	GO:0000082	G1/S transition of mitotic cell cycle	4/49	250/18903	0.00396885	0.0155265	0.00961798	GTSE1/CDKN3/KIF14/IQGAP3	4
498	EPI_TOP2A+	GO:0031109	microtubule polymerization or depolymerization	3/49	124/18903	0.00407391	0.0158504	0.00981862	TPX2/KIF2C/KIF18B	3
499	EPI_TOP2A+	GO:1904358	positive regulation of telomere maintenance via telomere lengthening	2/49	37/18903	0.00413739	0.0160099	0.00991742	AURKB/NEK2	2
500	EPI_TOP2A+	GO:0016233	telomere capping	2/49	40/18903	0.00482168	0.0185569	0.0114952	AURKB/NEK2	2
501	EPI_TOP2A+	GO:1903052	positive regulation of proteolysis involved in protein catabolic process	3/49	136/18903	0.00527086	0.0201766	0.0124985	CDC20/AURKA/PLK1	3
502	EPI_TOP2A+	GO:1903322	positive regulation of protein modification by small protein conjugation or removal	3/49	137/18903	0.00537914	0.020481	0.0126871	UBE2C/CDC20/PLK1	3
503	EPI_TOP2A+	GO:0071824	protein-DNA complex subunit organization	4/49	277/18903	0.00569814	0.0215802	0.013368	DLGAP5/HJURP/CENPF/CENPA	4
504	EPI_TOP2A+	GO:0051972	regulation of telomerase activity	2/49	47/18903	0.00660573	0.0248851	0.0154152	AURKB/NEK2	2
505	EPI_TOP2A+	GO:0061351	neural precursor cell proliferation	3/49	149/18903	0.00678384	0.0254216	0.0157475	ASPM/RACGAP1/KIF14	3
506	EPI_TOP2A+	GO:0030010	establishment of cell polarity	3/49	150/18903	0.00690981	0.025758	0.015956	NDC80/PLK1/CENPA	3
507	EPI_TOP2A+	GO:0031146	SCF-dependent proteasomal ubiquitin-dependent protein catabolic process	2/49	49/18903	0.00716263	0.0265614	0.0164536	KIF14/CCNF	2
508	EPI_TOP2A+	GO:0044818	mitotic G2/M transition checkpoint	2/49	50/18903	0.0074488	0.0274795	0.0170223	CDK1/PLK1	2
509	EPI_TOP2A+	GO:0070507	regulation of microtubule cytoskeleton organization	3/49	155/18903	0.00756055	0.027748	0.0171887	TPX2/TACC3/PLK1	3
510	EPI_TOP2A+	GO:0032210	regulation of telomere maintenance via telomerase	2/49	53/18903	0.00833788	0.0302886	0.0187625	AURKB/NEK2	2
511	EPI_TOP2A+	GO:0048146	positive regulation of fibroblast proliferation	2/49	53/18903	0.00833788	0.0302886	0.0187625	CCNA2/CCNB1	2
512	EPI_TOP2A+	GO:0046605	regulation of centrosome cycle	2/49	54/18903	0.00864434	0.0309285	0.0191588	AURKA/CCNF	2
513	EPI_TOP2A+	GO:0071168	protein localization to chromatin	2/49	54/18903	0.00864434	0.0309285	0.0191588	PLK1/CENPA	2
514	EPI_TOP2A+	GO:0072698	protein localization to microtubule cytoskeleton	2/49	54/18903	0.00864434	0.0309285	0.0191588	AURKA/FAM83D	2
515	EPI_TOP2A+	GO:0018105	peptidyl-serine phosphorylation	4/49	313/18903	0.00870243	0.0309806	0.0191911	CDK1/PBK/AURKA/PLK1	4
516	EPI_TOP2A+	GO:0051100	negative regulation of binding	3/49	164/18903	0.00882084	0.031246	0.0193555	AURKB/AURKA/NEK2	3
517	EPI_TOP2A+	GO:0044380	protein localization to cytoskeleton	2/49	58/18903	0.00991994	0.0349653	0.0216595	AURKA/FAM83D	2
518	EPI_TOP2A+	GO:0072331	signal transduction by p53 class mediator	3/49	173/18903	0.0101975	0.0357666	0.0221558	GTSE1/AURKB/AURKA	3
519	EPI_TOP2A+	GO:0021543	pallium development	3/49	174/18903	0.0103577	0.0361505	0.0223937	TACC3/ASPM/KIF14	3
520	EPI_TOP2A+	GO:0018209	peptidyl-serine modification	4/49	332/18903	0.0106409	0.0369577	0.0228937	CDK1/PBK/AURKA/PLK1	4
521	EPI_TOP2A+	GO:1904356	regulation of telomere maintenance via telomere lengthening	2/49	61/18903	0.0109282	0.0377711	0.0233975	AURKB/NEK2	2
522	EPI_TOP2A+	GO:0045143	homologous chromosome segregation	2/49	64/18903	0.0119797	0.0412056	0.0255251	PLK1/PTTG1	2
523	EPI_TOP2A+	GO:0007405	neuroblast proliferation	2/49	67/18903	0.0130739	0.0443735	0.0274875	ASPM/RACGAP1	2
524	EPI_TOP2A+	GO:0032206	positive regulation of telomere maintenance	2/49	67/18903	0.0130739	0.0443735	0.0274875	AURKB/NEK2	2
525	EPI_TOP2A+	GO:0007265	Ras protein signal transduction	4/49	353/18903	0.0130877	0.0443735	0.0274875	CCNA2/RACGAP1/KIF14/IQGAP3	4
526	EPI_TOP2A+	GO:0031099	regeneration	3/49	192/18903	0.0134948	0.0455371	0.0282082	CCNA2/CDK1/AURKA	3
527	EPI_TOP2A+	GO:0007004	telomere maintenance via telomerase	2/49	69/18903	0.0138268	0.0464371	0.0287657	AURKB/NEK2	2
528	EPI_TOP2A+	GO:0071897	DNA biosynthetic process	3/49	198/18903	0.0146482	0.0489649	0.0303316	AURKB/CENPF/NEK2	3
529	EPI_DTL+	GO:0006260	DNA replication	28/49	286/18903	8.3398e-39	6.26319e-36	3.82753e-36	CDC6/DTL/MCM10/FAM111B/PCLAF/FEN1/CHAF1A/MCM6/BRCA1/BRCA2/CHEK1/GINS2/ORC6/RFC4/RAD51/MCM5/CDC45/MCM4/CDT1/PCNA/DSCC1/CHAF1B/CCNE2/POLA2/MCM3/ZGRF1/ORC1/DUT	28
530	EPI_DTL+	GO:0006261	DNA-templated DNA replication	21/49	166/18903	5.60441e-31	2.10445e-28	1.28606e-28	CDC6/MCM10/FEN1/MCM6/BRCA1/BRCA2/GINS2/ORC6/RFC4/RAD51/MCM5/CDC45/MCM4/CDT1/PCNA/DSCC1/CCNE2/POLA2/MCM3/ZGRF1/ORC1	21
531	EPI_DTL+	GO:0006270	DNA replication initiation	12/49	38/18903	5.50348e-23	1.3777e-20	8.41936e-21	CDC6/MCM10/MCM6/ORC6/MCM5/CDC45/MCM4/CDT1/CCNE2/POLA2/MCM3/ORC1	12
532	EPI_DTL+	GO:0006310	DNA recombination	18/49	332/18903	1.12632e-19	2.11467e-17	1.29231e-17	FEN1/MCM6/BRCA1/BRCA2/RAD51AP1/CHEK1/GINS2/XRCC2/RAD51/MCM5/CDC45/MCM4/UNG/BRIP1/PSMC3IP/MCM3/EXO1/RAD54L	18
533	EPI_DTL+	GO:0000724	double-strand break repair via homologous recombination	14/49	169/18903	6.21308e-18	9.306e-16	5.68704e-16	FEN1/MCM6/BRCA1/BRCA2/RAD51AP1/CHEK1/GINS2/XRCC2/RAD51/MCM5/CDC45/MCM4/MCM3/RAD54L	14
534	EPI_DTL+	GO:0031570	DNA integrity checkpoint signaling	13/49	129/18903	7.99644e-18	9.306e-16	5.68704e-16	CLSPN/CDC6/DTL/BRCA1/BRCA2/WDR76/CHEK1/RAD51/CDC45/BRIP1/CDT1/E2F1/ORC1	13
535	EPI_DTL+	GO:0000725	recombinational repair	14/49	173/18903	8.67404e-18	9.306e-16	5.68704e-16	FEN1/MCM6/BRCA1/BRCA2/RAD51AP1/CHEK1/GINS2/XRCC2/RAD51/MCM5/CDC45/MCM4/MCM3/RAD54L	14
536	EPI_DTL+	GO:0090329	regulation of DNA-templated DNA replication	10/49	57/18903	2.02857e-16	1.90432e-14	1.16376e-14	MCM6/BRCA2/GINS2/RFC4/MCM5/MCM4/CDT1/PCNA/DSCC1/MCM3	10
537	EPI_DTL+	GO:0033260	nuclear DNA replication	9/49	38/18903	3.73852e-16	3.11958e-14	1.90642e-14	FEN1/MCM6/BRCA2/RAD51/CDC45/MCM4/CDT1/PCNA/MCM3	9
538	EPI_DTL+	GO:0032508	DNA duplex unwinding	11/49	93/18903	5.54955e-16	4.16771e-14	2.54695e-14	MCM6/GINS2/RFC4/RAD51/MCM5/CDC45/MCM4/BRIP1/DSCC1/MCM3/RAD54L	11
539	EPI_DTL+	GO:0006302	double-strand break repair	15/49	300/18903	6.97999e-16	4.76543e-14	2.91223e-14	FEN1/MCM6/BRCA1/BRCA2/RAD51AP1/CHEK1/GINS2/XRCC2/RAD51/MCM5/CDC45/MCM4/BRIP1/MCM3/RAD54L	15
540	EPI_DTL+	GO:0044786	cell cycle DNA replication	9/49	42/18903	1.01483e-15	5.91102e-14	3.61232e-14	FEN1/MCM6/BRCA2/RAD51/CDC45/MCM4/CDT1/PCNA/MCM3	9
541	EPI_DTL+	GO:0000075	cell cycle checkpoint signaling	13/49	186/18903	1.02321e-15	5.91102e-14	3.61232e-14	CLSPN/CDC6/DTL/BRCA1/BRCA2/WDR76/CHEK1/RAD51/CDC45/BRIP1/CDT1/E2F1/ORC1	13
542	EPI_DTL+	GO:0032392	DNA geometric change	11/49	99/18903	1.13478e-15	6.0873e-14	3.72004e-14	MCM6/GINS2/RFC4/RAD51/MCM5/CDC45/MCM4/BRIP1/DSCC1/MCM3/RAD54L	11
543	EPI_DTL+	GO:0071103	DNA conformation change	11/49	106/18903	2.47045e-15	1.23687e-13	7.5587e-14	MCM6/GINS2/RFC4/RAD51/MCM5/CDC45/MCM4/BRIP1/DSCC1/MCM3/RAD54L	11
544	EPI_DTL+	GO:0006275	regulation of DNA replication	11/49	136/18903	4.09295e-14	1.92113e-12	1.17403e-12	CDC6/MCM6/BRCA2/GINS2/RFC4/MCM5/MCM4/CDT1/PCNA/DSCC1/MCM3	11
545	EPI_DTL+	GO:0006268	DNA unwinding involved in DNA replication	7/49	22/18903	8.32429e-14	3.67738e-12	2.2473e-12	MCM6/GINS2/RAD51/MCM5/CDC45/MCM4/MCM3	7
546	EPI_DTL+	GO:1901988	negative regulation of cell cycle phase transition	13/49	272/18903	1.4087e-13	5.87739e-12	3.59176e-12	CLSPN/CDC6/DTL/BRCA1/BRCA2/WDR76/CHEK1/RAD51/CDC45/BRIP1/CDT1/E2F1/ORC1	13
547	EPI_DTL+	GO:0000727	double-strand break repair via break-induced replication	6/49	12/18903	2.01699e-13	7.97241e-12	4.87206e-12	MCM6/GINS2/MCM5/CDC45/MCM4/MCM3	6
548	EPI_DTL+	GO:1902969	mitotic DNA replication	6/49	14/18903	6.52966e-13	2.45189e-11	1.49839e-11	MCM6/BRCA2/RAD51/CDC45/MCM4/MCM3	6
549	EPI_DTL+	GO:0010948	negative regulation of cell cycle process	13/49	318/18903	1.03212e-12	3.69107e-11	2.25567e-11	CLSPN/CDC6/DTL/BRCA1/BRCA2/WDR76/CHEK1/RAD51/CDC45/BRIP1/CDT1/E2F1/ORC1	13
550	EPI_DTL+	GO:0000280	nuclear division	14/49	481/18903	1.18226e-11	4.03582e-10	2.46635e-10	CDC6/BRCA2/RAD51AP1/CHEK1/MYBL2/RAD51/BRIP1/CDT1/DSCC1/FANCA/PSMC3IP/PKMYT1/CCNE2/RAD54L	14
551	EPI_DTL+	GO:0045786	negative regulation of cell cycle	13/49	405/18903	2.16104e-11	6.91802e-10	4.22771e-10	CLSPN/CDC6/DTL/BRCA1/BRCA2/WDR76/CHEK1/RAD51/CDC45/BRIP1/CDT1/E2F1/ORC1	13
552	EPI_DTL+	GO:0000077	DNA damage checkpoint signaling	9/49	121/18903	2.21082e-11	6.91802e-10	4.22771e-10	CLSPN/DTL/BRCA1/BRCA2/WDR76/CHEK1/RAD51/BRIP1/E2F1	9
553	EPI_DTL+	GO:1901987	regulation of cell cycle phase transition	13/49	453/18903	8.68002e-11	2.60748e-09	1.59347e-09	CLSPN/CDC6/DTL/BRCA1/BRCA2/WDR76/CHEK1/RAD51/CDC45/BRIP1/CDT1/E2F1/ORC1	13
554	EPI_DTL+	GO:0051321	meiotic cell cycle	11/49	285/18903	1.32314e-10	3.82183e-09	2.33558e-09	BRCA2/RAD51AP1/XRCC2/RAD51/BRIP1/FANCA/PSMC3IP/PKMYT1/CCNE2/EXO1/RAD54L	11
555	EPI_DTL+	GO:0030174	regulation of DNA-templated DNA replication initiation	5/49	15/18903	2.79385e-10	7.77104e-09	4.749e-09	MCM6/MCM5/MCM4/CDT1/MCM3	5
556	EPI_DTL+	GO:0000076	DNA replication checkpoint signaling	5/49	17/18903	5.7347e-10	1.53813e-08	9.39974e-09	CLSPN/CDC6/CDC45/CDT1/ORC1	5
557	EPI_DTL+	GO:0042770	signal transduction in response to DNA damage	9/49	181/18903	8.18992e-10	2.12091e-08	1.29612e-08	CLSPN/DTL/BRCA1/BRCA2/WDR76/CHEK1/RAD51/BRIP1/E2F1	9
558	EPI_DTL+	GO:0071897	DNA biosynthetic process	9/49	198/18903	1.80989e-09	4.53077e-08	2.76882e-08	DTL/PCLAF/CHEK1/GINS2/TK1/TYMS/RFC4/PCNA/DSCC1	9
559	EPI_DTL+	GO:0044818	mitotic G2/M transition checkpoint	6/49	50/18903	3.2207e-09	7.80241e-08	4.76817e-08	CLSPN/CDC6/DTL/BRCA1/CHEK1/ORC1	6
560	EPI_DTL+	GO:0010972	negative regulation of G2/M transition of mitotic cell cycle	6/49	64/18903	1.47859e-08	3.47006e-07	2.1206e-07	CLSPN/CDC6/DTL/BRCA1/CHEK1/ORC1	6
561	EPI_DTL+	GO:0035825	homologous recombination	6/49	65/18903	1.62577e-08	3.67321e-07	2.24475e-07	BRCA1/RAD51AP1/RAD51/BRIP1/PSMC3IP/RAD54L	6
562	EPI_DTL+	GO:0009314	response to radiation	11/49	452/18903	1.66297e-08	3.67321e-07	2.24475e-07	DTL/PCLAF/FEN1/BRCA1/BRCA2/RAD51AP1/CHEK1/XRCC2/RAD51/PCNA/RAD54L	11
563	EPI_DTL+	GO:1902750	negative regulation of cell cycle G2/M phase transition	6/49	66/18903	1.78486e-08	3.8298e-07	2.34045e-07	CLSPN/CDC6/DTL/BRCA1/CHEK1/ORC1	6
564	EPI_DTL+	GO:1900262	regulation of DNA-directed DNA polymerase activity	4/49	13/18903	2.80003e-08	5.6833e-07	3.47315e-07	GINS2/RFC4/PCNA/DSCC1	4
565	EPI_DTL+	GO:1900264	positive regulation of DNA-directed DNA polymerase activity	4/49	13/18903	2.80003e-08	5.6833e-07	3.47315e-07	GINS2/RFC4/PCNA/DSCC1	4
566	EPI_DTL+	GO:0140013	meiotic nuclear division	8/49	194/18903	3.35101e-08	6.62265e-07	4.0472e-07	BRCA2/RAD51AP1/RAD51/BRIP1/FANCA/PSMC3IP/CCNE2/RAD54L	8
567	EPI_DTL+	GO:0007127	meiosis I	7/49	131/18903	4.40478e-08	8.48203e-07	5.1835e-07	BRCA2/RAD51AP1/RAD51/BRIP1/PSMC3IP/CCNE2/RAD54L	7
568	EPI_DTL+	GO:0006271	DNA strand elongation involved in DNA replication	4/49	15/18903	5.32517e-08	9.99801e-07	6.10993e-07	RFC4/MCM4/PCNA/MCM3	4
569	EPI_DTL+	GO:0061982	meiosis I cell cycle process	7/49	137/18903	5.99982e-08	1.09899e-06	6.7161e-07	BRCA2/RAD51AP1/RAD51/BRIP1/PSMC3IP/CCNE2/RAD54L	7
570	EPI_DTL+	GO:1903046	meiotic cell cycle process	8/49	212/18903	6.66418e-08	1.19162e-06	7.28216e-07	BRCA2/RAD51AP1/RAD51/BRIP1/FANCA/PSMC3IP/CCNE2/RAD54L	8
571	EPI_DTL+	GO:0007093	mitotic cell cycle checkpoint signaling	7/49	141/18903	7.31457e-08	1.2775e-06	7.80699e-07	CLSPN/CDC6/DTL/BRCA1/CHEK1/CDT1/ORC1	7
572	EPI_DTL+	GO:0000086	G2/M transition of mitotic cell cycle	7/49	142/18903	7.67885e-08	1.28659e-06	7.86252e-07	CLSPN/CDC6/DTL/BRCA1/CHEK1/PKMYT1/ORC1	7
573	EPI_DTL+	GO:0006513	protein monoubiquitination	6/49	84/18903	7.70924e-08	1.28659e-06	7.86252e-07	DTL/UHRF1/BRCA1/BRCA2/RAD51/FANCA	6
574	EPI_DTL+	GO:0044774	mitotic DNA integrity checkpoint signaling	6/49	85/18903	8.27856e-08	1.35157e-06	8.25962e-07	CLSPN/CDC6/DTL/BRCA1/CHEK1/ORC1	6
575	EPI_DTL+	GO:0031297	replication fork processing	5/49	48/18903	1.49418e-07	2.33776e-06	1.42864e-06	BRCA1/BRCA2/RAD51/PCNA/ZGRF1	5
576	EPI_DTL+	GO:1901976	regulation of cell cycle checkpoint	5/49	48/18903	1.49418e-07	2.33776e-06	1.42864e-06	BRCA1/BRCA2/WDR76/RAD51/CDT1	5
577	EPI_DTL+	GO:0044839	cell cycle G2/M phase transition	7/49	157/18903	1.52822e-07	2.34224e-06	1.43138e-06	CLSPN/CDC6/DTL/BRCA1/CHEK1/PKMYT1/ORC1	7
578	EPI_DTL+	GO:0010389	regulation of G2/M transition of mitotic cell cycle	6/49	99/18903	2.06381e-07	3.09985e-06	1.89436e-06	CLSPN/CDC6/DTL/BRCA1/CHEK1/ORC1	6
579	EPI_DTL+	GO:0044772	mitotic cell cycle phase transition	10/49	473/18903	2.99906e-07	4.41627e-06	2.69885e-06	CLSPN/CDC6/DTL/BRCA1/CHEK1/CDT1/E2F1/PKMYT1/CCNE2/ORC1	10
580	EPI_DTL+	GO:0045005	DNA-templated DNA replication maintenance of fidelity	5/49	57/18903	3.59044e-07	5.18543e-06	3.16889e-06	BRCA1/BRCA2/RAD51/PCNA/ZGRF1	5
581	EPI_DTL+	GO:1902749	regulation of cell cycle G2/M phase transition	6/49	110/18903	3.86105e-07	5.35469e-06	3.27233e-06	CLSPN/CDC6/DTL/BRCA1/CHEK1/ORC1	6
582	EPI_DTL+	GO:0007131	reciprocal meiotic recombination	5/49	58/18903	3.92154e-07	5.35469e-06	3.27233e-06	RAD51AP1/RAD51/BRIP1/PSMC3IP/RAD54L	5
583	EPI_DTL+	GO:0140527	reciprocal homologous recombination	5/49	58/18903	3.92154e-07	5.35469e-06	3.27233e-06	RAD51AP1/RAD51/BRIP1/PSMC3IP/RAD54L	5
584	EPI_DTL+	GO:2000001	regulation of DNA damage checkpoint	4/49	26/18903	5.71135e-07	7.65933e-06	4.68073e-06	BRCA1/BRCA2/WDR76/RAD51	4
585	EPI_DTL+	GO:1901991	negative regulation of mitotic cell cycle phase transition	7/49	194/18903	6.41955e-07	8.45804e-06	5.16884e-06	CLSPN/CDC6/DTL/BRCA1/CHEK1/CDT1/ORC1	7
586	EPI_DTL+	GO:0051054	positive regulation of DNA metabolic process	8/49	301/18903	9.63529e-07	1.2476e-05	7.6243e-06	BRCA1/RAD51AP1/GINS2/RFC4/RAD51/CDT1/PCNA/DSCC1	8
587	EPI_DTL+	GO:0007095	mitotic G2 DNA damage checkpoint signaling	4/49	34/18903	1.74491e-06	2.22106e-05	1.35732e-05	CLSPN/DTL/BRCA1/CHEK1	4
588	EPI_DTL+	GO:0010212	response to ionizing radiation	6/49	143/18903	1.80491e-06	2.25914e-05	1.38059e-05	BRCA1/BRCA2/RAD51AP1/XRCC2/RAD51/RAD54L	6
589	EPI_DTL+	GO:0009157	deoxyribonucleoside monophosphate biosynthetic process	3/49	10/18903	1.93928e-06	2.30734e-05	1.41005e-05	TK1/TYMS/DUT	3
590	EPI_DTL+	GO:0033314	mitotic DNA replication checkpoint signaling	3/49	10/18903	1.93928e-06	2.30734e-05	1.41005e-05	CLSPN/CDC6/ORC1	3
591	EPI_DTL+	GO:0006301	postreplication repair	4/49	35/18903	1.96631e-06	2.30734e-05	1.41005e-05	DTL/PCLAF/BRCA1/PCNA	4
592	EPI_DTL+	GO:0010390	histone monoubiquitination	4/49	35/18903	1.96631e-06	2.30734e-05	1.41005e-05	UHRF1/BRCA1/BRCA2/RAD51	4
593	EPI_DTL+	GO:0009411	response to UV	6/49	149/18903	2.2927e-06	2.64895e-05	1.61881e-05	DTL/PCLAF/FEN1/BRCA2/CHEK1/PCNA	6
594	EPI_DTL+	GO:0022616	DNA strand elongation	4/49	37/18903	2.4708e-06	2.81147e-05	1.71813e-05	RFC4/MCM4/PCNA/MCM3	4
595	EPI_DTL+	GO:0000723	telomere maintenance	6/49	154/18903	2.77694e-06	3.11266e-05	1.9022e-05	FEN1/BRCA2/RAD51/PCNA/CCNE2/EXO1	6
596	EPI_DTL+	GO:0045930	negative regulation of mitotic cell cycle	7/49	246/18903	3.12953e-06	3.45629e-05	2.11219e-05	CLSPN/CDC6/DTL/BRCA1/CHEK1/CDT1/ORC1	7
597	EPI_DTL+	GO:1901990	regulation of mitotic cell cycle phase transition	8/49	354/18903	3.22666e-06	3.51191e-05	2.14618e-05	CLSPN/CDC6/DTL/BRCA1/CHEK1/CDT1/E2F1/ORC1	8
598	EPI_DTL+	GO:0007059	chromosome segregation	8/49	382/18903	5.65101e-06	6.06272e-05	3.70502e-05	CDC6/FEN1/BRCA1/BRIP1/CDT1/DSCC1/PSMC3IP/CCNE2	8
599	EPI_DTL+	GO:0032200	telomere organization	6/49	185/18903	7.98765e-06	8.44891e-05	5.16325e-05	FEN1/BRCA2/RAD51/PCNA/CCNE2/EXO1	6
600	EPI_DTL+	GO:0071478	cellular response to radiation	6/49	189/18903	9.02663e-06	9.41528e-05	5.75382e-05	BRCA1/BRCA2/RAD51AP1/CHEK1/RAD51/PCNA	6
601	EPI_DTL+	GO:0016574	histone ubiquitination	4/49	52/18903	9.8429e-06	0.000101261	6.18818e-05	UHRF1/BRCA1/BRCA2/RAD51	4
602	EPI_DTL+	GO:2001020	regulation of response to DNA damage stimulus	7/49	312/18903	1.479e-05	0.000150099	9.17276e-05	BRCA1/BRCA2/WDR76/RAD51AP1/CHEK1/RAD51/PCNA	7
603	EPI_DTL+	GO:2000278	regulation of DNA biosynthetic process	5/49	121/18903	1.50558e-05	0.000150759	9.21312e-05	CHEK1/GINS2/RFC4/PCNA/DSCC1	5
604	EPI_DTL+	GO:0098813	nuclear chromosome segregation	7/49	321/18903	1.77669e-05	0.000175565	0.00010729	CDC6/FEN1/BRIP1/CDT1/DSCC1/PSMC3IP/CCNE2	7
605	EPI_DTL+	GO:0007098	centrosome cycle	5/49	135/18903	2.55546e-05	0.00024924	0.000152314	PCLAF/BRCA1/BRCA2/CHEK1/XRCC2	5
606	EPI_DTL+	GO:0035518	histone H2A monoubiquitination	3/49	23/18903	2.79494e-05	0.000269103	0.000164453	BRCA1/BRCA2/RAD51	3
607	EPI_DTL+	GO:0009162	deoxyribonucleoside monophosphate metabolic process	3/49	25/18903	3.61658e-05	0.000334338	0.000204319	TK1/TYMS/DUT	3
608	EPI_DTL+	GO:0009219	pyrimidine deoxyribonucleotide metabolic process	3/49	25/18903	3.61658e-05	0.000334338	0.000204319	TYMS/UNG/DUT	3
609	EPI_DTL+	GO:0019985	translesion synthesis	3/49	25/18903	3.61658e-05	0.000334338	0.000204319	DTL/PCLAF/PCNA	3
610	EPI_DTL+	GO:0065004	protein-DNA complex assembly	6/49	242/18903	3.65056e-05	0.000334338	0.000204319	CHAF1A/RAD51/CDC45/CDT1/ASF1B/CHAF1B	6
611	EPI_DTL+	GO:0045787	positive regulation of cell cycle	7/49	362/18903	3.83242e-05	0.000346765	0.000211913	CDC6/DTL/FEN1/BRCA2/RAD51AP1/CHEK1/CDT1	7
612	EPI_DTL+	GO:2000573	positive regulation of DNA biosynthetic process	4/49	74/18903	4.01191e-05	0.000358684	0.000219197	GINS2/RFC4/PCNA/DSCC1	4
613	EPI_DTL+	GO:0071479	cellular response to ionizing radiation	4/49	75/18903	4.22988e-05	0.000369874	0.000226035	BRCA1/BRCA2/RAD51AP1/RAD51	4
614	EPI_DTL+	GO:0031023	microtubule organizing center organization	5/49	150/18903	4.23557e-05	0.000369874	0.000226035	PCLAF/BRCA1/BRCA2/CHEK1/XRCC2	5
615	EPI_DTL+	GO:0070192	chromosome organization involved in meiotic cell cycle	4/49	76/18903	4.45639e-05	0.000384684	0.000235086	RAD51/BRIP1/PSMC3IP/CCNE2	4
616	EPI_DTL+	GO:0051865	protein autoubiquitination	4/49	80/18903	5.45196e-05	0.000465276	0.000284337	UHRF1/BRCA1/BRCA2/RAD51	4
617	EPI_DTL+	GO:0044773	mitotic DNA damage checkpoint signaling	4/49	81/18903	5.72429e-05	0.000483027	0.000295185	CLSPN/DTL/BRCA1/CHEK1	4
618	EPI_DTL+	GO:0072527	pyrimidine-containing compound metabolic process	4/49	82/18903	6.00641e-05	0.000501202	0.000306292	TK1/TYMS/UNG/DUT	4
619	EPI_DTL+	GO:0006335	DNA replication-dependent chromatin assembly	3/49	32/18903	7.70031e-05	0.000610964	0.000373369	CHAF1A/ASF1B/CHAF1B	3
620	EPI_DTL+	GO:0008156	negative regulation of DNA replication	3/49	32/18903	7.70031e-05	0.000610964	0.000373369	CDC6/BRCA2/CDT1	3
621	EPI_DTL+	GO:0010165	response to X-ray	3/49	32/18903	7.70031e-05	0.000610964	0.000373369	BRCA2/XRCC2/RAD51	3
622	EPI_DTL+	GO:0033522	histone H2A ubiquitination	3/49	32/18903	7.70031e-05	0.000610964	0.000373369	BRCA1/BRCA2/RAD51	3
623	EPI_DTL+	GO:0071824	protein-DNA complex subunit organization	6/49	277/18903	7.72857e-05	0.000610964	0.000373369	CHAF1A/RAD51/CDC45/CDT1/ASF1B/CHAF1B	6
624	EPI_DTL+	GO:0000731	DNA synthesis involved in DNA repair	3/49	40/18903	0.000151165	0.00118255	0.000722677	DTL/PCLAF/PCNA	3
625	EPI_DTL+	GO:0036297	interstrand cross-link repair	3/49	41/18903	0.000162803	0.00126046	0.000770287	RAD51AP1/RAD51/FANCA	3
626	EPI_DTL+	GO:0009416	response to light stimulus	6/49	321/18903	0.000173054	0.00132616	0.000810435	DTL/PCLAF/FEN1/BRCA2/CHEK1/PCNA	6
627	EPI_DTL+	GO:0140014	mitotic nuclear division	6/49	325/18903	0.000185059	0.00139634	0.000853325	CDC6/CHEK1/MYBL2/CDT1/DSCC1/PKMYT1	6
628	EPI_DTL+	GO:0006284	base-excision repair	3/49	43/18903	0.00018779	0.00139634	0.000853325	FEN1/UNG/PCNA	3
629	EPI_DTL+	GO:0009124	nucleoside monophosphate biosynthetic process	3/49	43/18903	0.00018779	0.00139634	0.000853325	TK1/TYMS/DUT	3
630	EPI_DTL+	GO:0009394	2'-deoxyribonucleotide metabolic process	3/49	44/18903	0.000201164	0.00148112	0.000905135	TYMS/UNG/DUT	3
631	EPI_DTL+	GO:0009262	deoxyribonucleotide metabolic process	3/49	45/18903	0.000215141	0.00152987	0.000934929	TYMS/UNG/DUT	3
632	EPI_DTL+	GO:0019692	deoxyribose phosphate metabolic process	3/49	45/18903	0.000215141	0.00152987	0.000934929	TYMS/UNG/DUT	3
633	EPI_DTL+	GO:0006282	regulation of DNA repair	5/49	212/18903	0.00021606	0.00152987	0.000934929	BRCA1/RAD51AP1/CHEK1/RAD51/PCNA	5
634	EPI_DTL+	GO:0071214	cellular response to abiotic stimulus	6/49	335/18903	0.000217971	0.00152987	0.000934929	BRCA1/BRCA2/RAD51AP1/CHEK1/RAD51/PCNA	6
635	EPI_DTL+	GO:0104004	cellular response to environmental stimulus	6/49	335/18903	0.000217971	0.00152987	0.000934929	BRCA1/BRCA2/RAD51AP1/CHEK1/RAD51/PCNA	6
636	EPI_DTL+	GO:0006220	pyrimidine nucleotide metabolic process	3/49	52/18903	0.000330825	0.00227936	0.00139295	TYMS/UNG/DUT	3
637	EPI_DTL+	GO:0007129	homologous chromosome pairing at meiosis	3/49	52/18903	0.000330825	0.00227936	0.00139295	BRIP1/PSMC3IP/CCNE2	3
638	EPI_DTL+	GO:0045931	positive regulation of mitotic cell cycle	4/49	129/18903	0.000345783	0.00236075	0.00144269	CDC6/DTL/BRCA2/CDT1	4
639	EPI_DTL+	GO:0010332	response to gamma radiation	3/49	57/18903	0.00043404	0.00293661	0.00179461	BRCA2/XRCC2/RAD51	3
640	EPI_DTL+	GO:0009176	pyrimidine deoxyribonucleoside monophosphate metabolic process	2/49	13/18903	0.000504167	0.0033507	0.00204766	TYMS/DUT	2
641	EPI_DTL+	GO:2000615	regulation of histone H3-K9 acetylation	2/49	13/18903	0.000504167	0.0033507	0.00204766	BRCA1/CHEK1	2
642	EPI_DTL+	GO:0051783	regulation of nuclear division	4/49	145/18903	0.000538273	0.00354599	0.00216701	RAD51AP1/CHEK1/CDT1/PKMYT1	4
643	EPI_DTL+	GO:0090068	positive regulation of cell cycle process	5/49	260/18903	0.000551109	0.00359898	0.00219939	CDC6/DTL/FEN1/RAD51AP1/CDT1	5
644	EPI_DTL+	GO:0001833	inner cell mass cell proliferation	2/49	14/18903	0.000587221	0.00376926	0.00230345	BRCA2/CHEK1	2
645	EPI_DTL+	GO:0006287	base-excision repair, gap-filling	2/49	14/18903	0.000587221	0.00376926	0.00230345	FEN1/PCNA	2
646	EPI_DTL+	GO:0051053	negative regulation of DNA metabolic process	4/49	149/18903	0.00059631	0.00379516	0.00231928	CDC6/BRCA2/CHEK1/CDT1	4
647	EPI_DTL+	GO:0045143	homologous chromosome segregation	3/49	64/18903	0.000610222	0.00385107	0.00235344	BRIP1/PSMC3IP/CCNE2	3
648	EPI_DTL+	GO:0000722	telomere maintenance via recombination	2/49	15/18903	0.000676442	0.00413014	0.00252399	BRCA2/RAD51	2
649	EPI_DTL+	GO:0016446	somatic hypermutation of immunoglobulin genes	2/49	15/18903	0.000676442	0.00413014	0.00252399	UNG/EXO1	2
650	EPI_DTL+	GO:0043970	histone H3-K9 acetylation	2/49	15/18903	0.000676442	0.00413014	0.00252399	BRCA1/CHEK1	2
651	EPI_DTL+	GO:2000104	negative regulation of DNA-templated DNA replication	2/49	15/18903	0.000676442	0.00413014	0.00252399	BRCA2/CDT1	2
652	EPI_DTL+	GO:0002566	somatic diversification of immune receptors via somatic mutation	2/49	16/18903	0.000771797	0.00452828	0.0027673	UNG/EXO1	2
653	EPI_DTL+	GO:0009130	pyrimidine nucleoside monophosphate biosynthetic process	2/49	16/18903	0.000771797	0.00452828	0.0027673	TYMS/DUT	2
654	EPI_DTL+	GO:0009263	deoxyribonucleotide biosynthetic process	2/49	16/18903	0.000771797	0.00452828	0.0027673	TYMS/DUT	2
655	EPI_DTL+	GO:0009265	2'-deoxyribonucleotide biosynthetic process	2/49	16/18903	0.000771797	0.00452828	0.0027673	TYMS/DUT	2
656	EPI_DTL+	GO:0046385	deoxyribose phosphate biosynthetic process	2/49	16/18903	0.000771797	0.00452828	0.0027673	TYMS/DUT	2
657	EPI_DTL+	GO:0010569	regulation of double-strand break repair via homologous recombination	3/49	72/18903	0.000860896	0.00501188	0.00306284	RAD51AP1/CHEK1/RAD51	3
658	EPI_DTL+	GO:0046653	tetrahydrofolate metabolic process	2/49	18/18903	0.00098079	0.00566595	0.00346255	TYMS/DHFR	2
659	EPI_DTL+	GO:0009123	nucleoside monophosphate metabolic process	3/49	77/18903	0.00104636	0.00599862	0.00366585	TK1/TYMS/DUT	3
660	EPI_DTL+	GO:0043966	histone H3 acetylation	3/49	78/18903	0.00108624	0.00617946	0.00377636	BRCA1/BRCA2/CHEK1	3
661	EPI_DTL+	GO:0009223	pyrimidine deoxyribonucleotide catabolic process	2/49	19/18903	0.00109436	0.00617946	0.00377636	UNG/DUT	2
662	EPI_DTL+	GO:0001832	blastocyst growth	2/49	22/18903	0.00147103	0.00812314	0.00496417	BRCA2/CHEK1	2
663	EPI_DTL+	GO:0006244	pyrimidine nucleotide catabolic process	2/49	22/18903	0.00147103	0.00812314	0.00496417	UNG/DUT	2
664	EPI_DTL+	GO:0009129	pyrimidine nucleoside monophosphate metabolic process	2/49	22/18903	0.00147103	0.00812314	0.00496417	TYMS/DUT	2
665	EPI_DTL+	GO:0009147	pyrimidine nucleoside triphosphate metabolic process	2/49	25/18903	0.00190098	0.0103452	0.00632211	TYMS/DUT	2
666	EPI_DTL+	GO:0051984	positive regulation of chromosome segregation	2/49	25/18903	0.00190098	0.0103452	0.00632211	CDC6/CDT1	2
667	EPI_DTL+	GO:0006312	mitotic recombination	2/49	26/18903	0.002056	0.0111083	0.00678845	BRCA2/RAD51	2
668	EPI_DTL+	GO:0006760	folic acid-containing compound metabolic process	2/49	27/18903	0.00221681	0.0118162	0.00722105	TYMS/DHFR	2
669	EPI_DTL+	GO:1901992	positive regulation of mitotic cell cycle phase transition	3/49	100/18903	0.00221849	0.0118162	0.00722105	CDC6/DTL/CDT1	3
670	EPI_DTL+	GO:0045132	meiotic chromosome segregation	3/49	101/18903	0.00228226	0.0120703	0.00737632	BRIP1/PSMC3IP/CCNE2	3
671	EPI_DTL+	GO:0008630	intrinsic apoptotic signaling pathway in response to DNA damage	3/49	102/18903	0.00234716	0.0123267	0.00753303	BRCA1/BRCA2/E2F1	3
672	EPI_DTL+	GO:1904385	cellular response to angiotensin	2/49	28/18903	0.00238339	0.0124301	0.0075962	CDC6/BRIP1	2
673	EPI_DTL+	GO:0009264	deoxyribonucleotide catabolic process	2/49	29/18903	0.00255572	0.0130568	0.00797918	UNG/DUT	2
674	EPI_DTL+	GO:0046386	deoxyribose phosphate catabolic process	2/49	29/18903	0.00255572	0.0130568	0.00797918	UNG/DUT	2
675	EPI_DTL+	GO:0097421	liver regeneration	2/49	29/18903	0.00255572	0.0130568	0.00797918	TYMS/PCNA	2
676	EPI_DTL+	GO:0006338	chromatin remodeling	5/49	373/18903	0.00272377	0.0138213	0.00844639	CHAF1A/CHEK1/ASF1B/CHAF1B/RAD54L	5
677	EPI_DTL+	GO:0006473	protein acetylation	4/49	230/18903	0.00294647	0.014851	0.00907566	BRCA1/BRCA2/CHEK1/DSCC1	4
678	EPI_DTL+	GO:0006221	pyrimidine nucleotide biosynthetic process	2/49	32/18903	0.00310683	0.0154518	0.00944284	TYMS/DUT	2
679	EPI_DTL+	GO:1990776	response to angiotensin	2/49	32/18903	0.00310683	0.0154518	0.00944284	CDC6/BRIP1	2
680	EPI_DTL+	GO:0001824	blastocyst development	3/49	116/18903	0.00337809	0.0165951	0.0101415	BRCA2/CHEK1/ASF1B	3
681	EPI_DTL+	GO:0000819	sister chromatid segregation	4/49	239/18903	0.00338088	0.0165951	0.0101415	CDC6/FEN1/CDT1/DSCC1	4
682	EPI_DTL+	GO:0000079	regulation of cyclin-dependent protein serine/threonine kinase activity	3/49	117/18903	0.00346072	0.0168766	0.0103136	CDC6/PKMYT1/CCNE2	3
683	EPI_DTL+	GO:0042558	pteridine-containing compound metabolic process	2/49	34/18903	0.00350239	0.0169696	0.0103704	TYMS/DHFR	2
684	EPI_DTL+	GO:0007088	regulation of mitotic nuclear division	3/49	118/18903	0.00354458	0.017064	0.010428	CHEK1/CDT1/PKMYT1	3
685	EPI_DTL+	GO:1904029	regulation of cyclin-dependent protein kinase activity	3/49	120/18903	0.00371601	0.0177753	0.0108628	CDC6/PKMYT1/CCNE2	3
686	EPI_DTL+	GO:0006334	nucleosome assembly	3/49	121/18903	0.0038036	0.0180791	0.0110484	CHAF1A/ASF1B/CHAF1B	3
687	EPI_DTL+	GO:1901989	positive regulation of cell cycle phase transition	3/49	122/18903	0.00389244	0.0183851	0.0112354	CDC6/DTL/CDT1	3
688	EPI_DTL+	GO:0009636	response to toxic substance	4/49	250/18903	0.00396885	0.0186288	0.0113843	TYMS/DHFR/RAD51/BRIP1	4
689	EPI_DTL+	GO:0071312	cellular response to alkaloid	2/49	37/18903	0.00413739	0.0191801	0.0117213	CHEK1/RAD51	2
690	EPI_DTL+	GO:0072528	pyrimidine-containing compound biosynthetic process	2/49	37/18903	0.00413739	0.0191801	0.0117213	TYMS/DUT	2
691	EPI_DTL+	GO:0006298	mismatch repair	2/49	38/18903	0.00436005	0.0199658	0.0122014	PCNA/EXO1	2
692	EPI_DTL+	GO:0072529	pyrimidine-containing compound catabolic process	2/49	38/18903	0.00436005	0.0199658	0.0122014	UNG/DUT	2
693	EPI_DTL+	GO:0045739	positive regulation of DNA repair	3/49	128/18903	0.00445213	0.0202639	0.0123836	BRCA1/RAD51AP1/PCNA	3
694	EPI_DTL+	GO:0006730	one-carbon metabolic process	2/49	39/18903	0.00458815	0.0207572	0.0126851	TYMS/DHFR	2
695	EPI_DTL+	GO:0045740	positive regulation of DNA replication	2/49	40/18903	0.00482168	0.0216831	0.0132509	CDT1/PCNA	2
696	EPI_DTL+	GO:0000018	regulation of DNA recombination	3/49	133/18903	0.00495399	0.0221455	0.0135335	RAD51AP1/CHEK1/RAD51	3
697	EPI_DTL+	GO:0009410	response to xenobiotic stimulus	5/49	432/18903	0.00508411	0.0225927	0.0138067	TYMS/RAD51/E2F1/PCNA/RAD54L	5
698	EPI_DTL+	GO:2000779	regulation of double-strand break repair	3/49	135/18903	0.00516392	0.0228124	0.013941	RAD51AP1/CHEK1/RAD51	3
699	EPI_DTL+	GO:0043543	protein acylation	4/49	272/18903	0.00534575	0.0234775	0.0143475	BRCA1/BRCA2/CHEK1/DSCC1	4
700	EPI_DTL+	GO:0061647	histone H3-K9 modification	2/49	47/18903	0.00660573	0.0288424	0.017626	BRCA1/CHEK1	2
701	EPI_DTL+	GO:0016570	histone modification	5/49	474/18903	0.00747205	0.0324365	0.0198224	UHRF1/BRCA1/BRCA2/CHEK1/RAD51	5
702	EPI_DTL+	GO:0034728	nucleosome organization	3/49	156/18903	0.00769491	0.0332119	0.0202963	CHAF1A/ASF1B/CHAF1B	3
703	EPI_DTL+	GO:0002204	somatic recombination of immunoglobulin genes involved in immune response	2/49	53/18903	0.00833788	0.0349818	0.0213779	UNG/EXO1	2
704	EPI_DTL+	GO:0002208	somatic diversification of immunoglobulins involved in immune response	2/49	53/18903	0.00833788	0.0349818	0.0213779	UNG/EXO1	2
705	EPI_DTL+	GO:0007140	male meiotic nuclear division	2/49	53/18903	0.00833788	0.0349818	0.0213779	BRCA2/FANCA	2
706	EPI_DTL+	GO:0045190	isotype switching	2/49	53/18903	0.00833788	0.0349818	0.0213779	UNG/EXO1	2
707	EPI_DTL+	GO:0048146	positive regulation of fibroblast proliferation	2/49	53/18903	0.00833788	0.0349818	0.0213779	CDC6/E2F1	2
708	EPI_DTL+	GO:2001022	positive regulation of response to DNA damage stimulus	3/49	166/18903	0.00911663	0.0380366	0.0232447	BRCA1/RAD51AP1/PCNA	3
709	EPI_DTL+	GO:0045839	negative regulation of mitotic nuclear division	2/49	56/18903	0.00927224	0.0384721	0.0235109	CHEK1/CDT1	2
710	EPI_DTL+	GO:0072331	signal transduction by p53 class mediator	3/49	173/18903	0.0101975	0.0420689	0.025709	BRCA2/CHEK1/E2F1	3
711	EPI_DTL+	GO:0051785	positive regulation of nuclear division	2/49	59/18903	0.0102512	0.0420689	0.025709	RAD51AP1/CDT1	2
712	EPI_DTL+	GO:0016447	somatic recombination of immunoglobulin gene segments	2/49	61/18903	0.0109282	0.0446035	0.0272579	UNG/EXO1	2
713	EPI_DTL+	GO:0016573	histone acetylation	3/49	180/18903	0.01135	0.046075	0.0281571	BRCA1/BRCA2/CHEK1	3
714	EPI_DTL+	GO:0007062	sister chromatid cohesion	2/49	63/18903	0.0116244	0.0466842	0.0285294	FEN1/DSCC1	2
715	EPI_DTL+	GO:0051784	negative regulation of nuclear division	2/49	63/18903	0.0116244	0.0466842	0.0285294	CHEK1/CDT1	2
716	EPI_DTL+	GO:0031100	animal organ regeneration	2/49	65/18903	0.0123398	0.0489951	0.0299416	TYMS/PCNA	2
717	EPI_DTL+	GO:0035065	regulation of histone acetylation	2/49	65/18903	0.0123398	0.0489951	0.0299416	BRCA1/CHEK1	2
718	EPI_DTL+	GO:0018393	internal peptidyl-lysine acetylation	3/49	186/18903	0.0123956	0.0489951	0.0299416	BRCA1/BRCA2/CHEK1	3
719	Neuroendocrine cells	GO:0002067	glandular epithelial cell differentiation	5/47	73/18903	1.01045e-06	0.000676823	0.000484151	PROX1/INSM1/ASCL1/NEUROD1/NKX2-2	5
720	Neuroendocrine cells	GO:0051960	regulation of nervous system development	9/47	456/18903	1.54394e-06	0.000676823	0.000484151	PROX1/NRXN1/ASCL1/HES6/NKX2-2/GHRL/SYT4/MAP6/ABCC8	9
721	Neuroendocrine cells	GO:0003310	pancreatic A cell differentiation	3/47	10/18903	1.70771e-06	0.000676823	0.000484151	INSM1/NEUROD1/NKX2-2	3
722	Neuroendocrine cells	GO:0072148	epithelial cell fate commitment	3/47	15/18903	6.41878e-06	0.0015317	0.00109567	PROX1/NEUROD1/NKX2-2	3
723	Neuroendocrine cells	GO:0061101	neuroendocrine cell differentiation	3/47	16/18903	7.88626e-06	0.0015317	0.00109567	INSM1/ASCL1/NKX2-2	3
724	Neuroendocrine cells	GO:0061548	ganglion development	3/47	17/18903	9.55947e-06	0.0015317	0.00109567	INSM1/ASCL1/RGS4	3
725	Neuroendocrine cells	GO:0002065	columnar/cuboidal epithelial cell differentiation	5/47	116/18903	9.96369e-06	0.0015317	0.00109567	PROX1/INSM1/ASCL1/NEUROD1/NKX2-2	5
726	Neuroendocrine cells	GO:0098739	import across plasma membrane	6/47	202/18903	1.03058e-05	0.0015317	0.00109567	CACNA1A/RGS4/SCNN1A/KCNH2/ABCC8/KCNJ6	6
727	Neuroendocrine cells	GO:0098659	inorganic cation import across plasma membrane	5/47	126/18903	1.48932e-05	0.0017708	0.00126671	CACNA1A/SCNN1A/KCNH2/ABCC8/KCNJ6	5
728	Neuroendocrine cells	GO:0099587	inorganic ion import across plasma membrane	5/47	126/18903	1.48932e-05	0.0017708	0.00126671	CACNA1A/SCNN1A/KCNH2/ABCC8/KCNJ6	5
729	Neuroendocrine cells	GO:0098657	import into cell	6/47	252/18903	3.59265e-05	0.00372074	0.00266155	CACNA1A/RGS4/SCNN1A/KCNH2/ABCC8/KCNJ6	6
730	Neuroendocrine cells	GO:0050767	regulation of neurogenesis	7/47	377/18903	3.75516e-05	0.00372074	0.00266155	PROX1/ASCL1/HES6/NKX2-2/SYT4/MAP6/ABCC8	7
731	Neuroendocrine cells	GO:0031016	pancreas development	4/47	82/18903	5.08983e-05	0.00465524	0.00333003	PROX1/INSM1/NEUROD1/NKX2-2	4
732	Neuroendocrine cells	GO:0035637	multicellular organismal signaling	5/47	170/18903	6.26781e-05	0.00532317	0.00380782	KCNH6/ATP2A3/SCN3A/KCNH2/GHRL	5
733	Neuroendocrine cells	GO:0060563	neuroepithelial cell differentiation	3/47	34/18903	8.16649e-05	0.00610437	0.00436663	INSM1/ASCL1/NKX2-2	3
734	Neuroendocrine cells	GO:0045666	positive regulation of neuron differentiation	4/47	93/18903	8.32843e-05	0.00610437	0.00436663	PROX1/ASCL1/NEUROD1/NKX2-2	4
735	Neuroendocrine cells	GO:0042391	regulation of membrane potential	7/47	431/18903	8.72786e-05	0.00610437	0.00436663	NRXN1/KCNH6/RGS4/SCN3A/KCNH2/GHRL/GABRB3	7
736	Neuroendocrine cells	GO:0035883	enteroendocrine cell differentiation	3/47	37/18903	0.000105486	0.00669446	0.00478874	INSM1/NEUROD1/NKX2-2	3
737	Neuroendocrine cells	GO:0050804	modulation of chemical synaptic transmission	7/47	448/18903	0.000111058	0.00669446	0.00478874	CACNA1A/NRXN1/SYP/RGS4/SCGN/GHRL/SYT4	7
738	Neuroendocrine cells	GO:0099177	regulation of trans-synaptic signaling	7/47	449/18903	0.000112606	0.00669446	0.00478874	CACNA1A/NRXN1/SYP/RGS4/SCGN/GHRL/SYT4	7
739	Neuroendocrine cells	GO:0023061	signal release	7/47	470/18903	0.000149424	0.00846026	0.00605187	NRXN1/SYP/CADPS/NEUROD1/GHRL/SYT4/ABCC8	7
740	Neuroendocrine cells	GO:0022037	metencephalon development	4/47	111/18903	0.000165341	0.00893591	0.00639212	PROX1/ASCL1/SSTR2/NEUROD1	4
741	Neuroendocrine cells	GO:0001709	cell fate determination	3/47	44/18903	0.000177621	0.00918222	0.00656831	PROX1/ASCL1/NKX2-2	3
742	Neuroendocrine cells	GO:0031018	endocrine pancreas development	3/47	47/18903	0.000216333	0.0106469	0.00761601	INSM1/NEUROD1/NKX2-2	3
743	Neuroendocrine cells	GO:0071805	potassium ion transmembrane transport	5/47	223/18903	0.000223862	0.0106469	0.00761601	KCNH6/RGS4/KCNH2/ABCC8/KCNJ6	5
744	Neuroendocrine cells	GO:0060079	excitatory postsynaptic potential	4/47	124/18903	0.000252953	0.0114166	0.00816664	NRXN1/RGS4/GHRL/GABRB3	4
745	Neuroendocrine cells	GO:1990573	potassium ion import across plasma membrane	3/47	50/18903	0.000260131	0.0114166	0.00816664	KCNH2/ABCC8/KCNJ6	3
746	Neuroendocrine cells	GO:0048664	neuron fate determination	2/47	10/18903	0.000268852	0.0114166	0.00816664	PROX1/NKX2-2	2
747	Neuroendocrine cells	GO:0099565	chemical synaptic transmission, postsynaptic	4/47	130/18903	0.000302961	0.0118207	0.00845569	NRXN1/RGS4/GHRL/GABRB3	4
748	Neuroendocrine cells	GO:0003357	noradrenergic neuron differentiation	2/47	11/18903	0.000328076	0.0118207	0.00845569	INSM1/ASCL1	2
749	Neuroendocrine cells	GO:0021781	glial cell fate commitment	2/47	11/18903	0.000328076	0.0118207	0.00845569	ASCL1/NKX2-2	2
750	Neuroendocrine cells	GO:0060579	ventral spinal cord interneuron fate commitment	2/47	11/18903	0.000328076	0.0118207	0.00845569	ASCL1/NKX2-2	2
751	Neuroendocrine cells	GO:0060581	cell fate commitment involved in pattern specification	2/47	11/18903	0.000328076	0.0118207	0.00845569	ASCL1/NKX2-2	2
752	Neuroendocrine cells	GO:2000179	positive regulation of neural precursor cell proliferation	3/47	55/18903	0.000345173	0.011843	0.00847168	PROX1/INSM1/ASCL1	3
753	Neuroendocrine cells	GO:0035270	endocrine system development	4/47	135/18903	0.000349757	0.011843	0.00847168	INSM1/ASCL1/NEUROD1/NKX2-2	4
754	Neuroendocrine cells	GO:0006813	potassium ion transport	5/47	247/18903	0.000358578	0.011843	0.00847168	KCNH6/RGS4/KCNH2/ABCC8/KCNJ6	5
755	Neuroendocrine cells	GO:0032252	secretory granule localization	2/47	12/18903	0.000393068	0.0126313	0.00903553	KIF1A/SYT4	2
756	Neuroendocrine cells	GO:0060078	regulation of postsynaptic membrane potential	4/47	145/18903	0.000458545	0.0141399	0.0101147	NRXN1/RGS4/GHRL/GABRB3	4
757	Neuroendocrine cells	GO:0021514	ventral spinal cord interneuron differentiation	2/47	13/18903	0.000463798	0.0141399	0.0101147	ASCL1/NKX2-2	2
758	Neuroendocrine cells	GO:1903522	regulation of blood circulation	5/47	263/18903	0.000477657	0.0141983	0.0101565	KCNH6/RGS4/ATP2A3/KCNH2/GHRL	5
759	Neuroendocrine cells	GO:0007269	neurotransmitter secretion	4/47	151/18903	0.000534343	0.0149383	0.0106858	NRXN1/SYP/CADPS/SYT4	4
760	Neuroendocrine cells	GO:0099643	signal release from synapse	4/47	151/18903	0.000534343	0.0149383	0.0106858	NRXN1/SYP/CADPS/SYT4	4
761	Neuroendocrine cells	GO:0043584	nose development	2/47	14/18903	0.000540241	0.0149383	0.0106858	PROX1/ASCL1	2
762	Neuroendocrine cells	GO:0030902	hindbrain development	4/47	153/18903	0.000561478	0.0151727	0.0108534	PROX1/ASCL1/SSTR2/NEUROD1	4
763	Neuroendocrine cells	GO:0051962	positive regulation of nervous system development	5/47	279/18903	0.000624416	0.0164985	0.0118018	NRXN1/ASCL1/NKX2-2/GHRL/MAP6	5
764	Neuroendocrine cells	GO:0048663	neuron fate commitment	3/47	68/18903	0.000644628	0.0165784	0.011859	PROX1/ASCL1/NKX2-2	3
765	Neuroendocrine cells	GO:0045165	cell fate commitment	5/47	282/18903	0.000655328	0.0165784	0.011859	PROX1/ASCL1/MIAT/NEUROD1/NKX2-2	5
766	Neuroendocrine cells	GO:0021542	dentate gyrus development	2/47	16/18903	0.00071015	0.017232	0.0123266	PROX1/NEUROD1	2
767	Neuroendocrine cells	GO:0048172	regulation of short-term neuronal synaptic plasticity	2/47	16/18903	0.00071015	0.017232	0.0123266	SYP/SYT4	2
768	Neuroendocrine cells	GO:0050709	negative regulation of protein secretion	3/47	72/18903	0.000761815	0.018116	0.0129589	GHRL/SYT4/ABCC8	3
769	Neuroendocrine cells	GO:0021513	spinal cord dorsal/ventral patterning	2/47	17/18903	0.000803562	0.018734	0.013401	ASCL1/NKX2-2	2
770	Neuroendocrine cells	GO:0003012	muscle system process	6/47	455/18903	0.000875824	0.0200261	0.0143252	RGS4/SSTR2/KCNH2/GHRL/PGAM2/ABCC8	6
771	Neuroendocrine cells	GO:0043116	negative regulation of vascular permeability	2/47	18/18903	0.000902576	0.0202229	0.0144661	ABCC8/CLDN5	2
772	Neuroendocrine cells	GO:0021700	developmental maturation	5/47	304/18903	0.000918451	0.0202229	0.0144661	SRRM4/NRXN1/ASCL1/SYP/SEZ6L2	5
773	Neuroendocrine cells	GO:0021511	spinal cord patterning	2/47	19/18903	0.00100716	0.0213843	0.0152968	ASCL1/NKX2-2	2
774	Neuroendocrine cells	GO:0021516	dorsal spinal cord development	2/47	19/18903	0.00100716	0.0213843	0.0152968	PROX1/ASCL1	2
775	Neuroendocrine cells	GO:0048485	sympathetic nervous system development	2/47	22/18903	0.00135411	0.0282462	0.0202053	INSM1/ASCL1	2
776	Neuroendocrine cells	GO:0045664	regulation of neuron differentiation	4/47	196/18903	0.00141112	0.0289279	0.020693	PROX1/ASCL1/NEUROD1/NKX2-2	4
777	Neuroendocrine cells	GO:2000177	regulation of neural precursor cell proliferation	3/47	90/18903	0.00145444	0.0293107	0.0209668	PROX1/INSM1/ASCL1	3
778	Neuroendocrine cells	GO:0014821	phasic smooth muscle contraction	2/47	23/18903	0.00148072	0.029343	0.0209899	SSTR2/GHRL	2
779	Neuroendocrine cells	GO:0043393	regulation of protein binding	4/47	200/18903	0.00151979	0.0296235	0.0211906	CRMP1/ATP2A3/MFNG/CLDN5	4
780	Neuroendocrine cells	GO:0060307	regulation of ventricular cardiac muscle cell membrane repolarization	2/47	24/18903	0.00161278	0.0309289	0.0221244	KCNH6/KCNH2	2
781	Neuroendocrine cells	GO:0003323	type B pancreatic cell development	2/47	25/18903	0.00175025	0.0330324	0.0236291	INSM1/NKX2-2	2
782	Neuroendocrine cells	GO:0021510	spinal cord development	3/47	98/18903	0.00185704	0.0337101	0.0241138	PROX1/ASCL1/NKX2-2	3
783	Neuroendocrine cells	GO:0006836	neurotransmitter transport	4/47	212/18903	0.00188074	0.0337101	0.0241138	NRXN1/SYP/CADPS/SYT4	4
784	Neuroendocrine cells	GO:1901379	regulation of potassium ion transmembrane transport	3/47	99/18903	0.00191175	0.0337101	0.0241138	RGS4/KCNH2/ABCC8	3
785	Neuroendocrine cells	GO:0002064	epithelial cell development	4/47	213/18903	0.00191328	0.0337101	0.0241138	PROX1/INSM1/NKX2-2/CLDN5	4
786	Neuroendocrine cells	GO:0008016	regulation of heart contraction	4/47	214/18903	0.0019462	0.0337101	0.0241138	KCNH6/RGS4/ATP2A3/KCNH2	4
787	Neuroendocrine cells	GO:0021549	cerebellum development	3/47	101/18903	0.00202418	0.0337101	0.0241138	PROX1/SSTR2/NEUROD1	3
788	Neuroendocrine cells	GO:0061337	cardiac conduction	3/47	101/18903	0.00202418	0.0337101	0.0241138	KCNH6/ATP2A3/KCNH2	3
789	Neuroendocrine cells	GO:0030325	adrenal gland development	2/47	27/18903	0.00204132	0.0337101	0.0241138	INSM1/ASCL1	2
790	Neuroendocrine cells	GO:0051953	negative regulation of amine transport	2/47	27/18903	0.00204132	0.0337101	0.0241138	RGS4/SYT4	2
791	Neuroendocrine cells	GO:0001505	regulation of neurotransmitter levels	4/47	219/18903	0.00211672	0.0344765	0.024662	NRXN1/SYP/CADPS/SYT4	4
792	Neuroendocrine cells	GO:0051098	regulation of binding	5/47	372/18903	0.00223626	0.0358792	0.0256654	CRMP1/ATP2A3/NEUROD1/MFNG/CLDN5	5
793	Neuroendocrine cells	GO:1901890	positive regulation of cell junction assembly	3/47	106/18903	0.00232303	0.0358792	0.0256654	NRXN1/GHRL/CLDN5	3
794	Neuroendocrine cells	GO:0060074	synapse maturation	2/47	29/18903	0.00235372	0.0358792	0.0256654	NRXN1/SEZ6L2	2
795	Neuroendocrine cells	GO:0099623	regulation of cardiac muscle cell membrane repolarization	2/47	29/18903	0.00235372	0.0358792	0.0256654	KCNH6/KCNH2	2
796	Neuroendocrine cells	GO:0099625	ventricular cardiac muscle cell membrane repolarization	2/47	29/18903	0.00235372	0.0358792	0.0256654	KCNH6/KCNH2	2
797	Neuroendocrine cells	GO:0002027	regulation of heart rate	3/47	107/18903	0.0023859	0.0359094	0.025687	KCNH6/RGS4/KCNH2	3
798	Neuroendocrine cells	GO:0001708	cell fate specification	3/47	109/18903	0.00251479	0.0369597	0.0264384	ASCL1/MIAT/NKX2-2	3
799	Neuroendocrine cells	GO:2000463	positive regulation of excitatory postsynaptic potential	2/47	30/18903	0.00251786	0.0369597	0.0264384	NRXN1/RGS4	2
800	Neuroendocrine cells	GO:0016079	synaptic vesicle exocytosis	3/47	111/18903	0.00264792	0.0380375	0.0272093	SYP/CADPS/SYT4	3
801	Neuroendocrine cells	GO:0003309	type B pancreatic cell differentiation	2/47	31/18903	0.00268725	0.0380375	0.0272093	INSM1/NKX2-2	2
802	Neuroendocrine cells	GO:0086011	membrane repolarization during action potential	2/47	31/18903	0.00268725	0.0380375	0.0272093	KCNH6/KCNH2	2
803	Neuroendocrine cells	GO:0043266	regulation of potassium ion transport	3/47	114/18903	0.00285566	0.0395671	0.0283035	RGS4/KCNH2/ABCC8	3
804	Neuroendocrine cells	GO:0048665	neuron fate specification	2/47	32/18903	0.00286188	0.0395671	0.0283035	ASCL1/NKX2-2	2
805	Neuroendocrine cells	GO:1901380	negative regulation of potassium ion transmembrane transport	2/47	33/18903	0.0030417	0.0415699	0.0297362	RGS4/KCNH2	2
806	Neuroendocrine cells	GO:0060047	heart contraction	4/47	250/18903	0.00341051	0.0451405	0.0322903	KCNH6/RGS4/ATP2A3/KCNH2	4
807	Neuroendocrine cells	GO:0035633	maintenance of blood-brain barrier	2/47	35/18903	0.00341686	0.0451405	0.0322903	ABCC8/CLDN5	2
808	Neuroendocrine cells	GO:0046676	negative regulation of insulin secretion	2/47	35/18903	0.00341686	0.0451405	0.0322903	GHRL/ABCC8	2
809	Neuroendocrine cells	GO:0086010	membrane depolarization during action potential	2/47	36/18903	0.00361214	0.0471959	0.0337606	SCN3A/KCNH2	2
810	Neuroendocrine cells	GO:0090257	regulation of muscle system process	4/47	256/18903	0.00371161	0.0479685	0.0343133	RGS4/SSTR2/GHRL/ABCC8	4
811	Neuroendocrine cells	GO:0050708	regulation of protein secretion	4/47	257/18903	0.00376349	0.048116	0.0344188	NEUROD1/GHRL/SYT4/ABCC8	4
812	Neuroendocrine cells	GO:0002068	glandular epithelial cell development	2/47	37/18903	0.00381252	0.0482243	0.0344962	INSM1/NKX2-2	2
813	Neuroendocrine cells	GO:0003015	heart process	4/47	261/18903	0.00397597	0.0495724	0.0354606	KCNH6/RGS4/ATP2A3/KCNH2	4
814	Neuroendocrine cells	GO:0060306	regulation of membrane repolarization	2/47	38/18903	0.00401797	0.0495724	0.0354606	KCNH6/KCNH2	2
815	Neuroendocrine cells	GO:0051224	negative regulation of protein transport	3/47	129/18903	0.00404417	0.0495724	0.0354606	GHRL/SYT4/ABCC8	3

## Sheet: GO_of_SC_subtypes
Supplementary information, Table S4 Gene ontology enrichment for stromal cells. (related to Fig. 3c)
	Cluster	ID	Description	GeneRatio	BgRatio	pvalue	p.adjust	qvalue	geneID	Count
`0	ASMC	GO:0006936	muscle contraction	15/89	351/18903	8.78752e-11	1.78035e-07	1.44208e-07	MYOCD/MYH11/ACTA2/CNN1/MYL4/DES/LMOD1/CAV1/MYLK/EDNRB/SMTN/PPP1R12B/MYL9/CACNA1C/TNNT2	15
1	ASMC	GO:0003012	muscle system process	16/89	455/18903	3.44284e-10	3.4876e-07	2.82494e-07	MYOCD/MYH11/IGF1/ACTA2/CNN1/MYL4/DES/LMOD1/CAV1/MYLK/EDNRB/SMTN/PPP1R12B/MYL9/CACNA1C/TNNT2	16
2	ASMC	GO:0042692	muscle cell differentiation	15/89	409/18903	7.33105e-10	4.9509e-07	4.01021e-07	MYOCD/MYH11/IGF1/FHL2/LMOD1/EDNRB/ZEB1/PRDM6/CSRP1/MYL9/SPEG/TNNT2/RBM38/BCL2/ACTN1	15
3	ASMC	GO:0031032	actomyosin structure organization	10/89	204/18903	4.16524e-08	2.10969e-05	1.70884e-05	MYH11/CNN1/LMOD1/FHDC1/CSRP1/MYL9/ARHGAP28/TNNT2/ARHGAP6/SORBS1	10
4	ASMC	GO:0006939	smooth muscle contraction	8/89	113/18903	5.99553e-08	2.42939e-05	1.9678e-05	MYOCD/MYH11/ACTA2/CNN1/CAV1/MYLK/EDNRB/SMTN	8
5	ASMC	GO:0055001	muscle cell development	9/89	191/18903	2.88046e-07	9.72635e-05	7.8783e-05	MYH11/IGF1/FHL2/LMOD1/CSRP1/MYL9/TNNT2/BCL2/ACTN1	9
6	ASMC	GO:0007517	muscle organ development	11/89	348/18903	7.13043e-07	0.000206375	0.000167163	MYOCD/IGF1/DES/TAGLN/CAV1/MYLK/SMTN/SPEG/NUPR1/TNNT2/BCL2	11
7	ASMC	GO:0090092	regulation of transmembrane receptor protein serine/threonine kinase signaling pathway	10/89	290/18903	1.08089e-06	0.000267054	0.000216313	MYOCD/CAV1/TGFB1I1/FST/ZEB1/LTBP1/HTRA1/GREM2/RBPMS/PMEPA1	10
8	ASMC	GO:0051146	striated muscle cell differentiation	10/89	293/18903	1.18632e-06	0.000267054	0.000216313	MYOCD/MYH11/IGF1/FHL2/LMOD1/CSRP1/MYL9/TNNT2/RBM38/BCL2	10
9	ASMC	GO:0048041	focal adhesion assembly	6/89	85/18903	2.98088e-06	0.000603926	0.000489178	CORO1C/VCL/ARHGAP6/BCL2/SORBS1/ACTN1	6
10	ASMC	GO:0090287	regulation of cellular response to growth factor stimulus	10/89	338/18903	4.25623e-06	0.000778349	0.00063046	MYOCD/HHIP/CAV1/TGFB1I1/FST/ZEB1/LTBP1/HTRA1/GREM2/PMEPA1	10
11	ASMC	GO:0060537	muscle tissue development	11/89	422/18903	4.61016e-06	0.000778349	0.00063046	MYOCD/MYH11/IGF1/FHL2/CAV1/MYLK/SEMA3C/CSRP1/NUPR1/TNNT2/BCL2	11
12	ASMC	GO:0007044	cell-substrate junction assembly	6/89	95/18903	5.70497e-06	0.000872383	0.000706627	CORO1C/VCL/ARHGAP6/BCL2/SORBS1/ACTN1	6
13	ASMC	GO:0017015	regulation of transforming growth factor beta receptor signaling pathway	7/89	147/18903	6.02831e-06	0.000872383	0.000706627	MYOCD/CAV1/TGFB1I1/ZEB1/LTBP1/HTRA1/PMEPA1	7
14	ASMC	GO:1903844	regulation of cellular response to transforming growth factor beta stimulus	7/89	150/18903	6.88568e-06	0.000930026	0.000753318	MYOCD/CAV1/TGFB1I1/ZEB1/LTBP1/HTRA1/PMEPA1	7
15	ASMC	GO:0150115	cell-substrate junction organization	6/89	101/18903	8.13348e-06	0.0010299	0.000834216	CORO1C/VCL/ARHGAP6/BCL2/SORBS1/ACTN1	6
16	ASMC	GO:0090101	negative regulation of transmembrane receptor protein serine/threonine kinase signaling pathway	7/89	158/18903	9.68037e-06	0.00115367	0.00093447	CAV1/TGFB1I1/FST/LTBP1/HTRA1/GREM2/PMEPA1	7
17	ASMC	GO:0007178	transmembrane receptor protein serine/threonine kinase signaling pathway	10/89	390/18903	1.48579e-05	0.00167234	0.00135459	MYOCD/CAV1/TGFB1I1/FST/ZEB1/LTBP1/HTRA1/GREM2/RBPMS/PMEPA1	10
18	ASMC	GO:0060485	mesenchyme development	9/89	313/18903	1.66025e-05	0.00168605	0.00136569	ACTG2/IGF1/ACTA2/TGFB1I1/SEMA3C/EDNRB/CORO1C/SEMA3E/BCL2	9
19	ASMC	GO:0030239	myofibril assembly	5/89	68/18903	1.70447e-05	0.00168605	0.00136569	MYH11/LMOD1/CSRP1/MYL9/TNNT2	5
20	ASMC	GO:0006937	regulation of muscle contraction	7/89	174/18903	1.81229e-05	0.00168605	0.00136569	MYOCD/CNN1/CAV1/PPP1R12B/MYL9/CACNA1C/TNNT2	7
21	ASMC	GO:0055002	striated muscle cell development	5/89	69/18903	1.83085e-05	0.00168605	0.00136569	MYH11/LMOD1/CSRP1/MYL9/TNNT2	5
22	ASMC	GO:0090257	regulation of muscle system process	8/89	256/18903	2.78152e-05	0.00245016	0.00198462	MYOCD/IGF1/CNN1/CAV1/PPP1R12B/MYL9/CACNA1C/TNNT2	8
23	ASMC	GO:1903115	regulation of actin filament-based movement	4/89	40/18903	3.686e-05	0.00311159	0.00252038	ACTA2/CAV1/CACNA1C/TNNT2	4
24	ASMC	GO:0007015	actin filament organization	10/89	454/18903	5.40341e-05	0.00437893	0.00354691	LMOD1/FHDC1/SYNPO2/CORO1C/ARHGAP28/TNNT2/ARHGAP6/BCL2/SORBS1/ACTN1	10
25	ASMC	GO:0048864	stem cell development	5/89	89/18903	6.28048e-05	0.00489394	0.00396408	SEMA3C/EDNRB/CORO1C/SEMA3E/BCL2	5
26	ASMC	GO:0007179	transforming growth factor beta receptor signaling pathway	7/89	216/18903	7.19174e-05	0.00539647	0.00437112	MYOCD/CAV1/TGFB1I1/ZEB1/LTBP1/HTRA1/PMEPA1	7
27	ASMC	GO:0030512	negative regulation of transforming growth factor beta receptor signaling pathway	5/89	99/18903	0.000104301	0.0073603	0.00596181	CAV1/TGFB1I1/LTBP1/HTRA1/PMEPA1	5
28	ASMC	GO:0051017	actin filament bundle assembly	6/89	160/18903	0.000108988	0.0073603	0.00596181	FHDC1/SYNPO2/ARHGAP28/ARHGAP6/SORBS1/ACTN1	6
29	ASMC	GO:0051147	regulation of muscle cell differentiation	6/89	160/18903	0.000108988	0.0073603	0.00596181	MYOCD/IGF1/ZEB1/PRDM6/RBM38/BCL2	6
30	ASMC	GO:0032970	regulation of actin filament-based process	9/89	406/18903	0.000124226	0.00790155	0.00640023	ACTA2/LMOD1/CAV1/SYNPO2/ARHGAP28/SEMA3E/CACNA1C/TNNT2/ARHGAP6	9
31	ASMC	GO:0061572	actin filament bundle organization	6/89	164/18903	0.000124802	0.00790155	0.00640023	FHDC1/SYNPO2/ARHGAP28/ARHGAP6/SORBS1/ACTN1	6
32	ASMC	GO:0007160	cell-matrix adhesion	7/89	238/18903	0.000131669	0.00808366	0.00654773	CORO1C/SEMA3E/VCL/ARHGAP6/BCL2/SORBS1/ACTN1	7
33	ASMC	GO:0001755	neural crest cell migration	4/89	59/18903	0.000171471	0.0102177	0.00827628	SEMA3C/EDNRB/CORO1C/SEMA3E	4
34	ASMC	GO:0048762	mesenchymal cell differentiation	7/89	252/18903	0.000187238	0.0108384	0.00877907	IGF1/TGFB1I1/SEMA3C/EDNRB/CORO1C/SEMA3E/BCL2	7
35	ASMC	GO:0090497	mesenchymal cell migration	4/89	61/18903	0.000195208	0.0109859	0.00889853	SEMA3C/EDNRB/CORO1C/SEMA3E	4
36	ASMC	GO:0042060	wound healing	9/89	442/18903	0.000234256	0.0128271	0.0103899	IGF1/ACTA2/CAV1/MYLK/SERPINE2/CSRP1/MYL9/WFDC1/VCL	9
37	ASMC	GO:0010927	cellular component assembly involved in morphogenesis	5/89	119/18903	0.000247411	0.0131909	0.0106846	MYH11/LMOD1/CSRP1/MYL9/TNNT2	5
38	ASMC	GO:0071560	cellular response to transforming growth factor beta stimulus	7/89	271/18903	0.000291559	0.0151461	0.0122683	MYOCD/CAV1/TGFB1I1/ZEB1/LTBP1/HTRA1/PMEPA1	7
39	ASMC	GO:0001952	regulation of cell-matrix adhesion	5/89	125/18903	0.000310768	0.0157404	0.0127497	CORO1C/SEMA3E/VCL/ARHGAP6/BCL2	5
40	ASMC	GO:0071559	response to transforming growth factor beta	7/89	277/18903	0.000332799	0.016147	0.013079	MYOCD/CAV1/TGFB1I1/ZEB1/LTBP1/HTRA1/PMEPA1	7
41	ASMC	GO:0060402	calcium ion transport into cytosol	3/89	29/18903	0.000337386	0.016147	0.013079	CAV1/CACNA1C/BCL2	3
42	ASMC	GO:0031589	cell-substrate adhesion	8/89	369/18903	0.000348638	0.016147	0.013079	LIMS2/CORO1C/SEMA3E/VCL/ARHGAP6/BCL2/SORBS1/ACTN1	8
43	ASMC	GO:0070527	platelet aggregation	4/89	71/18903	0.000350674	0.016147	0.013079	SERPINE2/CSRP1/MYL9/VCL	4
44	ASMC	GO:0051145	smooth muscle cell differentiation	4/89	74/18903	0.000410841	0.018497	0.0149825	MYOCD/EDNRB/ZEB1/PRDM6	4
45	ASMC	GO:0061041	regulation of wound healing	5/89	137/18903	0.000473618	0.0208598	0.0168963	ACTA2/CAV1/MYLK/SERPINE2/WFDC1	5
46	ASMC	GO:0016049	cell growth	9/89	493/18903	0.00051948	0.022039	0.0178515	MYOCD/IGF1/SEMA3C/SERPINE2/SEMA3E/RIMS1/WFDC1/VCL/BCL2	9
47	ASMC	GO:0008016	regulation of heart contraction	6/89	214/18903	0.000522147	0.022039	0.0178515	MYL4/DES/CAV1/EDNRB/CACNA1C/TNNT2	6
48	ASMC	GO:0010810	regulation of cell-substrate adhesion	6/89	222/18903	0.000633215	0.025745	0.0208534	LIMS2/CORO1C/SEMA3E/VCL/ARHGAP6/BCL2	6
49	ASMC	GO:0014032	neural crest cell development	4/89	83/18903	0.000635366	0.025745	0.0208534	SEMA3C/EDNRB/CORO1C/SEMA3E	4
50	ASMC	GO:0030198	extracellular matrix organization	7/89	318/18903	0.000756493	0.0294553	0.0238587	MYH11/ADAMTS6/CAV1/COL12A1/MFAP4/COL23A1/MATN2	7
51	ASMC	GO:0048145	regulation of fibroblast proliferation	4/89	87/18903	0.000758696	0.0294553	0.0238587	IGF1/CAV1/PDGFC/NUPR1	4
52	ASMC	GO:0043062	extracellular structure organization	7/89	319/18903	0.000770549	0.0294553	0.0238587	MYH11/ADAMTS6/CAV1/COL12A1/MFAP4/COL23A1/MATN2	7
53	ASMC	GO:0045229	external encapsulating structure organization	7/89	321/18903	0.000799282	0.0299879	0.0242901	MYH11/ADAMTS6/CAV1/COL12A1/MFAP4/COL23A1/MATN2	7
54	ASMC	GO:0001558	regulation of cell growth	8/89	422/18903	0.000841903	0.0310126	0.0251201	MYOCD/IGF1/SEMA3C/SERPINE2/SEMA3E/RIMS1/WFDC1/BCL2	8
55	ASMC	GO:0001953	negative regulation of cell-matrix adhesion	3/89	40/18903	0.00087878	0.031793	0.0257522	CORO1C/SEMA3E/ARHGAP6	3
56	ASMC	GO:0035051	cardiocyte differentiation	5/89	159/18903	0.000929346	0.0330326	0.0267562	MYOCD/MYH11/IGF1/FHL2/SEMA3C	5
57	ASMC	GO:0022404	molting cycle process	4/89	94/18903	0.00101377	0.0344343	0.0278917	FST/LRIG1/TNFRSF19/BCL2	4
58	ASMC	GO:0022405	hair cycle process	4/89	94/18903	0.00101377	0.0344343	0.0278917	FST/LRIG1/TNFRSF19/BCL2	4
59	ASMC	GO:0034109	homotypic cell-cell adhesion	4/89	95/18903	0.00105456	0.0344343	0.0278917	SERPINE2/CSRP1/MYL9/VCL	4
60	ASMC	GO:0051150	regulation of smooth muscle cell differentiation	3/89	43/18903	0.00108656	0.0344343	0.0278917	MYOCD/ZEB1/PRDM6	3
61	ASMC	GO:0014033	neural crest cell differentiation	4/89	96/18903	0.0010965	0.0344343	0.0278917	SEMA3C/EDNRB/CORO1C/SEMA3E	4
62	ASMC	GO:0051153	regulation of striated muscle cell differentiation	4/89	96/18903	0.0010965	0.0344343	0.0278917	MYOCD/IGF1/RBM38/BCL2	4
63	ASMC	GO:0048863	stem cell differentiation	6/89	248/18903	0.00112481	0.0344343	0.0278917	MYOCD/SEMA3C/EDNRB/CORO1C/SEMA3E/BCL2	6
64	ASMC	GO:0045926	negative regulation of growth	6/89	249/18903	0.00114829	0.0344343	0.0278917	NKD1/SEMA3C/SERPINE2/SEMA3E/WFDC1/BCL2	6
65	ASMC	GO:0003205	cardiac chamber development	5/89	167/18903	0.00115706	0.0344343	0.0278917	MYOCD/ADAMTS6/FHL2/SEMA3C/TNNT2	5
66	ASMC	GO:0060047	heart contraction	6/89	250/18903	0.00117214	0.0344343	0.0278917	MYL4/DES/CAV1/EDNRB/CACNA1C/TNNT2	6
67	ASMC	GO:0035581	sequestering of extracellular ligand from receptor	2/89	11/18903	0.00117274	0.0344343	0.0278917	LTBP1/GREM2	2
68	ASMC	GO:0048251	elastic fiber assembly	2/89	11/18903	0.00117274	0.0344343	0.0278917	MYH11/MFAP4	2
69	ASMC	GO:1903034	regulation of response to wounding	5/89	172/18903	0.00131892	0.0377516	0.0305787	ACTA2/CAV1/MYLK/SERPINE2/WFDC1	5
70	ASMC	GO:0010830	regulation of myotube differentiation	3/89	46/18903	0.00132298	0.0377516	0.0305787	MYOCD/RBM38/BCL2	3
71	ASMC	GO:0014706	striated muscle tissue development	6/89	257/18903	0.00134992	0.0379854	0.030768	MYOCD/MYH11/IGF1/FHL2/SEMA3C/TNNT2	6
72	ASMC	GO:0098911	regulation of ventricular cardiac muscle cell action potential	2/89	12/18903	0.00140298	0.0383134	0.0310337	CAV1/CACNA1C	2
73	ASMC	GO:0006110	regulation of glycolytic process	3/89	47/18903	0.0014084	0.0383134	0.0310337	IGF1/PRKAG2/NUPR1	3
74	ASMC	GO:0048144	fibroblast proliferation	4/89	103/18903	0.00142338	0.0383134	0.0310337	IGF1/CAV1/PDGFC/NUPR1	4
75	ASMC	GO:0060538	skeletal muscle organ development	5/89	176/18903	0.00146	0.0383134	0.0310337	MYOCD/DES/CAV1/NUPR1/BCL2	5
76	ASMC	GO:0003015	heart process	6/89	261/18903	0.00146038	0.0383134	0.0310337	MYL4/DES/CAV1/EDNRB/CACNA1C/TNNT2	6
77	ASMC	GO:0070252	actin-mediated cell contraction	4/89	104/18903	0.00147505	0.0383134	0.0310337	ACTA2/CAV1/CACNA1C/TNNT2	4
78	ASMC	GO:1903522	regulation of blood circulation	6/89	263/18903	0.00151813	0.0389332	0.0315358	MYL4/DES/CAV1/EDNRB/CACNA1C/TNNT2	6
79	ASMC	GO:0051481	negative regulation of cytosolic calcium ion concentration	2/89	13/18903	0.001653	0.0408411	0.0330812	KCNK3/BCL2	2
80	ASMC	GO:1900115	extracellular regulation of signal transduction	2/89	13/18903	0.001653	0.0408411	0.0330812	LTBP1/GREM2	2
81	ASMC	GO:1900116	extracellular negative regulation of signal transduction	2/89	13/18903	0.001653	0.0408411	0.0330812	LTBP1/GREM2	2
82	ASMC	GO:0030038	contractile actin filament bundle assembly	4/89	109/18903	0.00175314	0.0422842	0.03425	FHDC1/ARHGAP28/ARHGAP6/SORBS1	4
83	ASMC	GO:0043149	stress fiber assembly	4/89	109/18903	0.00175314	0.0422842	0.03425	FHDC1/ARHGAP28/ARHGAP6/SORBS1	4
84	ASMC	GO:0014066	regulation of phosphatidylinositol 3-kinase signaling	4/89	111/18903	0.00187392	0.0443892	0.0359551	IGF1/SERPINE2/PDGFC/SEMA3E	4
85	ASMC	GO:0055012	ventricular cardiac muscle cell differentiation	2/89	14/18903	0.0019226	0.0443892	0.0359551	MYOCD/FHL2	2
86	ASMC	GO:0050673	epithelial cell proliferation	8/89	481/18903	0.00193238	0.0443892	0.0359551	IGF1/LIMS2/CAV1/EDNRB/FST/ZEB1/HTRA1/NUPR1	8
87	ASMC	GO:0010721	negative regulation of cell development	5/89	188/18903	0.0019502	0.0443892	0.0359551	IGF1/SEMA3C/EDNRB/CORO1C/SEMA3E	5
88	ASMC	GO:0030308	negative regulation of cell growth	5/89	188/18903	0.0019502	0.0443892	0.0359551	SEMA3C/SERPINE2/SEMA3E/WFDC1/BCL2	5
89	ASMC	GO:0010656	negative regulation of muscle cell apoptotic process	3/89	53/18903	0.00199379	0.0443892	0.0359551	MYOCD/IGF1/NUPR1	3
90	ASMC	GO:0051155	positive regulation of striated muscle cell differentiation	3/89	53/18903	0.00199379	0.0443892	0.0359551	MYOCD/IGF1/BCL2	3
91	ASMC	GO:0030857	negative regulation of epithelial cell differentiation	3/89	54/18903	0.00210394	0.0459633	0.0372301	CAV1/FST/ZEB1	3
92	ASMC	GO:0042303	molting cycle	4/89	115/18903	0.00213255	0.0459633	0.0372301	FST/LRIG1/TNFRSF19/BCL2	4
93	ASMC	GO:0042633	hair cycle	4/89	115/18903	0.00213255	0.0459633	0.0372301	FST/LRIG1/TNFRSF19/BCL2	4
94	ASMC	GO:0045725	positive regulation of glycogen biosynthetic process	2/89	15/18903	0.00221161	0.0471654	0.0382038	IGF1/SORBS1	2
95	ASMC	GO:0043470	regulation of carbohydrate catabolic process	3/89	56/18903	0.00233542	0.049287	0.0399223	IGF1/PRKAG2/NUPR1	3
96	SC_BDNF+	GO:0060541	respiratory system development	10/88	211/18903	5.13187e-08	0.000106281	8.5297e-05	RDH10/WNT2B/ALDH1A2/FGF9/FGF10/GATA6/PDPN/LAMA5/WT1/ITGA3	10
97	SC_BDNF+	GO:0030324	lung development	9/88	187/18903	2.18251e-07	0.000135223	0.000108524	RDH10/WNT2B/ALDH1A2/FGF9/FGF10/GATA6/PDPN/LAMA5/ITGA3	9
98	SC_BDNF+	GO:0060485	mesenchyme development	11/88	313/18903	2.21804e-07	0.000135223	0.000108524	RDH10/ALDH1A2/FGF9/FGF10/SEMA3D/PDPN/LAMA5/CRB2/WT1/SEMA3A/EFNA1	11
99	SC_BDNF+	GO:0030323	respiratory tube development	9/88	191/18903	2.61174e-07	0.000135223	0.000108524	RDH10/WNT2B/ALDH1A2/FGF9/FGF10/GATA6/PDPN/LAMA5/ITGA3	9
100	SC_BDNF+	GO:0001655	urogenital system development	11/88	360/18903	8.86314e-07	0.000367111	0.000294629	PODXL/RDH10/WNT2B/ALDH1A2/FGF10/FREM2/LAMA5/WT1/ID4/ITGA3/PLCE1	11
101	SC_BDNF+	GO:0001822	kidney development	10/88	309/18903	1.72409e-06	0.0005951	0.000477604	PODXL/RDH10/WNT2B/ALDH1A2/FGF10/FREM2/LAMA5/WT1/ITGA3/PLCE1	10
102	SC_BDNF+	GO:0072001	renal system development	10/88	318/18903	2.23005e-06	0.000659777	0.000529512	PODXL/RDH10/WNT2B/ALDH1A2/FGF10/FREM2/LAMA5/WT1/ITGA3/PLCE1	10
103	SC_BDNF+	GO:0048762	mesenchymal cell differentiation	9/88	252/18903	2.63363e-06	0.000681781	0.000547171	RDH10/ALDH1A2/FGF10/SEMA3D/PDPN/LAMA5/CRB2/SEMA3A/EFNA1	9
104	SC_BDNF+	GO:0016331	morphogenesis of embryonic epithelium	7/88	153/18903	7.2742e-06	0.00167387	0.00134339	RDH10/WNT2B/ALDH1A2/FGF10/LAMA5/SHROOM3/SPINT2	7
105	SC_BDNF+	GO:0048738	cardiac muscle tissue development	8/88	241/18903	1.66022e-05	0.00326252	0.00261838	CXADR/ALDH1A2/FGF9/GATA6/WT1/MYL7/TNNI1/PKP2	8
106	SC_BDNF+	GO:0048645	animal organ formation	5/88	69/18903	1.73287e-05	0.00326252	0.00261838	RDH10/WNT2B/FGF10/GATA6/WT1	5
107	SC_BDNF+	GO:0042692	muscle cell differentiation	10/88	409/18903	2.02256e-05	0.0034906	0.00280142	KRT19/CXADR/BDNF/TNNT1/FGF9/ADAMTS5/FGF10/GATA6/UCHL1/WT1	10
108	SC_BDNF+	GO:0048638	regulation of developmental growth	9/88	332/18903	2.41124e-05	0.00384129	0.00308288	CXADR/BDNF/FGF9/GATA6/SEMA3D/WT1/APOE/EZR/SEMA3A	9
109	SC_BDNF+	GO:0014706	striated muscle tissue development	8/88	257/18903	2.63345e-05	0.00389563	0.00312648	CXADR/ALDH1A2/FGF9/GATA6/WT1/MYL7/TNNI1/PKP2	8
110	SC_BDNF+	GO:0007409	axonogenesis	10/88	438/18903	3.6226e-05	0.0050016	0.0040141	BDNF/SEMA3D/LAMA5/UCHL1/NEO1/APLP1/ANK3/APOE/SEMA3A/EFNA1	10
111	SC_BDNF+	GO:0014032	neural crest cell development	5/88	83/18903	4.25378e-05	0.00518954	0.00416493	RDH10/ALDH1A2/SEMA3D/LAMA5/SEMA3A	5
112	SC_BDNF+	GO:0060572	morphogenesis of an epithelial bud	3/88	15/18903	4.25989e-05	0.00518954	0.00416493	RDH10/WNT2B/FGF10	3
113	SC_BDNF+	GO:0035107	appendage morphogenesis	6/88	142/18903	5.28174e-05	0.0056743	0.00455397	RDH10/ALDH1A2/FGF9/FGF10/FREM2/COL2A1	6
114	SC_BDNF+	GO:0035108	limb morphogenesis	6/88	142/18903	5.28174e-05	0.0056743	0.00455397	RDH10/ALDH1A2/FGF9/FGF10/FREM2/COL2A1	6
115	SC_BDNF+	GO:0072659	protein localization to plasma membrane	8/88	285/18903	5.47976e-05	0.0056743	0.00455397	TMEM88/AFDN/LAMA5/KRT18/ANK3/ITGA3/EZR/PKP2	8
116	SC_BDNF+	GO:0048864	stem cell development	5/88	89/18903	5.94956e-05	0.0058674	0.00470895	RDH10/ALDH1A2/SEMA3D/LAMA5/SEMA3A	5
117	SC_BDNF+	GO:0030903	notochord development	3/88	18/18903	7.56285e-05	0.00694315	0.00557231	COL2A1/CRB2/EFNA1	3
118	SC_BDNF+	GO:0072006	nephron development	6/88	152/18903	7.71089e-05	0.00694315	0.00557231	PODXL/WNT2B/LAMA5/WT1/ITGA3/PLCE1	6
119	SC_BDNF+	GO:0014033	neural crest cell differentiation	5/88	96/18903	8.54052e-05	0.00728691	0.00584819	RDH10/ALDH1A2/SEMA3D/LAMA5/SEMA3A	5
120	SC_BDNF+	GO:0048608	reproductive structure development	8/88	306/18903	9.00362e-05	0.00728691	0.00584819	RDH10/WNT2B/REC8/FGF9/FGF10/GATA6/WT1/ID4	8
121	SC_BDNF+	GO:0061564	axon development	10/88	490/18903	9.23989e-05	0.00728691	0.00584819	BDNF/SEMA3D/LAMA5/UCHL1/NEO1/APLP1/ANK3/APOE/SEMA3A/EFNA1	10
122	SC_BDNF+	GO:0048880	sensory system development	9/88	398/18903	9.7867e-05	0.00728691	0.00584819	RDH10/WNT2B/ALDH1A2/FGF9/FGF10/FREM2/CRB2/WT1/SEMA3A	9
123	SC_BDNF+	GO:0061458	reproductive system development	8/88	310/18903	9.85192e-05	0.00728691	0.00584819	RDH10/WNT2B/REC8/FGF9/FGF10/GATA6/WT1/ID4	8
124	SC_BDNF+	GO:0046661	male sex differentiation	6/88	171/18903	0.00014734	0.0102898	0.00825823	WNT2B/REC8/FGF9/FGF10/GATA6/WT1	6
125	SC_BDNF+	GO:0060562	epithelial tube morphogenesis	8/88	335/18903	0.000167918	0.0102898	0.00825823	PODXL/RDH10/WNT2B/FGF10/LAMA5/SHROOM3/WT1/SPINT2	8
126	SC_BDNF+	GO:1990778	protein localization to cell periphery	8/88	337/18903	0.000174875	0.0102898	0.00825823	TMEM88/AFDN/LAMA5/KRT18/ANK3/ITGA3/EZR/PKP2	8
127	SC_BDNF+	GO:0050808	synapse organization	9/88	432/18903	0.00018131	0.0102898	0.00825823	BDNF/ANK3/ITGA3/APOE/EFNA1/PCLO/PCDH17/ARHGAP22/LRP8	9
128	SC_BDNF+	GO:0048736	appendage development	6/88	178/18903	0.00018329	0.0102898	0.00825823	RDH10/ALDH1A2/FGF9/FGF10/FREM2/COL2A1	6
129	SC_BDNF+	GO:0060173	limb development	6/88	178/18903	0.00018329	0.0102898	0.00825823	RDH10/ALDH1A2/FGF9/FGF10/FREM2/COL2A1	6
130	SC_BDNF+	GO:0071772	response to BMP	6/88	178/18903	0.00018329	0.0102898	0.00825823	GATA6/NEO1/COL2A1/CRB2/ITGA3/SPINT2	6
131	SC_BDNF+	GO:0071773	cellular response to BMP stimulus	6/88	178/18903	0.00018329	0.0102898	0.00825823	GATA6/NEO1/COL2A1/CRB2/ITGA3/SPINT2	6
132	SC_BDNF+	GO:0060571	morphogenesis of an epithelial fold	3/88	24/18903	0.000183836	0.0102898	0.00825823	RDH10/WNT2B/FGF10	3
133	SC_BDNF+	GO:0007265	Ras protein signal transduction	8/88	353/18903	0.000239553	0.0127526	0.0102347	FGF10/PDPN/GIT1/RHOU/ITGA3/APOE/PLCE1/RAB33A	8
134	SC_BDNF+	GO:0048568	embryonic organ development	9/88	449/18903	0.000241434	0.0127526	0.0102347	KRT19/RDH10/ALDH1A2/FGF9/FGF10/COL2A1/CRB2/SPINT2/EFNA1	9
135	SC_BDNF+	GO:0061138	morphogenesis of a branching epithelium	6/88	188/18903	0.000246307	0.0127526	0.0102347	RDH10/WNT2B/FGF10/LAMA5/WT1/SPINT2	6
136	SC_BDNF+	GO:0003156	regulation of animal organ formation	3/88	29/18903	0.000326349	0.0157179	0.0126146	WNT2B/FGF10/WT1	3
137	SC_BDNF+	GO:0034698	response to gonadotropin	3/88	29/18903	0.000326349	0.0157179	0.0126146	GATA6/WT1/ITGA3	3
138	SC_BDNF+	GO:0060441	epithelial tube branching involved in lung morphogenesis	3/88	29/18903	0.000326349	0.0157179	0.0126146	RDH10/WNT2B/FGF10	3
139	SC_BDNF+	GO:0001763	morphogenesis of a branching structure	6/88	203/18903	0.00037155	0.0174882	0.0140353	RDH10/WNT2B/FGF10/LAMA5/WT1/SPINT2	6
140	SC_BDNF+	GO:0007548	sex differentiation	7/88	288/18903	0.00039247	0.0180623	0.0144961	RDH10/WNT2B/REC8/FGF9/FGF10/GATA6/WT1	7
141	SC_BDNF+	GO:0030900	forebrain development	8/88	383/18903	0.000413547	0.0186186	0.0149426	WNT2B/ALDH1A2/FGF10/APLP1/ID4/CCDC85C/SEMA3A/LRP8	8
142	SC_BDNF+	GO:0051146	striated muscle cell differentiation	7/88	293/18903	0.000435079	0.018799	0.0150874	KRT19/CXADR/BDNF/TNNT1/ADAMTS5/GATA6/WT1	7
143	SC_BDNF+	GO:0060420	regulation of heart growth	4/88	76/18903	0.000435709	0.018799	0.0150874	CXADR/FGF9/GATA6/WT1	4
144	SC_BDNF+	GO:0001654	eye development	8/88	388/18903	0.000450648	0.0190468	0.0152862	RDH10/WNT2B/ALDH1A2/FGF9/FGF10/FREM2/CRB2/WT1	8
145	SC_BDNF+	GO:0002064	epithelial cell development	6/88	213/18903	0.000479508	0.0192062	0.0154142	PODXL/COL18A1/AFDN/SHROOM3/EZR/SPINT2	6
146	SC_BDNF+	GO:0048566	embryonic digestive tract development	3/88	33/18903	0.000480783	0.0192062	0.0154142	ALDH1A2/FGF9/FGF10	3
147	SC_BDNF+	GO:0150063	visual system development	8/88	392/18903	0.000482242	0.0192062	0.0154142	RDH10/WNT2B/ALDH1A2/FGF9/FGF10/FREM2/CRB2/WT1	8
148	SC_BDNF+	GO:0051056	regulation of small GTPase mediated signal transduction	7/88	305/18903	0.000552548	0.0212901	0.0170867	FGF10/GIT1/RHOU/ITGA3/APOE/PLCE1/ARHGAP22	7
149	SC_BDNF+	GO:0097061	dendritic spine organization	4/88	81/18903	0.000555127	0.0212901	0.0170867	ITGA3/APOE/EFNA1/LRP8	4
150	SC_BDNF+	GO:0008584	male gonad development	5/88	147/18903	0.000619772	0.0233372	0.0187296	WNT2B/REC8/FGF9/GATA6/WT1	5
151	SC_BDNF+	GO:0046546	development of primary male sexual characteristics	5/88	148/18903	0.000639117	0.0236359	0.0189693	WNT2B/REC8/FGF9/GATA6/WT1	5
152	SC_BDNF+	GO:0031076	embryonic camera-type eye development	3/88	37/18903	0.000675555	0.0240918	0.0193352	RDH10/ALDH1A2/FGF10	3
153	SC_BDNF+	GO:0030198	extracellular matrix organization	7/88	318/18903	0.000707001	0.0240918	0.0193352	ADAMTS5/COL18A1/PDPN/APLP1/COL2A1/WT1/SPINT2	7
154	SC_BDNF+	GO:0043062	extracellular structure organization	7/88	319/18903	0.000720169	0.0240918	0.0193352	ADAMTS5/COL18A1/PDPN/APLP1/COL2A1/WT1/SPINT2	7
155	SC_BDNF+	GO:0099175	regulation of postsynapse organization	4/88	87/18903	0.000727128	0.0240918	0.0193352	APOE/EFNA1/ARHGAP22/LRP8	4
156	SC_BDNF+	GO:0045229	external encapsulating structure organization	7/88	321/18903	0.000747091	0.0240918	0.0193352	ADAMTS5/COL18A1/PDPN/APLP1/COL2A1/WT1/SPINT2	7
157	SC_BDNF+	GO:0008406	gonad development	6/88	233/18903	0.000767773	0.0240918	0.0193352	RDH10/WNT2B/REC8/FGF9/GATA6/WT1	6
158	SC_BDNF+	GO:0060560	developmental growth involved in morphogenesis	6/88	233/18903	0.000767773	0.0240918	0.0193352	BDNF/RDH10/FGF10/SEMA3D/APOE/SEMA3A	6
159	SC_BDNF+	GO:0001558	regulation of cell growth	8/88	422/18903	0.000781151	0.0240918	0.0193352	BDNF/SEMA3D/PAK4/JADE1/WT1/APOE/SEMA3A/PLCE1	8
160	SC_BDNF+	GO:0060537	muscle tissue development	8/88	422/18903	0.000781151	0.0240918	0.0193352	CXADR/ALDH1A2/FGF9/GATA6/WT1/MYL7/TNNI1/PKP2	8
161	SC_BDNF+	GO:0007163	establishment or maintenance of cell polarity	6/88	234/18903	0.000785073	0.0240918	0.0193352	FGF10/PATJ/LRRC7/CRB2/RHOU/SPINT2	6
162	SC_BDNF+	GO:0045104	intermediate filament cytoskeleton organization	4/88	89/18903	0.000791991	0.0240918	0.0193352	KRT19/KRT18/PKP2/KRT8	4
163	SC_BDNF+	GO:0007411	axon guidance	6/88	236/18903	0.000820578	0.0240918	0.0193352	BDNF/SEMA3D/LAMA5/NEO1/SEMA3A/EFNA1	6
164	SC_BDNF+	GO:0045103	intermediate filament-based process	4/88	90/18903	0.000825908	0.0240918	0.0193352	KRT19/KRT18/PKP2/KRT8	4
165	SC_BDNF+	GO:0010976	positive regulation of neuron projection development	5/88	157/18903	0.000834249	0.0240918	0.0193352	BDNF/LRRC7/ITGA3/APOE/LRP8	5
166	SC_BDNF+	GO:0048754	branching morphogenesis of an epithelial tube	5/88	157/18903	0.000834249	0.0240918	0.0193352	RDH10/WNT2B/FGF10/LAMA5/WT1	5
167	SC_BDNF+	GO:0097485	neuron projection guidance	6/88	237/18903	0.000838789	0.0240918	0.0193352	BDNF/SEMA3D/LAMA5/NEO1/SEMA3A/EFNA1	6
168	SC_BDNF+	GO:0045137	development of primary sexual characteristics	6/88	238/18903	0.000857311	0.0240918	0.0193352	RDH10/WNT2B/REC8/FGF9/GATA6/WT1	6
169	SC_BDNF+	GO:0106027	neuron projection organization	4/88	91/18903	0.000860839	0.0240918	0.0193352	ITGA3/APOE/EFNA1/LRP8	4
170	SC_BDNF+	GO:0060996	dendritic spine development	4/88	92/18903	0.000896798	0.0245955	0.0197394	PAK4/APOE/EFNA1/LRP8	4
171	SC_BDNF+	GO:0030513	positive regulation of BMP signaling pathway	3/88	41/18903	0.000914464	0.0245955	0.0197394	GATA6/NEO1/CRB2	3
172	SC_BDNF+	GO:0060421	positive regulation of heart growth	3/88	41/18903	0.000914464	0.0245955	0.0197394	FGF9/GATA6/WT1	3
173	SC_BDNF+	GO:0002138	retinoic acid biosynthetic process	2/88	10/18903	0.000941095	0.0249873	0.0200538	RDH10/ALDH1A2	2
174	SC_BDNF+	GO:0034109	homotypic cell-cell adhesion	4/88	95/18903	0.00101102	0.0265041	0.0212712	CXADR/PDPN/ANK3/PKP2	4
175	SC_BDNF+	GO:0048863	stem cell differentiation	6/88	248/18903	0.00106042	0.0270039	0.0216723	RDH10/ALDH1A2/GATA6/SEMA3D/LAMA5/SEMA3A	6
176	SC_BDNF+	GO:0099173	postsynapse organization	5/88	166/18903	0.00107074	0.0270039	0.0216723	ITGA3/APOE/EFNA1/ARHGAP22/LRP8	5
177	SC_BDNF+	GO:0060993	kidney morphogenesis	4/88	97/18903	0.00109262	0.0270039	0.0216723	WNT2B/FGF10/LAMA5/WT1	4
178	SC_BDNF+	GO:0010975	regulation of neuron projection development	8/88	446/18903	0.00111512	0.0270039	0.0216723	BDNF/LRRC7/SEMA3D/ITGA3/APOE/SEMA3A/EFNA1/LRP8	8
179	SC_BDNF+	GO:0048639	positive regulation of developmental growth	5/88	168/18903	0.00112943	0.0270039	0.0216723	BDNF/FGF9/GATA6/WT1/EZR	5
180	SC_BDNF+	GO:0016102	diterpenoid biosynthetic process	2/88	11/18903	0.00114675	0.0270039	0.0216723	RDH10/ALDH1A2	2
181	SC_BDNF+	GO:0060174	limb bud formation	2/88	11/18903	0.00114675	0.0270039	0.0216723	FGF10/COL2A1	2
182	SC_BDNF+	GO:0061140	lung secretory cell differentiation	2/88	11/18903	0.00114675	0.0270039	0.0216723	FGF10/GATA6	2
183	SC_BDNF+	GO:0050804	modulation of chemical synaptic transmission	8/88	448/18903	0.00114744	0.0270039	0.0216723	BDNF/SLC38A1/PLCL1/NMU/GIT1/APOE/PCDH17/LRP8	8
184	SC_BDNF+	GO:0099177	regulation of trans-synaptic signaling	8/88	449/18903	0.00116387	0.0270829	0.0217357	BDNF/SLC38A1/PLCL1/NMU/GIT1/APOE/PCDH17/LRP8	8
185	SC_BDNF+	GO:0003007	heart morphogenesis	6/88	258/18903	0.00129867	0.0293911	0.0235882	ALDH1A2/GATA6/COL2A1/EFNA1/TNNI1/PKP2	6
186	SC_BDNF+	GO:0001823	mesonephros development	4/88	102/18903	0.00131668	0.0293911	0.0235882	WNT2B/FGF10/LAMA5/WT1	4
187	SC_BDNF+	GO:0060419	heart growth	4/88	102/18903	0.00131668	0.0293911	0.0235882	CXADR/FGF9/GATA6/WT1	4
188	SC_BDNF+	GO:0006937	regulation of muscle contraction	5/88	174/18903	0.00131983	0.0293911	0.0235882	TNNT1/NMU/PLCE1/TNNI1/PKP2	5
189	SC_BDNF+	GO:0120163	negative regulation of cold-induced thermogenesis	3/88	47/18903	0.00136329	0.0297583	0.0238829	ADAMTS5/PLCL1/NPR3	3
190	SC_BDNF+	GO:0046620	regulation of organ growth	4/88	103/18903	0.00136506	0.0297583	0.0238829	CXADR/FGF9/GATA6/WT1	4
191	SC_BDNF+	GO:0035282	segmentation	4/88	106/18903	0.00151764	0.0327302	0.026268	ALDH1A2/LAMA5/CRB2/WT1	4
192	SC_BDNF+	GO:0035265	organ growth	5/88	180/18903	0.00153299	0.0327302	0.026268	CXADR/FGF9/FGF10/GATA6/WT1	5
193	SC_BDNF+	GO:0032530	regulation of microvillus organization	2/88	13/18903	0.00161648	0.033452	0.0268473	PODXL/EZR	2
194	SC_BDNF+	GO:0042761	very long-chain fatty acid biosynthetic process	2/88	13/18903	0.00161648	0.033452	0.0268473	HACD1/TECRL	2
195	SC_BDNF+	GO:0061387	regulation of extent of cell growth	4/88	108/18903	0.00162573	0.033452	0.0268473	BDNF/SEMA3D/APOE/SEMA3A	4
196	SC_BDNF+	GO:0060043	regulation of cardiac muscle cell proliferation	3/88	50/18903	0.00163141	0.033452	0.0268473	CXADR/FGF9/GATA6	3
197	SC_BDNF+	GO:0045197	establishment or maintenance of epithelial cell apical/basal polarity	3/88	51/18903	0.00172758	0.0347361	0.0278779	PATJ/LRRC7/CRB2	3
198	SC_BDNF+	GO:0060425	lung morphogenesis	3/88	51/18903	0.00172758	0.0347361	0.0278779	RDH10/WNT2B/FGF10	3
199	SC_BDNF+	GO:0030510	regulation of BMP signaling pathway	4/88	111/18903	0.00179773	0.0354581	0.0284573	GATA6/NEO1/CRB2/ITGA3	4
200	SC_BDNF+	GO:0034446	substrate adhesion-dependent cell spreading	4/88	111/18903	0.00179773	0.0354581	0.0284573	PDPN/LAMA5/EFNA1/PKP2	4
201	SC_BDNF+	GO:0046622	positive regulation of organ growth	3/88	52/18903	0.00182722	0.0356998	0.0286513	FGF9/GATA6/WT1	3
202	SC_BDNF+	GO:0014733	regulation of skeletal muscle adaptation	2/88	14/18903	0.00188019	0.0360544	0.0289359	TNNT1/TNNI1	2
203	SC_BDNF+	GO:0097091	synaptic vesicle clustering	2/88	14/18903	0.00188019	0.0360544	0.0289359	PCLO/PCDH17	2
204	SC_BDNF+	GO:0001667	ameboidal-type cell migration	8/88	492/18903	0.00206984	0.0376417	0.0302098	FGF10/SEMA3D/LAMA5/CRB2/ITGA3/APOE/SEMA3A/EFNA1	8
205	SC_BDNF+	GO:0046578	regulation of Ras protein signal transduction	5/88	193/18903	0.00208052	0.0376417	0.0302098	FGF10/GIT1/ITGA3/APOE/PLCE1	5
206	SC_BDNF+	GO:0016049	cell growth	8/88	493/18903	0.0020961	0.0376417	0.0302098	BDNF/SEMA3D/PAK4/JADE1/WT1/APOE/SEMA3A/PLCE1	8
207	SC_BDNF+	GO:0072009	nephron epithelium development	4/88	116/18903	0.00211183	0.0376417	0.0302098	PODXL/WNT2B/LAMA5/WT1	4
208	SC_BDNF+	GO:0031345	negative regulation of cell projection organization	5/88	194/18903	0.00212785	0.0376417	0.0302098	SEMA3D/ITGA3/APOE/SEMA3A/EFNA1	5
209	SC_BDNF+	GO:0014888	striated muscle adaptation	3/88	55/18903	0.00214743	0.0376417	0.0302098	TNNT1/GATA6/TNNI1	3
210	SC_BDNF+	GO:0035088	establishment or maintenance of apical/basal cell polarity	3/88	55/18903	0.00214743	0.0376417	0.0302098	PATJ/LRRC7/CRB2	3
211	SC_BDNF+	GO:0061245	establishment or maintenance of bipolar cell polarity	3/88	55/18903	0.00214743	0.0376417	0.0302098	PATJ/LRRC7/CRB2	3
212	SC_BDNF+	GO:2000648	positive regulation of stem cell proliferation	3/88	55/18903	0.00214743	0.0376417	0.0302098	FGF9/FGF10/ID4	3
213	SC_BDNF+	GO:0032488	Cdc42 protein signal transduction	2/88	15/18903	0.0021629	0.0376417	0.0302098	RHOU/APOE	2
214	SC_BDNF+	GO:0071599	otic vesicle development	2/88	15/18903	0.0021629	0.0376417	0.0302098	FGF10/COL2A1	2
215	SC_BDNF+	GO:0030326	embryonic limb morphogenesis	4/88	118/18903	0.00224744	0.0383883	0.030809	RDH10/ALDH1A2/FGF9/FREM2	4
216	SC_BDNF+	GO:0035113	embryonic appendage morphogenesis	4/88	118/18903	0.00224744	0.0383883	0.030809	RDH10/ALDH1A2/FGF9/FREM2	4
217	SC_BDNF+	GO:0060998	regulation of dendritic spine development	3/88	56/18903	0.00226141	0.0383883	0.030809	APOE/EFNA1/LRP8	3
218	SC_BDNF+	GO:0090092	regulation of transmembrane receptor protein serine/threonine kinase signaling pathway	6/88	290/18903	0.00234304	0.0394508	0.0316617	FGF9/FGF10/GATA6/NEO1/CRB2/ITGA3	6
219	SC_BDNF+	GO:0045446	endothelial cell differentiation	4/88	121/18903	0.00246195	0.0401875	0.0322529	COL18A1/PDPN/AFDN/EZR	4
220	SC_BDNF+	GO:0090100	positive regulation of transmembrane receptor protein serine/threonine kinase signaling pathway	4/88	121/18903	0.00246195	0.0401875	0.0322529	FGF9/GATA6/NEO1/CRB2	4
221	SC_BDNF+	GO:0030033	microvillus assembly	2/88	16/18903	0.00246442	0.0401875	0.0322529	PODXL/EZR	2
222	SC_BDNF+	GO:0034112	positive regulation of homotypic cell-cell adhesion	2/88	16/18903	0.00246442	0.0401875	0.0322529	PDPN/ANK3	2
223	SC_BDNF+	GO:0048562	embryonic organ morphogenesis	6/88	294/18903	0.00250837	0.0405846	0.0325716	RDH10/FGF9/FGF10/COL2A1/CRB2/EFNA1	6
224	SC_BDNF+	GO:0001755	neural crest cell migration	3/88	59/18903	0.00262562	0.0421524	0.0338299	SEMA3D/LAMA5/SEMA3A	3
225	SC_BDNF+	GO:0072089	stem cell proliferation	4/88	124/18903	0.00269016	0.0428562	0.0343948	WNT2B/FGF9/FGF10/ID4	4
226	SC_BDNF+	GO:0001658	branching involved in ureteric bud morphogenesis	3/88	60/18903	0.00275459	0.0433598	0.034799	WNT2B/LAMA5/WT1	3
227	SC_BDNF+	GO:0016114	terpenoid biosynthetic process	2/88	17/18903	0.00278458	0.0433598	0.034799	RDH10/ALDH1A2	2
228	SC_BDNF+	GO:0030949	positive regulation of vascular endothelial growth factor receptor signaling pathway	2/88	17/18903	0.00278458	0.0433598	0.034799	FGF9/FGF10	2
229	SC_BDNF+	GO:0043588	skin development	6/88	302/18903	0.00286521	0.0442825	0.0355394	FGF10/GATA6/LAMA5/ITGA3/SPRR2F/KRT8	6
230	SC_BDNF+	GO:0090497	mesenchymal cell migration	3/88	61/18903	0.0028874	0.0442949	0.0355494	SEMA3D/LAMA5/SEMA3A	3
231	SC_BDNF+	GO:0050807	regulation of synapse organization	5/88	209/18903	0.00293586	0.0447071	0.0358802	BDNF/APOE/EFNA1/ARHGAP22/LRP8	5
232	SC_BDNF+	GO:0060038	cardiac muscle cell proliferation	3/88	62/18903	0.0030241	0.0453834	0.036423	CXADR/FGF9/GATA6	3
233	SC_BDNF+	GO:0061951	establishment of protein localization to plasma membrane	3/88	62/18903	0.0030241	0.0453834	0.036423	AFDN/KRT18/ANK3	3
234	SC_BDNF+	GO:0060602	branch elongation of an epithelium	2/88	18/18903	0.0031232	0.0465334	0.0373459	RDH10/FGF10	2
235	SC_BDNF+	GO:0060070	canonical Wnt signaling pathway	6/88	310/18903	0.00325887	0.0482081	0.03869	WNT2B/TMEM88/FGF9/FGF10/JADE1/APOE	6
236	SC_BDNF+	GO:0050803	regulation of synapse structure or activity	5/88	215/18903	0.00331412	0.0486776	0.0390668	BDNF/APOE/EFNA1/ARHGAP22/LRP8	5
237	SC_BDNF+	GO:0022604	regulation of cell morphogenesis	6/88	312/18903	0.00336331	0.0487894	0.0391565	PDPN/SHROOM3/RHOU/EZR/PKP2/LRP8	6
238	SC_BDNF+	GO:0048565	digestive tract development	4/88	132/18903	0.00336885	0.0487894	0.0391565	ALDH1A2/FGF9/FGF10/GATA6	4
239	SC_BDNF+	GO:0001885	endothelial cell development	3/88	65/18903	0.00345784	0.049365	0.0396184	COL18A1/AFDN/EZR	3
240	SC_BDNF+	GO:0042574	retinal metabolic process	2/88	19/18903	0.0034801	0.049365	0.0396184	RDH10/ALDH1A2	2
241	SC_BDNF+	GO:0045953	negative regulation of natural killer cell mediated cytotoxicity	2/88	19/18903	0.0034801	0.049365	0.0396184	SERPINB9/HLA-B	2
242	SC_COL9A2+	GO:0001502	cartilage condensation	3/17	19/18903	5.80228e-07	0.000332337	0.00019478	SOX9/SOX6/COL2A1	3
243	SC_COL9A2+	GO:0098743	cell aggregation	3/17	22/18903	9.20602e-07	0.000332337	0.00019478	SOX9/SOX6/COL2A1	3
244	SC_COL9A2+	GO:0030198	extracellular matrix organization	5/17	318/18903	6.84309e-06	0.00103429	0.000606188	SOX9/COL9A2/FLRT2/COL2A1/COL9A3	5
245	SC_COL9A2+	GO:0043062	extracellular structure organization	5/17	319/18903	6.94835e-06	0.00103429	0.000606188	SOX9/COL9A2/FLRT2/COL2A1/COL9A3	5
246	SC_COL9A2+	GO:0045229	external encapsulating structure organization	5/17	321/18903	7.16267e-06	0.00103429	0.000606188	SOX9/COL9A2/FLRT2/COL2A1/COL9A3	5
247	SC_COL9A2+	GO:0051216	cartilage development	4/17	201/18903	2.64939e-05	0.0031881	0.00186852	SOX9/SOX6/COL2A1/CNMD	4
248	SC_COL9A2+	GO:0060174	limb bud formation	2/17	11/18903	4.16701e-05	0.00422086	0.00247381	SOX9/COL2A1	2
249	SC_COL9A2+	GO:0072497	mesenchymal stem cell differentiation	2/17	12/18903	4.99777e-05	0.00422086	0.00247381	SOX9/SOX6	2
250	SC_COL9A2+	GO:0014032	neural crest cell development	3/17	83/18903	5.30947e-05	0.00422086	0.00247381	SOX9/SEMA6A/ISL1	3
251	SC_COL9A2+	GO:0048863	stem cell differentiation	4/17	248/18903	6.01679e-05	0.00422086	0.00247381	SOX9/SEMA6A/SOX6/ISL1	4
252	SC_COL9A2+	GO:0048864	stem cell development	3/17	89/18903	6.5406e-05	0.00422086	0.00247381	SOX9/SEMA6A/ISL1	3
253	SC_COL9A2+	GO:0003007	heart morphogenesis	4/17	258/18903	7.01528e-05	0.00422086	0.00247381	SOX9/FLRT2/COL2A1/ISL1	4
254	SC_COL9A2+	GO:0071599	otic vesicle development	2/17	15/18903	7.93839e-05	0.00422734	0.00247761	SOX9/COL2A1	2
255	SC_COL9A2+	GO:0014033	neural crest cell differentiation	3/17	96/18903	8.19707e-05	0.00422734	0.00247761	SOX9/SEMA6A/ISL1	3
256	SC_COL9A2+	GO:0061448	connective tissue development	4/17	274/18903	8.85764e-05	0.00426348	0.00249879	SOX9/SOX6/COL2A1/CNMD	4
257	SC_COL9A2+	GO:0030903	notochord development	2/17	18/18903	0.00011549	0.00517196	0.00303124	SOX9/COL2A1	2
258	SC_COL9A2+	GO:2000136	regulation of cell proliferation involved in heart morphogenesis	2/17	19/18903	0.000129009	0.00517196	0.00303124	SOX9/ISL1	2
259	SC_COL9A2+	GO:0002062	chondrocyte differentiation	3/17	114/18903	0.000136581	0.00517196	0.00303124	SOX9/SOX6/COL2A1	3
260	SC_COL9A2+	GO:0032332	positive regulation of chondrocyte differentiation	2/17	20/18903	0.000143268	0.00517196	0.00303124	SOX9/SOX6	2
261	SC_COL9A2+	GO:0061323	cell proliferation involved in heart morphogenesis	2/17	20/18903	0.000143268	0.00517196	0.00303124	SOX9/ISL1	2
262	SC_COL9A2+	GO:2000738	positive regulation of stem cell differentiation	2/17	24/18903	0.000207675	0.00714007	0.00418473	SOX9/SOX6	2
263	SC_COL9A2+	GO:0045765	regulation of angiogenesis	4/17	349/18903	0.000224716	0.00737478	0.00432229	SEMA6A/CNMD/ENPP2/ISL1	4
264	SC_COL9A2+	GO:1901342	regulation of vasculature development	4/17	355/18903	0.000239844	0.00752901	0.00441269	SEMA6A/CNMD/ENPP2/ISL1	4
265	SC_COL9A2+	GO:0048665	neuron fate specification	2/17	32/18903	0.000371638	0.0107329	0.00629046	SOX9/ISL1	2
266	SC_COL9A2+	GO:0061036	positive regulation of cartilage development	2/17	32/18903	0.000371638	0.0107329	0.00629046	SOX9/SOX6	2
267	SC_COL9A2+	GO:0060351	cartilage development involved in endochondral bone morphogenesis	2/17	33/18903	0.000395405	0.0109801	0.00643534	SOX9/COL2A1	2
268	SC_COL9A2+	GO:0050680	negative regulation of epithelial cell proliferation	3/17	176/18903	0.000490136	0.0131066	0.00768166	SOX9/CNMD/ISL1	3
269	SC_COL9A2+	GO:0003203	endocardial cushion morphogenesis	2/17	38/18903	0.000525068	0.0135393	0.00793524	SOX9/ISL1	2
270	SC_COL9A2+	GO:0050919	negative chemotaxis	2/17	47/18903	0.000803562	0.0189087	0.0110822	SEMA6A/FLRT2	2
271	SC_COL9A2+	GO:2001222	regulation of neuron migration	2/17	47/18903	0.000803562	0.0189087	0.0110822	SEMA6A/FLRT2	2
272	SC_COL9A2+	GO:0001667	ameboidal-type cell migration	4/17	492/18903	0.000823953	0.0189087	0.0110822	SOX9/SEMA6A/ENPP2/ISL1	4
273	SC_COL9A2+	GO:0003197	endocardial cushion development	2/17	48/18903	0.000838057	0.0189087	0.0110822	SOX9/ISL1	2
274	SC_COL9A2+	GO:0021515	cell differentiation in spinal cord	2/17	50/18903	0.000909162	0.0198914	0.0116582	SOX6/ISL1	2
275	SC_COL9A2+	GO:0048705	skeletal system morphogenesis	3/17	227/18903	0.00102616	0.0215121	0.012608	SOX9/SOX6/COL2A1	3
276	SC_COL9A2+	GO:0032330	regulation of chondrocyte differentiation	2/17	54/18903	0.00105981	0.0215121	0.012608	SOX9/SOX6	2
277	SC_COL9A2+	GO:0072132	mesenchyme morphogenesis	2/17	55/18903	0.00109922	0.0215121	0.012608	SOX9/ISL1	2
278	SC_COL9A2+	GO:0060348	bone development	3/17	233/18903	0.00110638	0.0215121	0.012608	SOX9/COL2A1/FLI1	3
279	SC_COL9A2+	GO:0007411	axon guidance	3/17	236/18903	0.00114794	0.0215121	0.012608	SEMA6A/FLRT2/ISL1	3
280	SC_COL9A2+	GO:0097485	neuron projection guidance	3/17	237/18903	0.00116201	0.0215121	0.012608	SEMA6A/FLRT2/ISL1	3
281	SC_COL9A2+	GO:0060350	endochondral bone morphogenesis	2/17	58/18903	0.00122164	0.0220505	0.0129236	SOX9/COL2A1	2
282	SC_COL9A2+	GO:0001755	neural crest cell migration	2/17	59/18903	0.00126383	0.0222558	0.0130439	SEMA6A/ISL1	2
283	SC_COL9A2+	GO:0090497	mesenchymal cell migration	2/17	61/18903	0.0013503	0.0232124	0.0136046	SEMA6A/ISL1	2
284	SC_COL9A2+	GO:0048762	mesenchymal cell differentiation	3/17	252/18903	0.00138635	0.0232777	0.0136429	SOX9/SEMA6A/ISL1	3
285	SC_COL9A2+	GO:0048663	neuron fate commitment	2/17	68/18903	0.00167467	0.0274798	0.0161056	SOX9/ISL1	2
286	SC_COL9A2+	GO:0045165	cell fate commitment	3/17	282/18903	0.00191304	0.0296	0.0173483	SOX9/SOX6/ISL1	3
287	SC_COL9A2+	GO:0045665	negative regulation of neuron differentiation	2/17	73/18903	0.00192687	0.0296	0.0173483	SOX9/ISL1	2
288	SC_COL9A2+	GO:0061035	regulation of cartilage development	2/17	73/18903	0.00192687	0.0296	0.0173483	SOX9/SOX6	2
289	SC_COL9A2+	GO:0031016	pancreas development	2/17	82/18903	0.00242344	0.0357086	0.0209285	SOX9/ISL1	2
290	SC_COL9A2+	GO:2000736	regulation of stem cell differentiation	2/17	82/18903	0.00242344	0.0357086	0.0209285	SOX9/SOX6	2
291	SC_COL9A2+	GO:0060485	mesenchyme development	3/17	313/18903	0.00257382	0.037166	0.0217827	SOX9/SEMA6A/ISL1	3
292	SC_COL9A2+	GO:0006029	proteoglycan metabolic process	2/17	90/18903	0.00291026	0.0412001	0.024147	COL2A1/CNMD	2
293	SC_COL9A2+	GO:0021510	spinal cord development	2/17	98/18903	0.00343924	0.0468515	0.0274593	SOX6/ISL1	2
294	SC_COL9A2+	GO:0060349	bone morphogenesis	2/17	98/18903	0.00343924	0.0468515	0.0274593	SOX9/COL2A1	2
295	SC_COL9A2+	GO:0048709	oligodendrocyte differentiation	2/17	100/18903	0.00357801	0.0478393	0.0280382	SOX9/SOX6	2
296	SC_COL9A2+	GO:0042472	inner ear morphogenesis	2/17	103/18903	0.00379102	0.0497657	0.0291673	SOX9/COL2A1	2
297	SC_CRABP1+	GO:0003206	cardiac chamber morphogenesis	6/31	126/18903	4.99743e-08	2.52401e-05	1.42615e-05	ISL1/FOXC1/HEY1/TGFB2/SHOX2/CPE	6
298	SC_CRABP1+	GO:0061564	axon development	9/31	490/18903	5.95954e-08	2.52401e-05	1.42615e-05	ISL1/NRXN1/FOXG1/TNC/RELN/NCAM1/UNC5B/SHOX2/EFNB2	9
299	SC_CRABP1+	GO:0007411	axon guidance	7/31	236/18903	8.81204e-08	2.52401e-05	1.42615e-05	ISL1/NRXN1/FOXG1/RELN/NCAM1/UNC5B/EFNB2	7
300	SC_CRABP1+	GO:0097485	neuron projection guidance	7/31	237/18903	9.07008e-08	2.52401e-05	1.42615e-05	ISL1/NRXN1/FOXG1/RELN/NCAM1/UNC5B/EFNB2	7
301	SC_CRABP1+	GO:0003208	cardiac ventricle morphogenesis	5/31	71/18903	1.02022e-07	2.52401e-05	1.42615e-05	ISL1/FOXC1/HEY1/TGFB2/CPE	5
302	SC_CRABP1+	GO:0003205	cardiac chamber development	6/31	167/18903	2.6643e-07	5.49291e-05	3.10368e-05	ISL1/FOXC1/HEY1/TGFB2/SHOX2/CPE	6
303	SC_CRABP1+	GO:0007409	axonogenesis	8/31	438/18903	3.85154e-07	6.80622e-05	3.84575e-05	ISL1/NRXN1/FOXG1/RELN/NCAM1/UNC5B/SHOX2/EFNB2	8
304	SC_CRABP1+	GO:0007389	pattern specification process	8/31	472/18903	6.77912e-07	0.000104822	5.92281e-05	ISL1/FOXC1/MEIS2/HEY1/FOXG1/SFRP1/RELN/MEIS3	8
305	SC_CRABP1+	GO:0001655	urogenital system development	7/31	360/18903	1.52035e-06	0.000208963	0.000118071	FOXC1/SFRP1/TGFB2/KIF26B/GFRA1/TNC/EFNB2	7
306	SC_CRABP1+	GO:0003231	cardiac ventricle development	5/31	126/18903	1.79654e-06	0.000214057	0.000120949	ISL1/FOXC1/HEY1/TGFB2/CPE	5
307	SC_CRABP1+	GO:0072132	mesenchyme morphogenesis	4/31	55/18903	1.9035e-06	0.000214057	0.000120949	ISL1/FOXC1/HEY1/TGFB2	4
308	SC_CRABP1+	GO:0048738	cardiac muscle tissue development	6/31	241/18903	2.27494e-06	0.000234508	0.000132505	ISL1/FOXC1/HEY1/TGFB2/SHOX2/EFNB2	6
309	SC_CRABP1+	GO:0014706	striated muscle tissue development	6/31	257/18903	3.29799e-06	0.000297999	0.000168379	ISL1/FOXC1/HEY1/TGFB2/SHOX2/EFNB2	6
310	SC_CRABP1+	GO:0003007	heart morphogenesis	6/31	258/18903	3.37266e-06	0.000297999	0.000168379	ISL1/FOXC1/HEY1/TGFB2/SHOX2/CPE	6
311	SC_CRABP1+	GO:0060415	muscle tissue morphogenesis	4/31	73/18903	5.95101e-06	0.00049076	0.000277296	ISL1/FOXC1/TGFB2/SHOX2	4
312	SC_CRABP1+	GO:0001837	epithelial to mesenchymal transition	5/31	169/18903	7.57734e-06	0.000585823	0.00033101	ISL1/FOXC1/HEY1/SFRP1/TGFB2	5
313	SC_CRABP1+	GO:0048844	artery morphogenesis	4/31	79/18903	8.15879e-06	0.000589526	0.000333102	FOXC1/HEY1/TGFB2/EFNB2	4
314	SC_CRABP1+	GO:0048644	muscle organ morphogenesis	4/31	80/18903	8.57839e-06	0.000589526	0.000333102	ISL1/FOXC1/TGFB2/SHOX2	4
315	SC_CRABP1+	GO:0001822	kidney development	6/31	309/18903	9.48301e-06	0.000617394	0.000348848	FOXC1/SFRP1/TGFB2/KIF26B/GFRA1/EFNB2	6
316	SC_CRABP1+	GO:0072001	renal system development	6/31	318/18903	1.1166e-05	0.000690617	0.000390222	FOXC1/SFRP1/TGFB2/KIF26B/GFRA1/EFNB2	6
317	SC_CRABP1+	GO:0003209	cardiac atrium morphogenesis	3/31	29/18903	1.41768e-05	0.000835081	0.000471849	ISL1/TGFB2/SHOX2	3
318	SC_CRABP1+	GO:0045664	regulation of neuron differentiation	5/31	196/18903	1.55412e-05	0.000873838	0.000493749	ISL1/HEY1/FOXG1/SFRP1/RELN	5
319	SC_CRABP1+	GO:0003002	regionalization	6/31	360/18903	2.2528e-05	0.00121161	0.000684603	ISL1/FOXC1/HEY1/FOXG1/SFRP1/RELN	6
320	SC_CRABP1+	GO:0010717	regulation of epithelial to mesenchymal transition	4/31	107/18903	2.71401e-05	0.00130776	0.000738928	ISL1/FOXC1/SFRP1/TGFB2	4
321	SC_CRABP1+	GO:0060840	artery development	4/31	107/18903	2.71401e-05	0.00130776	0.000738928	FOXC1/HEY1/TGFB2/EFNB2	4
322	SC_CRABP1+	GO:0035909	aorta morphogenesis	3/31	36/18903	2.74872e-05	0.00130776	0.000738928	HEY1/TGFB2/EFNB2	3
323	SC_CRABP1+	GO:0003161	cardiac conduction system development	3/31	37/18903	2.98794e-05	0.00132003	0.000745861	ISL1/HEY1/SHOX2	3
324	SC_CRABP1+	GO:0003230	cardiac atrium development	3/31	37/18903	2.98794e-05	0.00132003	0.000745861	ISL1/TGFB2/SHOX2	3
325	SC_CRABP1+	GO:0003203	endocardial cushion morphogenesis	3/31	38/18903	3.24045e-05	0.00138222	0.000781001	ISL1/HEY1/TGFB2	3
326	SC_CRABP1+	GO:0048762	mesenchymal cell differentiation	5/31	252/18903	5.17881e-05	0.0021354	0.00120657	ISL1/FOXC1/HEY1/SFRP1/TGFB2	5
327	SC_CRABP1+	GO:0060537	muscle tissue development	6/31	422/18903	5.47854e-05	0.00218611	0.00123523	ISL1/FOXC1/HEY1/TGFB2/SHOX2/EFNB2	6
328	SC_CRABP1+	GO:0055010	ventricular cardiac muscle tissue morphogenesis	3/31	46/18903	5.77939e-05	0.0022341	0.00126234	ISL1/FOXC1/TGFB2	3
329	SC_CRABP1+	GO:0001503	ossification	6/31	429/18903	6.00216e-05	0.00224355	0.00126768	FOXC1/SFRP1/TGFB2/TNC/SHOX2/RSPO2	6
330	SC_CRABP1+	GO:0061383	trabecula morphogenesis	3/31	47/18903	6.16659e-05	0.00224355	0.00126768	HEY1/SFRP1/TGFB2	3
331	SC_CRABP1+	GO:0003197	endocardial cushion development	3/31	48/18903	6.5704e-05	0.00232217	0.0013121	ISL1/HEY1/TGFB2	3
332	SC_CRABP1+	GO:0072073	kidney epithelium development	4/31	146/18903	9.13609e-05	0.00313926	0.00177379	FOXC1/SFRP1/KIF26B/EFNB2	4
333	SC_CRABP1+	GO:0003229	ventricular cardiac muscle tissue development	3/31	55/18903	9.88901e-05	0.00330614	0.00186808	ISL1/FOXC1/TGFB2	3
334	SC_CRABP1+	GO:0010718	positive regulation of epithelial to mesenchymal transition	3/31	56/18903	0.000104372	0.00339758	0.00191975	ISL1/FOXC1/TGFB2	3
335	SC_CRABP1+	GO:0008347	glial cell migration	3/31	57/18903	0.000110048	0.0034905	0.00197225	FOXG1/TGFB2/RELN	3
336	SC_CRABP1+	GO:0060920	cardiac pacemaker cell differentiation	2/31	10/18903	0.000116172	0.00359263	0.00202996	ISL1/SHOX2	2
337	SC_CRABP1+	GO:0035051	cardiocyte differentiation	4/31	159/18903	0.000127048	0.00372243	0.0021033	ISL1/TGFB2/SHOX2/EFNB2	4
338	SC_CRABP1+	GO:0055008	cardiac muscle tissue morphogenesis	3/31	60/18903	0.000128275	0.00372243	0.0021033	ISL1/FOXC1/TGFB2	3
339	SC_CRABP1+	GO:0048608	reproductive structure development	5/31	306/18903	0.000129397	0.00372243	0.0021033	FOXC1/SFRP1/TGFB2/GFRA1/TNC	5
340	SC_CRABP1+	GO:0061458	reproductive system development	5/31	310/18903	0.000137503	0.00386571	0.00218426	FOXC1/SFRP1/TGFB2/GFRA1/TNC	5
341	SC_CRABP1+	GO:0035904	aorta development	3/31	62/18903	0.000141455	0.00386788	0.00218549	HEY1/TGFB2/EFNB2	3
342	SC_CRABP1+	GO:0060485	mesenchyme development	5/31	313/18903	0.000143834	0.00386788	0.00218549	ISL1/FOXC1/HEY1/SFRP1/TGFB2	5
343	SC_CRABP1+	GO:0003170	heart valve development	3/31	65/18903	0.00016283	0.00428556	0.00242149	HEY1/TGFB2/SHOX2	3
344	SC_CRABP1+	GO:0003163	sinoatrial node development	2/31	12/18903	0.000170038	0.00429259	0.00242546	ISL1/SHOX2	2
345	SC_CRABP1+	GO:1902337	regulation of apoptotic process involved in morphogenesis	2/31	12/18903	0.000170038	0.00429259	0.00242546	FOXC1/TGFB2	2
346	SC_CRABP1+	GO:0050680	negative regulation of epithelial cell proliferation	4/31	176/18903	0.000187758	0.00464514	0.00262467	ISL1/SFRP1/TGFB2/EFNB2	4
347	SC_CRABP1+	GO:0060562	epithelial tube morphogenesis	5/31	335/18903	0.000197372	0.0047755	0.00269832	SFRP1/TGFB2/KIF26B/RSPO2/EFNB2	5
348	SC_CRABP1+	GO:1904748	regulation of apoptotic process involved in development	2/31	13/18903	0.000200748	0.0047755	0.00269832	FOXC1/TGFB2	2
349	SC_CRABP1+	GO:0007219	Notch signaling pathway	4/31	183/18903	0.000217999	0.00505352	0.00285541	FOXC1/POSTN/HEY1/TGFB2	4
350	SC_CRABP1+	GO:0060411	cardiac septum morphogenesis	3/31	72/18903	0.000220606	0.00505352	0.00285541	ISL1/HEY1/TGFB2	3
351	SC_CRABP1+	GO:0045665	negative regulation of neuron differentiation	3/31	73/18903	0.000229806	0.00516817	0.00292019	ISL1/HEY1/FOXG1	3
352	SC_CRABP1+	GO:0090128	regulation of synapse maturation	2/31	14/18903	0.000233967	0.00516817	0.00292019	NRXN1/RELN	2
353	SC_CRABP1+	GO:0060413	atrial septum morphogenesis	2/31	15/18903	0.000269686	0.00585267	0.00330696	ISL1/TGFB2	2
354	SC_CRABP1+	GO:0003151	outflow tract morphogenesis	3/31	80/18903	0.000301222	0.00631546	0.00356845	ISL1/FOXC1/TGFB2	3
355	SC_CRABP1+	GO:0014068	positive regulation of phosphatidylinositol 3-kinase signaling	3/31	80/18903	0.000301222	0.00631546	0.00356845	TGFB2/RELN/UNC5B	3
356	SC_CRABP1+	GO:1901654	response to ketone	4/31	205/18903	0.000335967	0.00692652	0.00391372	POSTN/SFRP1/TGFB2/PLAT	4
357	SC_CRABP1+	GO:0003184	pulmonary valve morphogenesis	2/31	17/18903	0.000348595	0.00706904	0.00399425	HEY1/TGFB2	2
358	SC_CRABP1+	GO:0048880	sensory system development	5/31	398/18903	0.000436557	0.00871002	0.00492146	ISL1/FOXC1/MEIS2/TGFB2/MEIS3	5
359	SC_CRABP1+	GO:0003215	cardiac right ventricle morphogenesis	2/31	20/18903	0.000485516	0.00938412	0.00530235	ISL1/TGFB2	2
360	SC_CRABP1+	GO:1905209	positive regulation of cardiocyte differentiation	2/31	20/18903	0.000485516	0.00938412	0.00530235	TGFB2/EFNB2	2
361	SC_CRABP1+	GO:0014033	neural crest cell differentiation	3/31	96/18903	0.00051463	0.00939108	0.00530628	ISL1/FOXC1/SFRP1	3
362	SC_CRABP1+	GO:0001657	ureteric bud development	3/31	97/18903	0.000530466	0.00939108	0.00530628	FOXC1/SFRP1/KIF26B	3
363	SC_CRABP1+	GO:0008593	regulation of Notch signaling pathway	3/31	97/18903	0.000530466	0.00939108	0.00530628	POSTN/HEY1/TGFB2	3
364	SC_CRABP1+	GO:0003177	pulmonary valve development	2/31	21/18903	0.000536075	0.00939108	0.00530628	HEY1/TGFB2	2
365	SC_CRABP1+	GO:0010002	cardioblast differentiation	2/31	21/18903	0.000536075	0.00939108	0.00530628	ISL1/TGFB2	2
366	SC_CRABP1+	GO:0008406	gonad development	4/31	233/18903	0.000544954	0.00939108	0.00530628	FOXC1/SFRP1/TGFB2/GFRA1	4
367	SC_CRABP1+	GO:0072163	mesonephric epithelium development	3/31	98/18903	0.000546611	0.00939108	0.00530628	FOXC1/SFRP1/KIF26B	3
368	SC_CRABP1+	GO:0072164	mesonephric tubule development	3/31	98/18903	0.000546611	0.00939108	0.00530628	FOXC1/SFRP1/KIF26B	3
369	SC_CRABP1+	GO:0003228	atrial cardiac muscle tissue development	2/31	22/18903	0.000589081	0.00986595	0.0055746	ISL1/SHOX2	2
370	SC_CRABP1+	GO:0045137	development of primary sexual characteristics	4/31	238/18903	0.000590203	0.00986595	0.0055746	FOXC1/SFRP1/TGFB2/GFRA1	4
371	SC_CRABP1+	GO:0001823	mesonephros development	3/31	102/18903	0.000614336	0.00996911	0.00563289	FOXC1/SFRP1/KIF26B	3
372	SC_CRABP1+	GO:0035249	synaptic transmission, glutamatergic	3/31	102/18903	0.000614336	0.00996911	0.00563289	NRXN1/PLAT/RELN	3
373	SC_CRABP1+	GO:0034329	cell junction assembly	5/31	430/18903	0.000620551	0.00996911	0.00563289	NRXN1/SFRP1/EPB41L3/LIMCH1/EFNB2	5
374	SC_CRABP1+	GO:0003283	atrial septum development	2/31	23/18903	0.000644525	0.0102215	0.0057755	ISL1/TGFB2	2
375	SC_CRABP1+	GO:0001649	osteoblast differentiation	4/31	246/18903	0.000668075	0.010278	0.00580742	SFRP1/TNC/SHOX2/RSPO2	4
376	SC_CRABP1+	GO:1901655	cellular response to ketone	3/31	105/18903	0.000668499	0.010278	0.00580742	POSTN/SFRP1/PLAT	3
377	SC_CRABP1+	GO:0048863	stem cell differentiation	4/31	248/18903	0.00068863	0.010278	0.00580742	ISL1/FOXC1/SFRP1/TGFB2	4
378	SC_CRABP1+	GO:0048732	gland development	5/31	441/18903	0.00069563	0.010278	0.00580742	ISL1/FOXC1/SFRP1/TGFB2/TNC	5
379	SC_CRABP1+	GO:0003181	atrioventricular valve morphogenesis	2/31	24/18903	0.0007024	0.010278	0.00580742	HEY1/TGFB2	2
380	SC_CRABP1+	GO:2000738	positive regulation of stem cell differentiation	2/31	24/18903	0.0007024	0.010278	0.00580742	FOXC1/TGFB2	2
381	SC_CRABP1+	GO:0003279	cardiac septum development	3/31	107/18903	0.000706248	0.010278	0.00580742	ISL1/HEY1/TGFB2	3
382	SC_CRABP1+	GO:0048568	embryonic organ development	5/31	449/18903	0.00075438	0.0106007	0.00598974	FOXC1/HEY1/FOXG1/TGFB2/SHOX2	5
383	SC_CRABP1+	GO:0003148	outflow tract septum morphogenesis	2/31	25/18903	0.000762699	0.0106007	0.00598974	ISL1/TGFB2	2
384	SC_CRABP1+	GO:0021801	cerebral cortex radial glia-guided migration	2/31	25/18903	0.000762699	0.0106007	0.00598974	FOXG1/RELN	2
385	SC_CRABP1+	GO:0022030	telencephalon glial cell migration	2/31	25/18903	0.000762699	0.0106007	0.00598974	FOXG1/RELN	2
386	SC_CRABP1+	GO:0014066	regulation of phosphatidylinositol 3-kinase signaling	3/31	111/18903	0.000785771	0.0108	0.00610236	TGFB2/RELN/UNC5B	3
387	SC_CRABP1+	GO:0051960	regulation of nervous system development	5/31	456/18903	0.000808778	0.0108621	0.00613746	NRXN1/HEY1/FOXG1/RELN/SHOX2	5
388	SC_CRABP1+	GO:0060343	trabecula formation	2/31	26/18903	0.000825414	0.0108621	0.00613746	HEY1/SFRP1	2
389	SC_CRABP1+	GO:0060561	apoptotic process involved in morphogenesis	2/31	26/18903	0.000825414	0.0108621	0.00613746	FOXC1/TGFB2	2
390	SC_CRABP1+	GO:0060740	prostate gland epithelium morphogenesis	2/31	26/18903	0.000825414	0.0108621	0.00613746	SFRP1/TNC	2
391	SC_CRABP1+	GO:0003171	atrioventricular valve development	2/31	27/18903	0.000890537	0.0115238	0.00651135	HEY1/TGFB2	2
392	SC_CRABP1+	GO:0050730	regulation of peptidyl-tyrosine phosphorylation	4/31	266/18903	0.000894329	0.0115238	0.00651135	ISL1/SFRP1/GFRA1/RELN	4
393	SC_CRABP1+	GO:0030326	embryonic limb morphogenesis	3/31	118/18903	0.000938237	0.0118429	0.00669162	TGFB2/SHOX2/RSPO2	3
394	SC_CRABP1+	GO:0035113	embryonic appendage morphogenesis	3/31	118/18903	0.000938237	0.0118429	0.00669162	TGFB2/SHOX2/RSPO2	3
395	SC_CRABP1+	GO:0060512	prostate gland morphogenesis	2/31	28/18903	0.000958061	0.0119709	0.00676398	SFRP1/TNC	2
396	SC_CRABP1+	GO:0051101	regulation of DNA binding	3/31	121/18903	0.00100892	0.0124668	0.00704415	ISL1/FOXC1/HEY1	3
397	SC_CRABP1+	GO:0060037	pharyngeal system development	2/31	29/18903	0.00102798	0.0124668	0.00704415	ISL1/TGFB2	2
398	SC_CRABP1+	GO:0060074	synapse maturation	2/31	29/18903	0.00102798	0.0124668	0.00704415	NRXN1/RELN	2
399	SC_CRABP1+	GO:0022612	gland morphogenesis	3/31	123/18903	0.00105787	0.0126981	0.00717486	SFRP1/TGFB2/TNC	3
400	SC_CRABP1+	GO:0051962	positive regulation of nervous system development	4/31	279/18903	0.00106758	0.0126981	0.00717486	NRXN1/FOXG1/RELN/SHOX2	4
401	SC_CRABP1+	GO:0055007	cardiac muscle cell differentiation	3/31	124/18903	0.0010829	0.0127576	0.00720847	ISL1/SHOX2/EFNB2	3
402	SC_CRABP1+	GO:2000463	positive regulation of excitatory postsynaptic potential	2/31	30/18903	0.00110028	0.0128401	0.00725508	NRXN1/RELN	2
403	SC_CRABP1+	GO:0001945	lymph vessel development	2/31	31/18903	0.00117496	0.0133342	0.00753429	FOXC1/EFNB2	2
404	SC_CRABP1+	GO:0071295	cellular response to vitamin	2/31	31/18903	0.00117496	0.0133342	0.00753429	POSTN/SFRP1	2
405	SC_CRABP1+	GO:0097106	postsynaptic density organization	2/31	31/18903	0.00117496	0.0133342	0.00753429	NRXN1/RELN	2
406	SC_CRABP1+	GO:0007548	sex differentiation	4/31	288/18903	0.00120057	0.013501	0.00762851	FOXC1/SFRP1/TGFB2/GFRA1	4
407	SC_CRABP1+	GO:0035115	embryonic forelimb morphogenesis	2/31	32/18903	0.00125202	0.0138281	0.00781333	SHOX2/RSPO2	2
408	SC_CRABP1+	GO:0061384	heart trabecula morphogenesis	2/31	32/18903	0.00125202	0.0138281	0.00781333	HEY1/TGFB2	2
409	SC_CRABP1+	GO:0048565	digestive tract development	3/31	132/18903	0.00129671	0.014195	0.00802065	SFRP1/TGFB2/SHOX2	3
410	SC_CRABP1+	GO:0048566	embryonic digestive tract development	2/31	33/18903	0.00133143	0.0143216	0.00809217	TGFB2/SHOX2	2
411	SC_CRABP1+	GO:0051968	positive regulation of synaptic transmission, glutamatergic	2/31	33/18903	0.00133143	0.0143216	0.00809217	NRXN1/RELN	2
412	SC_CRABP1+	GO:0042476	odontogenesis	3/31	135/18903	0.00138326	0.0145678	0.00823128	FOXC1/TGFB2/RSPO2	3
413	SC_CRABP1+	GO:0021799	cerebral cortex radially oriented cell migration	2/31	34/18903	0.0014132	0.0145678	0.00823128	FOXG1/RELN	2
414	SC_CRABP1+	GO:0060317	cardiac epithelial to mesenchymal transition	2/31	34/18903	0.0014132	0.0145678	0.00823128	HEY1/TGFB2	2
415	SC_CRABP1+	GO:0099084	postsynaptic specialization organization	2/31	34/18903	0.0014132	0.0145678	0.00823128	NRXN1/RELN	2
416	SC_CRABP1+	GO:1905207	regulation of cardiocyte differentiation	2/31	34/18903	0.0014132	0.0145678	0.00823128	TGFB2/EFNB2	2
417	SC_CRABP1+	GO:0060218	hematopoietic stem cell differentiation	2/31	35/18903	0.00149732	0.0153073	0.00864917	FOXC1/SFRP1	2
418	SC_CRABP1+	GO:0035107	appendage morphogenesis	3/31	142/18903	0.00159913	0.0160823	0.00908706	TGFB2/SHOX2/RSPO2	3
419	SC_CRABP1+	GO:0035108	limb morphogenesis	3/31	142/18903	0.00159913	0.0160823	0.00908706	TGFB2/SHOX2/RSPO2	3
420	SC_CRABP1+	GO:0055123	digestive system development	3/31	143/18903	0.00163159	0.0162765	0.00919675	SFRP1/TGFB2/SHOX2	3
421	SC_CRABP1+	GO:0001941	postsynaptic membrane organization	2/31	37/18903	0.00167258	0.0162912	0.00920507	NRXN1/RELN	2
422	SC_CRABP1+	GO:0033144	negative regulation of intracellular steroid hormone receptor signaling pathway	2/31	37/18903	0.00167258	0.0162912	0.00920507	ISL1/SFRP1	2
423	SC_CRABP1+	GO:0045880	positive regulation of smoothened signaling pathway	2/31	37/18903	0.00167258	0.0162912	0.00920507	SFRP1/SHOX2	2
424	SC_CRABP1+	GO:0014065	phosphatidylinositol 3-kinase signaling	3/31	145/18903	0.00169775	0.0164072	0.00927061	TGFB2/RELN/UNC5B	3
425	SC_CRABP1+	GO:0008584	male gonad development	3/31	147/18903	0.00176557	0.0169303	0.00956619	SFRP1/TGFB2/GFRA1	3
426	SC_CRABP1+	GO:0046546	development of primary male sexual characteristics	3/31	148/18903	0.0018001	0.0171287	0.00967829	SFRP1/TGFB2/GFRA1	3
427	SC_CRABP1+	GO:0035136	forelimb morphogenesis	2/31	39/18903	0.00185714	0.0174007	0.00983201	SHOX2/RSPO2	2
428	SC_CRABP1+	GO:0007612	learning	3/31	150/18903	0.00187044	0.0174007	0.00983201	NRXN1/MEIS2/RELN	3
429	SC_CRABP1+	GO:1901214	regulation of neuron death	4/31	325/18903	0.0018709	0.0174007	0.00983201	ISL1/TGFB2/UNC5B/EFNB2	4
430	SC_CRABP1+	GO:0010719	negative regulation of epithelial to mesenchymal transition	2/31	41/18903	0.00205094	0.0186545	0.0105405	SFRP1/TGFB2	2
431	SC_CRABP1+	GO:1902742	apoptotic process involved in development	2/31	41/18903	0.00205094	0.0186545	0.0105405	FOXC1/TGFB2	2
432	SC_CRABP1+	GO:1905314	semi-lunar valve development	2/31	41/18903	0.00205094	0.0186545	0.0105405	HEY1/TGFB2	2
433	SC_CRABP1+	GO:0031670	cellular response to nutrient	2/31	42/18903	0.0021513	0.0192837	0.010896	POSTN/SFRP1	2
434	SC_CRABP1+	GO:0071542	dopaminergic neuron differentiation	2/31	42/18903	0.0021513	0.0192837	0.010896	SFRP1/RSPO2	2
435	SC_CRABP1+	GO:0048545	response to steroid hormone	4/31	339/18903	0.00218128	0.0194118	0.0109683	ISL1/SFRP1/TGFB2/PLAT	4
436	SC_CRABP1+	GO:0060412	ventricular septum morphogenesis	2/31	43/18903	0.00225394	0.0199152	0.0112527	HEY1/TGFB2	2
437	SC_CRABP1+	GO:0001709	cell fate determination	2/31	44/18903	0.00235886	0.0205487	0.0116107	ISL1/FOXG1	2
438	SC_CRABP1+	GO:0098815	modulation of excitatory postsynaptic potential	2/31	44/18903	0.00235886	0.0205487	0.0116107	NRXN1/RELN	2
439	SC_CRABP1+	GO:0007517	muscle organ development	4/31	348/18903	0.00239867	0.0207493	0.0117241	ISL1/FOXC1/TGFB2/SHOX2	4
440	SC_CRABP1+	GO:0045765	regulation of angiogenesis	4/31	349/18903	0.00242371	0.0208203	0.0117642	ISL1/FOXC1/SFRP1/TGFB2	4
441	SC_CRABP1+	GO:0021517	ventral spinal cord development	2/31	46/18903	0.00257553	0.0215454	0.0121739	ISL1/RELN	2
442	SC_CRABP1+	GO:0021795	cerebral cortex cell migration	2/31	46/18903	0.00257553	0.0215454	0.0121739	FOXG1/RELN	2
443	SC_CRABP1+	GO:0035272	exocrine system development	2/31	46/18903	0.00257553	0.0215454	0.0121739	FOXC1/TGFB2	2
444	SC_CRABP1+	GO:1901342	regulation of vasculature development	4/31	355/18903	0.00257778	0.0215454	0.0121739	ISL1/FOXC1/SFRP1/TGFB2	4
445	SC_CRABP1+	GO:0046661	male sex differentiation	3/31	171/18903	0.00271426	0.0225339	0.0127324	SFRP1/TGFB2/GFRA1	3
446	SC_CRABP1+	GO:0048546	digestive tract morphogenesis	2/31	49/18903	0.00291746	0.0240402	0.0135835	SFRP1/SHOX2	2
447	SC_CRABP1+	GO:0070997	neuron death	4/31	368/18903	0.00293458	0.0240402	0.0135835	ISL1/TGFB2/UNC5B/EFNB2	4
448	SC_CRABP1+	GO:0048015	phosphatidylinositol-mediated signaling	3/31	178/18903	0.00303995	0.0244183	0.0137972	TGFB2/RELN/UNC5B	3
449	SC_CRABP1+	GO:0048736	appendage development	3/31	178/18903	0.00303995	0.0244183	0.0137972	TGFB2/SHOX2/RSPO2	3
450	SC_CRABP1+	GO:0060173	limb development	3/31	178/18903	0.00303995	0.0244183	0.0137972	TGFB2/SHOX2/RSPO2	3
451	SC_CRABP1+	GO:0035265	organ growth	3/31	180/18903	0.00313723	0.024871	0.014053	FOXC1/TGFB2/RSPO2	3
452	SC_CRABP1+	GO:0030850	prostate gland development	2/31	51/18903	0.00315662	0.024871	0.014053	SFRP1/TNC	2
453	SC_CRABP1+	GO:0060688	regulation of morphogenesis of a branching structure	2/31	51/18903	0.00315662	0.024871	0.014053	SFRP1/SHOX2	2
454	SC_CRABP1+	GO:0050767	regulation of neurogenesis	4/31	377/18903	0.0032006	0.0250579	0.0141586	HEY1/FOXG1/RELN/SHOX2	4
455	SC_CRABP1+	GO:0048017	inositol lipid-mediated signaling	3/31	182/18903	0.00323641	0.0251789	0.0142269	TGFB2/RELN/UNC5B	3
456	SC_CRABP1+	GO:0051496	positive regulation of stress fiber assembly	2/31	52/18903	0.00327955	0.0252996	0.0142951	SFRP1/LIMCH1	2
457	SC_CRABP1+	GO:0018108	peptidyl-tyrosine phosphorylation	4/31	380/18903	0.00329283	0.0252996	0.0142951	ISL1/SFRP1/GFRA1/RELN	4
458	SC_CRABP1+	GO:0018212	peptidyl-tyrosine modification	4/31	382/18903	0.00335532	0.0256206	0.0144765	ISL1/SFRP1/GFRA1/RELN	4
459	SC_CRABP1+	GO:0051155	positive regulation of striated muscle cell differentiation	2/31	53/18903	0.00340469	0.0256805	0.0145103	SHOX2/EFNB2	2
460	SC_CRABP1+	GO:2000677	regulation of transcription regulatory region DNA binding	2/31	53/18903	0.00340469	0.0256805	0.0145103	FOXC1/HEY1	2
461	SC_CRABP1+	GO:0001654	eye development	4/31	388/18903	0.00354766	0.0265967	0.0150281	FOXC1/MEIS2/TGFB2/MEIS3	4
462	SC_CRABP1+	GO:0003179	heart valve morphogenesis	2/31	55/18903	0.00366159	0.0269358	0.0152197	HEY1/TGFB2	2
463	SC_CRABP1+	GO:0031103	axon regeneration	2/31	55/18903	0.00366159	0.0269358	0.0152197	ISL1/TNC	2
464	SC_CRABP1+	GO:0071385	cellular response to glucocorticoid stimulus	2/31	55/18903	0.00366159	0.0269358	0.0152197	ISL1/PLAT	2
465	SC_CRABP1+	GO:0150063	visual system development	4/31	392/18903	0.00368	0.0269358	0.0152197	FOXC1/MEIS2/TGFB2/MEIS3	4
466	SC_CRABP1+	GO:0050731	positive regulation of peptidyl-tyrosine phosphorylation	3/31	193/18903	0.00381642	0.02777	0.015691	ISL1/GFRA1/RELN	3
467	SC_CRABP1+	GO:0043113	receptor clustering	2/31	57/18903	0.00392727	0.0282444	0.0159591	NRXN1/RELN	2
468	SC_CRABP1+	GO:0043388	positive regulation of DNA binding	2/31	57/18903	0.00392727	0.0282444	0.0159591	ISL1/FOXC1	2
469	SC_CRABP1+	GO:0060350	endochondral bone morphogenesis	2/31	58/18903	0.00406339	0.0290544	0.0164168	FOXC1/SHOX2	2
470	SC_CRABP1+	GO:0042692	muscle cell differentiation	4/31	409/18903	0.00428012	0.0304282	0.017193	ISL1/HEY1/SHOX2/EFNB2	4
471	SC_CRABP1+	GO:0022029	telencephalon cell migration	2/31	60/18903	0.00434215	0.0306928	0.0173425	FOXG1/RELN	2
472	SC_CRABP1+	GO:0001763	morphogenesis of a branching structure	3/31	203/18903	0.00439554	0.0308804	0.0174485	SFRP1/SHOX2/RSPO2	3
473	SC_CRABP1+	GO:0031032	actomyosin structure organization	3/31	204/18903	0.00445622	0.0308804	0.0174485	SFRP1/EPB41L3/LIMCH1	3
474	SC_CRABP1+	GO:1901888	regulation of cell junction assembly	3/31	204/18903	0.00445622	0.0308804	0.0174485	NRXN1/SFRP1/LIMCH1	3
475	SC_CRABP1+	GO:0050678	regulation of epithelial cell proliferation	4/31	414/18903	0.00446855	0.0308804	0.0174485	ISL1/SFRP1/TGFB2/EFNB2	4
476	SC_CRABP1+	GO:0031102	neuron projection regeneration	2/31	62/18903	0.00462955	0.0314657	0.0177792	ISL1/TNC	2
477	SC_CRABP1+	GO:0032233	positive regulation of actin filament bundle assembly	2/31	62/18903	0.00462955	0.0314657	0.0177792	SFRP1/LIMCH1	2
478	SC_CRABP1+	GO:0060038	cardiac muscle cell proliferation	2/31	62/18903	0.00462955	0.0314657	0.0177792	FOXC1/TGFB2	2
479	SC_CRABP1+	GO:0045216	cell-cell junction organization	3/31	208/18903	0.00470405	0.0317974	0.0179666	TGFB2/EPB41L3/EFNB2	3
480	SC_CRABP1+	GO:0071383	cellular response to steroid hormone stimulus	3/31	209/18903	0.0047673	0.0318003	0.0179682	ISL1/SFRP1/PLAT	3
481	SC_CRABP1+	GO:0021885	forebrain cell migration	2/31	63/18903	0.00477648	0.0318003	0.0179682	FOXG1/RELN	2
482	SC_CRABP1+	GO:0001558	regulation of cell growth	4/31	422/18903	0.00478161	0.0318003	0.0179682	SFRP1/TGFB2/TNC/EPB41L3	4
483	SC_CRABP1+	GO:0030199	collagen fibril organization	2/31	64/18903	0.00492554	0.0320679	0.0181194	FOXC1/TGFB2	2
484	SC_CRABP1+	GO:0051893	regulation of focal adhesion assembly	2/31	64/18903	0.00492554	0.0320679	0.0181194	SFRP1/LIMCH1	2
485	SC_CRABP1+	GO:0071384	cellular response to corticosteroid stimulus	2/31	64/18903	0.00492554	0.0320679	0.0181194	ISL1/PLAT	2
486	SC_CRABP1+	GO:0090109	regulation of cell-substrate junction assembly	2/31	64/18903	0.00492554	0.0320679	0.0181194	SFRP1/LIMCH1	2
487	SC_CRABP1+	GO:0008016	regulation of heart contraction	3/31	214/18903	0.00509126	0.0329732	0.018631	ISL1/TGFB2/SHOX2	3
488	SC_CRABP1+	GO:0050808	synapse organization	4/31	432/18903	0.00519341	0.0334596	0.0189058	NRXN1/TNC/RELN/EFNB2	4
489	SC_CRABP1+	GO:0001756	somitogenesis	2/31	66/18903	0.00523006	0.0335212	0.0189406	FOXC1/SFRP1	2
490	SC_CRABP1+	GO:0009952	anterior/posterior pattern specification	3/31	218/18903	0.0053598	0.0340004	0.0192114	FOXC1/HEY1/SFRP1	3
491	SC_CRABP1+	GO:0043523	regulation of neuron apoptotic process	3/31	218/18903	0.0053598	0.0340004	0.0192114	ISL1/TGFB2/UNC5B	3
492	SC_CRABP1+	GO:0048663	neuron fate commitment	2/31	68/18903	0.00554306	0.0349835	0.0197669	ISL1/FOXG1	2
493	SC_CRABP1+	GO:0035418	protein localization to synapse	2/31	69/18903	0.00570272	0.0356276	0.0201308	NRXN1/RELN	2
494	SC_CRABP1+	GO:0150116	regulation of cell-substrate junction organization	2/31	69/18903	0.00570272	0.0356276	0.0201308	SFRP1/LIMCH1	2
495	SC_CRABP1+	GO:0097191	extrinsic apoptotic signaling pathway	3/31	224/18903	0.00577843	0.0359192	0.0202956	SFRP1/TGFB2/UNC5B	3
496	SC_CRABP1+	GO:0010975	regulation of neuron projection development	4/31	446/18903	0.00580923	0.0359301	0.0203017	SFRP1/RELN/SHOX2/EFNB2	4
497	SC_CRABP1+	GO:0030072	peptide hormone secretion	3/31	225/18903	0.00585006	0.0360026	0.0203427	ISL1/SFRP1/CPE	3
498	SC_CRABP1+	GO:0048705	skeletal system morphogenesis	3/31	227/18903	0.00599493	0.0367115	0.0207433	FOXC1/SFRP1/SHOX2	3
499	SC_CRABP1+	GO:0033143	regulation of intracellular steroid hormone receptor signaling pathway	2/31	72/18903	0.00619426	0.0376936	0.0212982	ISL1/SFRP1	2
500	SC_CRABP1+	GO:0002790	peptide secretion	3/31	230/18903	0.00621625	0.0376936	0.0212982	ISL1/SFRP1/CPE	3
501	SC_CRABP1+	GO:0016055	Wnt signaling pathway	4/31	456/18903	0.00627796	0.0377771	0.0213454	ISL1/SFRP1/RSPO2/CPE	4
502	SC_CRABP1+	GO:0050769	positive regulation of neurogenesis	3/31	231/18903	0.0062911	0.0377771	0.0213454	FOXG1/RELN/SHOX2	3
503	SC_CRABP1+	GO:0198738	cell-cell signaling by wnt	4/31	458/18903	0.00637465	0.0380939	0.0215244	ISL1/SFRP1/RSPO2/CPE	4
504	SC_CRABP1+	GO:0003281	ventricular septum development	2/31	74/18903	0.00653236	0.0388487	0.0219508	HEY1/TGFB2	2
505	SC_CRABP1+	GO:0009880	embryonic pattern specification	2/31	76/18903	0.00687871	0.0407128	0.0230041	MEIS2/MEIS3	2
506	SC_CRABP1+	GO:0023061	signal release	4/31	470/18903	0.0069758	0.0410908	0.0232177	ISL1/NRXN1/SFRP1/CPE	4
507	SC_CRABP1+	GO:0051966	regulation of synaptic transmission, glutamatergic	2/31	78/18903	0.00723327	0.0424055	0.0239605	NRXN1/RELN	2
508	SC_CRABP1+	GO:0050673	epithelial cell proliferation	4/31	481/18903	0.00755908	0.0441065	0.0249217	ISL1/SFRP1/TGFB2/EFNB2	4
509	SC_CRABP1+	GO:0045785	positive regulation of cell adhesion	4/31	484/18903	0.0077236	0.0448549	0.0253445	SFRP1/TGFB2/KIF26B/EFNB2	4
510	SC_CRABP1+	GO:0014855	striated muscle cell proliferation	2/31	81/18903	0.00778037	0.0449734	0.0254115	FOXC1/TGFB2	2
511	SC_CRABP1+	GO:0060047	heart contraction	3/31	250/18903	0.0078171	0.0449756	0.0254128	ISL1/TGFB2/SHOX2	3
512	SC_CRABP1+	GO:0031016	pancreas development	2/31	82/18903	0.00796678	0.045206	0.0255429	ISL1/MEIS2	2
513	SC_CRABP1+	GO:0051149	positive regulation of muscle cell differentiation	2/31	82/18903	0.00796678	0.045206	0.0255429	SHOX2/EFNB2	2
514	SC_CRABP1+	GO:2000736	regulation of stem cell differentiation	2/31	82/18903	0.00796678	0.045206	0.0255429	FOXC1/TGFB2	2
515	SC_CRABP1+	GO:0014032	neural crest cell development	2/31	83/18903	0.0081552	0.0456954	0.0258195	ISL1/FOXC1	2
516	SC_CRABP1+	GO:0055013	cardiac muscle cell development	2/31	83/18903	0.0081552	0.0456954	0.0258195	ISL1/SHOX2	2
517	SC_CRABP1+	GO:0015833	peptide transport	3/31	254/18903	0.00816386	0.0456954	0.0258195	ISL1/SFRP1/CPE	3
518	SC_CRABP1+	GO:0016049	cell growth	4/31	493/18903	0.00823138	0.0457743	0.025864	SFRP1/TGFB2/TNC/EPB41L3	4
519	SC_CRABP1+	GO:0051402	neuron apoptotic process	3/31	255/18903	0.00825195	0.0457743	0.025864	ISL1/TGFB2/UNC5B	3
520	SC_CRABP1+	GO:0008589	regulation of smoothened signaling pathway	2/31	84/18903	0.00834562	0.0460872	0.0260409	SFRP1/SHOX2	2
521	SC_CRABP1+	GO:0050708	regulation of protein secretion	3/31	257/18903	0.00842982	0.0463453	0.0261867	ISL1/SFRP1/TGFB2	3
522	SC_CRABP1+	GO:0008306	associative learning	2/31	85/18903	0.00853805	0.0465267	0.0262892	MEIS2/RELN	2
523	SC_CRABP1+	GO:0048041	focal adhesion assembly	2/31	85/18903	0.00853805	0.0465267	0.0262892	SFRP1/LIMCH1	2
524	SC_CRABP1+	GO:0060828	regulation of canonical Wnt signaling pathway	3/31	260/18903	0.00870087	0.0469654	0.0265371	ISL1/SFRP1/RSPO2	3
525	SC_CRABP1+	GO:0033273	response to vitamin	2/31	86/18903	0.00873246	0.0469654	0.0265371	POSTN/SFRP1	2
526	SC_CRABP1+	GO:0061053	somite development	2/31	86/18903	0.00873246	0.0469654	0.0265371	FOXC1/SFRP1	2
527	SC_CRABP1+	GO:0003015	heart process	3/31	261/18903	0.00879236	0.0470829	0.0266034	ISL1/TGFB2/SHOX2	3
528	SC_CRABP1+	GO:1903522	regulation of blood circulation	3/31	263/18903	0.00897703	0.0478646	0.0270451	ISL1/TGFB2/SHOX2	3
529	SC_CRABP1+	GO:0048678	response to axon injury	2/31	89/18903	0.00932757	0.0493086	0.027861	ISL1/TNC	2
530	SC_CRABP1+	GO:0048864	stem cell development	2/31	89/18903	0.00932757	0.0493086	0.027861	ISL1/FOXC1	2
531	SC_TOP2A+	GO:0140014	mitotic nuclear division	52/97	325/18903	1.29964e-66	1.26455e-63	9.41216e-64	MKI67/TPX2/AURKB/UBE2C/CENPE/DLGAP5/KIF15/BIRC5/NDC80/KIF11/TACC3/KIFC1/MAD2L1/SPC25/NUF2/NCAPG/KIF4A/CCNB1/KIF2C/SGO2/BUB1B/KIF23/KIF20B/CENPF/NCAPH/SGO1/CDCA8/CDC20/PTTG1/ANLN/CDCA2/NCAPD2/BUB1/PRC1/TTK/PLK1/NUSAP1/SMC4/RACGAP1/SPAG5/KIF14/AURKA/PSRC1/CDCA5/SPC24/CDC25C/NEK2/KIF18A/KNSTRN/ESCO2/INCENP/KIF18B	52
532	SC_TOP2A+	GO:0007059	chromosome segregation	53/97	382/18903	1.50742e-64	7.3336e-62	5.45844e-62	MKI67/AURKB/TOP2A/UBE2C/CENPE/DLGAP5/BIRC5/NDC80/KIF11/TACC3/KIFC1/MAD2L1/SPC25/NUF2/NCAPG/KIF4A/CCNB1/KIF2C/SGO2/KNL1/BUB1B/KIF23/CENPF/NCAPH/SGO1/CDCA8/CDC20/PTTG1/CDCA2/NCAPD2/HJURP/BUB1/PRC1/TTK/ECT2/PLK1/NUSAP1/SMC4/RACGAP1/SPAG5/KIF14/PSRC1/CDCA5/SPC24/SKA3/NEK2/KIF18A/KNSTRN/FAM83D/ESCO2/SKA1/INCENP/KIF18B	53
533	SC_TOP2A+	GO:0000280	nuclear division	56/97	481/18903	3.23684e-64	1.04981e-61	7.81384e-62	MKI67/TPX2/AURKB/ASPM/TOP2A/UBE2C/CENPE/DLGAP5/KIF15/BIRC5/NDC80/KIF11/TACC3/KIFC1/MAD2L1/SPC25/NUF2/NCAPG/KIF4A/CCNB1/KIF2C/SGO2/BUB1B/KIF23/KIF20B/CCNB2/CENPF/NCAPH/SGO1/CDCA8/CDC20/PTTG1/ANLN/CDCA2/NCAPD2/BUB1/PRC1/TTK/PLK1/NUSAP1/SMC4/RACGAP1/SPAG5/KIF14/AURKA/PSRC1/CDCA5/CKS2/SPC24/CDC25C/NEK2/KIF18A/KNSTRN/ESCO2/INCENP/KIF18B	56
534	SC_TOP2A+	GO:0000070	mitotic sister chromatid segregation	44/97	204/18903	1.09432e-61	2.66194e-59	1.9813e-59	AURKB/UBE2C/CENPE/DLGAP5/BIRC5/NDC80/KIF11/TACC3/KIFC1/MAD2L1/SPC25/NUF2/NCAPG/KIF4A/CCNB1/KIF2C/SGO2/BUB1B/KIF23/CENPF/NCAPH/SGO1/CDCA8/CDC20/PTTG1/NCAPD2/BUB1/PRC1/TTK/PLK1/NUSAP1/SMC4/RACGAP1/SPAG5/KIF14/PSRC1/CDCA5/SPC24/NEK2/KIF18A/KNSTRN/ESCO2/INCENP/KIF18B	44
535	SC_TOP2A+	GO:0000819	sister chromatid segregation	45/97	239/18903	2.84732e-60	5.54088e-58	4.12411e-58	AURKB/TOP2A/UBE2C/CENPE/DLGAP5/BIRC5/NDC80/KIF11/TACC3/KIFC1/MAD2L1/SPC25/NUF2/NCAPG/KIF4A/CCNB1/KIF2C/SGO2/BUB1B/KIF23/CENPF/NCAPH/SGO1/CDCA8/CDC20/PTTG1/NCAPD2/BUB1/PRC1/TTK/PLK1/NUSAP1/SMC4/RACGAP1/SPAG5/KIF14/PSRC1/CDCA5/SPC24/NEK2/KIF18A/KNSTRN/ESCO2/INCENP/KIF18B	45
536	SC_TOP2A+	GO:0098813	nuclear chromosome segregation	48/97	321/18903	1.81131e-59	2.93733e-57	2.18628e-57	AURKB/TOP2A/UBE2C/CENPE/DLGAP5/BIRC5/NDC80/KIF11/TACC3/KIFC1/MAD2L1/SPC25/NUF2/NCAPG/KIF4A/CCNB1/KIF2C/SGO2/KNL1/BUB1B/KIF23/CENPF/NCAPH/SGO1/CDCA8/CDC20/PTTG1/NCAPD2/BUB1/PRC1/TTK/ECT2/PLK1/NUSAP1/SMC4/RACGAP1/SPAG5/KIF14/PSRC1/CDCA5/SPC24/NEK2/KIF18A/KNSTRN/FAM83D/ESCO2/INCENP/KIF18B	48
537	SC_TOP2A+	GO:0051983	regulation of chromosome segregation	27/97	132/18903	1.82091e-36	2.53107e-34	1.88389e-34	MKI67/AURKB/UBE2C/CENPE/DLGAP5/BIRC5/NDC80/TACC3/MAD2L1/SPC25/NUF2/NCAPG/CCNB1/KIF2C/BUB1B/CENPF/NCAPH/CDCA8/CDC20/PTTG1/CDCA2/BUB1/TTK/PLK1/SMC4/SPC24/INCENP	27
538	SC_TOP2A+	GO:1902850	microtubule cytoskeleton organization involved in mitosis	28/97	163/18903	1.56935e-35	1.90872e-33	1.42067e-33	TPX2/AURKB/CENPE/DLGAP5/KIF15/BIRC5/NDC80/KIF11/TACC3/KIFC1/MAD2L1/SPC25/NUF2/KIF4A/CCNB1/KIF23/CDCA8/CDC20/PRC1/TTK/PLK1/NUSAP1/RACGAP1/AURKA/PSRC1/CENPA/NEK2/INCENP	28
539	SC_TOP2A+	GO:0007051	spindle organization	29/97	195/18903	6.89884e-35	7.45842e-33	5.55135e-33	TPX2/AURKB/ASPM/CENPE/DLGAP5/KIF15/BIRC5/NDC80/KIF11/TACC3/KIFC1/SPC25/NUF2/KIF4A/CCNB1/KIF23/CCNB2/CDCA8/CDC20/PRC1/TTK/PLK1/RACGAP1/SPAG5/AURKA/PSRC1/NEK2/KNSTRN/INCENP	29
540	SC_TOP2A+	GO:0044772	mitotic cell cycle phase transition	37/97	473/18903	2.85906e-34	2.78186e-32	2.07056e-32	AURKB/UBE2C/CENPE/CCNA2/DLGAP5/GTSE1/BIRC5/NDC80/TACC3/MAD2L1/SPC25/CDK1/NUF2/RRM2/CCNB1/FOXM1/BUB1B/CCNB2/CENPF/CDKN3/CDCA8/CDC20/ANLN/BUB1/TTK/PLK1/CIT/KIF14/AURKA/CDCA5/CKS2/SPC24/CDC25C/MELK/CKS1B/CCNF/INCENP	37
541	SC_TOP2A+	GO:1905818	regulation of chromosome separation	24/97	111/18903	4.9131e-33	4.34586e-31	3.23465e-31	AURKB/UBE2C/CENPE/DLGAP5/BIRC5/NDC80/TACC3/MAD2L1/SPC25/NUF2/NCAPG/CCNB1/BUB1B/CENPF/NCAPH/CDCA8/CDC20/PTTG1/BUB1/TTK/PLK1/SMC4/SPC24/INCENP	24
542	SC_TOP2A+	GO:0007052	mitotic spindle organization	25/97	133/18903	9.47704e-33	7.6843e-31	5.71948e-31	TPX2/AURKB/CENPE/DLGAP5/KIF15/BIRC5/NDC80/KIF11/TACC3/KIFC1/SPC25/NUF2/KIF4A/CCNB1/KIF23/CDCA8/CDC20/PRC1/TTK/PLK1/RACGAP1/AURKA/PSRC1/NEK2/INCENP	25
543	SC_TOP2A+	GO:0051304	chromosome separation	25/97	135/18903	1.41934e-32	1.06232e-30	7.90691e-31	AURKB/TOP2A/UBE2C/CENPE/DLGAP5/BIRC5/NDC80/TACC3/MAD2L1/SPC25/NUF2/NCAPG/CCNB1/BUB1B/CENPF/NCAPH/CDCA8/CDC20/PTTG1/BUB1/TTK/PLK1/SMC4/SPC24/INCENP	25
544	SC_TOP2A+	GO:0007088	regulation of mitotic nuclear division	24/97	118/18903	2.46532e-32	1.7134e-30	1.27529e-30	MKI67/AURKB/DLGAP5/BIRC5/NDC80/MAD2L1/SPC25/NUF2/CCNB1/BUB1B/KIF20B/CENPF/CDCA8/CDC20/CDCA2/BUB1/TTK/PLK1/NUSAP1/AURKA/SPC24/CDC25C/NEK2/INCENP	24
545	SC_TOP2A+	GO:0008608	attachment of spindle microtubules to kinetochore	18/97	43/18903	6.28773e-31	4.07864e-29	3.03576e-29	AURKB/CENPE/BIRC5/NDC80/SPC25/NUF2/CCNB1/KIF2C/KNL1/SGO1/CDCA8/ECT2/RACGAP1/SPAG5/SPC24/NEK2/KNSTRN/INCENP	18
546	SC_TOP2A+	GO:0051783	regulation of nuclear division	24/97	145/18903	5.14363e-30	3.12797e-28	2.32817e-28	MKI67/AURKB/DLGAP5/BIRC5/NDC80/MAD2L1/SPC25/NUF2/CCNB1/BUB1B/KIF20B/CENPF/CDCA8/CDC20/CDCA2/BUB1/TTK/PLK1/NUSAP1/AURKA/SPC24/CDC25C/NEK2/INCENP	24
547	SC_TOP2A+	GO:0033044	regulation of chromosome organization	28/97	252/18903	5.60313e-30	3.20697e-28	2.38697e-28	AURKB/TOP2A/UBE2C/CENPE/DLGAP5/BIRC5/NDC80/TACC3/MAD2L1/SPC25/NUF2/NCAPG/CCNB1/BUB1B/CENPF/NCAPH/CDCA8/CDC20/PTTG1/NCAPD2/BUB1/TTK/PLK1/SMC4/CDCA5/SPC24/NEK2/INCENP	28
548	SC_TOP2A+	GO:0010965	regulation of mitotic sister chromatid separation	21/97	98/18903	7.59573e-29	4.10591e-27	3.05606e-27	AURKB/UBE2C/CENPE/DLGAP5/BIRC5/NDC80/TACC3/MAD2L1/SPC25/NUF2/CCNB1/BUB1B/CENPF/CDCA8/CDC20/PTTG1/BUB1/TTK/PLK1/SPC24/INCENP	21
549	SC_TOP2A+	GO:0051306	mitotic sister chromatid separation	21/97	101/18903	1.52294e-28	7.79905e-27	5.80488e-27	AURKB/UBE2C/CENPE/DLGAP5/BIRC5/NDC80/TACC3/MAD2L1/SPC25/NUF2/CCNB1/BUB1B/CENPF/CDCA8/CDC20/PTTG1/BUB1/TTK/PLK1/SPC24/INCENP	21
550	SC_TOP2A+	GO:0045787	positive regulation of cell cycle	30/97	362/18903	2.72927e-28	1.32779e-26	9.88281e-27	AURKB/UBE2C/DLGAP5/BIRC5/NDC80/MAD2L1/CDK1/NCAPG/PBK/RRM2/CCNB1/KIF23/KIF20B/NCAPH/CDCA8/ECT2/CIT/NUSAP1/SMC4/RACGAP1/SPAG5/KIF14/AURKA/PSRC1/CDCA5/CKS2/CDC25C/CKS1B/FAM83D/INCENP	30
551	SC_TOP2A+	GO:0090068	positive regulation of cell cycle process	27/97	260/18903	4.38532e-28	2.03187e-26	1.51233e-26	AURKB/UBE2C/DLGAP5/BIRC5/NDC80/MAD2L1/CDK1/NCAPG/PBK/RRM2/CCNB1/KIF23/KIF20B/NCAPH/CDCA8/ECT2/CIT/NUSAP1/SMC4/RACGAP1/SPAG5/KIF14/AURKA/CDCA5/CDC25C/FAM83D/INCENP	27
552	SC_TOP2A+	GO:0033045	regulation of sister chromatid segregation	21/97	107/18903	5.71995e-28	2.52978e-26	1.88293e-26	AURKB/UBE2C/CENPE/DLGAP5/BIRC5/NDC80/TACC3/MAD2L1/SPC25/NUF2/CCNB1/BUB1B/CENPF/CDCA8/CDC20/PTTG1/BUB1/TTK/PLK1/SPC24/INCENP	21
553	SC_TOP2A+	GO:0007091	metaphase/anaphase transition of mitotic cell cycle	20/97	95/18903	2.52002e-27	1.06608e-25	7.93488e-26	AURKB/UBE2C/CENPE/DLGAP5/BIRC5/NDC80/TACC3/MAD2L1/SPC25/NUF2/CCNB1/BUB1B/CENPF/CDCA8/CDC20/BUB1/TTK/PLK1/SPC24/INCENP	20
554	SC_TOP2A+	GO:0033046	negative regulation of sister chromatid segregation	17/97	51/18903	3.47297e-27	1.29969e-25	9.6737e-26	AURKB/BIRC5/NDC80/MAD2L1/SPC25/NUF2/CCNB1/BUB1B/CENPF/CDCA8/CDC20/PTTG1/BUB1/TTK/PLK1/SPC24/INCENP	17
555	SC_TOP2A+	GO:0033048	negative regulation of mitotic sister chromatid segregation	17/97	51/18903	3.47297e-27	1.29969e-25	9.6737e-26	AURKB/BIRC5/NDC80/MAD2L1/SPC25/NUF2/CCNB1/BUB1B/CENPF/CDCA8/CDC20/PTTG1/BUB1/TTK/PLK1/SPC24/INCENP	17
556	SC_TOP2A+	GO:2000816	negative regulation of mitotic sister chromatid separation	17/97	51/18903	3.47297e-27	1.29969e-25	9.6737e-26	AURKB/BIRC5/NDC80/MAD2L1/SPC25/NUF2/CCNB1/BUB1B/CENPF/CDCA8/CDC20/PTTG1/BUB1/TTK/PLK1/SPC24/INCENP	17
557	SC_TOP2A+	GO:0044784	metaphase/anaphase transition of cell cycle	20/97	98/18903	4.97953e-27	1.79447e-25	1.33564e-25	AURKB/UBE2C/CENPE/DLGAP5/BIRC5/NDC80/TACC3/MAD2L1/SPC25/NUF2/CCNB1/BUB1B/CENPF/CDCA8/CDC20/BUB1/TTK/PLK1/SPC24/INCENP	20
558	SC_TOP2A+	GO:0051985	negative regulation of chromosome segregation	17/97	53/18903	7.5357e-27	2.52836e-25	1.88187e-25	AURKB/BIRC5/NDC80/MAD2L1/SPC25/NUF2/CCNB1/BUB1B/CENPF/CDCA8/CDC20/PTTG1/BUB1/TTK/PLK1/SPC24/INCENP	17
559	SC_TOP2A+	GO:1905819	negative regulation of chromosome separation	17/97	53/18903	7.5357e-27	2.52836e-25	1.88187e-25	AURKB/BIRC5/NDC80/MAD2L1/SPC25/NUF2/CCNB1/BUB1B/CENPF/CDCA8/CDC20/PTTG1/BUB1/TTK/PLK1/SPC24/INCENP	17
560	SC_TOP2A+	GO:0033047	regulation of mitotic sister chromatid segregation	17/97	56/18903	2.25833e-26	7.32453e-25	5.45169e-25	AURKB/BIRC5/NDC80/MAD2L1/SPC25/NUF2/CCNB1/BUB1B/CENPF/CDCA8/CDC20/PTTG1/BUB1/TTK/PLK1/SPC24/INCENP	17
561	SC_TOP2A+	GO:0007094	mitotic spindle assembly checkpoint signaling	16/97	46/18903	5.51775e-26	1.6269e-24	1.21091e-24	AURKB/BIRC5/NDC80/MAD2L1/SPC25/NUF2/CCNB1/BUB1B/CENPF/CDCA8/CDC20/BUB1/TTK/PLK1/SPC24/INCENP	16
562	SC_TOP2A+	GO:0071173	spindle assembly checkpoint signaling	16/97	46/18903	5.51775e-26	1.6269e-24	1.21091e-24	AURKB/BIRC5/NDC80/MAD2L1/SPC25/NUF2/CCNB1/BUB1B/CENPF/CDCA8/CDC20/BUB1/TTK/PLK1/SPC24/INCENP	16
563	SC_TOP2A+	GO:0071174	mitotic spindle checkpoint signaling	16/97	46/18903	5.51775e-26	1.6269e-24	1.21091e-24	AURKB/BIRC5/NDC80/MAD2L1/SPC25/NUF2/CCNB1/BUB1B/CENPF/CDCA8/CDC20/BUB1/TTK/PLK1/SPC24/INCENP	16
564	SC_TOP2A+	GO:0030071	regulation of mitotic metaphase/anaphase transition	19/97	92/18903	8.19406e-26	2.31625e-24	1.724e-24	AURKB/UBE2C/CENPE/DLGAP5/BIRC5/NDC80/MAD2L1/SPC25/NUF2/CCNB1/BUB1B/CENPF/CDCA8/CDC20/BUB1/TTK/PLK1/SPC24/INCENP	19
565	SC_TOP2A+	GO:0031577	spindle checkpoint signaling	16/97	47/18903	8.33182e-26	2.31625e-24	1.724e-24	AURKB/BIRC5/NDC80/MAD2L1/SPC25/NUF2/CCNB1/BUB1B/CENPF/CDCA8/CDC20/BUB1/TTK/PLK1/SPC24/INCENP	16
566	SC_TOP2A+	GO:0045841	negative regulation of mitotic metaphase/anaphase transition	16/97	48/18903	1.24472e-25	3.36421e-24	2.504e-24	AURKB/BIRC5/NDC80/MAD2L1/SPC25/NUF2/CCNB1/BUB1B/CENPF/CDCA8/CDC20/BUB1/TTK/PLK1/SPC24/INCENP	16
567	SC_TOP2A+	GO:1902099	regulation of metaphase/anaphase transition of cell cycle	19/97	95/18903	1.59437e-25	4.19276e-24	3.1207e-24	AURKB/UBE2C/CENPE/DLGAP5/BIRC5/NDC80/MAD2L1/SPC25/NUF2/CCNB1/BUB1B/CENPF/CDCA8/CDC20/BUB1/TTK/PLK1/SPC24/INCENP	19
568	SC_TOP2A+	GO:1901987	regulation of cell cycle phase transition	30/97	453/18903	2.1355e-25	5.46801e-24	4.06988e-24	AURKB/UBE2C/CENPE/DLGAP5/GTSE1/BIRC5/NDC80/MAD2L1/SPC25/CDK1/NUF2/PBK/RRM2/CCNB1/H2AX/BUB1B/CENPF/CDCA8/CDC20/ANLN/BUB1/TTK/PLK1/KIF14/AURKA/CDCA5/SPC24/CDC25C/FAM83D/INCENP	30
569	SC_TOP2A+	GO:1902100	negative regulation of metaphase/anaphase transition of cell cycle	16/97	50/18903	2.69606e-25	6.72631e-24	5.00644e-24	AURKB/BIRC5/NDC80/MAD2L1/SPC25/NUF2/CCNB1/BUB1B/CENPF/CDCA8/CDC20/BUB1/TTK/PLK1/SPC24/INCENP	16
570	SC_TOP2A+	GO:0051225	spindle assembly	20/97	128/18903	1.54881e-24	3.76749e-23	2.80417e-23	TPX2/AURKB/ASPM/KIF15/BIRC5/NDC80/KIF11/KIFC1/KIF4A/KIF23/CCNB2/CDCA8/CDC20/PRC1/PLK1/RACGAP1/SPAG5/AURKA/NEK2/INCENP	20
571	SC_TOP2A+	GO:1901990	regulation of mitotic cell cycle phase transition	27/97	354/18903	1.8974e-24	4.50285e-23	3.3515e-23	AURKB/UBE2C/CENPE/DLGAP5/GTSE1/BIRC5/NDC80/MAD2L1/SPC25/CDK1/NUF2/RRM2/CCNB1/BUB1B/CENPF/CDCA8/CDC20/ANLN/BUB1/TTK/PLK1/KIF14/AURKA/CDCA5/SPC24/CDC25C/INCENP	27
572	SC_TOP2A+	GO:0045839	negative regulation of mitotic nuclear division	16/97	56/18903	2.22582e-24	5.08551e-23	3.78518e-23	AURKB/BIRC5/NDC80/MAD2L1/SPC25/NUF2/CCNB1/BUB1B/CENPF/CDCA8/CDC20/BUB1/TTK/PLK1/SPC24/INCENP	16
573	SC_TOP2A+	GO:0051310	metaphase plate congression	17/97	71/18903	2.24745e-24	5.08551e-23	3.78518e-23	AURKB/CENPE/BIRC5/NDC80/KIFC1/NUF2/CCNB1/KIF2C/CENPF/CDCA8/SPAG5/KIF14/PSRC1/CDCA5/KIF18A/FAM83D/INCENP	17
574	SC_TOP2A+	GO:0050000	chromosome localization	18/97	89/18903	2.60943e-24	5.77039e-23	4.29494e-23	AURKB/CENPE/DLGAP5/BIRC5/NDC80/KIFC1/NUF2/CCNB1/KIF2C/CENPF/CDCA8/SPAG5/KIF14/PSRC1/CDCA5/KIF18A/FAM83D/INCENP	18
575	SC_TOP2A+	GO:2001251	negative regulation of chromosome organization	18/97	97/18903	1.40018e-23	3.0275e-22	2.25339e-22	AURKB/TOP2A/BIRC5/NDC80/MAD2L1/SPC25/NUF2/CCNB1/BUB1B/CENPF/CDCA8/CDC20/PTTG1/BUB1/TTK/PLK1/SPC24/INCENP	18
576	SC_TOP2A+	GO:0051784	negative regulation of nuclear division	16/97	63/18903	1.90336e-23	4.02601e-22	2.99659e-22	AURKB/BIRC5/NDC80/MAD2L1/SPC25/NUF2/CCNB1/BUB1B/CENPF/CDCA8/CDC20/BUB1/TTK/PLK1/SPC24/INCENP	16
577	SC_TOP2A+	GO:0051303	establishment of chromosome localization	17/97	82/18903	3.36394e-23	6.96408e-22	5.18341e-22	AURKB/CENPE/BIRC5/NDC80/KIFC1/NUF2/CCNB1/KIF2C/CENPF/CDCA8/SPAG5/KIF14/PSRC1/CDCA5/KIF18A/FAM83D/INCENP	17
578	SC_TOP2A+	GO:0007093	mitotic cell cycle checkpoint signaling	19/97	141/18903	4.66494e-22	9.45622e-21	7.03833e-21	AURKB/GTSE1/BIRC5/NDC80/MAD2L1/SPC25/CDK1/NUF2/PBK/CCNB1/BUB1B/CENPF/CDCA8/CDC20/BUB1/TTK/PLK1/SPC24/INCENP	19
579	SC_TOP2A+	GO:1903046	meiotic cell cycle process	21/97	212/18903	1.92629e-21	3.82507e-20	2.84702e-20	ASPM/TOP2A/NDC80/NUF2/SGO2/BUB1B/CCNB2/NCAPH/SGO1/CDC20/PTTG1/NCAPD2/BUB1/TTK/PLK1/SMC4/AURKA/CKS2/CDC25C/KIF18A/INCENP	21
580	SC_TOP2A+	GO:0051321	meiotic cell cycle	23/97	285/18903	2.14463e-21	4.17345e-20	3.10632e-20	ASPM/TOP2A/NDC80/NUF2/H2AX/SGO2/BUB1B/CCNB2/NCAPH/SGO1/CDC20/PTTG1/NCAPD2/BUB1/TTK/PLK1/SMC4/AURKA/CKS2/CDC25C/NEK2/KIF18A/INCENP	23
581	SC_TOP2A+	GO:0000075	cell cycle checkpoint signaling	20/97	186/18903	3.61094e-21	6.8891e-20	5.1276e-20	AURKB/GTSE1/BIRC5/NDC80/MAD2L1/SPC25/CDK1/NUF2/PBK/CCNB1/H2AX/BUB1B/CENPF/CDCA8/CDC20/BUB1/TTK/PLK1/SPC24/INCENP	20
582	SC_TOP2A+	GO:0000281	mitotic cytokinesis	16/97	85/18903	3.73873e-21	6.99573e-20	5.20697e-20	AURKB/BIRC5/KIF4A/KIF23/KIF20B/CDCA8/CKAP2/KIF20A/ANLN/ECT2/PLK1/CIT/NUSAP1/RACGAP1/CENPA/INCENP	16
583	SC_TOP2A+	GO:0140694	non-membrane-bounded organelle assembly	25/97	386/18903	6.88855e-21	1.26463e-19	9.41276e-20	TPX2/AURKB/ASPM/CENPE/DLGAP5/KIF15/BIRC5/NDC80/KIF11/KIFC1/KIF4A/KIF23/CCNB2/CENPF/CDCA8/CDC20/ANLN/PRC1/PLK1/RACGAP1/SPAG5/AURKA/CENPA/NEK2/INCENP	25
584	SC_TOP2A+	GO:0090307	mitotic spindle assembly	15/97	74/18903	2.07487e-20	3.73862e-19	2.78268e-19	TPX2/AURKB/KIF15/BIRC5/KIF11/KIFC1/KIF4A/KIF23/CDCA8/CDC20/PRC1/PLK1/RACGAP1/NEK2/INCENP	15
585	SC_TOP2A+	GO:0007080	mitotic metaphase plate congression	14/97	57/18903	2.12369e-20	3.75701e-19	2.79637e-19	AURKB/CENPE/BIRC5/NDC80/KIFC1/NUF2/CCNB1/KIF2C/CDCA8/KIF14/PSRC1/CDCA5/KIF18A/INCENP	14
586	SC_TOP2A+	GO:0010948	negative regulation of cell cycle process	23/97	318/18903	2.5898e-20	4.49977e-19	3.34921e-19	AURKB/GTSE1/BIRC5/NDC80/MAD2L1/SPC25/CDK1/NUF2/PBK/CCNB1/H2AX/BUB1B/CENPF/CDCA8/CDC20/PTTG1/BUB1/TTK/PLK1/SPC24/NEK2/CCNF/INCENP	23
587	SC_TOP2A+	GO:0000910	cytokinesis	19/97	187/18903	1.14847e-19	1.96046e-18	1.45919e-18	AURKB/BIRC5/KIF4A/KIF23/KIF20B/CDCA8/CKAP2/KIF20A/ANLN/PRC1/ECT2/PLK1/CIT/NUSAP1/RACGAP1/KIF14/AURKA/CENPA/INCENP	19
588	SC_TOP2A+	GO:0030261	chromosome condensation	13/97	49/18903	1.67578e-19	2.81127e-18	2.09245e-18	TOP2A/CDK1/NCAPG/H1-5/NCAPH/NCAPD2/PLK1/H1-1/NUSAP1/SMC4/CDCA5/H1-2/H1-3	13
589	SC_TOP2A+	GO:0140013	meiotic nuclear division	19/97	194/18903	2.32626e-19	3.83636e-18	2.85543e-18	ASPM/TOP2A/NDC80/NUF2/SGO2/BUB1B/CCNB2/NCAPH/SGO1/CDC20/PTTG1/BUB1/TTK/PLK1/SMC4/AURKA/CKS2/KIF18A/INCENP	19
590	SC_TOP2A+	GO:0051988	regulation of attachment of spindle microtubules to kinetochore	10/97	18/18903	3.323e-19	5.3888e-18	4.01092e-18	AURKB/BIRC5/CCNB1/CDCA8/ECT2/RACGAP1/SPAG5/NEK2/KNSTRN/INCENP	10
591	SC_TOP2A+	GO:0061640	cytoskeleton-dependent cytokinesis	16/97	113/18903	4.70213e-19	7.50028e-18	5.58251e-18	AURKB/BIRC5/KIF4A/KIF23/KIF20B/CDCA8/CKAP2/KIF20A/ANLN/ECT2/PLK1/CIT/NUSAP1/RACGAP1/CENPA/INCENP	16
592	SC_TOP2A+	GO:0051231	spindle elongation	9/97	14/18903	3.30546e-18	5.18744e-17	3.86105e-17	AURKB/BIRC5/KIF11/KIF4A/KIF23/CDCA8/PRC1/RACGAP1/INCENP	9
593	SC_TOP2A+	GO:0045786	negative regulation of cell cycle	23/97	405/18903	5.78204e-18	8.93004e-17	6.64669e-17	AURKB/GTSE1/BIRC5/NDC80/MAD2L1/SPC25/CDK1/NUF2/PBK/CCNB1/H2AX/BUB1B/CENPF/CDCA8/CDC20/PTTG1/BUB1/TTK/PLK1/SPC24/NEK2/CCNF/INCENP	23
594	SC_TOP2A+	GO:1901991	negative regulation of mitotic cell cycle phase transition	18/97	194/18903	5.93877e-18	9.02878e-17	6.72018e-17	AURKB/GTSE1/BIRC5/NDC80/MAD2L1/SPC25/CDK1/NUF2/CCNB1/BUB1B/CENPF/CDCA8/CDC20/BUB1/TTK/PLK1/SPC24/INCENP	18
595	SC_TOP2A+	GO:1901988	negative regulation of cell cycle phase transition	20/97	272/18903	7.26541e-18	1.08758e-16	8.0949e-17	AURKB/GTSE1/BIRC5/NDC80/MAD2L1/SPC25/CDK1/NUF2/PBK/CCNB1/H2AX/BUB1B/CENPF/CDCA8/CDC20/BUB1/TTK/PLK1/SPC24/INCENP	20
596	SC_TOP2A+	GO:0045930	negative regulation of mitotic cell cycle	19/97	246/18903	2.10145e-17	3.09804e-16	2.30589e-16	AURKB/GTSE1/BIRC5/NDC80/MAD2L1/SPC25/CDK1/NUF2/PBK/CCNB1/BUB1B/CENPF/CDCA8/CDC20/BUB1/TTK/PLK1/SPC24/INCENP	19
597	SC_TOP2A+	GO:0032465	regulation of cytokinesis	14/97	95/18903	4.82426e-17	7.00598e-16	5.2146e-16	AURKB/BIRC5/KIF23/KIF20B/CDCA8/KIF20A/PRC1/ECT2/PLK1/CIT/RACGAP1/KIF14/AURKA/INCENP	14
598	SC_TOP2A+	GO:0051256	mitotic spindle midzone assembly	8/97	11/18903	5.83263e-17	8.3458e-16	6.21184e-16	AURKB/BIRC5/KIF4A/KIF23/CDCA8/PRC1/RACGAP1/INCENP	8
599	SC_TOP2A+	GO:0010639	negative regulation of organelle organization	21/97	366/18903	1.56738e-16	2.21023e-15	1.64509e-15	TPX2/AURKB/TOP2A/BIRC5/NDC80/MAD2L1/SPC25/NUF2/CCNB1/BUB1B/CENPF/CDCA8/CKAP2/CDC20/PTTG1/BUB1/TTK/PLK1/SPC24/CCNF/INCENP	21
600	SC_TOP2A+	GO:0000022	mitotic spindle elongation	8/97	12/18903	1.74246e-16	2.42202e-15	1.80273e-15	AURKB/BIRC5/KIF4A/KIF23/CDCA8/PRC1/RACGAP1/INCENP	8
601	SC_TOP2A+	GO:0051255	spindle midzone assembly	8/97	14/18903	1.04826e-15	1.43656e-14	1.06924e-14	AURKB/BIRC5/KIF4A/KIF23/CDCA8/PRC1/RACGAP1/INCENP	8
602	SC_TOP2A+	GO:0051302	regulation of cell division	16/97	190/18903	2.23349e-15	3.01831e-14	2.24655e-14	AURKB/ASPM/BIRC5/KIF23/KIF20B/CDCA8/KIF20A/PRC1/ECT2/PLK1/CIT/RACGAP1/KIF14/AURKA/INCENP/KIF18B	16
603	SC_TOP2A+	GO:0051656	establishment of organelle localization	21/97	437/18903	5.4136e-15	7.21565e-14	5.37066e-14	AURKB/CENPE/BIRC5/NDC80/KIFC1/MAD2L1/NUF2/CCNB1/KIF2C/CENPF/CDCA8/PLK1/NUSAP1/SPAG5/KIF14/PSRC1/CDCA5/CENPA/KIF18A/FAM83D/INCENP	21
604	SC_TOP2A+	GO:0032467	positive regulation of cytokinesis	10/97	46/18903	2.75243e-14	3.61908e-13	2.69371e-13	AURKB/BIRC5/KIF23/KIF20B/CDCA8/ECT2/CIT/RACGAP1/KIF14/INCENP	10
605	SC_TOP2A+	GO:0044839	cell cycle G2/M phase transition	14/97	157/18903	6.38024e-14	8.2773e-13	6.16085e-13	AURKB/CCNA2/NDC80/CDK1/CCNB1/FOXM1/CCNB2/CENPF/PLK1/CIT/KIF14/AURKA/CDC25C/MELK	14
606	SC_TOP2A+	GO:0051315	attachment of mitotic spindle microtubules to kinetochore	8/97	21/18903	6.89767e-14	8.83083e-13	6.57285e-13	AURKB/CENPE/BIRC5/NDC80/NUF2/KIF2C/CDCA8/INCENP	8
607	SC_TOP2A+	GO:0051984	positive regulation of chromosome segregation	8/97	25/18903	3.60519e-13	4.55565e-12	3.3908e-12	AURKB/BIRC5/NCAPG/CCNB1/NCAPH/CDCA8/SMC4/INCENP	8
608	SC_TOP2A+	GO:1905820	positive regulation of chromosome separation	8/97	27/18903	7.33829e-13	9.15405e-12	6.81342e-12	AURKB/DLGAP5/BIRC5/NCAPG/NCAPH/CDCA8/SMC4/INCENP	8
609	SC_TOP2A+	GO:0007076	mitotic chromosome condensation	7/97	19/18903	3.60196e-12	4.38088e-11	3.26072e-11	NCAPG/NCAPH/NCAPD2/PLK1/NUSAP1/SMC4/CDCA5	7
610	SC_TOP2A+	GO:1901978	positive regulation of cell cycle checkpoint	7/97	19/18903	3.60196e-12	4.38088e-11	3.26072e-11	AURKB/BIRC5/NDC80/MAD2L1/PBK/CDCA8/INCENP	7
611	SC_TOP2A+	GO:0045132	meiotic chromosome segregation	11/97	101/18903	3.94384e-12	4.73747e-11	3.52613e-11	TOP2A/NUF2/SGO2/BUB1B/NCAPH/SGO1/PTTG1/BUB1/TTK/PLK1/SMC4	11
612	SC_TOP2A+	GO:0090231	regulation of spindle checkpoint	7/97	21/18903	8.24309e-12	9.53736e-11	7.09872e-11	AURKB/BIRC5/NDC80/MAD2L1/CCNB1/CDCA8/INCENP	7
613	SC_TOP2A+	GO:0090266	regulation of mitotic cell cycle spindle assembly checkpoint	7/97	21/18903	8.24309e-12	9.53736e-11	7.09872e-11	AURKB/BIRC5/NDC80/MAD2L1/CCNB1/CDCA8/INCENP	7
614	SC_TOP2A+	GO:1903504	regulation of mitotic spindle checkpoint	7/97	21/18903	8.24309e-12	9.53736e-11	7.09872e-11	AURKB/BIRC5/NDC80/MAD2L1/CCNB1/CDCA8/INCENP	7
615	SC_TOP2A+	GO:0000086	G2/M transition of mitotic cell cycle	12/97	142/18903	8.33171e-12	9.53736e-11	7.09872e-11	AURKB/CCNA2/CDK1/CCNB1/FOXM1/CENPF/PLK1/CIT/KIF14/AURKA/CDC25C/MELK	12
616	SC_TOP2A+	GO:0090232	positive regulation of spindle checkpoint	6/97	12/18903	1.40676e-11	1.57331e-10	1.17102e-10	AURKB/BIRC5/NDC80/MAD2L1/CDCA8/INCENP	6
617	SC_TOP2A+	GO:0090267	positive regulation of mitotic cell cycle spindle assembly checkpoint	6/97	12/18903	1.40676e-11	1.57331e-10	1.17102e-10	AURKB/BIRC5/NDC80/MAD2L1/CDCA8/INCENP	6
618	SC_TOP2A+	GO:0034502	protein localization to chromosome	11/97	115/18903	1.66496e-11	1.84092e-10	1.37021e-10	AURKB/NDC80/CDK1/KNL1/BUB1B/H1-5/TTK/PLK1/CDCA5/CENPA/ESCO2	11
619	SC_TOP2A+	GO:0051383	kinetochore organization	7/97	23/18903	1.72347e-11	1.88419e-10	1.40242e-10	CENPE/DLGAP5/NDC80/NUF2/CENPF/SMC4/CENPA	7
620	SC_TOP2A+	GO:0051781	positive regulation of cell division	10/97	93/18903	4.4785e-11	4.84176e-10	3.60376e-10	AURKB/BIRC5/KIF23/KIF20B/CDCA8/ECT2/CIT/RACGAP1/KIF14/INCENP	10
621	SC_TOP2A+	GO:1901976	regulation of cell cycle checkpoint	8/97	48/18903	1.14212e-10	1.22119e-09	9.08939e-10	AURKB/BIRC5/NDC80/MAD2L1/PBK/CCNB1/CDCA8/INCENP	8
622	SC_TOP2A+	GO:0007143	female meiotic nuclear division	7/97	33/18903	2.88048e-10	3.04642e-09	2.26747e-09	TOP2A/NDC80/CCNB2/NCAPH/TTK/PLK1/AURKA	7
623	SC_TOP2A+	GO:0000079	regulation of cyclin-dependent protein serine/threonine kinase activity	10/97	117/18903	4.47016e-10	4.67684e-09	3.481e-09	CCNA2/CCNB1/CCNB2/CDKN3/PLK1/PSRC1/CKS2/CDC25C/CKS1B/CCNF	10
624	SC_TOP2A+	GO:1904029	regulation of cyclin-dependent protein kinase activity	10/97	120/18903	5.74404e-10	5.94569e-09	4.42542e-09	CCNA2/CCNB1/CCNB2/CDKN3/PLK1/PSRC1/CKS2/CDC25C/CKS1B/CCNF	10
625	SC_TOP2A+	GO:1902412	regulation of mitotic cytokinesis	5/97	10/18903	7.9164e-10	8.10806e-09	6.03489e-09	AURKB/BIRC5/KIF20B/CDCA8/INCENP	5
626	SC_TOP2A+	GO:0007062	sister chromatid cohesion	8/97	63/18903	1.10073e-09	1.11563e-08	8.30372e-09	SGO2/BUB1B/SGO1/CDC20/BUB1/PLK1/CDCA5/ESCO2	8
627	SC_TOP2A+	GO:0051987	positive regulation of attachment of spindle microtubules to kinetochore	5/97	11/18903	1.44546e-09	1.44993e-08	1.07919e-08	AURKB/BIRC5/CCNB1/CDCA8/INCENP	5
628	SC_TOP2A+	GO:0071459	protein localization to chromosome, centromeric region	7/97	43/18903	2.08393e-09	2.06905e-08	1.54001e-08	AURKB/NDC80/CDK1/KNL1/BUB1B/TTK/CENPA	7
629	SC_TOP2A+	GO:0061982	meiosis I cell cycle process	10/97	137/18903	2.11282e-09	2.07654e-08	1.54558e-08	TOP2A/NDC80/SGO2/CCNB2/SGO1/PTTG1/PLK1/AURKA/CKS2/CDC25C	10
630	SC_TOP2A+	GO:0090235	regulation of metaphase plate congression	5/97	13/18903	3.99404e-09	3.87723e-08	2.88585e-08	AURKB/BIRC5/CDCA8/SPAG5/INCENP	5
631	SC_TOP2A+	GO:0065004	protein-DNA complex assembly	12/97	242/18903	4.02466e-09	3.87723e-08	2.88585e-08	CENPE/DLGAP5/H2AX/H1-5/CENPF/HJURP/H1-1/H3C2/H1-2/CENPA/H1-3/HMGB2	12
632	SC_TOP2A+	GO:0032886	regulation of microtubule-based process	12/97	252/18903	6.34501e-09	6.05264e-08	4.50502e-08	TPX2/KIF15/TACC3/CKAP2/PLK1/SPAG5/AURKA/PSRC1/SKA3/KIF18A/SKA1/CCNF	12
633	SC_TOP2A+	GO:0070507	regulation of microtubule cytoskeleton organization	10/97	155/18903	7.00573e-09	6.61803e-08	4.92584e-08	TPX2/KIF15/TACC3/CKAP2/PLK1/SPAG5/PSRC1/SKA3/KIF18A/SKA1	10
634	SC_TOP2A+	GO:0071824	protein-DNA complex subunit organization	12/97	277/18903	1.82186e-08	1.70449e-07	1.26866e-07	CENPE/DLGAP5/H2AX/H1-5/CENPF/HJURP/H1-1/H3C2/H1-2/CENPA/H1-3/HMGB2	12
635	SC_TOP2A+	GO:0051653	spindle localization	7/97	59/18903	2.06374e-08	1.9124e-07	1.42341e-07	ASPM/NDC80/MAD2L1/PLK1/NUSAP1/SPAG5/CENPA	7
636	SC_TOP2A+	GO:0007127	meiosis I	9/97	131/18903	2.38743e-08	2.19148e-07	1.63113e-07	TOP2A/NDC80/SGO2/CCNB2/SGO1/PTTG1/PLK1/AURKA/CKS2	9
637	SC_TOP2A+	GO:0034501	protein localization to kinetochore	5/97	18/18903	2.6055e-08	2.32583e-07	1.73113e-07	AURKB/NDC80/CDK1/KNL1/TTK	5
638	SC_TOP2A+	GO:1901970	positive regulation of mitotic sister chromatid separation	5/97	18/18903	2.6055e-08	2.32583e-07	1.73113e-07	AURKB/DLGAP5/BIRC5/CDCA8/INCENP	5
639	SC_TOP2A+	GO:1903083	protein localization to condensed chromosome	5/97	18/18903	2.6055e-08	2.32583e-07	1.73113e-07	AURKB/NDC80/CDK1/KNL1/TTK	5
640	SC_TOP2A+	GO:0010389	regulation of G2/M transition of mitotic cell cycle	8/97	99/18903	4.18392e-08	3.70087e-07	2.75458e-07	AURKB/CDK1/CCNB1/CENPF/PLK1/KIF14/AURKA/CDC25C	8
641	SC_TOP2A+	GO:0032506	cytokinetic process	6/97	40/18903	5.20523e-08	4.56278e-07	3.39611e-07	AURKB/KIF20B/KIF20A/ANLN/ECT2/RACGAP1	6
642	SC_TOP2A+	GO:1902749	regulation of cell cycle G2/M phase transition	8/97	110/18903	9.56135e-08	8.30643e-07	6.18253e-07	AURKB/CDK1/CCNB1/CENPF/PLK1/KIF14/AURKA/CDC25C	8
643	SC_TOP2A+	GO:0070192	chromosome organization involved in meiotic cell cycle	7/97	76/18903	1.23198e-07	1.06081e-06	7.89568e-07	SGO2/BUB1B/NCAPH/SGO1/NCAPD2/BUB1/SMC4	7
644	SC_TOP2A+	GO:0090224	regulation of spindle organization	6/97	47/18903	1.41463e-07	1.2074e-06	8.98676e-07	TPX2/KIF15/TACC3/PLK1/SPAG5/PSRC1	6
645	SC_TOP2A+	GO:0007018	microtubule-based movement	13/97	415/18903	2.00128e-07	1.69326e-06	1.2603e-06	CENPE/DLGAP5/KIF15/KIF11/KIFC1/KIF4A/KIF2C/KIF23/KIF20B/KIF20A/KIF14/KIF18A/KIF18B	13
646	SC_TOP2A+	GO:0044771	meiotic cell cycle phase transition	4/97	11/18903	2.0914e-07	1.73925e-06	1.29454e-06	NDC80/CCNB2/TTK/CDC25C	4
647	SC_TOP2A+	GO:0060623	regulation of chromosome condensation	4/97	11/18903	2.0914e-07	1.73925e-06	1.29454e-06	NCAPG/NCAPH/NCAPD2/SMC4	4
648	SC_TOP2A+	GO:1901989	positive regulation of cell cycle phase transition	8/97	122/18903	2.13686e-07	1.762e-06	1.31147e-06	UBE2C/DLGAP5/CDK1/RRM2/CCNB1/CDCA5/CDC25C/FAM83D	8
649	SC_TOP2A+	GO:0031109	microtubule polymerization or depolymerization	8/97	124/18903	2.42273e-07	1.98094e-06	1.47443e-06	TPX2/KIF2C/CKAP2/PSRC1/SKA3/KIF18A/SKA1/KIF18B	8
650	SC_TOP2A+	GO:0070601	centromeric sister chromatid cohesion	4/97	12/18903	3.12475e-07	2.53365e-06	1.88582e-06	SGO2/BUB1B/SGO1/BUB1	4
651	SC_TOP2A+	GO:0051293	establishment of spindle localization	6/97	54/18903	3.3057e-07	2.65822e-06	1.97853e-06	NDC80/MAD2L1/PLK1/NUSAP1/SPAG5/CENPA	6
652	SC_TOP2A+	GO:0007098	centrosome cycle	8/97	135/18903	4.65469e-07	3.71231e-06	2.76309e-06	NDC80/KIF11/CDK1/SGO1/PLK1/AURKA/NEK2/CCNF	8
653	SC_TOP2A+	GO:0034508	centromere complex assembly	5/97	32/18903	5.78547e-07	4.57663e-06	3.40642e-06	CENPE/DLGAP5/CENPF/HJURP/CENPA	5
654	SC_TOP2A+	GO:1901992	positive regulation of mitotic cell cycle phase transition	7/97	100/18903	8.16184e-07	6.40441e-06	4.76685e-06	UBE2C/DLGAP5/CDK1/RRM2/CCNB1/CDCA5/CDC25C	7
655	SC_TOP2A+	GO:0000212	meiotic spindle organization	4/97	15/18903	8.51549e-07	6.62846e-06	4.93361e-06	ASPM/NDC80/CCNB2/AURKA	4
656	SC_TOP2A+	GO:0031023	microtubule organizing center organization	8/97	150/18903	1.03749e-06	8.01176e-06	5.9632e-06	NDC80/KIF11/CDK1/SGO1/PLK1/AURKA/NEK2/CCNF	8
657	SC_TOP2A+	GO:0045144	meiotic sister chromatid segregation	4/97	16/18903	1.13094e-06	8.59687e-06	6.39871e-06	SGO2/BUB1B/SGO1/BUB1	4
658	SC_TOP2A+	GO:0051177	meiotic sister chromatid cohesion	4/97	16/18903	1.13094e-06	8.59687e-06	6.39871e-06	SGO2/BUB1B/SGO1/BUB1	4
659	SC_TOP2A+	GO:0040001	establishment of mitotic spindle localization	5/97	38/18903	1.40739e-06	1.06154e-05	7.90114e-06	NDC80/MAD2L1/PLK1/NUSAP1/CENPA	5
660	SC_TOP2A+	GO:0007135	meiosis II	4/97	17/18903	1.4731e-06	1.09414e-05	8.14378e-06	SGO2/BUB1B/SGO1/BUB1	4
661	SC_TOP2A+	GO:0061983	meiosis II cell cycle process	4/97	17/18903	1.4731e-06	1.09414e-05	8.14378e-06	SGO2/BUB1B/SGO1/BUB1	4
662	SC_TOP2A+	GO:0007292	female gamete generation	8/97	159/18903	1.60989e-06	1.18668e-05	8.83256e-06	ASPM/TOP2A/NDC80/CCNB2/NCAPH/TTK/PLK1/AURKA	8
663	SC_TOP2A+	GO:0051294	establishment of spindle orientation	5/97	40/18903	1.83008e-06	1.33885e-05	9.96513e-06	NDC80/MAD2L1/PLK1/SPAG5/CENPA	5
664	SC_TOP2A+	GO:0051382	kinetochore assembly	4/97	18/18903	1.88654e-06	1.36986e-05	1.01959e-05	CENPE/DLGAP5/CENPF/CENPA	4
665	SC_TOP2A+	GO:0060236	regulation of mitotic spindle organization	5/97	43/18903	2.64485e-06	1.90625e-05	1.41884e-05	TPX2/KIF15/TACC3/PLK1/PSRC1	5
666	SC_TOP2A+	GO:0006334	nucleosome assembly	7/97	121/18903	2.94965e-06	2.1103e-05	1.57071e-05	H2AX/H1-5/H1-1/H3C2/H1-2/H1-3/HMGB2	7
667	SC_TOP2A+	GO:0007019	microtubule depolymerization	5/97	46/18903	3.72078e-06	2.64257e-05	1.96688e-05	TPX2/KIF2C/CKAP2/KIF18A/KIF18B	5
668	SC_TOP2A+	GO:0045931	positive regulation of mitotic cell cycle	7/97	129/18903	4.5162e-06	3.18425e-05	2.37006e-05	UBE2C/DLGAP5/CDK1/RRM2/CCNB1/CDCA5/CDC25C	7
669	SC_TOP2A+	GO:0071900	regulation of protein serine/threonine kinase activity	11/97	395/18903	5.74188e-06	4.01932e-05	2.9916e-05	CCNA2/CCNB1/CCNB2/CDKN3/PLK1/PSRC1/CKS2/CDC25C/CKS1B/CCNF/INCENP	11
670	SC_TOP2A+	GO:1904666	regulation of ubiquitin protein ligase activity	4/97	24/18903	6.39819e-06	4.44675e-05	3.30974e-05	UBE2C/MAD2L1/CDC20/PLK1	4
671	SC_TOP2A+	GO:0071168	protein localization to chromatin	5/97	54/18903	8.31055e-06	5.69448e-05	4.23844e-05	H1-5/PLK1/CDCA5/CENPA/ESCO2	5
672	SC_TOP2A+	GO:0072698	protein localization to microtubule cytoskeleton	5/97	54/18903	8.31055e-06	5.69448e-05	4.23844e-05	KIF20B/TTK/SPAG5/AURKA/FAM83D	5
673	SC_TOP2A+	GO:0007064	mitotic sister chromatid cohesion	4/97	26/18903	8.93123e-06	6.07698e-05	4.52314e-05	SGO1/CDC20/CDCA5/ESCO2	4
674	SC_TOP2A+	GO:0051438	regulation of ubiquitin-protein transferase activity	5/97	56/18903	9.95686e-06	6.72779e-05	5.00754e-05	UBE2C/MAD2L1/BUB1B/CDC20/PLK1	5
675	SC_TOP2A+	GO:0044380	protein localization to cytoskeleton	5/97	58/18903	1.18475e-05	7.95011e-05	5.91732e-05	KIF20B/TTK/SPAG5/AURKA/FAM83D	5
676	SC_TOP2A+	GO:0022412	cellular process involved in reproduction in multicellular organism	11/97	430/18903	1.27555e-05	8.50079e-05	6.32719e-05	ASPM/TOP2A/NDC80/KNL1/CCNB2/NCAPH/TTK/PLK1/AURKA/KIF18A/HMGB2	11
677	SC_TOP2A+	GO:0034728	nucleosome organization	7/97	156/18903	1.57155e-05	0.000104022	7.74241e-05	H2AX/H1-5/H1-1/H3C2/H1-2/H1-3/HMGB2	7
678	SC_TOP2A+	GO:2001252	positive regulation of chromosome organization	6/97	106/18903	1.7621e-05	0.000115846	8.6225e-05	AURKB/NCAPG/NCAPH/NCAPD2/SMC4/NEK2	6
679	SC_TOP2A+	GO:1904668	positive regulation of ubiquitin protein ligase activity	3/97	11/18903	2.09774e-05	0.000136102	0.000101302	UBE2C/CDC20/PLK1	3
680	SC_TOP2A+	GO:0051642	centrosome localization	4/97	32/18903	2.09818e-05	0.000136102	0.000101302	ASPM/DLGAP5/MAD2L1/AURKA	4
681	SC_TOP2A+	GO:0000132	establishment of mitotic spindle orientation	4/97	33/18903	2.37822e-05	0.000152237	0.000113311	NDC80/MAD2L1/PLK1/CENPA	4
682	SC_TOP2A+	GO:0061842	microtubule organizing center localization	4/97	33/18903	2.37822e-05	0.000152237	0.000113311	ASPM/DLGAP5/MAD2L1/AURKA	4
683	SC_TOP2A+	GO:0007144	female meiosis I	3/97	13/18903	3.60906e-05	0.000229517	0.000170831	NDC80/CCNB2/AURKA	3
684	SC_TOP2A+	GO:0007100	mitotic centrosome separation	3/97	14/18903	4.57625e-05	0.000289136	0.000215206	KIF11/AURKA/NEK2	3
685	SC_TOP2A+	GO:0051299	centrosome separation	3/97	15/18903	5.69903e-05	0.000357752	0.000266277	KIF11/AURKA/NEK2	3
686	SC_TOP2A+	GO:0045910	negative regulation of DNA recombination	4/97	45/18903	8.26073e-05	0.000515236	0.000383494	H1-5/H1-1/H1-2/H1-3	4
687	SC_TOP2A+	GO:0007096	regulation of exit from mitosis	3/97	17/18903	8.45397e-05	0.000523228	0.000389442	UBE2C/ANLN/CDCA5	3
688	SC_TOP2A+	GO:0031110	regulation of microtubule polymerization or depolymerization	5/97	87/18903	8.4964e-05	0.000523228	0.000389442	TPX2/CKAP2/PSRC1/SKA3/SKA1	5
689	SC_TOP2A+	GO:0030010	establishment of cell polarity	6/97	150/18903	0.000123231	0.000754109	0.000561289	NDC80/MAD2L1/KIF20B/PLK1/SPAG5/CENPA	6
690	SC_TOP2A+	GO:0045737	positive regulation of cyclin-dependent protein serine/threonine kinase activity	4/97	50/18903	0.000125205	0.000761402	0.000566716	CCNB1/PSRC1/CKS2/CKS1B	4
691	SC_TOP2A+	GO:1904031	positive regulation of cyclin-dependent protein kinase activity	4/97	54/18903	0.000169257	0.0010229	0.000761353	CCNB1/PSRC1/CKS2/CKS1B	4
692	SC_TOP2A+	GO:0051444	negative regulation of ubiquitin-protein transferase activity	3/97	22/18903	0.000187925	0.00112644	0.000838414	MAD2L1/BUB1B/CDC20	3
693	SC_TOP2A+	GO:0048144	fibroblast proliferation	5/97	103/18903	0.000188704	0.00112644	0.000838414	CCNA2/CDK1/CCNB1/CKS2/CKS1B	5
694	SC_TOP2A+	GO:0007163	establishment or maintenance of cell polarity	7/97	234/18903	0.000203294	0.00120613	0.000897731	NDC80/MAD2L1/KIF2C/KIF20B/PLK1/SPAG5/CENPA	7
695	SC_TOP2A+	GO:0031145	anaphase-promoting complex-dependent catabolic process	3/97	25/18903	0.000277551	0.00163671	0.00121822	UBE2C/CDC20/PLK1	3
696	SC_TOP2A+	GO:0045860	positive regulation of protein kinase activity	9/97	420/18903	0.000308332	0.00180727	0.00134516	TPX2/CENPE/CCNB1/ECT2/KIF14/PSRC1/CKS2/CKS1B/INCENP	9
697	SC_TOP2A+	GO:0051307	meiotic chromosome separation	3/97	26/18903	0.000312589	0.00182125	0.00135557	TOP2A/NCAPH/TTK	3
698	SC_TOP2A+	GO:0045143	homologous chromosome segregation	4/97	64/18903	0.000326989	0.0018826	0.00140123	SGO2/SGO1/PTTG1/PLK1	4
699	SC_TOP2A+	GO:0051445	regulation of meiotic cell cycle	4/97	64/18903	0.000326989	0.0018826	0.00140123	ASPM/CDC20/TTK/CDC25C	4
700	SC_TOP2A+	GO:0042770	signal transduction in response to DNA damage	6/97	181/18903	0.000340865	0.00195095	0.00145211	GTSE1/CDK1/PBK/H2AX/FOXM1/PLK1	6
701	SC_TOP2A+	GO:0051261	protein depolymerization	5/97	118/18903	0.000355017	0.00202007	0.00150355	TPX2/KIF2C/CKAP2/KIF18A/KIF18B	5
702	SC_TOP2A+	GO:0010971	positive regulation of G2/M transition of mitotic cell cycle	3/97	28/18903	0.000390943	0.00221156	0.00164608	CDK1/CCNB1/CDC25C	3
703	SC_TOP2A+	GO:0000077	DNA damage checkpoint signaling	5/97	121/18903	0.000398523	0.0022414	0.00166829	GTSE1/CDK1/PBK/H2AX/PLK1	5
704	SC_TOP2A+	GO:0010458	exit from mitosis	3/97	29/18903	0.000434434	0.00242934	0.00180817	UBE2C/ANLN/CDCA5	3
705	SC_TOP2A+	GO:1902751	positive regulation of cell cycle G2/M phase transition	3/97	31/18903	0.000530466	0.00294939	0.00219525	CDK1/CCNB1/CDC25C	3
706	SC_TOP2A+	GO:0031570	DNA integrity checkpoint signaling	5/97	129/18903	0.000534275	0.00295369	0.00219845	GTSE1/CDK1/PBK/H2AX/PLK1	5
707	SC_TOP2A+	GO:0051443	positive regulation of ubiquitin-protein transferase activity	3/97	32/18903	0.000583171	0.00320579	0.00238609	UBE2C/CDC20/PLK1	3
708	SC_TOP2A+	GO:0090169	regulation of spindle assembly	3/97	33/18903	0.00063911	0.00349356	0.00260028	KIF15/PLK1/SPAG5	3
709	SC_TOP2A+	GO:0006338	chromatin remodeling	8/97	373/18903	0.000668963	0.00363632	0.00270654	H2AX/H1-5/HJURP/H1-1/H3C2/H1-2/H1-3/HMGB2	8
710	SC_TOP2A+	GO:0044773	mitotic DNA damage checkpoint signaling	4/97	81/18903	0.000801155	0.00433069	0.00322336	GTSE1/CDK1/PBK/PLK1	4
711	SC_TOP2A+	GO:0022411	cellular component disassembly	9/97	483/18903	0.000842243	0.00452764	0.00336995	TPX2/TOP2A/CDK1/KIF2C/CKAP2/PLK1/AURKA/KIF18A/KIF18B	9
712	SC_TOP2A+	GO:0044774	mitotic DNA integrity checkpoint signaling	4/97	85/18903	0.000959901	0.00513178	0.00381962	GTSE1/CDK1/PBK/PLK1	4
713	SC_TOP2A+	GO:0033674	positive regulation of kinase activity	9/97	496/18903	0.00101493	0.0053963	0.0040165	TPX2/CENPE/CCNB1/ECT2/KIF14/PSRC1/CKS2/CKS1B/INCENP	9
714	SC_TOP2A+	GO:0030866	cortical actin cytoskeleton organization	3/97	40/18903	0.00112766	0.00596309	0.00443837	ANLN/ECT2/RACGAP1	3
715	SC_TOP2A+	GO:0098532	histone H3-K27 trimethylation	2/97	10/18903	0.00114175	0.00600499	0.00446956	H1-2/H1-3	2
716	SC_TOP2A+	GO:0045840	positive regulation of mitotic nuclear division	3/97	44/18903	0.00148936	0.00779111	0.00579898	DLGAP5/NUSAP1/AURKA	3
717	SC_TOP2A+	GO:0006310	DNA recombination	7/97	332/18903	0.00161038	0.00837914	0.00623665	TOP2A/H2AX/H1-5/H1-1/H1-2/H1-3/HMGB2	7
718	SC_TOP2A+	GO:0018107	peptidyl-threonine phosphorylation	4/97	111/18903	0.00256566	0.0132787	0.00988341	CDK1/TTK/PLK1/CIT	4
719	SC_TOP2A+	GO:0010457	centriole-centriole cohesion	2/97	15/18903	0.00261992	0.0134877	0.010039	SGO1/NEK2	2
720	SC_TOP2A+	GO:0021987	cerebral cortex development	4/97	117/18903	0.00310277	0.0158894	0.0118266	ASPM/TACC3/H2AX/KIF14	4
721	SC_TOP2A+	GO:0044843	cell cycle G1/S phase transition	6/97	280/18903	0.00321049	0.016355	0.0121731	CCNA2/GTSE1/RRM2/CDKN3/KIF14/FAM83D	6
722	SC_TOP2A+	GO:1904355	positive regulation of telomere capping	2/97	17/18903	0.00337083	0.0170824	0.0127145	AURKB/NEK2	2
723	SC_TOP2A+	GO:0018210	peptidyl-threonine modification	4/97	120/18903	0.0033981	0.0171313	0.012751	CDK1/TTK/PLK1/CIT	4
724	SC_TOP2A+	GO:0051785	positive regulation of nuclear division	3/97	59/18903	0.00345851	0.017346	0.0129108	DLGAP5/NUSAP1/AURKA	3
725	SC_TOP2A+	GO:0051782	negative regulation of cell division	2/97	18/18903	0.00377955	0.0187628	0.0139653	AURKB/ASPM	2
726	SC_TOP2A+	GO:0070734	histone H3-K27 methylation	2/97	18/18903	0.00377955	0.0187628	0.0139653	H1-2/H1-3	2
727	SC_TOP2A+	GO:0030865	cortical cytoskeleton organization	3/97	61/18903	0.00380067	0.0187718	0.013972	ANLN/ECT2/RACGAP1	3
728	SC_TOP2A+	GO:0001578	microtubule bundle formation	4/97	124/18903	0.0038209	0.0187764	0.0139754	KIF20A/PRC1/PLK1/PSRC1	4
729	SC_TOP2A+	GO:2000241	regulation of reproductive process	5/97	206/18903	0.00419597	0.020516	0.0152702	ASPM/CDC20/TTK/AURKA/CDC25C	5
730	SC_TOP2A+	GO:0010972	negative regulation of G2/M transition of mitotic cell cycle	3/97	64/18903	0.00435143	0.0211697	0.0157568	AURKB/CDK1/PLK1	3
731	SC_TOP2A+	GO:0031100	animal organ regeneration	3/97	65/18903	0.00454519	0.021919	0.0163144	CCNA2/CDK1/AURKA	3
732	SC_TOP2A+	GO:0031396	regulation of protein ubiquitination	5/97	210/18903	0.00455049	0.021919	0.0163144	UBE2C/MAD2L1/BUB1B/CDC20/PLK1	5
733	SC_TOP2A+	GO:1902750	negative regulation of cell cycle G2/M phase transition	3/97	66/18903	0.00474411	0.022739	0.0169248	AURKB/CDK1/PLK1	3
734	SC_TOP2A+	GO:0000018	regulation of DNA recombination	4/97	133/18903	0.00489968	0.0233696	0.0173941	H1-5/H1-1/H1-2/H1-3	4
735	SC_TOP2A+	GO:0007063	regulation of sister chromatid cohesion	2/97	21/18903	0.00513598	0.0242588	0.018056	BUB1/CDCA5	2
736	SC_TOP2A+	GO:1903429	regulation of cell maturation	2/97	21/18903	0.00513598	0.0242588	0.018056	KIF14/AURKA	2
737	SC_TOP2A+	GO:0032434	regulation of proteasomal ubiquitin-dependent protein catabolic process	4/97	141/18903	0.00601596	0.0282779	0.0210475	PBK/CDC20/PLK1/AURKA	4
738	SC_TOP2A+	GO:0080182	histone H3-K4 trimethylation	2/97	23/18903	0.00614655	0.0286153	0.0212985	H1-2/H1-3	2
739	SC_TOP2A+	GO:1901673	regulation of mitotic spindle assembly	2/97	23/18903	0.00614655	0.0286153	0.0212985	KIF15/PLK1	2
740	SC_TOP2A+	GO:0046777	protein autophosphorylation	5/97	226/18903	0.00618371	0.0286512	0.0213253	AURKB/TTK/AURKA/MELK/NEK2	5
741	SC_TOP2A+	GO:0071902	positive regulation of protein serine/threonine kinase activity	5/97	229/18903	0.00653045	0.0301144	0.0224143	CCNB1/PSRC1/CKS2/CKS1B/INCENP	5
742	SC_TOP2A+	GO:1902410	mitotic cytokinetic process	2/97	24/18903	0.00668304	0.0306726	0.0228298	KIF20B/KIF20A	2
743	SC_TOP2A+	GO:0051053	negative regulation of DNA metabolic process	4/97	149/18903	0.00729011	0.0331462	0.0246709	H1-5/H1-1/H1-2/H1-3	4
744	SC_TOP2A+	GO:0061351	neural precursor cell proliferation	4/97	149/18903	0.00729011	0.0331462	0.0246709	ASPM/RACGAP1/KIF14/MELK	4
745	SC_TOP2A+	GO:1904353	regulation of telomere capping	2/97	26/18903	0.00781732	0.0353779	0.026332	AURKB/NEK2	2
746	SC_TOP2A+	GO:0032984	protein-containing complex disassembly	5/97	242/18903	0.00819174	0.0369008	0.0274655	TPX2/KIF2C/CKAP2/KIF18A/KIF18B	5
747	SC_TOP2A+	GO:0007026	negative regulation of microtubule depolymerization	2/97	27/18903	0.00841468	0.0377303	0.028083	TPX2/CKAP2	2
748	SC_TOP2A+	GO:0043161	proteasome-mediated ubiquitin-dependent protein catabolic process	7/97	450/18903	0.00846059	0.0377622	0.0281066	UBE2C/PBK/CDC20/PLK1/KIF14/AURKA/CCNF	7
749	SC_TOP2A+	GO:0031397	negative regulation of protein ubiquitination	3/97	84/18903	0.00924543	0.0410767	0.0305737	MAD2L1/BUB1B/CDC20	3
750	SC_TOP2A+	GO:1903320	regulation of protein modification by small protein conjugation or removal	5/97	252/18903	0.00965467	0.0427	0.0317819	UBE2C/MAD2L1/BUB1B/CDC20/PLK1	5
751	SC_TOP2A+	GO:1900182	positive regulation of protein localization to nucleus	3/97	87/18903	0.0101721	0.0447848	0.0333337	CDK1/ECT2/PLK1	3
752	SC_TOP2A+	GO:0042176	regulation of protein catabolic process	6/97	361/18903	0.0107386	0.0470659	0.0350315	MAD2L1/PBK/CDC20/PLK1/AURKA/FAM83D	6
753	SC_TOP2A+	GO:0031114	regulation of microtubule depolymerization	2/97	31/18903	0.0110005	0.0479977	0.035725	TPX2/CKAP2	2
754	SC_TOP2A+	GO:2000058	regulation of ubiquitin-dependent protein catabolic process	4/97	170/18903	0.0114487	0.0497301	0.0370144	PBK/CDC20/PLK1/AURKA	4
755	VSMC	GO:0032835	glomerulus development	7/90	69/18903	3.71483e-08	8.26178e-05	6.2722e-05	PDGFRB/HEYL/ACTA2/MEF2C/NOTCH3/NID1/NOTCH1	7
756	VSMC	GO:0007411	axon guidance	10/90	236/18903	1.81623e-07	0.000140032	0.00010631	SEMA5A/SEMA5B/SLIT2/NOTCH3/CRMP1/FEZ1/NGFR/NOTCH1/SLIT3/CXCL12	10
757	VSMC	GO:0097485	neuron projection guidance	10/90	237/18903	1.88892e-07	0.000140032	0.00010631	SEMA5A/SEMA5B/SLIT2/NOTCH3/CRMP1/FEZ1/NGFR/NOTCH1/SLIT3/CXCL12	10
758	VSMC	GO:0040013	negative regulation of locomotion	12/90	419/18903	6.91702e-07	0.000313285	0.00023784	THY1/SEMA5A/SEMA5B/SLIT2/MEF2C/DLC1/MEOX2/SFRP2/ATP1B2/NGFR/NOTCH1/CXCL12	12
759	VSMC	GO:0048846	axon extension involved in axon guidance	5/90	37/18903	8.45193e-07	0.000313285	0.00023784	SEMA5A/SEMA5B/SLIT2/SLIT3/CXCL12	5
760	VSMC	GO:1902284	neuron projection extension involved in neuron projection guidance	5/90	37/18903	8.45193e-07	0.000313285	0.00023784	SEMA5A/SEMA5B/SLIT2/SLIT3/CXCL12	5
761	VSMC	GO:0007409	axonogenesis	12/90	438/18903	1.10216e-06	0.000350172	0.000265844	THY1/SEMA5A/ITGA4/SEMA5B/SLIT2/NOTCH3/CRMP1/FEZ1/NGFR/NOTCH1/SLIT3/CXCL12	12
762	VSMC	GO:0061564	axon development	12/90	490/18903	3.52232e-06	0.000979205	0.000743395	THY1/SEMA5A/ITGA4/SEMA5B/SLIT2/NOTCH3/CRMP1/FEZ1/NGFR/NOTCH1/SLIT3/CXCL12	12
763	VSMC	GO:0048545	response to steroid hormone	10/90	339/18903	4.83777e-06	0.00119547	0.000907576	A2M/IGFBP7/HEYL/TFPI/BCHE/SLIT2/NOTCH1/SLIT3/NTRK3/CAV1	10
764	VSMC	GO:0003179	heart valve morphogenesis	5/90	55/18903	6.30547e-06	0.00140234	0.00106463	HEYL/SLIT2/MEF2C/NOTCH1/SLIT3	5
765	VSMC	GO:0072006	nephron development	7/90	152/18903	8.09087e-06	0.0014458	0.00109763	PDGFRB/HEYL/ACTA2/MEF2C/NOTCH3/NID1/NOTCH1	7
766	VSMC	GO:0010975	regulation of neuron projection development	11/90	446/18903	8.68292e-06	0.0014458	0.00109763	THY1/SEMA5A/SEMA5B/SLIT2/CRMP1/SFRP2/FEZ1/ATP1B2/PDLIM5/CXCL12/NTRK3	11
767	VSMC	GO:0030336	negative regulation of cell migration	10/90	368/18903	9.93054e-06	0.0014458	0.00109763	THY1/SLIT2/MEF2C/DLC1/MEOX2/SFRP2/ATP1B2/NGFR/NOTCH1/CXCL12	10
768	VSMC	GO:0031589	cell-substrate adhesion	10/90	369/18903	1.01677e-05	0.0014458	0.00109763	EGFL6/THY1/ITGA1/ITGA4/LAMC3/NID1/TTYH1/DLC1/ATP1B2/NOTCH1	10
769	VSMC	GO:0072012	glomerulus vasculature development	4/90	29/18903	1.0418e-05	0.0014458	0.00109763	PDGFRB/ACTA2/NOTCH3/NOTCH1	4
770	VSMC	GO:0051960	regulation of nervous system development	11/90	456/18903	1.069e-05	0.0014458	0.00109763	THY1/TGM2/HEYL/SEMA5A/SEMA5B/SLIT2/NOTCH1/CXCL12/NTRK3/MAN2A1/CTSC	11
771	VSMC	GO:0050767	regulation of neurogenesis	10/90	377/18903	1.22478e-05	0.0014458	0.00109763	THY1/TGM2/HEYL/SEMA5A/SEMA5B/SLIT2/NOTCH1/CXCL12/NTRK3/MAN2A1	10
772	VSMC	GO:0061437	renal system vasculature development	4/90	31/18903	1.37017e-05	0.0014458	0.00109763	PDGFRB/ACTA2/NOTCH3/NOTCH1	4
773	VSMC	GO:0061440	kidney vasculature development	4/90	31/18903	1.37017e-05	0.0014458	0.00109763	PDGFRB/ACTA2/NOTCH3/NOTCH1	4
774	VSMC	GO:0031960	response to corticosteroid	7/90	165/18903	1.38248e-05	0.0014458	0.00109763	A2M/IGFBP7/BCHE/SLIT2/NOTCH1/SLIT3/NTRK3	7
775	VSMC	GO:2000146	negative regulation of cell motility	10/90	383/18903	1.40399e-05	0.0014458	0.00109763	THY1/SLIT2/MEF2C/DLC1/MEOX2/SFRP2/ATP1B2/NGFR/NOTCH1/CXCL12	10
776	VSMC	GO:0003170	heart valve development	5/90	65/18903	1.44217e-05	0.0014458	0.00109763	HEYL/SLIT2/MEF2C/NOTCH1/SLIT3	5
777	VSMC	GO:0060560	developmental growth involved in morphogenesis	8/90	233/18903	1.53588e-05	0.0014458	0.00109763	SEMA5A/ITGA4/SEMA5B/SLIT2/SFRP2/NOTCH1/SLIT3/CXCL12	8
778	VSMC	GO:0003180	aortic valve morphogenesis	4/90	32/18903	1.56022e-05	0.0014458	0.00109763	HEYL/SLIT2/NOTCH1/SLIT3	4
779	VSMC	GO:0072001	renal system development	9/90	318/18903	2.0606e-05	0.00183311	0.00139166	PDGFRB/HEYL/SLIT2/ACTA2/MEF2C/NOTCH3/NID1/NOTCH1/COL4A1	9
780	VSMC	GO:0016049	cell growth	11/90	493/18903	2.20523e-05	0.00188632	0.00143206	IGFBP7/RERG/SEMA5A/ITGA4/SEMA5B/SLIT2/EGFR/SFRP2/PDLIM5/SLIT3/CXCL12	11
781	VSMC	GO:0001936	regulation of endothelial cell proliferation	7/90	183/18903	2.69771e-05	0.00213109	0.00161789	SEMA5A/ITGA4/MEF2C/FLT1/NGFR/CXCL12/CAV1	7
782	VSMC	GO:0050678	regulation of epithelial cell proliferation	10/90	414/18903	2.73591e-05	0.00213109	0.00161789	SEMA5A/ITGA4/MEF2C/FLT1/EGFR/SFRP2/NGFR/NOTCH1/CXCL12/CAV1	10
783	VSMC	GO:0003176	aortic valve development	4/90	37/18903	2.81393e-05	0.00213109	0.00161789	HEYL/SLIT2/NOTCH1/SLIT3	4
784	VSMC	GO:0043405	regulation of MAP kinase activity	7/90	186/18903	2.994e-05	0.00213109	0.00161789	PDGFRB/MEF2C/FLT1/EGFR/SFRP2/NTRK3/CAV1	7
785	VSMC	GO:0003206	cardiac chamber morphogenesis	6/90	126/18903	3.06632e-05	0.00213109	0.00161789	HEYL/SLIT2/MEF2C/SFRP2/NOTCH1/SLIT3	6
786	VSMC	GO:0003231	cardiac ventricle development	6/90	126/18903	3.06632e-05	0.00213109	0.00161789	HEYL/SLIT2/MEF2C/SFRP2/NOTCH1/SLIT3	6
787	VSMC	GO:0045664	regulation of neuron differentiation	7/90	196/18903	4.18166e-05	0.00278162	0.00211176	HEYL/MEF2C/NOTCH3/SFRP2/FEZ1/NOTCH1/CXCL12	7
788	VSMC	GO:1905314	semi-lunar valve development	4/90	41/18903	4.25248e-05	0.00278162	0.00211176	HEYL/SLIT2/NOTCH1/SLIT3	4
789	VSMC	GO:0001935	endothelial cell proliferation	7/90	199/18903	4.60518e-05	0.00292626	0.00222156	SEMA5A/ITGA4/MEF2C/FLT1/NGFR/CXCL12/CAV1	7
790	VSMC	GO:0060412	ventricular septum morphogenesis	4/90	43/18903	5.14467e-05	0.00317826	0.00241288	HEYL/SLIT2/NOTCH1/SLIT3	4
791	VSMC	GO:0001655	urogenital system development	9/90	360/18903	5.4213e-05	0.00325864	0.0024739	PDGFRB/HEYL/SLIT2/ACTA2/MEF2C/NOTCH3/NID1/NOTCH1/COL4A1	9
792	VSMC	GO:0051384	response to glucocorticoid	6/90	142/18903	5.99402e-05	0.00350808	0.00266327	A2M/IGFBP7/BCHE/SLIT2/SLIT3/NTRK3	6
793	VSMC	GO:0003184	pulmonary valve morphogenesis	3/90	17/18903	6.76238e-05	0.00375988	0.00285444	HEYL/SLIT2/NOTCH1	3
794	VSMC	GO:0072109	glomerular mesangium development	3/90	17/18903	6.76238e-05	0.00375988	0.00285444	PDGFRB/ACTA2/NOTCH1	3
795	VSMC	GO:0050919	negative chemotaxis	4/90	47/18903	7.32841e-05	0.00397521	0.00301791	SEMA5A/SEMA5B/SLIT2/SLIT3	4
796	VSMC	GO:0030900	forebrain development	9/90	383/18903	8.71281e-05	0.00461364	0.00350259	SEMA5A/SLIT2/NOTCH3/DLC1/EGFR/FEZ1/ATP1B2/NOTCH1/CXCL12	9
797	VSMC	GO:0050673	epithelial cell proliferation	10/90	481/18903	9.6041e-05	0.00496733	0.00377111	SEMA5A/ITGA4/MEF2C/FLT1/EGFR/SFRP2/NGFR/NOTCH1/CXCL12/CAV1	10
798	VSMC	GO:0048588	developmental cell growth	7/90	229/18903	0.000111247	0.00540857	0.00410609	SEMA5A/ITGA4/SEMA5B/SLIT2/PDLIM5/SLIT3/CXCL12	7
799	VSMC	GO:0060041	retina development in camera-type eye	6/90	159/18903	0.00011204	0.00540857	0.00410609	THY1/PDGFRB/LAMC3/NOTCH1/MAN2A1/COL4A1	6
800	VSMC	GO:0001822	kidney development	8/90	309/18903	0.000112953	0.00540857	0.00410609	PDGFRB/HEYL/SLIT2/ACTA2/MEF2C/NOTCH3/NID1/NOTCH1	8
801	VSMC	GO:0050920	regulation of chemotaxis	7/90	230/18903	0.0001143	0.00540857	0.00410609	PDGFRB/SEMA5A/SEMA5B/SLIT2/NOTCH1/CXCL12/NTRK3	7
802	VSMC	GO:0060485	mesenchyme development	8/90	313/18903	0.000123423	0.00560734	0.00425699	PDGFRB/HEYL/SEMA5A/SEMA5B/ACTA2/MEF2C/SFRP2/NOTCH1	8
803	VSMC	GO:0043410	positive regulation of MAPK cascade	10/90	496/18903	0.000123543	0.00560734	0.00425699	ITGA1/PDGFRB/ACTA2/MEF2C/FLT1/EGFR/CSPG4/CAVIN3/NOTCH1/NTRK3	10
804	VSMC	GO:0003177	pulmonary valve development	3/90	21/18903	0.000130452	0.00580253	0.00440517	HEYL/SLIT2/NOTCH1	3
805	VSMC	GO:0032970	regulation of actin filament-based process	9/90	406/18903	0.000135454	0.00590687	0.00448439	PDGFRB/SEMA5A/SLIT2/ACTA2/DLC1/CDC42EP1/CXCL12/NTRK3/CAV1	9
806	VSMC	GO:0003205	cardiac chamber development	6/90	167/18903	0.000146594	0.0062697	0.00475984	HEYL/SLIT2/MEF2C/SFRP2/NOTCH1/SLIT3	6
807	VSMC	GO:0033138	positive regulation of peptidyl-serine phosphorylation	5/90	108/18903	0.000165748	0.00682634	0.00518244	SH2D3C/EGFR/SFRP2/NTRK3/CAV1	5
808	VSMC	GO:0090263	positive regulation of canonical Wnt signaling pathway	5/90	108/18903	0.000165748	0.00682634	0.00518244	SEMA5A/EGFR/SFRP2/CAV1/ZEB2	5
809	VSMC	GO:1990138	neuron projection extension	6/90	172/18903	0.000172151	0.00696117	0.0052848	SEMA5A/ITGA4/SEMA5B/SLIT2/SLIT3/CXCL12	6
810	VSMC	GO:0001558	regulation of cell growth	9/90	422/18903	0.00018091	0.0071847	0.00545449	IGFBP7/RERG/SEMA5A/SEMA5B/SLIT2/EGFR/SFRP2/SLIT3/CXCL12	9
811	VSMC	GO:0050680	negative regulation of epithelial cell proliferation	6/90	176/18903	0.000195033	0.00753405	0.00571972	MEF2C/FLT1/SFRP2/NGFR/NOTCH1/CAV1	6
812	VSMC	GO:0003181	atrioventricular valve morphogenesis	3/90	24/18903	0.000196481	0.00753405	0.00571972	HEYL/NOTCH1/SLIT3	3
813	VSMC	GO:0043010	camera-type eye development	8/90	340/18903	0.000217167	0.0081861	0.00621474	THY1/PDGFRB/LAMC3/FLT1/EGFR/NOTCH1/MAN2A1/COL4A1	8
814	VSMC	GO:0003007	heart morphogenesis	7/90	258/18903	0.000231779	0.00859127	0.00652234	HEYL/SLIT2/MEF2C/DLC1/SFRP2/NOTCH1/SLIT3	7
815	VSMC	GO:0043406	positive regulation of MAP kinase activity	5/90	117/18903	0.000240916	0.00877883	0.00666473	PDGFRB/MEF2C/FLT1/EGFR/NTRK3	5
816	VSMC	GO:0035306	positive regulation of dephosphorylation	4/90	64/18903	0.000245448	0.00877883	0.00666473	ITGA1/PDGFRB/MEF2C/DLC1	4
817	VSMC	GO:0045927	positive regulation of growth	7/90	261/18903	0.000248681	0.00877883	0.00666473	FOXS1/SEMA5A/MEF2C/EGFR/SFRP2/NOTCH1/CXCL12	7
818	VSMC	GO:0030308	negative regulation of cell growth	6/90	188/18903	0.000278378	0.00961549	0.00729991	RERG/SEMA5A/SEMA5B/SLIT2/SFRP2/SLIT3	6
819	VSMC	GO:0003171	atrioventricular valve development	3/90	27/18903	0.000281028	0.00961549	0.00729991	HEYL/NOTCH1/SLIT3	3
820	VSMC	GO:0048675	axon extension	5/90	122/18903	0.000292553	0.00985815	0.00748413	SEMA5A/SEMA5B/SLIT2/SLIT3/CXCL12	5
821	VSMC	GO:0050922	negative regulation of chemotaxis	4/90	69/18903	0.000327966	0.0108865	0.00826486	SEMA5A/SEMA5B/SLIT2/NOTCH1	4
822	VSMC	GO:0061448	connective tissue development	7/90	274/18903	0.000333794	0.010917	0.00828802	PDGFRB/BGN/ACTA2/MEF2C/MGP/SFRP2/NOTCH1	7
823	VSMC	GO:0007263	nitric oxide mediated signal transduction	3/90	29/18903	0.000348661	0.011238	0.00853168	GUCY1A2/GUCY1B1/EGFR	3
824	VSMC	GO:0003208	cardiac ventricle morphogenesis	4/90	71/18903	0.000365951	0.0116268	0.00882684	HEYL/MEF2C/SFRP2/NOTCH1	4
825	VSMC	GO:0051928	positive regulation of calcium ion transport	5/90	129/18903	0.000378452	0.0118546	0.00899981	THY1/PDGFRB/HSPA2/CXCL12/CAV1	5
826	VSMC	GO:0060411	cardiac septum morphogenesis	4/90	72/18903	0.000386078	0.0119255	0.00905363	HEYL/SLIT2/NOTCH1/SLIT3	4
827	VSMC	GO:0003281	ventricular septum development	4/90	74/18903	0.000428686	0.0127641	0.0096903	HEYL/SLIT2/NOTCH1/SLIT3	4
828	VSMC	GO:0045123	cellular extravasation	4/90	74/18903	0.000428686	0.0127641	0.0096903	THY1/ITGA1/ITGA4/CXCL12	4
829	VSMC	GO:1901888	regulation of cell junction assembly	6/90	204/18903	0.000430445	0.0127641	0.0096903	THY1/MEF2C/DLC1/PDLIM5/NTRK3/CAV1	6
830	VSMC	GO:1901654	response to ketone	6/90	205/18903	0.000441747	0.0129269	0.00981389	A2M/IGFBP7/SLIT2/SLIT3/NTRK3/CAV1	6
831	VSMC	GO:0018108	peptidyl-tyrosine phosphorylation	8/90	380/18903	0.000457196	0.013103	0.00994754	THY1/PDGFRB/FLT1/EGFR/SFRP2/CSPG4/NTRK3/CAV1	8
832	VSMC	GO:0043270	positive regulation of ion transport	7/90	289/18903	0.000459547	0.013103	0.00994754	THY1/PDGFRB/KCNK3/ATP1B2/HSPA2/CXCL12/CAV1	7
833	VSMC	GO:0018212	peptidyl-tyrosine modification	8/90	382/18903	0.00047333	0.0131924	0.0100155	THY1/PDGFRB/FLT1/EGFR/SFRP2/CSPG4/NTRK3/CAV1	8
834	VSMC	GO:0001937	negative regulation of endothelial cell proliferation	4/90	76/18903	0.000474548	0.0131924	0.0100155	MEF2C/FLT1/NGFR/CAV1	4
835	VSMC	GO:0045785	positive regulation of cell adhesion	9/90	484/18903	0.000494188	0.0135688	0.0103012	EGFL6/THY1/TGM2/ITGA4/LGALS1/NID1/SFRP2/CXCL12/CAV1	9
836	VSMC	GO:0048841	regulation of axon extension involved in axon guidance	3/90	33/18903	0.000513491	0.0139269	0.010573	SEMA5A/SEMA5B/CXCL12	3
837	VSMC	GO:0001654	eye development	8/90	388/18903	0.000524532	0.0140549	0.0106703	THY1/PDGFRB/LAMC3/FLT1/EGFR/NOTCH1/MAN2A1/COL4A1	8
838	VSMC	GO:0001667	ameboidal-type cell migration	9/90	492/18903	0.000555985	0.014681	0.0111455	SEMA5A/ITGA4/SEMA5B/SLIT2/ACTA2/MEF2C/MEOX2/NOTCH1/ZEB2	9
839	VSMC	GO:0150063	visual system development	8/90	392/18903	0.000561099	0.014681	0.0111455	THY1/PDGFRB/LAMC3/FLT1/EGFR/NOTCH1/MAN2A1/COL4A1	8
840	VSMC	GO:0003151	outflow tract morphogenesis	4/90	80/18903	0.000576595	0.0149073	0.0113174	HEYL/MEF2C/SFRP2/NOTCH1	4
841	VSMC	GO:0010977	negative regulation of neuron projection development	5/90	142/18903	0.00058701	0.0149073	0.0113174	THY1/SEMA5A/SEMA5B/SLIT2/CRMP1	5
842	VSMC	GO:0071900	regulation of protein serine/threonine kinase activity	8/90	395/18903	0.000589859	0.0149073	0.0113174	THY1/PDGFRB/MEF2C/FLT1/EGFR/SFRP2/NTRK3/CAV1	8
843	VSMC	GO:0033135	regulation of peptidyl-serine phosphorylation	5/90	143/18903	0.00060602	0.0151205	0.0114792	SH2D3C/EGFR/SFRP2/NTRK3/CAV1	5
844	VSMC	GO:0048880	sensory system development	8/90	398/18903	0.000619802	0.0151205	0.0114792	THY1/PDGFRB/LAMC3/FLT1/EGFR/NOTCH1/MAN2A1/COL4A1	8
845	VSMC	GO:0030177	positive regulation of Wnt signaling pathway	5/90	144/18903	0.000625489	0.0151205	0.0114792	SEMA5A/EGFR/SFRP2/CAV1/ZEB2	5
846	VSMC	GO:0050921	positive regulation of chemotaxis	5/90	144/18903	0.000625489	0.0151205	0.0114792	PDGFRB/SEMA5A/SLIT2/CXCL12/NTRK3	5
847	VSMC	GO:0010720	positive regulation of cell development	7/90	307/18903	0.000657635	0.015266	0.0115897	TGM2/SEMA5A/SLIT2/PDE3A/NOTCH1/CXCL12/MAN2A1	7
848	VSMC	GO:0010922	positive regulation of phosphatase activity	3/90	36/18903	0.000665086	0.015266	0.0115897	ITGA1/PDGFRB/MEF2C	3
849	VSMC	GO:0019934	cGMP-mediated signaling	3/90	36/18903	0.000665086	0.015266	0.0115897	GUCY1A2/GUCY1B1/PDE3A	3
850	VSMC	GO:0071711	basement membrane organization	3/90	36/18903	0.000665086	0.015266	0.0115897	NID1/CAV1/COL4A1	3
851	VSMC	GO:0050768	negative regulation of neurogenesis	5/90	146/18903	0.00066583	0.015266	0.0115897	THY1/SEMA5A/SEMA5B/NOTCH1/NTRK3	5
852	VSMC	GO:0051961	negative regulation of nervous system development	5/90	151/18903	0.000775204	0.0175924	0.0133558	THY1/SEMA5A/SEMA5B/NOTCH1/NTRK3	5
853	VSMC	GO:0014910	regulation of smooth muscle cell migration	4/90	87/18903	0.00079122	0.0175967	0.0133591	PDGFRB/SLIT2/MEF2C/S100A11	4
854	VSMC	GO:0048145	regulation of fibroblast proliferation	4/90	87/18903	0.00079122	0.0175967	0.0133591	PDGFRB/EGFR/NGFR/CAV1	4
855	VSMC	GO:0030198	extracellular matrix organization	7/90	318/18903	0.000808687	0.0176741	0.0134178	EGFL6/NID1/SFRP2/LUM/NOTCH1/CAV1/COL4A1	7
856	VSMC	GO:0043062	extracellular structure organization	7/90	319/18903	0.000823676	0.0176741	0.0134178	EGFL6/NID1/SFRP2/LUM/NOTCH1/CAV1/COL4A1	7
857	VSMC	GO:0060326	cell chemotaxis	7/90	319/18903	0.000823676	0.0176741	0.0134178	ITGA1/PDGFRB/SEMA5A/SLIT2/FLT1/NOTCH1/CXCL12	7
858	VSMC	GO:0050769	positive regulation of neurogenesis	6/90	231/18903	0.000826485	0.0176741	0.0134178	TGM2/SEMA5A/SLIT2/NOTCH1/CXCL12/MAN2A1	6
859	VSMC	GO:0045229	external encapsulating structure organization	7/90	321/18903	0.000854312	0.0180951	0.0137375	EGFL6/NID1/SFRP2/LUM/NOTCH1/CAV1/COL4A1	7
860	VSMC	GO:0050770	regulation of axonogenesis	5/90	156/18903	0.00089748	0.0188301	0.0142955	THY1/SEMA5A/SEMA5B/SLIT2/CXCL12	5
861	VSMC	GO:0010863	positive regulation of phospholipase C activity	3/90	40/18903	0.000907755	0.0188677	0.014324	PDGFRB/FLT1/EGFR	3
862	VSMC	GO:0010959	regulation of metal ion transport	8/90	423/18903	0.000920313	0.0189516	0.0143877	THY1/PDGFRB/STOM/KCNK3/ATP1B2/HSPA2/CXCL12/CAV1	8
863	VSMC	GO:0002691	regulation of cellular extravasation	3/90	41/18903	0.000976063	0.0193676	0.0147035	THY1/ITGA4/CXCL12	3
864	VSMC	GO:1902742	apoptotic process involved in development	3/90	41/18903	0.000976063	0.0193676	0.0147035	SLIT2/NOTCH1/SLIT3	3
865	VSMC	GO:0035051	cardiocyte differentiation	5/90	159/18903	0.000977423	0.0193676	0.0147035	PDGFRB/MEF2C/EGFR/PDLIM5/NOTCH1	5
866	VSMC	GO:0003211	cardiac ventricle formation	2/90	10/18903	0.000984054	0.0193676	0.0147035	MEF2C/NOTCH1	2
867	VSMC	GO:0070099	regulation of chemokine-mediated signaling pathway	2/90	10/18903	0.000984054	0.0193676	0.0147035	SLIT2/SLIT3	2
868	VSMC	GO:0045666	positive regulation of neuron differentiation	4/90	93/18903	0.00101561	0.0198133	0.0150419	HEYL/MEF2C/FEZ1/CXCL12	4
869	VSMC	GO:0048638	regulation of developmental growth	7/90	332/18903	0.0010393	0.0200839	0.0152473	FOXS1/SEMA5A/SEMA5B/MEF2C/DUSP6/NOTCH1/CXCL12	7
870	VSMC	GO:1900274	regulation of phospholipase C activity	3/90	42/18903	0.00104754	0.0200839	0.0152473	PDGFRB/FLT1/EGFR	3
871	VSMC	GO:0014909	smooth muscle cell migration	4/90	95/18903	0.00109941	0.0208981	0.0158655	PDGFRB/SLIT2/MEF2C/S100A11	4
872	VSMC	GO:0007519	skeletal muscle tissue development	5/90	164/18903	0.00112228	0.0211521	0.0160583	HEYL/MEF2C/MEOX2/NOTCH1/CAV1	5
873	VSMC	GO:0070482	response to oxygen levels	7/90	337/18903	0.00113319	0.0211782	0.0160781	PDGFRB/GUCY1A2/GUCY1B1/KCNK3/NOTCH1/CXCL12/CAV1	7
874	VSMC	GO:0010596	negative regulation of endothelial cell migration	4/90	97/18903	0.00118794	0.0215048	0.0163261	SLIT2/MEF2C/MEOX2/NOTCH1	4
875	VSMC	GO:0048863	stem cell differentiation	6/90	248/18903	0.00119215	0.0215048	0.0163261	A2M/SEMA5A/SEMA5B/MEF2C/SFRP2/NOTCH1	6
876	VSMC	GO:0006182	cGMP biosynthetic process	2/90	11/18903	0.00119901	0.0215048	0.0163261	GUCY1A2/GUCY1B1	2
877	VSMC	GO:0061314	Notch signaling involved in heart development	2/90	11/18903	0.00119901	0.0215048	0.0163261	HEYL/NOTCH1	2
878	VSMC	GO:1904238	pericyte cell differentiation	2/90	11/18903	0.00119901	0.0215048	0.0163261	ACTA2/NOTCH1	2
879	VSMC	GO:0045926	negative regulation of growth	6/90	249/18903	0.00121698	0.0216525	0.0164382	RERG/SEMA5A/SEMA5B/SLIT2/SFRP2/SLIT3	6
880	VSMC	GO:0048639	positive regulation of developmental growth	5/90	168/18903	0.00124917	0.0220488	0.016739	FOXS1/SEMA5A/MEF2C/NOTCH1/CXCL12	5
881	VSMC	GO:0061326	renal tubule development	4/90	99/18903	0.00128136	0.022439	0.0170353	HEYL/MEF2C/NOTCH1/COL4A1	4
882	VSMC	GO:0048762	mesenchymal cell differentiation	6/90	252/18903	0.00129385	0.0224807	0.017067	HEYL/SEMA5A/SEMA5B/MEF2C/SFRP2/NOTCH1	6
883	VSMC	GO:1904064	positive regulation of cation transmembrane transport	5/90	171/18903	0.00135108	0.023293	0.0176836	THY1/KCNK3/ATP1B2/HSPA2/CAV1	5
884	VSMC	GO:0007517	muscle organ development	7/90	348/18903	0.00136321	0.0233214	0.0177052	HEYL/COL6A3/TAGLN/MEF2C/MEOX2/NOTCH1/CAV1	7
885	VSMC	GO:0060419	heart growth	4/90	102/18903	0.00143096	0.0241668	0.018347	MEF2C/DUSP6/PDLIM5/NOTCH1	4
886	VSMC	GO:0010749	regulation of nitric oxide mediated signal transduction	2/90	12/18903	0.00143436	0.0241668	0.018347	GUCY1A2/EGFR	2
887	VSMC	GO:0031346	positive regulation of cell projection organization	7/90	352/18903	0.00145538	0.0243365	0.0184758	SEMA5A/SLIT2/CDC42EP1/FEZ1/ATP1B2/CXCL12/NTRK3	7
888	VSMC	GO:0048144	fibroblast proliferation	4/90	103/18903	0.00148341	0.0246202	0.0186912	PDGFRB/EGFR/NGFR/CAV1	4
889	VSMC	GO:0060828	regulation of canonical Wnt signaling pathway	6/90	260/18903	0.00151708	0.0249511	0.0189424	SEMA5A/EGFR/SFRP2/NOTCH1/CAV1/ZEB2	6
890	VSMC	GO:0060538	skeletal muscle organ development	5/90	176/18903	0.00153441	0.0249511	0.0189424	HEYL/MEF2C/MEOX2/NOTCH1/CAV1	5
891	VSMC	GO:0035850	epithelial cell differentiation involved in kidney development	3/90	48/18903	0.00154609	0.0249511	0.0189424	ACTA2/MEF2C/NOTCH1	3
892	VSMC	GO:0052547	regulation of peptidase activity	8/90	459/18903	0.00154823	0.0249511	0.0189424	A2M/TFPI/COL6A3/CAST/DLC1/SFRP2/NGFR/CAV1	8
893	VSMC	GO:0001764	neuron migration	5/90	177/18903	0.00157317	0.0251707	0.0191091	MEF2C/SEPTIN4/CXCL12/NTRK3/NAV1	5
894	VSMC	GO:0035307	positive regulation of protein dephosphorylation	3/90	49/18903	0.00164129	0.0258209	0.0196028	ITGA1/PDGFRB/DLC1	3
895	VSMC	GO:0048546	digestive tract morphogenesis	3/90	49/18903	0.00164129	0.0258209	0.0196028	EGFR/SFRP2/NOTCH1	3
896	VSMC	GO:0032103	positive regulation of response to external stimulus	8/90	464/18903	0.00165735	0.0258209	0.0196028	PDGFRB/SEMA5A/STING1/SLIT2/LGALS1/CXCL12/NTRK3/CTSC	8
897	VSMC	GO:0042670	retinal cone cell differentiation	2/90	13/18903	0.00168991	0.0258209	0.0196028	THY1/NOTCH1	2
898	VSMC	GO:0072537	fibroblast activation	2/90	13/18903	0.00168991	0.0258209	0.0196028	PDGFRB/ACTA2	2
899	VSMC	GO:0035265	organ growth	5/90	180/18903	0.00169377	0.0258209	0.0196028	PDGFRB/MEF2C/DUSP6/PDLIM5/NOTCH1	5
900	VSMC	GO:0003279	cardiac septum development	4/90	107/18903	0.00170669	0.0258209	0.0196028	HEYL/SLIT2/NOTCH1/SLIT3	4
901	VSMC	GO:0060840	artery development	4/90	107/18903	0.00170669	0.0258209	0.0196028	PDGFRB/NOTCH3/NGFR/NOTCH1	4
902	VSMC	GO:0050867	positive regulation of cell activation	8/90	467/18903	0.0017257	0.0259321	0.0196872	THY1/PDGFRB/SH3KBP1/ACTA2/LGALS1/MEF2C/CAV1/CTSC	8
903	VSMC	GO:0014812	muscle cell migration	4/90	108/18903	0.00176595	0.0263589	0.0200112	PDGFRB/SLIT2/MEF2C/S100A11	4
904	VSMC	GO:0032956	regulation of actin cytoskeleton organization	7/90	365/18903	0.00178898	0.0265246	0.020137	PDGFRB/SEMA5A/SLIT2/DLC1/CDC42EP1/CXCL12/NTRK3	7
905	VSMC	GO:0003018	vascular process in circulatory system	6/90	270/18903	0.00183612	0.0266087	0.0202009	ITGA1/SLIT2/ACTA2/ATP1B2/PDE3A/CAV1	6
906	VSMC	GO:0022602	ovulation cycle process	3/90	51/18903	0.00184251	0.0266087	0.0202009	A2M/SLIT2/SLIT3	3
907	VSMC	GO:0101023	vascular endothelial cell proliferation	3/90	51/18903	0.00184251	0.0266087	0.0202009	ITGA4/MEF2C/FLT1	3
908	VSMC	GO:1905562	regulation of vascular endothelial cell proliferation	3/90	51/18903	0.00184251	0.0266087	0.0202009	ITGA4/MEF2C/FLT1	3
909	VSMC	GO:1904035	regulation of epithelial cell apoptotic process	4/90	110/18903	0.00188875	0.0271005	0.0205742	SEMA5A/ITGA4/CAST/H19	4
910	VSMC	GO:0002040	sprouting angiogenesis	5/90	185/18903	0.00190969	0.0272253	0.020669	SEMA5A/SLIT2/MEOX2/NGFR/NOTCH1	5
911	VSMC	GO:0014066	regulation of phosphatidylinositol 3-kinase signaling	4/90	111/18903	0.00195231	0.0274918	0.0208713	PDGFRB/FLT1/EGFR/NTRK3	4
912	VSMC	GO:0034767	positive regulation of ion transmembrane transport	5/90	186/18903	0.00195518	0.0274918	0.0208713	THY1/KCNK3/ATP1B2/HSPA2/CAV1	5
913	VSMC	GO:0003207	cardiac chamber formation	2/90	14/18903	0.00196547	0.0274918	0.0208713	MEF2C/NOTCH1	2
914	VSMC	GO:0010721	negative regulation of cell development	5/90	188/18903	0.00204854	0.0280863	0.0213226	THY1/SEMA5A/SEMA5B/NOTCH1/NTRK3	5
915	VSMC	GO:0061138	morphogenesis of a branching epithelium	5/90	188/18903	0.00204854	0.0280863	0.0213226	TGM2/SLIT2/SFRP2/NOTCH1/COL4A1	5
916	VSMC	GO:0090130	tissue migration	7/90	374/18903	0.00205281	0.0280863	0.0213226	SEMA5A/SLIT2/ACTA2/MEF2C/MEOX2/NOTCH1/ZEB2	7
917	VSMC	GO:0048146	positive regulation of fibroblast proliferation	3/90	53/18903	0.00205848	0.0280863	0.0213226	PDGFRB/EGFR/NGFR	3
918	VSMC	GO:0007229	integrin-mediated signaling pathway	4/90	113/18903	0.00208385	0.0280871	0.0213232	THY1/ITGA1/ITGA4/NID1	4
919	VSMC	GO:0010633	negative regulation of epithelial cell migration	4/90	113/18903	0.00208385	0.0280871	0.0213232	SLIT2/MEF2C/MEOX2/NOTCH1	4
920	VSMC	GO:0051896	regulation of protein kinase B signaling	5/90	189/18903	0.00209643	0.0280871	0.0213232	SEMA5A/EGFR/CAVIN3/NTRK3/H19	5
921	VSMC	GO:1903037	regulation of leukocyte cell-cell adhesion	7/90	377/18903	0.00214715	0.0285944	0.0217083	THY1/ITGA4/LGALS1/LRRC32/PAG1/CXCL12/CAV1	7
922	VSMC	GO:0051962	positive regulation of nervous system development	6/90	279/18903	0.00216464	0.0286557	0.0217549	TGM2/SEMA5A/SLIT2/NOTCH1/CXCL12/MAN2A1	6
923	VSMC	GO:0032412	regulation of ion transmembrane transporter activity	6/90	281/18903	0.00224332	0.0294041	0.0223231	MEF2C/STOM/KCNK3/ATP1B2/HSPA2/CAV1	6
924	VSMC	GO:0003214	cardiac left ventricle morphogenesis	2/90	15/18903	0.00226084	0.0294041	0.0223231	SFRP2/NOTCH1	2
925	VSMC	GO:0090280	positive regulation of calcium ion import	2/90	15/18903	0.00226084	0.0294041	0.0223231	PDGFRB/CXCL12	2
926	VSMC	GO:0010518	positive regulation of phospholipase activity	3/90	55/18903	0.00228958	0.0294337	0.0223455	PDGFRB/FLT1/EGFR	3
927	VSMC	GO:0072132	mesenchyme morphogenesis	3/90	55/18903	0.00228958	0.0294337	0.0223455	HEYL/ACTA2/NOTCH1	3
928	VSMC	GO:0022407	regulation of cell-cell adhesion	8/90	490/18903	0.00232718	0.029745	0.0225819	THY1/ITGA4/LGALS1/LRRC32/NOTCH1/PAG1/CXCL12/CAV1	8
929	VSMC	GO:0031345	negative regulation of cell projection organization	5/90	194/18903	0.00234821	0.0298424	0.0226558	THY1/SEMA5A/SEMA5B/SLIT2/CRMP1	5
930	VSMC	GO:0046068	cGMP metabolic process	2/90	16/18903	0.00257583	0.0325491	0.0247107	GUCY1A2/GUCY1B1	2
931	VSMC	GO:0090288	negative regulation of cellular response to growth factor stimulus	4/90	120/18903	0.00259244	0.032574	0.0247296	SLIT2/SFRP2/NGFR/NOTCH1	4
932	VSMC	GO:0050732	negative regulation of peptidyl-tyrosine phosphorylation	3/90	58/18903	0.00266535	0.0329843	0.0250411	THY1/SFRP2/CAV1	3
933	VSMC	GO:0061005	cell differentiation involved in kidney development	3/90	58/18903	0.00266535	0.0329843	0.0250411	ACTA2/MEF2C/NOTCH1	3
934	VSMC	GO:0022898	regulation of transmembrane transporter activity	6/90	291/18903	0.0026696	0.0329843	0.0250411	MEF2C/STOM/KCNK3/ATP1B2/HSPA2/CAV1	6
935	VSMC	GO:1904062	regulation of cation transmembrane transport	7/90	394/18903	0.0027469	0.033752	0.0256239	THY1/MEF2C/STOM/KCNK3/ATP1B2/HSPA2/CAV1	7
936	VSMC	GO:0022612	gland morphogenesis	4/90	123/18903	0.00283438	0.0346355	0.0262947	TGM2/EGFR/NOTCH1/CAV1	4
937	VSMC	GO:0001763	morphogenesis of a branching structure	5/90	203/18903	0.00285591	0.0347078	0.0263496	TGM2/SLIT2/SFRP2/NOTCH1/COL4A1	5
938	VSMC	GO:0003198	epithelial to mesenchymal transition involved in endocardial cushion formation	2/90	17/18903	0.00291026	0.034986	0.0265607	HEYL/NOTCH1	2
939	VSMC	GO:1903236	regulation of leukocyte tethering or rolling	2/90	17/18903	0.00291026	0.034986	0.0265607	ITGA4/CXCL12	2
940	VSMC	GO:0022029	telencephalon cell migration	3/90	60/18903	0.00293578	0.0351031	0.0266497	SLIT2/EGFR/CXCL12	3
941	VSMC	GO:0035904	aorta development	3/90	62/18903	0.00322252	0.0382052	0.0290047	PDGFRB/NGFR/NOTCH1	3
942	VSMC	GO:0043116	negative regulation of vascular permeability	2/90	18/18903	0.00326393	0.0382052	0.0290047	SLIT2/PDE3A	2
943	VSMC	GO:0071360	cellular response to exogenous dsRNA	2/90	18/18903	0.00326393	0.0382052	0.0290047	STING1/CAV1	2
944	VSMC	GO:2000811	negative regulation of anoikis	2/90	18/18903	0.00326393	0.0382052	0.0290047	NOTCH1/CAV1	2
945	VSMC	GO:0021885	forebrain cell migration	3/90	63/18903	0.0033721	0.0390601	0.0296537	SLIT2/EGFR/CXCL12	3
946	VSMC	GO:0060042	retina morphogenesis in camera-type eye	3/90	63/18903	0.0033721	0.0390601	0.0296537	THY1/NOTCH1/MAN2A1	3
947	VSMC	GO:0048608	reproductive structure development	6/90	306/18903	0.00341968	0.039406	0.0299164	A2M/PDGFRB/SLIT2/SFRP2/NOTCH1/SLIT3	6
948	VSMC	GO:0048524	positive regulation of viral process	3/90	64/18903	0.00352587	0.0400598	0.0304127	LGALS1/STOM/NOTCH1	3
949	VSMC	GO:0050918	positive chemotaxis	3/90	64/18903	0.00352587	0.0400598	0.0304127	SEMA5A/CXCL12/NTRK3	3
950	VSMC	GO:0007162	negative regulation of cell adhesion	6/90	308/18903	0.00353045	0.0400598	0.0304127	SEMA5A/DLC1/LRRC32/NOTCH1/PAG1/CXCL12	6
951	VSMC	GO:0007159	leukocyte cell-cell adhesion	7/90	414/18903	0.00360909	0.0401187	0.0304574	THY1/ITGA4/LGALS1/LRRC32/PAG1/CXCL12/CAV1	7
952	VSMC	GO:0060977	coronary vasculature morphogenesis	2/90	19/18903	0.00363666	0.0401187	0.0304574	PDGFRB/NOTCH1	2
953	VSMC	GO:0061298	retina vasculature development in camera-type eye	2/90	19/18903	0.00363666	0.0401187	0.0304574	PDGFRB/COL4A1	2
954	VSMC	GO:0042063	gliogenesis	6/90	310/18903	0.00364388	0.0401187	0.0304574	LAMC3/CSPG4/ATP1B2/NOTCH1/NAB1/NTRK3	6
955	VSMC	GO:0060070	canonical Wnt signaling pathway	6/90	310/18903	0.00364388	0.0401187	0.0304574	SEMA5A/EGFR/SFRP2/NOTCH1/CAV1/ZEB2	6
956	VSMC	GO:0061458	reproductive system development	6/90	310/18903	0.00364388	0.0401187	0.0304574	A2M/PDGFRB/SLIT2/SFRP2/NOTCH1/SLIT3	6
957	VSMC	GO:0050771	negative regulation of axonogenesis	3/90	65/18903	0.00368386	0.0403592	0.03064	THY1/SEMA5A/SEMA5B	3
958	VSMC	GO:0035303	regulation of dephosphorylation	4/90	133/18903	0.00375196	0.0409037	0.0310534	ITGA1/PDGFRB/MEF2C/DLC1	4
959	VSMC	GO:0001756	somitogenesis	3/90	66/18903	0.00384612	0.0415232	0.0315237	MEOX2/SFRP2/NOTCH1	3
960	VSMC	GO:0010517	regulation of phospholipase activity	3/90	66/18903	0.00384612	0.0415232	0.0315237	PDGFRB/FLT1/EGFR	3
961	VSMC	GO:0043491	protein kinase B signaling	5/90	218/18903	0.00387208	0.0416015	0.0315831	SEMA5A/EGFR/CAVIN3/NTRK3/H19	5
962	VSMC	GO:0070372	regulation of ERK1 and ERK2 cascade	6/90	315/18903	0.00393932	0.0421067	0.0319667	PDGFRB/ACTA2/EGFR/DUSP6/CAVIN3/NOTCH1	6
963	VSMC	GO:2001235	positive regulation of apoptotic signaling pathway	4/90	135/18903	0.00395697	0.0421067	0.0319667	SEPTIN4/NGFR/CAV1/CTSC	4
964	VSMC	GO:0060537	muscle tissue development	7/90	422/18903	0.00400655	0.0424312	0.032213	PDGFRB/HEYL/MEF2C/MEOX2/PDLIM5/NOTCH1/CAV1	7
965	VSMC	GO:0055093	response to hyperoxia	2/90	20/18903	0.00402827	0.0424591	0.0322342	PDGFRB/CAV1	2
966	VSMC	GO:0009581	detection of external stimulus	4/90	137/18903	0.00416945	0.0430753	0.032702	PIEZO2/SEMA5B/NGFR/CXCL12	4
967	VSMC	GO:1904019	epithelial cell apoptotic process	4/90	137/18903	0.00416945	0.0430753	0.032702	SEMA5A/ITGA4/CAST/H19	4
968	VSMC	GO:0010810	regulation of cell-substrate adhesion	5/90	222/18903	0.00418187	0.0430753	0.032702	EGFL6/THY1/NID1/DLC1/NOTCH1	5
969	VSMC	GO:0048663	neuron fate commitment	3/90	68/18903	0.00418357	0.0430753	0.032702	NOTCH3/NOTCH1/NTRK3	3
970	VSMC	GO:0060193	positive regulation of lipase activity	3/90	68/18903	0.00418357	0.0430753	0.032702	PDGFRB/FLT1/EGFR	3
971	VSMC	GO:0070374	positive regulation of ERK1 and ERK2 cascade	5/90	223/18903	0.00426201	0.0436807	0.0331616	PDGFRB/ACTA2/EGFR/CAVIN3/NOTCH1	5
972	VSMC	GO:0052548	regulation of endopeptidase activity	7/90	428/18903	0.00432586	0.0441067	0.033485	A2M/TFPI/COL6A3/CAST/DLC1/SFRP2/NGFR	7
973	VSMC	GO:0050679	positive regulation of epithelial cell proliferation	5/90	224/18903	0.00434324	0.0441067	0.033485	SEMA5A/ITGA4/EGFR/NOTCH1/CXCL12	5
974	VSMC	GO:0001503	ossification	7/90	429/18903	0.00438091	0.0442662	0.0336061	MEF2C/MGP/EGFR/SFRP2/OSTF1/NOTCH1/NAB1	7
975	VSMC	GO:0038083	peptidyl-tyrosine autophosphorylation	2/90	21/18903	0.00443857	0.0442662	0.0336061	EGFR/CAV1	2
976	VSMC	GO:0060353	regulation of cell adhesion molecule production	2/90	21/18903	0.00443857	0.0442662	0.0336061	NOTCH1/CAV1	2
977	VSMC	GO:0060973	cell migration involved in heart development	2/90	21/18903	0.00443857	0.0442662	0.0336061	PDGFRB/NOTCH1	2
978	VSMC	GO:0007266	Rho protein signal transduction	4/90	140/18903	0.00450243	0.0443718	0.0336863	PDGFRB/DLC1/CDC42EP1/NGFR	4
979	VSMC	GO:0009582	detection of abiotic stimulus	4/90	140/18903	0.00450243	0.0443718	0.0336863	PIEZO2/SEMA5B/NGFR/CXCL12	4
980	VSMC	GO:0046777	protein autophosphorylation	5/90	226/18903	0.00450901	0.0443718	0.0336863	THY1/PDGFRB/FLT1/EGFR/CAV1	5
981	VSMC	GO:1901016	regulation of potassium ion transmembrane transporter activity	3/90	70/18903	0.00453848	0.0444651	0.0337571	KCNK3/ATP1B2/CAV1	3
982	VSMC	GO:0032409	regulation of transporter activity	6/90	326/18903	0.00465152	0.0453727	0.0344462	MEF2C/STOM/KCNK3/ATP1B2/HSPA2/CAV1	6
983	VSMC	GO:0002548	monocyte chemotaxis	3/90	71/18903	0.00472256	0.0456651	0.0346681	SLIT2/FLT1/CXCL12	3
984	VSMC	GO:0051057	positive regulation of small GTPase mediated signal transduction	3/90	71/18903	0.00472256	0.0456651	0.0346681	PDGFRB/TGM2/NOTCH1	3
985	VSMC	GO:0071902	positive regulation of protein serine/threonine kinase activity	5/90	229/18903	0.00476606	0.0458862	0.034836	PDGFRB/MEF2C/FLT1/EGFR/NTRK3	5
986	VSMC	GO:0010594	regulation of endothelial cell migration	5/90	230/18903	0.00485401	0.046064	0.0349709	SEMA5A/SLIT2/MEF2C/MEOX2/NOTCH1	5
987	VSMC	GO:0009190	cyclic nucleotide biosynthetic process	2/90	22/18903	0.00486737	0.046064	0.0349709	GUCY1A2/GUCY1B1	2
988	VSMC	GO:0032516	positive regulation of phosphoprotein phosphatase activity	2/90	22/18903	0.00486737	0.046064	0.0349709	ITGA1/PDGFRB	2
989	VSMC	GO:0052652	cyclic purine nucleotide metabolic process	2/90	22/18903	0.00486737	0.046064	0.0349709	GUCY1A2/GUCY1B1	2
990	VSMC	GO:0035914	skeletal muscle cell differentiation	3/90	72/18903	0.0049111	0.0460856	0.0349874	HEYL/MEF2C/NOTCH1	3
991	VSMC	GO:0042698	ovulation cycle	3/90	72/18903	0.0049111	0.0460856	0.0349874	A2M/SLIT2/SLIT3	3
992	VSMC	GO:0045936	negative regulation of phosphate metabolic process	7/90	440/18903	0.00502208	0.046929	0.0356277	THY1/SLIT2/SFRP2/DUSP6/NTRK3/CAV1/H19	7
993	VSMC	GO:0018209	peptidyl-serine modification	6/90	332/18903	0.0050779	0.0470314	0.0357054	BGN/SH2D3C/EGFR/SFRP2/NTRK3/CAV1	6
994	VSMC	GO:0010563	negative regulation of phosphorus metabolic process	7/90	441/18903	0.0050837	0.0470314	0.0357054	THY1/SLIT2/SFRP2/DUSP6/NTRK3/CAV1/H19	7
995	VSMC	GO:0014065	phosphatidylinositol 3-kinase signaling	4/90	145/18903	0.00509647	0.0470314	0.0357054	PDGFRB/FLT1/EGFR/NTRK3	4
996	VSMC	GO:0008406	gonad development	5/90	233/18903	0.00512481	0.0470974	0.0357555	A2M/PDGFRB/SLIT2/SFRP2/SLIT3	5
997	VSMC	GO:0072073	kidney epithelium development	4/90	146/18903	0.00522128	0.0477865	0.0362787	HEYL/SLIT2/MEF2C/NOTCH1	4
998	VSMC	GO:0060562	epithelial tube morphogenesis	6/90	335/18903	0.00530157	0.0480465	0.0364761	SLIT2/MEF2C/DLC1/SFRP2/NOTCH1/COL4A1	6
999	VSMC	GO:0035924	cellular response to vascular endothelial growth factor stimulus	3/90	74/18903	0.00530169	0.0480465	0.0364761	PDGFRB/FLT1/NOTCH1	3
1000	VSMC	GO:0071359	cellular response to dsRNA	2/90	23/18903	0.0053145	0.0480465	0.0364761	STING1/CAV1	2
1001	VSMC	GO:0030111	regulation of Wnt signaling pathway	6/90	336/18903	0.0053777	0.0484211	0.0367604	SEMA5A/EGFR/SFRP2/NOTCH1/CAV1/ZEB2	6
1002	VSMC	GO:0034764	positive regulation of transmembrane transport	5/90	237/18903	0.00550233	0.0492161	0.037364	THY1/KCNK3/ATP1B2/HSPA2/CAV1	5
1003	VSMC	GO:0001933	negative regulation of protein phosphorylation	6/90	338/18903	0.00553239	0.0492161	0.037364	THY1/SLIT2/SFRP2/DUSP6/NTRK3/CAV1	6
1004	VSMC	GO:0090287	regulation of cellular response to growth factor stimulus	6/90	338/18903	0.00553239	0.0492161	0.037364	SLIT2/SFRP2/NGFR/NOTCH1/CAV1/ZEB2	6
1005	VSMC	GO:0007160	cell-matrix adhesion	5/90	238/18903	0.00559971	0.0494196	0.0375185	THY1/ITGA1/ITGA4/NID1/DLC1	5
1006	VSMC	GO:0045137	development of primary sexual characteristics	5/90	238/18903	0.00559971	0.0494196	0.0375185	A2M/PDGFRB/SLIT2/SFRP2/SLIT3	5
