# Supplementary material for: Single-cell RNA sequencing reveals the developmental program underlying proximal–distal patterning of the human lung at the embryonic stage
Source: Cell Res. 2023 Apr 21;33(6):421–33. doi: 10.1038/s41422-023-00802-6 (PMC10119843; doi:10.1038/s41422-023-00802-6)
Supplement: Supplementary file 15 — Supplementary information, Table S5 [file 41422_2023_802_MOESM15_ESM.xlsx]

## Sheet: Average_gene_human_mouse
Supplementary information, Table S5 Comparison of the average expression of homologous genes between human and mouse. The black bold genes are TFs listed in Supplementary information, Fig. S5d.
	human_mean_Proximal	human_mean_Distal	mouse_mean_Proximal	mouse_mean_Distal
KLF5/Klf5	0.348606	0.0971875	0.536324	0.19879
OSR2/Osr2	0.0360785	0.0012193	0.0862563	0.000819939
EHF/Ehf	0.13485	0.00434206	0.0494792	0.0114198
ASCL1/Ascl1	0.221148	0.0071691	0.111533	0
SOX2/Sox2	1.39731	0.455627	1.10566	0.0611245
SOX21/Sox21	0.101101	0.001734	0.272622	0.0136752
GRHL1/Grhl1	0.446458	0.0697124	0.0544873	0.0140337
NFIB/Nfib	0.933275	0.289925	1.1901	0.92416
FOXQ1/Foxq1	0.0367496	0.00469313	0.015575	0.0010457
TP63/Trp63	0.0418917	0.00204799	0.068088	0.00169322
SIX2/Six2	0.0118147	0.000207266	0.0411359	0.00272881
PAX9/Pax9	0.027092	0.00345153	0.0371265	0.00379297
BARX2/Barx2	0.0191018	0.00354638	0.0858412	0.0081597
EGR3/Egr3	0.0967437	0.0123096	0.0452357	0.00260338
NR4A2/Nr4a2	0.148666	0.0110265	0.120189	0.056294
TBX1/Tbx1	0.117457	0.0105503	0.649349	0.314806
ETV4/Etv4	0.00697166	0.187362	0.0250123	0.131616
ETV5/Etv5	0.0788244	1.1415	0.159659	1.35692
SP5/Sp5	0.0170989	0.101143	0.0330324	0.313007
IRX1/Irx1	0.207683	0.40233	0.484239	1.15646
IRX2/Irx2	0.77679	1.05854	0.514179	0.960936
SOX9/Sox9	0.202991	1.25699	0.309483	1.29301
GATA6/Gata6	0.272822	0.740793	0.306477	0.78868
FOXP2/Foxp2	0.228793	0.343175	0.877855	1.62673
PEG3/Peg3	0.280245	0.793602	0.957523	1.59409
E2F8/E2f8	0.00830461	0.108971	0.14771	0.22095
MITF/Mitf	0.393039	0.0624706	0.00984802	0.0215813
ZMAT4/Zmat4	0.0761153	0.00179175	0.00315276	0.0100042
SOX6/Sox6	0.230023	0.551837	0.211561	0.198304
ETV1/Etv1	0.183459	0.595159	0.00821755	0.00547901
THRB/Thrb	0.20874	0.00698352	0.00582122	0.00809147
GLIS3/Glis3	0.0927693	0.0229608	0.00150033	0.0012756
EGR2/Egr2	0.236156	0.0409506	0.0568969	0.0105364
HOXB2/Hoxb2	0.0606183	0.0361743	0.223567	0.0601671
HOXB9/Hoxb9	0	0.000703362	0.00445006	0.0332168
CREB5/Creb5	0.122216	0.0407287	0.143257	0.152318
FOXC1/Foxc1	0.053582	0.0132248	0.173984	0.00979455
HES1/Hes1	0.912777	0.635863	0.872993	0.669702
CREB3L1/Creb3l1	0.0134476	0.0245011	0.0188666	0.0160891
HOXB3/Hoxb3	0.0711002	0.0480946	0.0802838	0.00977449
ISL1/Isl1	0.422818	0.188462	0.148954	0.0241926
RARB/Rarb	0.170007	0.0526999	0.375024	0.0706073
XKR4/Xkr4	0.0291234	0.00810714	0	0.000548447
RP1/Rp1	0.155605	0.0462526	0	0
SOX17/Sox17	0.000961498	0.00141387	0.00139978	0.00222707
MRPL15/Mrpl15	0.48603	0.562661	0.657838	0.726978
LYPLA1/Lypla1	0.591007	0.762835	0.24082	0.249896
TCEA1/Tcea1	0.910781	0.887135	0.527313	0.583281
RGS20/Rgs20	0.00536257	0.00202546	0.00354004	0.00135249
ATP6V1H/Atp6v1h	0.365696	0.307204	0.24238	0.234122
OPRK1/Oprk1	0.169508	0.00313551	0	0
NPBWR1/Npbwr1	0.00411654	0.00136015	0.00102516	0.000451505
RB1CC1/Rb1cc1	0.758069	0.738544	0.495517	0.367573
ALKAL1/Alkal1	0.0104208	0.00381079	0	0
ST18/St18	0.00101617	0.000150905	0.00214903	0
PCMTD1/Pcmtd1	0.659602	0.466936	0.325535	0.200569
SNTG1/Sntg1	0.00146041	0.00948201	0	0
RRS1/Rrs1	0.317366	0.296131	0.399935	0.573422
ADHFE1/Adhfe1	0.0495187	0.0243483	0.00344877	0.00187259
VXN/Vxn	0.000114852	0	0	0
MYBL1/Mybl1	0.00671412	0.0095555	0.0393856	0.0447269
VCPIP1/Vcpip1	0.142505	0.119406	0.180446	0.15001
C8orf44-SGK3/Sgk3	0.000590173	0.000769759	0.0613246	0.0300694
SGK3/Sgk3	0.063198	0.0515254	0.0613246	0.0300694
MCMDC2/Mcmdc2	0.00918083	0.0101984	0.0125416	0.0210445
SNHG6/Snhg6	1.63706	1.48198	0.681603	0.694075
TCF24/Tcf24	0.000460855	0	0	0.0019962
PPP1R42/Ppp1r42	0.00517385	0.00718151	0.00111416	0
COPS5/Cops5	0.575206	0.608897	0.815343	0.867354
CSPP1/Cspp1	0.370666	0.358674	0.599365	0.538684
ARFGEF1/Arfgef1	0.366864	0.293805	0.775374	0.666569
CPA6/Cpa6	0.037483	0.00393619	0.000754912	0.00220049
PREX2/Prex2	0.0407495	0.0563936	0.0216893	0.0168726
C8orf34/A830018L16Rik	0.00281467	0.00128227	0.0107596	0.00721448
SULF1/Sulf1	0.0416175	0.0313939	0.039064	0.0193462
SLCO5A1/Slco5a1	0.0118638	0.0216078	0.0138688	0.017007
PRDM14/Prdm14	0	9.02817e-05	0	0
NCOA2/Ncoa2	0.258445	0.205709	0.351724	0.244461
TRAM1/Tram1	0.558384	0.469685	0.507205	0.629616
LACTB2/Lactb2	0.0731103	0.087825	0.164947	0.216691
XKR9/Xkr9	0.000515719	0.000264499	0	0
EYA1/Eya1	0.095713	0.0299362	0.171826	0.0552001
MSC/Msc	0.000384075	0.00116755	0	0.00141398
TRPA1/Trpa1	7.8206e-05	0.00037994	0	0.00024755
KCNB2/Kcnb2	0.000762476	0.000252859	0.195011	0.118037
TERF1/Terf1	0.525717	0.542971	0.306886	0.348344
SBSPON/Sbspon	0.00675778	0.00521645	0	0.00058659
C8orf89/4930444P10Rik	0.00353423	0.0014509	0	0.000991642
RPL7/Rpl7	3.16219	3.03115	2.7474	2.69806
RDH10/Rdh10	0.176448	0.179712	0.0805778	0.062351
STAU2/Stau2	0.332211	0.333818	0.311628	0.270054
UBE2W/Ube2w	0.265635	0.240938	0.323057	0.245145
ELOC/Eloc	0.615029	0.71579	1.03403	1.20466
TMEM70/Tmem70	0.223547	0.211433	0.326537	0.312532
LY96/Ly96	0.000352406	0.000351353	0.038934	0.0326772
JPH1/Jph1	0.148695	0.120562	0.126129	0.0395894
GDAP1/Gdap1	0.202475	0.202403	0.00139978	0.0019972
PI15/Pi15	0.000857389	0.000373038	0.00423057	0.000772818
CRISPLD1/Crispld1	0.441575	0.418508	0.0503226	0.0187098
CRISP1/Crisp4	0	0	0	0
DEFB113/Defb18	0	0	0	0
DEFB110/Defb41	0	0	0	0
TFAP2D/Tfap2d	0	0	0	0
TFAP2B/Tfap2b	0.000797394	0.000537851	0.00543651	0
PKHD1/Pkhd1	0.0922638	0.0612463	0.0324801	0.0292341
MIR206/Mir206	0	0	0	0
MIR133B/Mir133b	0	0	0	0
IL17A/Il17a	0	0	0	0
IL17F/Il17f	0	0	0	0
MCM3/Mcm3	0.461216	0.663198	0.615989	1.00235
PAQR8/Paqr8	0.059197	0.0431977	0.0296539	0.0199355
EFHC1/Efhc1	0.309566	0.248068	0	0.00220231
TRAM2/Tram2	0.167323	0.16882	0.0560369	0.0988362
TMEM14A/Tmem14a	0.414527	0.262748	0.10242	0.0696202
GSTA3/Gsta3	3.85371e-05	0	0.0149908	0.00437142
KHDC1L/Khdc1a	0.00140746	0.0021025	0	0
KHDC1L/Khdc1c	0.00140746	0.0021025	0.000421562	0
KHDC1/Khdc1b	0.0693423	0.081763	0	0
KCNQ5/Kcnq5	0.00464396	0.000231478	0.00473717	0.00381111
RIMS1/Rims1	0.0676516	0.0428333	0	0.00501718
MIR30A/Mir30a	0	0	0	0
MIR30C2/Mir30c-2	0	0	0	0
OGFRL1/Ogfrl1	0.0873742	0.105633	0.22245	0.216417
B3GAT2/B3gat2	0.0242344	0.028174	0.0110745	0.00554592
SMAP1/Smap1	0.555436	0.556402	0.77021	0.758375
SDHAF4/Sdhaf4	0.107309	0.0951086	0.412874	0.393349
FAM135A/Fam135a	0.156372	0.163133	0.17034	0.146433
COL9A1/Col9a1	0.0464844	0.109362	0.00946384	0.137728
COL19A1/Col19a1	0.000484442	0.000399119	0	0
LMBRD1/Lmbrd1	0.315562	0.263368	0.157607	0.110356
ADGRB3/Adgrb3	0.0204613	0.0133441	0.00500934	0.000170409
SPATA31E1/Gm597	0	0	0	0
PHF3/Phf3	0.970074	0.796476	0.703263	0.589369
PTP4A1/Ptp4a1	0.00136918	0.000415864	0.013573	0.0135828
LGSN/Lgsn	0.00319343	0.000907863	0	0
KHDRBS2/Khdrbs2	0.075735	0.0779267	0.00447236	0.00207224
PRIM2/Prim2	0.136895	0.139218	0.184271	0.247859
RAB23/Rab23	0.0915526	0.0791492	0.124096	0.111864
BAG2/Bag2	0.109604	0.0996793	0.304416	0.346748
ZNF451/Zfp451	0.364545	0.354456	0.385686	0.370217
BEND6/Bend6	0.0044476	0.0031754	0.00065086	0.00177719
DST/Dst	0.829989	0.50788	0.182112	0.0585948
CCDC115/Ccdc115	0.373155	0.282778	0.398746	0.342308
IMP4/Imp4	0.247107	0.270403	0.373003	0.397139
PTPN18/Ptpn18	0.120012	0.0908512	0.051008	0.100057
CFC1B/Cfc1	0	0	0.00276642	0.00283863
CFC1/Cfc1	0.00120309	0.00248209	0.00276642	0.00283863
PRSS40B/Prss40	0	0	0	0
PRSS40A/Prss40	0	8.45351e-05	0	0
AMER3/Amer3	0.000337807	0.000627796	0	0
ARHGEF4/Arhgef4	0.00498927	0.00676624	0.0530776	0.0423328
FAM168B/Fam168b	0.325958	0.35258	0.496994	0.471266
PLEKHB2/Plekhb2	0.360415	0.32455	0.0981494	0.122747
HS6ST1/Hs6st1	0.094404	0.120689	0.271524	0.276042
UGGT1/Uggt1	0.230174	0.291402	0.233567	0.297122
NEURL3/Neurl3	0.000637763	0.00104102	0.000763035	0
ARID5A/Arid5a	0.0363025	0.0362813	0.02414	0.00231175
KANSL3/Kansl3	0.166193	0.149827	0.270243	0.225471
FER1L5/Fer1l5	0.00424324	0.00605703	0	0
LMAN2L/Lman2l	0.18312	0.178012	0.268681	0.247461
CNNM4/Cnnm4	0.0685401	0.0520008	0.0727336	0.0799609
CNNM3/Cnnm3	0.132704	0.132128	0.14316	0.137191
ANKRD23/Ankrd23	0.00802697	0.00874286	0.00188431	0.00191811
ANKRD39/Ankrd39	0.115017	0.128805	0.0798035	0.084692
SEMA4C/Sema4c	0.12795	0.14752	0.115827	0.0880806
FAM178B/Fam178b	0.00312733	0.00201622	0.0052528	0.0501291
COX5B/Cox5b	1.37371	1.38201	1.57306	1.64952
ACTR1B/Actr1b	0.251357	0.233656	0.421185	0.415161
ZAP70/Zap70	0.000920978	0.00202034	0.00070533	0.000945256
TMEM131/Tmem131	0.229806	0.177586	0.268757	0.210211
VWA3B/Vwa3b	0.000604153	0	0.00168717	0
CNGA3/Cnga3	0	0	0	0.000425702
INPP4A/Inpp4a	0.0690171	0.0722689	0.0588477	0.0615415
COA5/Coa5	0.39026	0.346942	0.142416	0.187199
UNC50/Unc50	0.321362	0.314649	0.527436	0.493873
MGAT4A/Mgat4a	0.097317	0.0647169	0.100346	0.110678
TSGA10/Tsga10	0.224265	0.155302	0.0361437	0.0214956
LIPT1/Lipt1	0.0894526	0.0973962	0.0411191	0.0629926
MITD1/Mitd1	0.226749	0.232979	0.196637	0.188502
MRPL30/Mrpl30	0.225759	0.240262	0.807009	0.931968
LYG2/Lyg2	0.0125814	0.00873596	0	0
LYG1/Lyg1	0.00533402	0.00466871	0	0
TXNDC9/Txndc9	0.277968	0.307777	0.750639	0.759136
EIF5B/Eif5b	0.893396	0.993589	1.30343	1.33776
REV1/Rev1	0.322164	0.30232	0.258565	0.243432
AFF3/Aff3	0.0606652	0.151188	0.0289857	0.0075906
LONRF2/Lonrf2	0.0707281	0.0602124	0.0349729	0.0244427
CHST10/Chst10	0.252194	0.15066	0.0200779	0.0179357
NMS/Nms	0	0	0	0
PDCL3/Pdcl3	0.293245	0.428045	0.655222	0.680581
NPAS2/Npas2	0.0522083	0.11841	0.00940777	0.00454835
RPL31/Rpl31	2.69665	2.67242	2.22066	2.27174
TBC1D8/Tbc1d8	0.0374952	0.0130831	0.058476	0.034199
CNOT11/Cnot11	0.271687	0.282909	0.279088	0.29421
RNF149/Rnf149	0.226984	0.175641	0.166236	0.158621
CREG2/Creg2	0.00515028	0.00174761	0	0
RFX8/Rfx8	0	0	0	0
MAP4K4/Map4k4	0.719812	0.811896	0.91445	0.826721
IL1R2/Il1r2	0	0.000368085	0	0
IL1R1/Il1r1	0.0191181	0.0217095	0.0318794	0.0138362
IL1RL2/Il1rl2	0.000582104	0.000633747	0.000615088	0.00407481
IL1RL1/Il1rl1	0.000218021	0.000597579	0.00200657	0.00439858
IL18R1/Il18r1	0.000505496	0.00439613	0	0.00153981
IL18RAP/Il18rap	0	0.000113111	0	0.000490903
SLC9A4/Slc9a4	0.00012174	0	0	0
SLC9A2/Slc9a2	0.000728362	0.000607044	0.000633402	0.000778414
MFSD9/Mfsd9	0.102467	0.102757	0.0159009	0.00674029
TMEM182/Tmem182	0.0490662	0.0485965	0	0
PANTR1/Pantr1	0.000104747	0.000106504	0	0.000772818
POU3F3/Pou3f3	0.000678827	0.000279629	0.00439708	0
MRPS9/Mrps9	0.381855	0.451228	0.381287	0.436379
GPR45/Gpr45	0	0	0.0184299	0.016988
TGFBRAP1/Tgfbrap1	0.10961	0.119588	0.0918586	0.0800464
C2orf49/AI597479	0.237515	0.233518	0.0767046	0.0912257
FHL2/Fhl2	0.0100874	0.00592601	0.0586508	0.0340848
NCK2/Nck2	0.144317	0.167308	0.22056	0.271573
UXS1/Uxs1	0.332146	0.316245	0.192009	0.201167
TPP2/Tpp2	0.283144	0.31437	0.490396	0.436032
METTL21C/Mettl21c	0.000128791	0.000295021	0.00261587	0.00166972
CCDC168/Gm8251	0.0033032	0.00364989	0.0123238	0.0295242
TEX30/Tex30	0.112828	0.125251	0.303063	0.444161
BIVM/Bivm	0.130355	0.0970781	0.096424	0.0814388
ERCC5/Ercc5	0.0307157	0.0190004	0.136698	0.113873
METTL21EP/Mettl21e	0.00070177	0.000275644	0	0
GULP1/Gulp1	0.374223	0.228133	0.0892387	0.0315743
COL3A1/Col3a1	0.210535	0.143697	0.132005	0.11996
COL5A2/Col5a2	0.0949147	0.0655946	0.0682872	0.0323493
WDR75/Wdr75	0.218024	0.249351	0.312821	0.448119
SLC40A1/Slc40a1	0.0992648	0.0671448	0.0661716	0.0847812
DNAH7/Dnah7b	0.0683276	0.0480284	0.0118567	0.0135265
DNAH7/Dnah7c	0.0683276	0.0480284	0	0.00056412
SLC39A10/Slc39a10	0.689802	0.538434	0.389681	0.468798
TMEFF2/Tmeff2	0.0107136	0.00345593	0.0103903	0.00500654
CAVIN2/Cavin2	0.0756437	0.0589046	0.251975	0.0523317
NABP1/Nabp1	0.0742782	0.0386524	0.0261961	0.0234971
MYO1B/Myo1b	0.341585	0.521123	0.449966	0.378218
STAT4/Stat4	0.00816376	0.0110326	0.0261969	0.0122753
STAT1/Stat1	0.21803	0.227512	0.0481535	0.0353118
GLS/Gls	0.172095	0.17626	0.460326	0.379207
NAB1/Nab1	0.177456	0.201464	0.17117	0.120136
NEMP2/Nemp2	0.038239	0.0496985	0.043743	0.0545856
MFSD6/Mfsd6	0.0776811	0.0389014	0.171315	0.0780926
INPP1/Inpp1	0.0463272	0.0488573	0.078338	0.042879
HIBCH/Hibch	0.427943	0.372612	0.186397	0.135396
C2orf88/1700019D03Rik	0.0299935	0.0347941	0.0624554	0.0301362
MSTN/Mstn	0.00282937	0.00129723	0.0131521	0
PMS1/Pms1	0.247512	0.287879	0.0787353	0.0991895
ORMDL1/Ormdl1	0.678303	0.651569	0.365593	0.366117
OSGEPL1/Osgepl1	0.0919263	0.0916108	0.138048	0.115685
ASNSD1/Asnsd1	0.21991	0.239778	0.376431	0.401493
DNAH7/Dnah7a	0.0683276	0.0480284	0.00286141	0.0138156
STK17B/Stk17b	0.150468	0.0735739	0.114724	0.0797617
HECW2/Hecw2	0.0546303	0.0408492	0.0146534	0.00434887
CCDC150/Ccdc150	0.0539872	0.0520917	0.00226336	0.00281707
GTF3C3/Gtf3c3	0.257617	0.265212	0.196087	0.180147
C2orf66/Gm34066	0.002123	0.00084936	0	0
PGAP1/Pgap1	0.299489	0.182829	0.201199	0.181874
ANKRD44/Ankrd44	0.0301513	0.0199592	0.0765462	0.0708211
SF3B1/Sf3b1	1.29584	1.28503	1.48569	1.38007
COQ10B/Coq10b	0.143097	0.107083	0.195532	0.174364
HSPD1/Hspd1	1.72134	2.0796	1.72853	2.10673
HSPE1/Hspe1	1.37802	1.6024	1.97719	2.43512
MOB4/Mob4	0.449443	0.426397	0.724244	0.705308
RFTN2/Rftn2	0.00391868	0.00417118	0.003113	0.000463582
MARS2/Mars2	0.0301311	0.0391207	0.0335886	0.0387299
BOLL/Boll	0.000800139	0.000281123	0	0
PLCL1/Plcl1	0.0951678	0.0137096	0.025276	0.0179823
HSFY1/Hsfy2	0	0	0	0
HSFY2/Hsfy2	0	0	0	0
SATB2/Satb2	0.0349668	0.0213139	0.0116357	0.0200216
C2orf69/1700066M21Rik	0.124805	0.105857	0.0288439	0.0369512
TYW5/Tyw5	0.228014	0.216549	0.113267	0.15171
MAIP1/Maip1	0.150205	0.161448	0.339434	0.325301
SPATS2L/Spats2l	0.403646	0.537525	0.490092	0.264075
KCTD18/Kctd18	0.0728888	0.0638215	0.128296	0.0898972
SGO2/Sgo2a	0.0616518	0.0780503	0.233881	0.336678
AOX1/Aox1	0.0101129	0.00467381	0	0.00172272
AOX3P/Aox3	8.35423e-05	0.000163122	0.000778097	0
BZW1/Bzw1	0.969553	1.07991	1.38423	1.49885
CLK1/Clk1	0.418607	0.299735	0.582454	0.462852
PPIL3/Ppil3	0.322415	0.315319	0.247262	0.313689
NIF3L1/Nif3l1	0.117601	0.126757	0.251912	0.216147
ORC2/Orc2	0.176596	0.177022	0.258752	0.337167
FAM126B/Fam126b	0.140566	0.0993223	0.125527	0.111544
NDUFB3/Ndufb3	0.595453	0.595273	0.951598	0.954379
CBX3/Cbx3-ps7	1.03285	1.21686	0	0
CFLAR/Cflar	0.290497	0.136709	0.206453	0.157901
CASP8/Casp8	0.00390915	0.00281998	0.235786	0.291024
TRAK2/Trak2	0.142807	0.0929092	0.0693491	0.0864779
STRADB/Stradb	0.152177	0.143427	0.086494	0.0797077
C2CD6/C2cd6	0.00944065	0.0105258	0	0
TMEM237/Tmem237	0.22346	0.252439	0.267428	0.287345
MPP4/Mpp4	0.000835228	0.000853049	0.00195113	0.00122562
ALS2/Als2	0.144692	0.135962	0.0311867	0.0497304
CDK15/Cdk15	0.00191653	0.00119195	0	0
FZD7/Fzd7	0.449312	0.427759	0.119508	0.271088
KIAA2012/Gm973	0.00150361	0.00362544	0	0.00068004
SUMO1/Sumo1	1.0462	1.14184	1.46538	1.53714
NOP58/Nop58	0.513854	0.598127	1.07975	1.31271
BMPR2/Bmpr2	0.490333	0.405796	0.425695	0.345538
FAM117B/Fam117b	0.175494	0.219933	0.227089	0.139045
ICA1L/Ica1l	0.110212	0.0994979	0.00351399	0.00278587
WDR12/Wdr12	0.216527	0.277094	0.329253	0.419454
CARF/Carf	0.122103	0.0963849	0.0653815	0.0553351
NBEAL1/Nbeal1	0.364991	0.270739	0.529513	0.385291
CYP20A1/Cyp20a1	0.514584	0.495834	0.156081	0.181089
ABI2/Abi2	0.614422	0.661393	0.241804	0.257716
RAPH1/Raph1	0.0613811	0.0510603	0.209016	0.34368
CD28/Cd28	0.000310683	0	0	0
CTLA4/Ctla4	0	0.00017959	0	0
ICOS/Icos	0	0	0	0
PARD3B/Pard3b	0.165145	0.119005	0.220843	0.123555
NRP2/Nrp2	0.0723921	0.0656198	0.20224	0.0366504
INO80D/Ino80d	0.27009	0.247878	0.37863	0.259412
NDUFS1/Ndufs1	0.387024	0.413147	0.367754	0.4163
EEF1B2/Eef1b2	2.44987	2.67448	2.93186	2.9967
ZDBF2/Zdbf2	0.145083	0.13372	0.410709	0.338944
ADAM23/Adam23	0.0124724	0.0447203	0	0.0050593
DYTN/Dytn	0	0	0	0
MDH1B/Mdh1b	0.0350979	0.0310385	0	0
FASTKD2/Fastkd2	0.276018	0.297733	0.145446	0.196878
KLF7/Klf7	0.205763	0.164936	0.354485	0.309604
CREB1/Creb1	0.591928	0.564681	0.417287	0.374908
METTL21A/Mettl21a	0.20425	0.294502	0.0952328	0.0688653
CCNYL1/Ccnyl1	0.0494949	0.0802055	0.0507757	0.062677
FZD5/Fzd5	0.176479	0.138319	0.114644	0.0873419
PLEKHM3/Plekhm3	0.110631	0.109153	0.0256563	0.0323209
AKR1C1/Akr1cl	0.00861778	0.00518216	0.0010322	0.00437255
AKR1C2/Akr1cl	0.00271686	0.00235942	0.0010322	0.00437255
AKR1C3/Akr1cl	0.00107016	0.000548662	0.0010322	0.00437255
AKR1C4/Akr1cl	0	0	0.0010322	0.00437255
CRYGD/Cryge	0.00410228	0.00991326	0.00110929	0
CRYGD/Crygd	0.00410228	0.00991326	0	0
CRYGC/Crygc	0	0	0	0
CRYGB/Crygb	0	0	0	0
CRYGA/Cryga	0.000112848	0	0	0
C2orf80/D630023F18Rik	0.00148962	0.00130121	0.00315248	0
IDH1/Idh1	0.456172	0.725808	0.351428	0.361159
PIKFYVE/Pikfyve	0.185699	0.195854	0.125833	0.126572
PTH2R/Pth2r	0.00131878	0.00113933	0.00188137	0
CRYGD/Crygf	0.00410228	0.00991326	0	0
MAP2/Map2	0.385511	0.129169	0.224213	0.139062
UNC80/Unc80	0.00952869	0.00120844	0	0.00106477
RPE/Rpe	0.194125	0.199654	0.337849	0.32077
RPEL1/Rpe	0.00060934	0.000799359	0.337849	0.32077
KANSL1L/Kansl1l	0.154438	0.125884	0.1415	0.24268
ACADL/Acadl	0.187818	0.0741571	0.670571	0.737823
MYL1/Myl1	0.000245976	0.00040005	0.0079903	0.00400304
LANCL1/Lancl1	0.224688	0.199595	0.198513	0.275317
CPS1/Cps1	0.0048258	0.0183089	0	0.0698401
ERBB4/Erbb4	0.0853419	0.0382288	0.0224643	0.0112519
IKZF2/Ikzf2	0.152879	0.108705	0.245355	0.118814
SPAG16/Spag16	0.45159	0.403378	0.000580867	0.00179726
VWC2L/Vwc2l	0.000245223	0.00014602	0	0
BARD1/Bard1	0.275273	0.259696	0.0964787	0.148597
ABCA12/Abca12	0.000599046	0.000604245	0	0
ATIC/Atic	0.384785	0.508951	0.496358	0.585531
FN1/Fn1	0.288661	0.376376	0.6734	0.690806
MREG/Mreg	0.0574297	0.0557984	0.00194739	0.00592074
PECR/Pecr	0.0254453	0.029578	0.0524644	0.0718081
TMEM169/Tmem169	0.00371026	0.00426561	0	0
XRCC5/Xrcc5	1.44261	1.63763	0.287299	0.336306
SMARCAL1/Smarcal1	0.148695	0.141988	0.115988	0.11398
ANKAR/Ankar	0.0660297	0.0499194	0	0
RPL37A/Rpl37a	3.62989	3.64711	3.35315	3.29787
IGFBP2/Igfbp2	0.65833	0.975617	1.73874	1.75291
IGFBP5/Igfbp5	1.48495	0.822339	2.46638	1.10981
TNP1/Tnp1	0.000176732	0	0	0
TNS1/Tns1	0.113357	0.0684024	0.104827	0.0815086
RUFY4/Rufy4	0.000355422	0.000131691	0.0011115	0.000240706
CXCR2/Cxcr2	0.000124374	0	0.00063264	0.00129288
CXCR1/Cxcr1	0	0	0	0
ARPC2/Arpc2	1.16849	1.29358	1.36219	1.39268
GPBAR1/Gpbar1	0.00448314	0.00396222	0	0.00055428
AAMP/Aamp	0.424741	0.442041	0.74737	0.714012
PNKD/Pnkd	0.737988	0.666198	0.453945	0.515308
TMBIM1/Tmbim1	0.197405	0.100452	0.11122	0.0882252
CATIP/Catip	0.00523341	0.000647148	0	0.000793223
SLC11A1/Slc11a1	0.0234659	0.0148616	0	0.00233185
CTDSP1/Ctdsp1	0.401829	0.301491	0.317328	0.250944
MIR26B/Mir26b	0	0	0	0
VIL1/Vil1	0.0204457	0.0792708	0.000451942	0.00137151
USP37/Usp37	0.200526	0.204836	0.244717	0.280113
CNOT9/Cnot9	0.218172	0.260463	0.222388	0.339956
PLCD4/Plcd4	0.00106474	0.000674056	0	0.00219573
ZNF142/Zfp142	0.0533554	0.0532377	0.0668972	0.0709446
BCS1L/Bcs1l	0.140156	0.149185	0.0809272	0.0831667
RNF25/Rnf25	0.0830143	0.0816901	0.0836107	0.0808583
STK36/Stk36	0.106637	0.113075	0.0267542	0.0151739
TTLL4/Ttll4	0.0967124	0.119211	0.156162	0.171453
CYP27A1/Cyp27a1	0.0270772	0.0365206	0.00133593	0.000463582
PRKAG3/Prkag3	0	0	0.00587412	0.00354198
WNT6/Wnt6	0.000173774	6.05424e-05	0.00986074	0.0259338
WNT10A/Wnt10a	0.000177268	9.34093e-05	0.000668202	0
CDK5R2/Cdk5r2	0.00122076	0.00116091	0	0.000260061
FEV/Fev	0.000154092	0.000143329	0	0.00110154
CRYBA2/Cryba2	4.88995e-05	0	0.000527797	0.000207146
MIR375/Mir375	0	0	0	0
CFAP65/Cfap65	0.0197238	0.0242757	0	0
IHH/Ihh	0.041952	0.188989	0.00708054	0.00209755
NHEJ1/Nhej1	0.053062	0.0701346	0.031632	0.0416761
SLC23A3/Slc23a3	0.0142389	0.00806101	0	0.0020338
CNPPD1/Cnppd1	0.200382	0.186439	0.165297	0.11746
RETREG2/Retreg2	0.195801	0.158118	0.240861	0.190793
ZFAND2B/Zfand2b	0.17393	0.146768	0.175834	0.128528
ABCB6/Abcb6	0.0010846	0.000773024	0	0.00139951
ATG9A/Atg9a	0.00328505	0.00327683	0.0110393	0.00372345
ANKZF1/Ankzf1	0.258285	0.219417	0.116778	0.0697785
GLB1L/Glb1l	0.0347727	0.0345822	0.0244288	0.0160931
STK16/Stk16	0.248462	0.226373	0.460698	0.465246
TUBA4A/Tuba4a	0.02933	0.0180226	0.164441	0.186558
DNAJB2/Dnajb2	0.213819	0.189249	0.171983	0.134575
PTPRN/Ptprn	0.000829949	0.000154573	0.000623909	0.000367707
RESP18/Resp18	0	0	0	0
DNPEP/Dnpep	0.294876	0.233807	0.394714	0.308547
DES/Des	0.0169347	0.00908415	0.0109225	0.00295171
SPEG/Speg	0.0370495	0.0260951	0.208014	0.152622
GMPPA/Gmppa	0.129909	0.107913	0.134603	0.100295
ASIC4/Asic4	0.00479744	0.00165731	0	0
CHPF/Chpf	0.19162	0.159634	0.0880802	0.0942823
OBSL1/Obsl1	0.411063	0.376388	0.309805	0.218269
TMEM198/Tmem198	0.017171	0.0221544	0.00489382	0.00197612
INHA/Inha	0.00632371	0.00601602	0.0752651	0.025725
STK11IP/Stk11ip	0.0624364	0.054858	0.0780103	0.0709611
SLC4A3/Slc4a3	0.0563573	0.052254	0.0985585	0.0585994
EPHA4/Epha4	0.201896	0.811092	0.158827	0.736157
PAX3/Pax3	0.000957279	0.000144833	0	0
SGPP2/Sgpp2	0.0103153	0.0284206	0.0129286	0.00519803
FARSB/Farsb	0.178071	0.205725	0.351647	0.416909
MOGAT1/Mogat1	0.00172001	0.00227532	0.0015807	0.000841701
ACSL3/Acsl3	0.369199	0.413542	0.436662	0.401025
UTP14C/Utp14b	0	0	0.21214	0.175389
UTP14A/Utp14b	0.208467	0.233536	0.21214	0.175389
KCNE4/Kcne4	0.00137084	0.00116846	0.00110929	0.00099145
SCG2/Scg2	0.00177957	0.00173994	0	0
AP1S3/Ap1s3	0.0625148	0.0657772	0.0754189	0.0697178
WDFY1/Wdfy1	0.306829	0.289707	0.405662	0.163114
MRPL44/Mrpl44	0.310046	0.336819	0.29768	0.29169
SERPINE2/Serpine2	0.153795	0.177332	0.277193	0.267272
FAM124B/Fam124b	0.00133003	0.000411874	0	0
CUL3/Cul3	0.286869	0.335895	0.719841	0.679699
DOCK10/Dock10	0.0018004	0.0022711	0.00360044	0.00254405
NYAP2/Nyap2	0.000564039	0.000786848	0	0
IRS1/Irs1	0.196631	0.183469	0.159683	0.377922
RHBDD1/Rhbdd1	0.0830155	0.072467	0.0468153	0.0423627
COL4A4/Col4a4	0.00861584	0.00579652	0.070331	0.136282
COL4A3/Col4a3	0.001154	0.000990254	0.0132862	0.0191112
MFF/Mff	0.486838	0.469215	0.668594	0.585644
TM4SF20/Tm4sf20	0	0.000308763	0	0
AGFG1/Agfg1	0.193802	0.217061	0.259578	0.350073
SLC19A3/Slc19a3	0.00975218	0.0472779	0.000525153	0.000686952
CCL20/Ccl20	0.00026451	0.000286108	0	0
DAW1/Daw1	0.00165543	0.000957285	0.000608447	0
SPHKAP/Sphkap	0.00135322	0.00184792	0.000421562	0.00184215
PID1/Pid1	0.00478238	0.0087734	0.03095	0.012979
DNER/Dner	0.0011994	0.000121906	0.0143872	0.000722773
TRIP12/Trip12	0.536882	0.566604	0.519855	0.473217
FBXO36/Fbxo36	0.0532401	0.0487201	0.0763436	0.0727636
SLC16A14/Slc16a14	0.0353608	0.0225105	0	0
SP140/C130026I21Rik	0.00172269	0.00100797	0.00114363	0.000968618
SP110/Sp110	0.192324	0.139554	0.00290762	0.00270989
SP140/Sp140	0.00172269	0.00100797	0.00784639	0.00912662
SP140L/Sp140	0.00897655	0.00344545	0.00784639	0.00912662
SP100/Sp100	0.0359765	0.00804975	0	0.00399895
CAB39/Cab39	0.15767	0.154955	0.657034	0.433971
ITM2C/Itm2c	0.826634	1.05725	0.504943	0.427058
GPR55/Gpr55	0	0	0.00079094	0.00128592
SPATA3/Spata3	0	0	0	0
C2orf72/2810459M11Rik	0.00553207	0.0101122	0.0103308	0.0258808
PSMD1/Psmd1	0.565914	0.752035	0.794809	0.907861
HTR2B/Htr2b	0.000495629	0.000826784	0	0.000951546
ARMC9/Armc9	0.181021	0.212475	0.0703288	0.0916759
B3GNT7/B3gnt7	0.0199626	0.0203458	0.0529864	0.0456038
NCL/Ncl	2.22751	2.35415	2.26164	2.68956
SNORD82/Snord82	0	0	0	0
NMUR1/Nmur1	0.000327893	0.000228506	0	0
TEX44/Tex44	0	0	0	0
PTMA/Ptma	3.59095	3.80581	4.22214	4.5024
PDE6D/Pde6d	0.0773715	0.0670694	0.315465	0.291849
COPS7B/Cops7b	0.21531	0.221511	0.129912	0.184423
NPPC/Nppc	0.00291036	0.00193212	0.00671374	0.00662347
DIS3L2/Dis3l2	0.148085	0.150909	0.159504	0.151795
ALPP/Alppl2	0	0	0	0
ALPG/Alppl2	0	0	0	0
ALPI/Alppl2	0	0	0	0
ALPP/Alpi	0	0	0	0
ALPG/Alpi	0	0	0	0
ALPI/Alpi	0	0	0	0
ALPI/Akp3	0	0	0	0
ECEL1/Ecel1	0.0137513	0.0171754	0.00120139	0.000305871
PRSS56/Prss56	0.000499112	0.000341933	0	0
CHRND/Chrnd	0.000558729	0.000828476	0	0
CHRNG/Chrng	0.00146319	0.000602689	0	0
EIF4E2/Eif4e2	0.604089	0.625493	0.901583	1.0079
EFHD1/Efhd1	0.013331	0.0201903	0	0
GIGYF2/Gigyf2	0.651332	0.613226	0.401237	0.338264
KCNJ13/Kcnj13	0.0111896	0.0120889	0.0398683	0.00750152
SNORC/Snorc	0.00366727	0.00422199	0	0
NGEF/Ngef	0.00145541	0.00228542	0.0166614	0.00412946
NEU2/Neu2	0	0	0	0.000434245
INPP5D/Inpp5d	0.00110444	0.00278932	0.00813663	0.00342784
ATG16L1/Atg16l1	0.0694522	0.0712793	0.141723	0.138864
SAG/Sag	6.25236e-05	0	0.0322864	0.0224712
DGKD/Dgkd	0.094264	0.100449	0.168712	0.146486
USP40/Usp40	0.195041	0.169132	0.250412	0.217367
UGT1A8/Ugt1a10	0	0	0	0
UGT1A10/Ugt1a10	0	0	0	0
UGT1A9/Ugt1a10	0	0	0	0
UGT1A7/Ugt1a10	0	0	0	0
UGT1A8/Ugt1a9	0	0	0	0
UGT1A10/Ugt1a9	0	0	0	0
UGT1A9/Ugt1a9	0	0	0	0
UGT1A7/Ugt1a9	0	0	0	0
UGT1A8/Ugt1a7c	0	0	0	0
UGT1A10/Ugt1a7c	0	0	0	0
UGT1A9/Ugt1a7c	0	0	0	0
UGT1A7/Ugt1a7c	0	0	0	0
UGT1A6/Ugt1a6b	0	0	0	0
UGT1A4/Ugt1a5	0	0	0	0
UGT1A5/Ugt1a2	0	0	0	0
UGT1A3/Ugt1a2	0	0	0	0
DNAJB3/Dnajb3	0	0	0.0286935	0.0510257
UGT1A1/Ugt1a1	0.000107294	0.000105146	0	0
MROH2A/Mroh2a	0.000162656	0.00247058	0.00124497	0.00153825
HJURP/Hjurp	0.0143311	0.0177438	0.549074	0.621471
TRPM8/Trpm8	0.000151625	0	0	0
SPP2/Spp2	0.00509334	0.000560406	0.0248024	0.0189329
ARL4C/Arl4c	0.609704	0.515337	0.815957	0.458432
SH3BP4/Sh3bp4	0.151255	0.146485	0.178621	0.141535
AGAP1/Agap1	0.190119	0.183792	0.346889	0.276713
AGAP4/Agap1	0.0589588	0.0689125	0.346889	0.276713
AGAP7P/Agap1	0.000456033	0.00020719	0.346889	0.276713
AGAP9/Agap1	0.0478396	0.0549107	0.346889	0.276713
AGAP6/Agap1	0.000154295	0	0.346889	0.276713
AGAP5/Agap1	0.00166795	0.000789824	0.346889	0.276713
AGAP11/Agap1	0.000283294	0	0.346889	0.276713
GBX2/Gbx2	7.70433e-05	0	0	0.000487352
ASB18/Asb18	0.000143625	0.000253262	0	0
IQCA1/Iqca	0.357099	0.281117	0	0
ACKR3/Ackr3	0.162025	0.0313467	0.0215457	0.00356896
COPS8/Cops8	0.397103	0.427675	0.560842	0.534681
COL6A3/Col6a3	0.04394	0.0340428	0.0159603	0.00925565
MLPH/Mlph	0.00868952	0.0032289	0.00303009	0.000701059
PRLH/Prlh	0	0	0	0
RAB17/Rab17	0.0738675	0.11441	0.0359397	0.0085082
LRRFIP1/Lrrfip1	0.811783	0.699776	0.389129	0.383898
RBM44/Rbm44	0.0110553	0.00585734	0.0057906	0.00444473
RAMP1/Ramp1	0.223615	0.22111	0.101211	0.0782521
UBE2F/Ube2f	0.273587	0.288513	0.318718	0.344641
SCLY/Scly	0.0248482	0.033136	0.0578253	0.0809895
ESPNL/Espnl	0.00390857	0.00428389	0	0
KLHL30/Klhl30	0.000121938	0	0.000866109	0.000746986
ERFE/Erfe	0.000745661	0.000265606	0.0147135	0.0187156
ILKAP/Ilkap	0.242619	0.243635	0.629251	0.645225
HES6/Hes6	0.157685	0.107196	0.599748	0.368702
PER2/Per2	0.0909027	0.0697567	0.0790249	0.0234503
TRAF3IP1/Traf3ip1	0.161753	0.199796	0.205083	0.150193
ASB1/Asb1	0.120878	0.142007	0.0348547	0.0323365
TWIST2/Twist2	0.00483808	0.0063675	0.0116479	0.00425943
HDAC4/Hdac4	0.0711206	0.0648268	0.211366	0.155485
NDUFA10/Ndufa10	0.712761	0.69976	0.973487	0.974696
OR6B2/Olfr1416	0	0	0	0
OR6B3/Olfr1416	0	0	0	0
OR6B2/Olfr1415	0	0	0	0
OR6B3/Olfr1415	0	0	0	0
OR6B2/Olfr1414	0	0	0	0
OR6B3/Olfr1414	0	0	0	0
COPS9/Cops9	0.902312	0.963483	0.874471	0.913337
OTOS/Otos	9.92361e-05	9.88066e-05	0	0
GPC1/Gpc1	0.238824	0.156998	0.273875	0.281276
MIR149/Mir149	0	0	0	0
ANKMY1/Ankmy1	0.0208764	0.0203189	0.0255516	0.0193579
DUSP28/Dusp28	0.0334786	0.0325231	0.0815659	0.0630236
RNPEPL1/Rnpepl1	0.149617	0.156073	0.262761	0.230336
CAPN10/Capn10	0.100143	0.105715	0.104587	0.107735
GPR35/Gpr35	0.00653936	0.00548161	0.0023091	0
AQP12B/Aqp12	0	0	0	0
AQP12A/Aqp12	0	0	0	0
KIF1A/Kif1a	0.04976	0.0233239	0.0594303	0.0806822
AGXT/Agxt	5.45151e-05	0.00018033	0	0.000715217
CROCC2/Crocc2	0.000141978	0.000230251	0	0
SNED1/Sned1	0.0257504	0.046152	0.00228344	0.00583262
MTERF4/Mterf4	0.370201	0.342908	0.204036	0.185649
PASK/Pask	0.04501	0.0678781	0.052731	0.0858043
PPP1R7/Ppp1r7	0.369312	0.395244	0.431434	0.534066
ANO7/Ano7	0.0148338	0.0202824	0.000778097	0.00034905
HDLBP/Hdlbp	0.900936	0.921154	0.86974	1.10334
FARP2/Farp2	0.165304	0.159251	0.0239037	0.0246218
STK25/Stk25	0.495363	0.513779	0.405775	0.394959
BOK/Bok	0.0458294	0.0235182	0.155381	0.3055
THAP4/Thap4	0.163989	0.144415	0.183988	0.159457
ATG4B/Atg4b	0.291924	0.303462	0.253577	0.222464
DTYMK/Dtymk	0.389873	0.515832	0.96468	1.22139
ING5/Ing5	0.287174	0.289118	0.240688	0.213745
D2HGDH/D2hgdh	0.162816	0.146552	0.060467	0.0439354
GAL3ST2/Gal3st2	0	8.15946e-05	0	0
GAL3ST2/Gal3st2c	0	8.15946e-05	0	0
NEU4/Neu4	0.00160858	0.00220809	0	0
PDCD1/Pdcd1	0.000336127	8.98136e-05	0	0
FAM174A/Fam174a	0.129017	0.10701	0.23622	0.191874
ST8SIA4/St8sia4	0.0237294	0.0680363	0.0106638	0.0216876
SLCO4C1/Slco4c1	0.0201276	0.00410084	0.0155936	0.0596531
SLCO6A1/Slco6c1	0.000264113	7.91616e-05	0	0
PPIP5K2/Ppip5k2	0.408865	0.376392	0.342356	0.34434
GIN1/Gin1	0.0832516	0.0746415	0.159525	0.149255
PAM/Pam	0.351818	0.251758	0.240263	0.0873356
SLCO6A1/Slco6d1	0.000264113	7.91616e-05	0	0
CNTNAP5/Cntnap5b	0.000529062	0.000312589	0	0
CDH20/Cdh20	0.000144821	0.000421091	0.00294337	0.00145034
RNF152/Rnf152	0.00475348	0.00617142	0.0302754	0.00339962
PIGN/Pign	0.167349	0.14111	0.136094	0.0778691
RELCH/Relch	0.148776	0.131307	0.218327	0.188226
TNFRSF11A/Tnfrsf11a	0.00298146	0.00209372	0.0126836	0.0166038
ZCCHC2/Zcchc2	0.104965	0.0833482	0.0753765	0.0757826
PHLPP1/Phlpp1	0.102274	0.0907727	0.0942405	0.0608409
BCL2/Bcl2	0.0192272	0.0260449	0.136473	0.120928
KDSR/Kdsr	0.234651	0.239436	0.197961	0.178905
VPS4B/Vps4b	0.456802	0.430458	0.443795	0.338092
SERPINB5/Serpinb5	0	0	0.00426117	0
SERPINB12/Serpinb12	0	0	0.0745844	0
SERPINB13/Serpinb13	0	0	0	0
SERPINB4/Serpinb3a	0	0.00012825	0	0.000427153
SERPINB3/Serpinb3a	0	0.00039772	0	0.000427153
SERPINB4/Serpinb3d	0	0.00012825	0	0
SERPINB3/Serpinb3d	0	0.00039772	0	0
SERPINB4/Serpinb3b	0	0.00012825	0	0
SERPINB3/Serpinb3b	0	0.00039772	0	0
SERPINB4/Serpinb3c	0	0.00012825	0	0
SERPINB3/Serpinb3c	0	0.00039772	0	0
SERPINB11/Serpinb11	0	0	0.0011115	0
SERPINB7/Serpinb7	0	0	0.00122233	0
SERPINB2/Serpinb2	0	9.47554e-05	0.00346706	0
SERPINB10/Serpinb10	0	0	0.000668202	0.00116192
SERPINB8/Serpinb8	0.00886813	0.0106432	0.00887383	0.00821839
CDH7/Cdh7	0.0689496	0.00857626	0	0.000896532
CDH19/Cdh19	0.000489294	0.000132035	0	0
DSEL/Dsel	0.0791468	0.0400705	0.0830016	0.0630977
CNTNAP5/Cntnap5a	0.000529062	0.000312589	0	0
TSN/Tsn	0.487482	0.504449	1.18129	1.24351
NIFK/Nifk	0.564777	0.654643	0.467918	0.562415
CLASP1/Clasp1	0.218365	0.231699	0.293571	0.329606
TFCP2L1/Tfcp2l1	0.00484814	0.00187013	0.00687519	0.0138767
GLI2/Gli2	0.00834685	0.0113176	0.00114382	0.00279315
INHBB/Inhbb	0.00109881	0.000328722	0.0147383	0.00317283
RALB/Ralb	0.185036	0.1891	0.214341	0.200398
TMEM185B/Tmem185b	0.121799	0.112742	0.0608057	0.0965544
EPB41L5/Epb41l5	0.338991	0.331475	0.425895	0.4742
PTPN4/Ptpn4	0.198238	0.220014	0.15345	0.107577
TMEM177/Tmem177	0.105777	0.13091	0.0402321	0.0492387
CFAP221/Cfap221	0.0121843	0.0220338	0	0
SCTR/Sctr	0.000619073	0.000201711	0	0
TMEM37/Tmem37	0.0505531	0.0755971	0.0207571	0.0310854
DBI/Dbi	0.850251	1.07883	1.61185	1.76265
C2orf76/3110009E18Rik	0.0757735	0.0731844	0.104354	0.106408
STEAP3/Steap3	0.00441011	0.00616921	0.0103051	0.00709765
C1QL2/C1ql2	0.00132262	0.00019764	0	0.00168338
MARCO/Marco	0.000102253	0	0.00363961	0.00142923
EN1/En1	0	5.50219e-05	0	0
INSIG2/Insig2	0.231443	0.25813	0.22452	0.181455
CCDC93/Ccdc93	0.295446	0.285411	0.0680467	0.074061
DDX18/Ddx18	0.667784	0.753439	0.594275	0.645818
DPP10/Dpp10	0.0404591	0.0369499	0	0
ACTR3/Actr3	0.691023	0.686144	0.700742	0.888836
SLC35F5/Slc35f5	0.290722	0.255456	0.14384	0.0956105
GPR39/Gpr39	0.0883681	0.0397753	0.0325333	0.0197419
LYPD1/Lypd1	0.0345032	0.0188384	0.00433464	0.0148549
NCKAP5/Nckap5	0.0639248	0.0295259	0.189776	0.452261
MGAT5/Mgat5	0.101726	0.207355	0.206303	0.0860454
TMEM163/Tmem163	0.0515188	0.08778	0.021674	0.00852087
ACMSD/Acmsd	7.82423e-05	0.000986541	0.00070533	0.003785
CCNT2/Ccnt2	0.425592	0.401529	0.479924	0.422243
MAP3K19/Map3k19	0.00100765	0.000306531	0	0
RAB3GAP1/Rab3gap1	0.269063	0.240234	0.236258	0.180381
ZRANB3/Zranb3	0.108081	0.11692	0.0701241	0.103383
R3HDM1/R3hdm1	0.281427	0.309905	0.527352	0.541147
MIR128-1/Mir128-1	0	0	0	0
UBXN4/Ubxn4	1.30826	1.20318	0.840249	0.884507
LCT/Lct	0	0.000501046	0	0.00268803
MCM6/Mcm6	0.22416	0.333134	0.80968	0.992001
DARS1/Dars	0.724941	0.792173	0.500426	0.577276
CXCR4/Cxcr4	0.0339962	0.132371	0.0223514	0.128074
THSD7B/Thsd7b	0.0229957	0.0288578	0.00697923	0.000254971
CD55/Cd55b	0.25785	0.231013	0.00133644	0.00141383
CD55/Cd55	0.25785	0.231013	0.262352	0.0570978
C4BPA/Zp3r	0	0	0	0
C4BPA/C4bp	0	0	0.000437448	0.000573724
PFKFB2/Pfkfb2	0.0354781	0.04512	0.0320671	0.0229735
YOD1/Yod1	0.156031	0.134756	0.157314	0.140205
C1orf116/AA986860	0.103579	0.146849	0.0234535	0.0159615
FCAMR/Fcamr	0	0	0	0
PIGR/Pigr	6.04656e-05	0.000208966	0	0
FCMR/Fcmr	0.00189602	0.00100038	0	0
IL24/Il24	0	0.000158745	0	0
IL20/Il20	0	0	0	0
IL19/Il19	0.000395632	0.000733467	0.00200972	0
IL10/Il10	0	0.000224841	0.00448766	0
MAPKAPK2/Mapkapk2	0.169099	0.17837	0.510103	0.553617
DYRK3/Dyrk3	0.127218	0.131756	0.0543693	0.0589626
EIF2D/Eif2d	0.290176	0.258006	0.192418	0.198426
RASSF5/Rassf5	0.00626651	0.0179682	0.0027377	0.0111109
IKBKE/Ikbke	0.0175815	0.0180342	0.0114793	0.00550231
SRGAP2/Srgap2	0.124175	0.169572	0.163279	0.115133
FAM72B/Fam72a	0.00215382	0.00182737	0.00727405	0.0267021
FAM72C/Fam72a	0.000778017	0.00116709	0.00727405	0.0267021
FAM72D/Fam72a	0.00136786	0.00203443	0.00727405	0.0267021
FAM72A/Fam72a	0.00293459	0.00174256	0.00727405	0.0267021
AVPR1B/Avpr1b	7.85459e-05	4.06113e-05	0	0
CTSE/Ctse	0.000172059	0.0011532	0.00156291	0.00492879
RAB7B/Rab7b	0.00080805	0.00107694	0.000922817	0.000232971
SLC26A9/Slc26a9	0.00101787	0.0416499	0.00143193	0.0429418
PM20D1/Pm20d1	0	0	0.00187271	0.000891139
SLC41A1/Slc41a1	0.0695313	0.107951	0.0852941	0.0921956
RAB29/Rab29	0.0415125	0.0608998	0.0309354	0.0306515
NUCKS1/Nucks1	2.00561	2.12139	1.63985	1.94592
SLC45A3/Slc45a3	0.0291419	0.033854	0.00240725	0.00444581
ELK4/Elk4	0.13373	0.113423	0.155631	0.137406
MFSD4A/Mfsd4a	0.00373149	0.00342882	0.0555648	0.0605259
CDK18/Cdk18	0.0734608	0.0828006	0.0483353	0.0539817
LEMD1/Lemd1	0.0133585	0.0662302	0	0.0129126
MIR135B/Mir135b	0	0	0	0
KLHDC8A/Klhdc8a	0.000555664	0.0187529	0.00362246	0.0143933
NUAK2/Nuak2	0.0640462	0.0673045	0.0535124	0.0908667
TMCC2/Tmcc2	0.0162715	0.0119324	0.0507725	0.0643054
DSTYK/Dstyk	0.278778	0.234932	0.154904	0.144712
RBBP5/Rbbp5	0.178609	0.198556	0.101214	0.135594
TMEM81/Tmem81	0.00844012	0.00826405	0.00603798	0.00847589
CNTN2/Cntn2	0.00212162	0.00241842	0.0137542	0.0186598
NFASC/Nfasc	0.000775715	0.000754276	0.00379826	0.00389465
LRRN2/Lrrn2	0.0115062	0.0137782	0	0.00239216
MDM4/Mdm4	0.768898	0.6672	0.363437	0.300268
PIK3C2B/Pik3c2b	0.150841	0.213418	0.0657831	0.0514257
PPP1R15B/Ppp1r15b	0.226307	0.183868	0.190806	0.225287
PLEKHA6/Plekha6	0.0279706	0.0706755	0.00898667	0.0216691
GOLT1A/Golt1a	0.0302993	0.0356065	0.00494016	0.00572144
KISS1/Kiss1	0.00398577	0.00615222	0	0
REN/Ren1	4.58356e-05	0.000136195	0	0
ETNK2/Etnk2	0.08672	0.0850235	0.0197573	0.0226244
SOX13/Sox13	0.0952891	0.0641472	0.0250013	0.0484592
SNRPE/Snrpe	1.40875	1.5721	2.16598	2.36356
ZC3H11A/Zc3h11a	0.0174455	0.0159501	0.0303281	0.0179124
ZBED6/Zbed6	0.0121395	0.0104888	0	0
LAX1/Lax1	0.000451289	6.45908e-05	0	0
ATP2B4/Atp2b4	0.289441	0.295658	0.141222	0.0872503
OPTC/Optc	0	0.000190762	0.00159435	0.00206683
PRELP/Prelp	0.00225358	0.00320033	0.0152541	0.101595
FMOD/Fmod	0.0251711	0.0107735	0.908165	1.04008
BTG2/Btg2	0.992224	0.22473	1.5327	0.587945
CHIT1/Chit1	0.000176509	0.000154023	0	0
CHI3L1/Chil1	0	0	0	0
MYBPH/Mybph	7.19142e-05	0.00014423	0.000525153	0.00144026
ADORA1/Adora1	0.000529699	0.0059314	0.000451942	0.00577877
MYOG/Myog	0	0	0.00117266	0.00537008
PPFIA4/Ppfia4	0.0144229	0.0200367	0.00836022	0.00589937
TMEM183A/Tmem183a	0.42212	0.45225	0.490675	0.574817
CYB5R1/Cyb5r1	0.153912	0.0963229	0.141747	0.193906
ADIPOR1/Adipor1	0.209332	0.217935	0.437099	0.485513
KLHL12/Klhl12	0.155874	0.139966	0.180384	0.164107
RABIF/Rabif	0.0940761	0.0871369	0.188484	0.160585
MGAT4EP/Mgat4e	0.000417884	0.000425127	0	0
KDM5B/Kdm5b	1.06453	1.09385	0.917719	0.588913
SYT2/Syt2	0.0452863	0.0480299	0.00527818	0.00273222
PPP1R12B/Ppp1r12b	0.172986	0.135294	0.0841699	0.0549671
UBE2T/Ube2t	0.116446	0.167414	0.195749	0.192903
LGR6/Lgr6	0.00117255	0.000978301	0.0238543	0.00106074
PTPRVP/Ptprv	0.000877904	0.000214585	0	0.000293208
PTPN7/Ptpn7	0.00339242	0.00242029	0.00108567	0.00335703
ARL8A/Arl8a	0.18065	0.159847	0.248843	0.134603
GPR37L1/Gpr37l1	0.00105485	0.000865369	0	0
ELF3/Elf3	0.805335	0.356266	0.179665	0.0966972
RNPEP/Rnpep	0.179898	0.225255	0.499246	0.46058
TIMM17A/Timm17a	0.329802	0.388776	0.710403	0.734204
LMOD1/Lmod1	0.0124262	0.00998612	0.0537334	0.0239087
SHISA4/Shisa4	0.036542	0.033368	0.339504	0.216283
IPO9/Ipo9	0.577866	0.630911	0.322292	0.348593
NAV1/Nav1	0.181223	0.229778	0.143694	0.249649
MIR1231/Mir1231	0	0	0	0
CSRP1/Csrp1	0.691387	0.565971	0.362656	0.394457
PHLDA3/Phlda3	0.0666004	0.039442	0.125684	0.215954
TNNI1/Tnni1	0.0183759	0.0329948	0.00915201	0.0141694
LAD1/Lad1	0.12419	0.172575	0.102823	0.141083
TNNT2/Tnnt2	0.00793839	0.0126978	0.0284011	0.0271217
PKP1/Pkp1	0.000874716	0.000652597	0.00153059	0
IGFN1/Igfn1	6.64087e-05	0.000110923	0	0
TMEM9/Tmem9	0.648134	0.573649	0.462731	0.41012
ASCL5/Ascl5	0.00146459	0.00160827	0	0
CACNA1S/Cacna1s	7.18837e-05	0	0	0
KIF21B/Kif21b	0.0312185	0.0483427	0.0401105	0.0275494
MROH3P/Mroh3	0.00074462	0.000475651	0.00189321	0.00104482
INAVA/Inava	0.168952	0.214709	0.184632	0.129768
GPR25/Gpr25	0	0	0	0
CAMSAP2/Camsap2	0.258896	0.261426	0.139326	0.14816
DDX59/Ddx59	0.126065	0.110649	0.0777315	0.0688162
KIF14/Kif14	0.0112932	0.0324432	0.0807657	0.0801783
ZNF281/Zfp281	0.517774	0.469787	0.261244	0.174206
NR5A2/Nr5a2	0.00151506	0.00170909	0	0.00250313
MIR181A1/Mir181a-1	0	0	0	0
MIR181B1/Mir181b-1	0	0	0	0
PTPRC/Ptprc	0.000218612	0.000671922	0	0.00144236
ATP6V1G3/Atp6v1g3	0.000429976	0	0	0
NEK7/Nek7	0.108767	0.100067	0.265158	0.193772
LHX9/Lhx9	0.000704571	0.000688179	0.001947	0.00254872
C1orf53/2310009B15Rik	0.0811152	0.0611608	0.377484	0.404742
DENND1B/Dennd1b	0.189292	0.144045	0.255668	0.249969
CRB1/Crb1	0.00035217	4.45918e-05	0.00117266	0
ZBTB41/Zbtb41	0.22704	0.216206	0.115742	0.131534
ASPM/Aspm	0.0528785	0.0809134	0.216545	0.256022
F13B/F13b	0	0	0.00163016	0.00223775
CFHR1/Cfhr1	0.000652731	0.000682573	0	0
CFHR2/Cfhr1	0	0.000162684	0	0
CFHR3/Cfhr2	8.41182e-05	0	0	0
CFHR4/Cfhr2	0.000245115	0.000641339	0	0
CFH/Cfh	0.0175717	0.000223006	0	0.00274736
CFHR4/Cfh	0.000245115	0.000641339	0	0.00274736
KCNT2/Kcnt2	0.0964333	0.0588653	0	0.0131445
CDC73/Cdc73	0.44873	0.474694	0.397816	0.372521
B3GALT2/B3galt2	0.00305613	0.0023773	0.00675534	0.00478578
GLRX2/Glrx2	0.102488	0.0958144	0.497075	0.467933
UCHL5/Uchl5	0.160462	0.175462	0.414282	0.560569
RGS2/Rgs2	0.500445	0.231217	0.0780746	0.0407202
RGS13/Rgs13	0.000663252	0.000887568	0	0
RGS1/Rgs1	0.00498413	0.00681612	0	0.00245194
RGS21/Rgs21	0	0	0	0
RGS18/Rgs18	4.5097e-05	9.85271e-05	0.00639005	0.0034649
BRINP3/Brinp3	0.00241461	0.000957795	0.00143856	0
PLA2G4A/Pla2g4a	0.0184434	0.0139447	0.193098	0.0873753
PTGS2/Ptgs2	0.0417831	0.0080781	0.0278235	0.00149542
PDC/Pdc	7.16335e-05	0.000135844	0	0
ODR4/Odr4	0.298768	0.286409	0.196425	0.182271
TPR/Tpr	1.33699	1.37025	1.45396	1.46796
PRG4/Prg4	0	0.000480752	0	0
HMCN1/Hmcn1	0.0116249	0.047585	0.282771	0.0821665
IVNS1ABP/Ivns1abp	0.378017	0.52606	0.673916	0.798552
SWT1/Swt1	0.0632054	0.0561194	0.467577	0.463421
TRMT1L/Trmt1l	0.186284	0.185441	0.233237	0.17561
RNF2/Rnf2	0.246815	0.243529	0.426092	0.364644
EDEM3/Edem3	0.200046	0.166961	0.0877396	0.0906531
C1orf21/1700025G04Rik	0.174998	0.0667895	0.22463	0.183921
TSEN15/Tsen15	0.239701	0.244221	0.355812	0.554602
COLGALT2/Colgalt2	0.00726284	0.00413184	0.000778097	0.000218047
RGL1/Rgl1	0.0881443	0.0230942	0.0144727	0.00832336
APOBEC4/Apobec4	9.4524e-05	0.000278097	0	0
ARPC5/Arpc5	0.777899	0.691885	0.783691	0.755337
NCF2/Ncf2	0.00170215	0.00174263	0.00506682	0.00258688
SMG7/Smg7	0.25646	0.265708	0.206773	0.264185
NMNAT2/Nmnat2	0.00251403	0.00186144	0	0.00238938
LAMC2/Lamc2	0.0695969	0.0978409	0.0825094	0.448412
LAMC1/Lamc1	0.385995	0.547526	0.309855	0.922419
SHCBP1L/Shcbp1l	0.000912564	0.00145226	0	0.000281209
DHX9/Dhx9	0.802323	0.945521	0.861681	0.93975
NPL/Npl	0.00597891	0.0122434	0.0071845	0.0048471
RGS8/Rgs8	0.00063674	0.00219918	0.00189005	0
RGS16/Rgs16	0.0823796	0.204051	0.0171165	0.0057971
RNASEL/Rnasel	0.0456687	0.0382622	0.0197969	0.00831444
RGSL1/Rgsl1	0	0.000191532	0	0
TEDDM2P/Teddm2	0	0	0.00456051	0.00416817
TEDDM1/Teddm1b	6.23477e-05	0	0.0023091	0
TEDDM1/Teddm1a	6.23477e-05	0	0	0
GLUL/Glul	0.922262	0.821745	0.291435	0.242018
ZNF648/Zfp648	0.00116555	0.00306368	0	0
CACNA1E/Cacna1e	0.00148807	0.0104326	0	0
IER5/Ier5	0.0395922	0.0461528	0.352004	0.174993
MR1/Mr1	0.0107848	0.00262694	0.0048885	0
STX6/Stx6	0.203884	0.219997	0.322846	0.296052
KIAA1614/BC034090	0.00761891	0.00631188	0.00320089	0.000775215
XPR1/Xpr1	0.140385	0.116267	0.187672	0.175098
ACBD6/Acbd6	0.454427	0.455166	0.478009	0.529669
LHX4/Lhx4	0.00820369	0.00998401	0	0
QSOX1/Qsox1	0.474054	0.467831	0.17708	0.124695
CEP350/Cep350	0.58383	0.529484	0.326123	0.265427
TOR1AIP1/Tor1aip1	0.160611	0.13412	0.317472	0.339893
TOR1AIP2/Tor1aip2	0.517648	0.627652	0.413393	0.409499
FAM163A/Fam163a	0.000743524	0	0	0.00247091
TDRD5/Tdrd5	0.00508715	0.00268775	0.0198835	0.0187993
NPHS2/Nphs2	0	0	0	0
AXDND1/Axdnd1	0.00416346	0.00416815	0.000498893	0.00250118
RPL35/Gm2000	2.93624	3.03604	0.0249693	0.0271936
SOAT1/Soat1	0.141996	0.196281	0.210344	0.306332
ABL2/Abl2	0.254002	0.232029	0.112391	0.13243
TOR3A/Tor3a	0.423932	0.284088	0.0488607	0.0352511
FAM20B/Fam20b	0.224112	0.220642	0.146454	0.215001
RALGPS2/Ralgps2	0.432567	0.434121	0.382442	0.248157
ANGPTL1/Angptl1	0.0885053	0.00571664	0.00290277	0.00378104
TEX35/Tex35	7.93137e-05	0.000132312	0	0
RASAL2/Rasal2	0.323075	0.310608	0.13279	0.130818
CRYZL2P/Cryzl2	0.0233803	0.025763	0.0651332	0.0480781
SEC16B/Sec16b	0.00135268	0.000991825	0.00846704	0.000824181
CRYZL2P-SEC16B/Sec16b	0.00133201	0.000695153	0.00846704	0.000824181
BRINP2/Brinp2	0.00592792	0.00046774	0	0.00335418
ASTN1/Astn1	0.00551978	0.00979117	0.00710622	0.00606954
MIR488/Mir488	0	0	0	0
PAPPA2/Pappa2	0.0008982	0.00252955	0.00501772	0
COP1/Cop1	0.125795	0.131546	0.514785	0.471052
TNR/Tnr	7.42907e-05	0	0.00083341	0
KIAA0040/4930523C07Rik	0.0859157	0.0534367	0.226439	0.225175
TNN/Tnn	0.000542777	0.000539239	0	0.00164292
MRPS14/Mrps14	0.353511	0.334203	1.05955	1.16277
CACYBP/Cacybp	0.822263	0.78452	1.27606	1.53221
RABGAP1L/Rabgap1l	0.253182	0.125882	0.175965	0.113492
RC3H1/Rc3h1	0.266554	0.27953	0.249263	0.219151
SERPINC1/Serpinc1	0	0.000338181	0.0354188	0.0234999
ZBTB37/Zbtb37	0.208635	0.179443	0.15434	0.132046
GAS5/Gas5	2.28131	1.96701	2.17396	2.03574
DARS2/Dars2	0.0585841	0.0697471	0.0872905	0.0999023
CENPL/Cenpl	0.0708185	0.0565191	0.0971661	0.112986
KLHL20/Klhl20	0.157393	0.102213	0.0735952	0.0864935
ANKRD45/Ankrd45	0.0589432	0.0335853	0.00184215	0.00312469
TEX50/Tex50	0.000130174	0	0	0
PRDX6/Prdx6	1.63824	1.50402	1.27687	1.4672
TNFSF4/Tnfsf4	0.00835554	0.00488847	0	0
TNFSF18/Tnfsf18	0	0	0	0
FASLG/Fasl	0	0	0	0
SUCO/Suco	0.465379	0.497553	0.229091	0.18342
C1orf105/4930558K02Rik	0.000214239	0.0028472	0.00121909	0
PIGC/Pigc	0.304054	0.240796	0.0942962	0.094495
DNM3/Dnm3	0.00627752	0.00477338	0.0128524	0.00552473
MIR199A2/Mir199a-2	0	0	0	0
MIR214/Mir214	0	0	0	0
VAMP4/Vamp4	0.0777647	0.0677436	0.209139	0.198207
MYOC/Myoc	0.000412835	7.58643e-05	0	0
MYOCOS/Myocos	0.000141216	0.000418247	0	0
PRRC2C/Prrc2c	1.48241	1.4903	1.57607	1.70295
FMO4/Fmo4	0.0182201	0.0152204	0	0.000781745
FMO1/Fmo1	0.000365449	0	0.00129824	0.00273949
FMO2/Fmo2	0.00225802	0	0.00065086	0
FMO6P/Fmo6	0.00189242	0	0	0
FMO3/Fmo3	0.000504791	0	0	0
MROH9/Mroh9	0	0	0	0
PRRX1/Prrx1	0.00511176	0.00381514	0.0143898	0.003429
GORAB/Gorab	0.112379	0.108553	0.116563	0.122996
KIFAP3/Kifap3	0.296269	0.269311	0.479716	0.381811
SCYL3/Scyl3	0.137125	0.120397	0.0887513	0.0565516
C1orf112/BC055324	0.0404042	0.0479209	0.126113	0.153231
METTL18/Mettl18	0.129434	0.109185	0.047504	0.0659064
SELE/Sele	0.000758553	0.000252406	0	0
SELL/Sell	0.00202056	0.000762898	0	0
SELP/Selp	0.000403624	5.62252e-05	0	0
F5/F5	0	0	0.00901304	0.00295821
F5/F5	0	0	0.00901304	0.00295821
F5/F5	0	0	0.00901304	0.00295821
F5/F5	0	0	0.00901304	0.00295821
SLC19A2/Slc19a2	0.0811611	0.0411805	0.0257969	0.0364839
CCDC181/Ccdc181	0.0751842	0.109748	0.0866781	0.0508941
BLZF1/Blzf1	0.147735	0.124959	0.128769	0.105172
NME7/Nme7	0.306709	0.330346	0.246578	0.23283
ATP1B1/Atp1b1	0.586213	0.762117	0.71946	0.269017
DPT/Dpt	0	0	0	0.000752895
XCL2/Xcl1	0	0	0	0
XCL1/Xcl1	3.70045e-05	9.39392e-05	0	0
TBX19/Tbx19	0.0215115	0.0230066	0	0
SFT2D2/Sft2d2	0.343962	0.349727	0.210933	0.166271
TIPRL/Tiprl	0.411628	0.392937	0.416156	0.406511
GPR161/Gpr161	0.320355	0.262359	0.0606535	0.0382378
DCAF6/Dcaf6	0.239491	0.168957	0.062781	0.0465277
MPC2/Mpc2	0.552479	0.483686	0.686474	0.562368
ADCY10/Adcy10	0.000313033	0.00040321	0.000630597	0.00108289
MPZL1/Mpzl1	0.397221	0.368421	0.426825	0.430109
RCSD1/Rcsd1	0.00252524	0.00161368	0.00745015	0.0125775
CREG1/Creg1	0.204668	0.180435	0.17036	0.199589
CD247/Cd247	0.000714549	0.000983448	0.00124497	0.00198957
POU2F1/Pou2f1	0.45128	0.501752	0.311362	0.253694
GPA33/Gpa33	0.00016757	0.000437477	0	0.000504149
MAEL/Mael	0.0139875	0.00429929	0	0
ILDR2/Ildr2	0.186345	0.0563711	0.0123554	0.0424328
TADA1/Tada1	0.127116	0.125091	0.160071	0.16578
POGK/Pogk	0.333681	0.433244	0.312876	0.291556
FAM78B/Fam78b	0.00179324	0.004315	0.00364146	0.00200154
UCK2/Uck2	0.139963	0.150741	0.331339	0.426988
TMCO1/Tmco1	0.806186	0.748902	0.497855	0.565793
ALDH9A1/Aldh9a1	0.356493	0.410226	0.158332	0.195814
MGST3/Mgst3	1.21094	1.25202	0.556508	0.424486
LRRC52/Lrrc52	0.00339414	0	0	0.000981061
RXRG/Rxrg	0.00616565	0.0302554	0.00145826	0.00228604
LMX1A/Lmx1a	0	0	0.000527797	0.000539839
PBX1/Pbx1	1.32585	1.05286	1.10704	0.825365
NUF2/Nuf2	0.0209271	0.0302439	0.14636	0.273723
RGS5/Rgs5	0.0768921	0.291065	0.00344817	0.00201535
RGS4/Rgs4	0.00157625	0.00088224	0	0.00179419
CCDC190/Ccdc190	0.000502424	0.00117319	0	0
HSD17B7/Hsd17b7	0.164765	0.145555	0.119458	0.11796
DDR2/Ddr2	0.0257414	0.0360631	0.0115963	0.00473717
UAP1/Uap1	0.186423	0.222965	0.216091	0.250987
UHMK1/Uhmk1	0.237519	0.216826	0.149869	0.138477
SH2D1B/Sh2d1b2	0	0.000291416	0	0
SH2D1B/Sh2d1b1	0	0.000291416	0	0
C1orf226/Gm7694	0.0202926	0.0243866	0.0187474	0.00776369
NOS1AP/Nos1ap	0.0183889	0.0184836	0.0564553	0.0313836
SPATA46/Spata46	0	5.93497e-05	0	0
OLFML2B/Olfml2b	0.00919734	0.00488626	0.0318608	0.0154413
ATF6/Atf6	0.325435	0.279243	0.130105	0.0807591
DUSP12/Dusp12	0.231319	0.266374	0.206019	0.200503
FCRLB/Fcrlb	0.00516357	0.00869911	0	0
FCRLA/Fcrla	0	0.00010643	0	0
FCGR2A/Fcgr2b	0.00196708	0.00365142	0.000729469	0.000285499
FCGR2B/Fcgr2b	0.00132496	0.00210456	0.000729469	0.000285499
FCGR3A/Fcgr4	0	0.00011015	0	0.00167296
FCGR3B/Fcgr4	0	0	0	0.00167296
FCGR2A/Fcgr3	0.00196708	0.00365142	0.000668202	0.00416186
CFAP126/Cfap126	0.0239173	0.00534614	0.0106271	0.0021438
SDHC/Sdhc	0.712057	0.740609	0.608098	0.639167
MPZ/Mpz	0.0099016	0.167761	0.0152212	0.00292567
PCP4L1/Pcp4l1	0.00110707	0.000586764	0	0.000972126
NR1I3/Nr1i3	0.000280846	0.000295243	0.000670638	0
TOMM40L/Tomm40l	0.0316694	0.0341823	0.084914	0.100252
APOA2/Apoa2	0.00113648	0.0017532	0.262534	0.249429
FCER1G/Fcer1g	0.00466236	0.00466513	0.0147081	0.0186983
NDUFS2/Ndufs2	0.6456	0.650205	0.889761	0.876995
ADAMTS4/Adamts4	0.00171178	0.000997068	0.0029514	0.00280446
B4GALT3/B4galt3	0.22986	0.286664	0.271137	0.236861
PPOX/Ppox	0.159025	0.131134	0.1345	0.143435
USP21/Usp21	0.0821457	0.0798891	0.0980226	0.0901283
UFC1/Ufc1	1.06145	1.06564	0.730998	0.769299
DEDD/Dedd	0.136899	0.121926	0.127297	0.103087
NIT1/Nit1	0.218339	0.19073	0.261578	0.219541
PFDN2/Pfdn2	0.669057	0.841943	1.1921	1.28819
KLHDC9/Klhdc9	0.0918712	0.0828278	0.0155065	0.00597266
NECTIN4/Nectin4	0.282507	0.055086	0.0580729	0.0170808
ARHGAP30/Arhgap30	0.00820086	0.0013654	0.00494088	0.00271831
USF1/Usf1	0.0773398	0.0795218	0.330721	0.266685
TSTD1/Tstd1	0.935683	0.821341	0.0249482	0.0136617
F11R/F11r	0.355751	0.284095	0.579537	0.425843
ALYREF/Alyref2	0.131818	0.247337	0.0804193	0.0608245
ITLN1/Itln1	0.000706591	0.00057163	0	0
ITLN2/Itln1	0.000152394	0.0012903	0	0
CD244/Cd244a	0	0.000138942	0	0
LY9/Ly9	5.26076e-05	0	0	0.000232971
SLAMF7/Slamf7	0	0	0	0
CD48/Cd48	0.00144686	0.00611827	0	0.00301567
TMA7/Tma7-ps	1.65015	1.81033	0.00079094	0.00350003
SLAMF1/Slamf1	0	0	0.00193067	0.00717854
CD84/Cd84	0.000609504	0.000323165	0	0.000601452
SLAMF6/Slamf6	9.53516e-05	0	0	0.00120576
VANGL2/Vangl2	0.180658	0.204315	0.351368	0.337902
NHLH1/Nhlh1	0.00211208	0.00289158	0	0.000940382
NCSTN/Ncstn	0.389096	0.336809	0.32857	0.289928
COPA/Copa	0.542273	0.51696	0.586926	0.645709
PEX19/Pex19	0.24463	0.278325	0.358262	0.305807
DCAF8/Dcaf8	0.285014	0.258475	0.658047	0.586164
PEA15/Pea15a	0.120633	0.133729	0.228661	0.247994
CASQ1/Casq1	0.000193664	0	0	0.000438895
ATP1A4/Atp1a4	0	0	0	0
IGSF8/Igsf8	0.179689	0.189442	0.184645	0.229931
ATP1A2/Atp1a2	0.00385184	0.00319642	0.000825179	0.0102686
KCNJ9/Kcnj9	0.000134502	0.000867634	0	0.000782933
KCNJ10/Kcnj10	0.000387668	0.000222726	0.00541264	0.00122197
PIGM/Pigm	0.324295	0.350061	0.183115	0.145679
SLAMF9/Slamf9	2.8514e-05	0	0	0.000884235
IGSF9/Igsf9	0.226719	0.283198	0.405239	0.331667
TAGLN2/Tagln2	0.546	0.882192	1.30183	1.40314
CFAP45/Cfap45	0.00798486	0.00779219	0.0451438	0.0192177
VSIG8/Vsig8	0.000620959	0.000500088	0.00291818	0
SLAMF8/Slamf8	7.43342e-05	0	0	0
FCRL6/Fcrl6	0	0.000235735	0.000668202	0
DUSP23/Dusp23	0.284359	0.266681	0.0461563	0.0158177
CRP/Crp	4.02574e-05	0	0.00301452	0.00366934
APCS/Apcs	0	0	0	0.000969125
OR10J5/Olfr16	0	0	0	0
OR10J3/Olfr218	0	0	0	0
OR10J3/Olfr1404	0	0	0	0
FCER1A/Fcer1a	0.000160598	0	0	0
OR10J1/Olfr418	0	0	0	0
ACKR1/Ackr1	0.00094212	0.00252615	0.00727768	0.00721712
CADM3/Cadm3	0.00718783	0.00872095	0.00381228	0.000260061
AIM2/Aim2	0.00387574	0.0100783	0	0.00900294
IFI16/Ifi206	0.0154929	0.0070494	0	0
IFI16/Ifi207	0.0154929	0.0070494	0.0018311	0
IFI16/Ifi204	0.0154929	0.0070494	0	0.000465832
MNDA/Mndal	3.99663e-05	0.000357383	0	0.00234219
PYHIN1/Mndal	0	0	0	0.00234219
MNDA/Ifi211	3.99663e-05	0.000357383	0	0.000994115
MNDA/Ifi205	3.99663e-05	0.000357383	0	0
PYHIN1/Ifi205	0	0	0	0
OR6N2/Olfr430	0	0	0	0
OR6N1/Olfr429	0	0	0	0
OR6K6/Olfr231	0	0	0	0
OR6K3/Olfr424	0	0	0	0
OR6K2/Olfr420	0	0	0	0
SPTA1/Spta1	0.00049217	0.00134432	0.0318509	0.0287068
OR10Z1/Olfr419	7.85256e-05	0	0	0
MPTX1/Mptx1	0	0	0	0
OR10X1/Olfr417	0	0	0	0
OR10X1/Olfr248	0	0	0	0
OR6P1/Olfr414	0	0	0	0
OR6Y1/Olfr220	0	0	0	0
FMN2/Fmn2	0.0210569	0.0142974	0.0308876	0.0357244
GREM2/Grem2	0.0105127	0.0279148	0.0022608	0.0203282
RGS7/Rgs7	0.00434437	0.0193772	0	0
FH/Fh1	0.283806	0.35876	0.548706	0.578033
KMO/Kmo	0.000994475	0.00150545	0.00277073	0.000304672
OPN3/Opn3	0.0689222	0.0869115	0.0689972	0.0637811
CHML/Chml	0.206583	0.244005	0.0742838	0.0724013
WDR64/Wdr64	0.000552581	0.000138463	0	0
EXO1/Exo1	0.00784319	0.014531	0.223019	0.363815
PLD5/Pld5	0.00252574	0.00235411	0.00905438	0.00244565
RBM8A/Rbm8a2	1.12235	1.26858	0.0425379	0.0493773
CEP170/Cep170	0.249771	0.326877	0.147477	0.135342
SDCCAG8/Sdccag8	0.454889	0.374359	0.0555773	0.071619
AKT3/Akt3	0.158032	0.10576	0.131597	0.0678732
ZBTB18/Zbtb18	0.0962191	0.0734561	0.209009	0.164059
C1orf100/1700016C15Rik	0	0.000128584	0	0
ADSS2/Adss	0.419547	0.368424	0.604011	0.554419
CATSPERE/Catspere1	0.00802882	0.00396776	0	0
CATSPERE/Catspere2	0.00802882	0.00396776	0.0027979	0.00095499
DESI2/Desi2	0.524736	0.468521	0.368463	0.328398
COX20/Cox20	0.567884	0.546167	0.500412	0.459711
HNRNPU/Hnrnpu	1.86553	2.08047	1.98006	2.16522
EFCAB2/Efcab2	0.156416	0.154019	0.0657203	0.0683531
KIF26B/Kif26b	0.011296	0.0117557	0.0109559	0.00663638
SMYD3/Smyd3	0.209768	0.199855	0.111555	0.107005
TFB2M/Tfb2m	0.144162	0.145212	0.203961	0.242294
CNST/Cnst	0.157477	0.125187	0.112874	0.0932268
SCCPDH/Sccpdh	0.519245	0.452201	0.1779	0.167299
KIF28P/Kif28	7.03599e-05	0.000679787	0.00129277	0
AHCTF1/Ahctf1	0.223221	0.248509	0.338577	0.408331
CDC42BPA/Cdc42bpa	0.359721	0.210814	0.183284	0.180037
COQ8A/Coq8a	0.157554	0.13229	0.0350018	0.0135664
PSEN2/Psen2	0.07743	0.0712697	0.0842768	0.0683499
ITPKB/Itpkb	0.0457654	0.0603272	0.0879588	0.0621603
STUM/Stum	0.00551494	0.00268169	0	0.000261495
PARP1/Parp1	1.07841	1.26244	0.883842	1.0504
LIN9/Lin9	0.0713428	0.0608642	0.209039	0.199251
MIXL1/Mixl1	0.0186821	0.0138191	0.00202505	0.00254498
ACBD3/Acbd3	0.212675	0.235206	0.378415	0.415885
H3-3A/H3f3a	2.93333	2.98765	3.47759	3.36074
SDE2/Sde2	0.151457	0.143557	0.419071	0.406837
LEFTY1/Lefty2	0.00142331	0.0014829	0	0.000552787
LEFTY2/Lefty2	0.000903053	0.0012993	0	0.000552787
PYCR2/Pycr2	0.196777	0.240534	0.456396	0.445252
LEFTY1/Lefty1	0.00142331	0.0014829	0.0038208	0.003265
LEFTY2/Lefty1	0.000903053	0.0012993	0.0038208	0.003265
TMEM63A/Tmem63a	0.13659	0.170224	0.0344019	0.017247
EPHX1/Ephx1	0.26413	0.170819	0.00218208	0.00133772
DEGS1/9130409I23Rik	0.179864	0.133047	0	0
NVL/Nvl	0.173755	0.161506	0.326425	0.347431
CNIH4/Cnih4	0.520863	0.443835	0.614382	0.7529
WDR26/Wdr26	0.346813	0.273495	0.617039	0.563472
CNIH3/Cnih3	0.0546104	0.0326225	0.000880548	0.000170409
CCDC121/Ccdc121	0.0701298	0.0583995	0	0
DNAH14/Dnah14	0.313482	0.293138	0.000623909	0
LBR/Lbr	0.741998	0.628566	0.432614	0.513828
ENAH/Enah	0.869073	1.0717	0.975929	0.655635
SRP9/Srp9	1.32852	1.51737	1.18279	1.19099
VN1R17P/Vmn1r1	0	0	0	0
VN1R5/Vmn1r1	0	0	0	0
DEGS1/Degs1	0.179864	0.133047	0.278669	0.290245
FBXO28/Fbxo28	0.175813	0.172953	0.22481	0.187962
TP53BP2/Trp53bp2	0.252554	0.28109	0.294869	0.273605
CAPN2/Capn2	0.39138	0.226153	0.497254	0.371765
CAPN8/Capn8	0.0030464	0.00128627	0	0.000898312
CCDC185/Ccdc185	0.0010387	0.000629842	0	0
SUSD4/Susd4	0.376314	0.165654	0.181559	0.170782
TLR5/Tlr5	0.15576	0.0455089	0.00999353	0.00275368
DISP1/Disp1	0.110641	0.119215	0.0440188	0.039845
BROX/Brox	0.22225	0.206259	0.16098	0.117423
AIDA/Aida	0.277576	0.304809	0.203784	0.227263
MIA3/Mia3	0.479435	0.431475	0.300724	0.29899
TAF1A/Taf1a	0.101626	0.120776	0.0404859	0.0596762
HHIPL2/Hhipl2	0.000880668	0.000473261	0.000491574	0.000898244
DUSP10/Dusp10	0.168819	0.0239713	0.0573163	0.0175379
HLX/Hlx	0.00885922	0.00731363	0	0.00127498
C1orf115/C130074G19Rik	0.0492779	0.0318679	0.00378325	0.00282611
MARK1/Mark1	0.113232	0.0422186	0.0552796	0.0530146
RAB3GAP2/Rab3gap2	0.35523	0.34713	0.099329	0.0905356
MIR664B/Mir664	0	0	0	0
IARS2/Iars2	0.416672	0.425413	0.287241	0.221744
MIR194-1/Mir194-1	0	0	0	0
MIR215/Mir215	0	0	0	0
BPNT1/Bpnt1	0.150284	0.12674	0.134177	0.112534
EPRS1/Eprs	0.741165	0.754631	1.00889	1.10404
SLC30A10/Slc30a10	0.00213166	0.0057184	0.0208209	0.01154
LYPLAL1/Lyplal1	0.255255	0.373143	0.185366	0.28186
TGFB2/Tgfb2	0.258066	0.968502	0.703316	1.38933
RRP15/Rrp15	0.463232	0.563969	0.386969	0.658611
DDX3X/D1Pas1	1.07898	1.10738	0	0
SPATA17/Spata17	0.0859412	0.0742511	0.000763035	0.000580882
GPATCH2/Gpatch2	0.437114	0.445898	0.183505	0.187959
ESRRG/Esrrg	0.0271304	0.0299113	0	0.00057754
USH2A/Ush2a	0.00169542	0.00523936	0	0
KCTD3/Kctd3	0.203428	0.207141	0.243003	0.22735
KCNK2/Kcnk2	0.00388326	0.00353796	0.29885	0.0654405
PDCD5/Pdcd5-ps	0.831846	1.00886	0.0321286	0.0464345
CENPF/Cenpf	0.225067	0.344813	0.766639	1.01922
PTPN14/Ptpn14	0.295153	0.154837	0.281522	0.21233
SMYD2/Smyd2	0.177682	0.218871	0.287884	0.383169
PROX1/Prox1	0.0192301	0.0281699	0.121089	0.0419632
RPS6KC1/Rps6kc1	0.12833	0.129476	0.0529383	0.0416899
ANGEL2/Angel2	0.225163	0.234942	0.325269	0.289979
VASH2/Vash2	0.0564086	0.0964841	0.0904426	0.136726
FLVCR1/Flvcr1	0.243433	0.276002	0.0684845	0.0573077
SPATA45/Spata45	0.00102457	0.00167879	0	0
TATDN3/Tatdn3	0.102529	0.0929647	0.0466248	0.0396256
NSL1/Nsl1	0.397548	0.413968	0.0654222	0.106423
BATF3/Batf3	0.00216026	0.00140768	0.0191387	0.0438176
ATF3/Atf3	0.627297	0.253048	0.483567	0.117758
NENF/Nenf	0.0882993	0.121839	0.751541	0.689239
PPP2R5A/Ppp2r5a	0.17655	0.307543	0.270984	0.360112
DTL/Dtl	0.034947	0.0821856	0.442544	0.708709
INTS7/Ints7	0.115701	0.105462	0.321048	0.304261
LPGAT1/Lpgat1	0.156098	0.12222	0.355442	0.339363
NEK2/Nek2	0.0110053	0.0153601	0.0947677	0.141166
SLC30A1/Slc30a1	0.108396	0.0593637	0.0670934	0.0578654
RD3/Rd3	0.000210135	0	0	0
TRAF5/Traf5	0.0195916	0.017253	0.00500695	0.00806096
RCOR3/Rcor3	0.367691	0.35592	0.159175	0.114791
KCNH1/Kcnh1	0.000341394	0.000285232	0.00349722	0.000419892
HHAT/Hhat	0.0716321	0.0765452	0.0177978	0.02684
SERTAD4/Sertad4	0.0351394	0.0410136	0.0968873	0.15715
SYT14/Syt14	0.0279867	0.0345915	0.0809304	0.0576068
IRF6/Irf6	0.161929	0.0854097	0.153022	0.0764144
C1orf74/A130010J15Rik	0.0290706	0.025492	0.0842846	0.0696451
TRAF3IP3/Traf3ip3	0.000564014	0.00063549	0.00345995	0.000269758
LAMB3/Lamb3	0.494292	0.110195	0.157553	0.256563
HSD11B1/Hsd11b1	0.000253697	0.00013841	0	0
G0S2/G0s2	0.0670609	0.0162406	0.0262862	0.0779044
CAMK1G/Camk1g	0.0239442	0.0191561	0.0266176	0.0110208
MIR205/Mir205	0	0	0	0
PLXNA2/Plxna2	0.0798576	0.0461486	0.0666887	0.0438028
CD34/Cd34	0.0078746	0.00580199	0.0115961	0.00309789
CD46/Cd46	0.907382	0.749775	0.0182471	0.00978757
MIR29B2/Mir29b-2	0	0	0	0
MIR29C/Mir29c	0	0	0	0
CR1/Cr1l	0.00202243	0.00274913	0.213914	0.210411
CR1L/Cr1l	0	0.000323775	0.213914	0.210411
CR2/Cr2	0.000424251	0.00104334	0.00739866	0.00384879
FAM171A1/Fam171a1	0.234417	0.305717	0.1725	0.176155
NMT2/Nmt2	0.152449	0.187085	0.420258	0.376465
RPP38/Rpp38	0.217589	0.213205	0.0833592	0.0892021
ACBD7/Acbd7	0.0231181	0.0470537	0.00778066	0.0119687
OLAH/Olah	0.000146899	0.000291597	0	0
MEIG1/Meig1	0.00833934	0.0135488	0	0
DCLRE1C/Dclre1c	0.17462	0.176032	0.0235821	0.0213615
SUV39H2/Suv39h2	0.107147	0.142807	0.217322	0.278799
HSPA14/Hspa14	0.120039	0.11687	0.549462	0.668739
CDNF/Cdnf	0.00635715	0.00736869	0	0.000390652
FAM107B/Fam107b	0.223774	0.391616	0.115742	0.079301
FRMD4A/Frmd4a	0.158473	0.184947	0.15583	0.200807
PRPF18/Prpf18	0.145565	0.143535	0.187445	0.219933
BEND7/Bend7	0.120782	0.130528	0.441466	0.365133
SEPHS1/Sephs1	0.242042	0.308109	0.451496	0.492439
PHYH/Phyh	0.111878	0.101767	0.21119	0.238668
UCMA/Ucma	0.000196204	0.000143434	0	0
MCM10/Mcm10	0.0210155	0.0594983	0.137306	0.292196
OPTN/Optn	0.114386	0.016105	0.017331	0.0222362
CCDC3/Ccdc3	0.0108854	0.00601002	0.00416412	0.00470438
CAMK1D/Camk1d	0.257221	0.0334967	0.0285587	0.0045949
CDC123/Cdc123	0.5259	0.598175	0.716711	0.78086
NUDT5/Nudt5	0.459793	0.483699	0.604232	0.726405
SEC61A2/Sec61a2	0.068737	0.0630718	0.306118	0.220732
DHTKD1/Dhtkd1	0.213671	0.264767	0.00959232	0.00653613
UPF2/Upf2	0.41449	0.384652	0.320821	0.311734
PROSER2/Proser2	0.021287	0.0175859	0.0429137	0.0172582
ECHDC3/Echdc3	0.03078	0.0326255	0.0407878	0.0301759
USP6NL/Usp6nl	0.1399	0.173048	0.171966	0.151835
CELF2/Celf2	0.39663	0.534708	0.677798	0.371374
GATA3/Gata3	0.00952619	0.00610672	0.00358065	0.000918284
TAF3/Taf3	0.250195	0.257425	0.306591	0.300737
ATP5F1C/Atp5c1	0.953798	1.11587	1.68734	1.67789
KIN/Kin	0.382639	0.363739	0.274919	0.317664
ITIH2/Itih2	0.00300929	6.97807e-05	0.105372	0.109883
ITIH5/Itih5	0.0237559	0.00353103	0.0454547	0.0181085
SFMBT2/Sfmbt2	0.0468673	0.0358826	0.0298167	0.0113837
PRKCQ/Prkcq	0.0485339	0.0949711	0.0035983	0.00350537
PFKFB3/Pfkfb3	0.114817	0.144884	0.0910273	0.0538642
RBM17/Rbm17	0.666515	0.754118	0.81357	0.849622
IL2RA/Il2ra	0	9.14503e-05	0.000580867	0
IL15RA/Il15ra	0.000657683	0.000416176	0.00297403	0.00232637
FBH1/Fbh1	0.177162	0.174434	0.243231	0.189573
ANKRD16/Ankrd16	0.0377684	0.0454352	0.164098	0.0898766
ITGA8/Itga8	0.00656005	0.00345139	0.00579063	0.00174067
MINDY3/Mindy3	0.140668	0.125331	0.192574	0.183124
PTER/Pter	0.0675324	0.0716112	0.0848499	0.0692123
C1QL3/C1ql3	0.000375194	0.000144847	0.00311182	0
RSU1/Rsu1	0.260603	0.148725	0.359445	0.308425
CUBN/Cubn	0.0146362	0.0124057	0.00745845	0.0547707
TRDMT1/Trdmt1	0.178853	0.135871	0.0350966	0.037198
VIM/Vim	2.31461	1.81524	0.697893	1.37071
ST8SIA6/St8sia6	0.00172602	0.000822992	0.0050519	0.0804678
HACD1/Hacd1	0.16545	0.150563	0.245865	0.286599
STAM/Stam	0.195883	0.194989	0.395099	0.188141
TMEM236/Tmem236	0.000430579	0.000459473	0.00115602	0
MRC1/Mrc1	0.00242514	0.00215042	0.00429924	0.00548111
MIR511/Mir511	0	0	0	0
SLC39A12/Slc39a12	0	0	0	0
CACNB2/Cacnb2	0.0357329	0.0272992	0.0563264	0.03473
NSUN6/Nsun6	0.168648	0.146907	0.0838255	0.0862137
ARL5B/Arl5b	0.52606	0.503155	0.284608	0.204611
MALRD1/Malrd1	0.00871825	0.00500474	0	0
PLXDC2/Plxdc2	0.177048	0.0965219	0.149761	0.0779526
NEBL/Nebl	0.0527928	0.0155532	0.0226882	0.00682946
SKIDA1/Skida1	0.0621321	0.0824486	0.0484753	0.0332923
MLLT10/Mllt10	0.436169	0.458317	0.473784	0.415945
DNAJC1/Dnajc1	0.172006	0.195931	0.362467	0.341583
COMMD3/Commd3	0.299501	0.357346	0.557517	0.668477
COMMD3-BMI1/Bmi1	3.65021e-05	9.35764e-05	0.166764	0.232432
BMI1/Bmi1	0.144388	0.167464	0.166764	0.232432
SPAG6/Spag6	0.00921308	0.0114209	0	0.000420404
PIP4K2A/Pip4k2a	0.0580536	0.0645769	0.0211042	0.025482
ARMC3/Armc3	0.0315949	0.0184086	0.000475615	0
MSRB2/Msrb2	0.269283	0.419697	0.123011	0.148177
PTF1A/Ptf1a	0.000168151	0	0	0
C10orf67/4921504E06Rik	0.00318353	0.00519927	0	0
OTUD1/Otud1	0.0438766	0.0358562	0.0313333	0.0189911
KIAA1217/Etl4	0.520401	0.359687	0.461315	0.350712
ARHGAP21/Arhgap21	0.442956	0.380262	0.214806	0.20537
ENKUR/Enkur	0.0315422	0.0375108	0.00796931	0.00867748
THNSL1/Thnsl1	0.115492	0.121364	0.118358	0.115106
GPR158/Gpr158	0.00460027	0.017551	0	0
MYO3A/Myo3a	0.0147538	0.0253665	0	0
GAD2/Gad2	0	0	0.00263921	0
APBB1IP/Apbb1ip	0.000452727	9.55849e-05	0.0202245	0.00896971
PDSS1/Pdss1	0.130226	0.0644879	0.10194	0.105903
ABI1/Abi1	0.396403	0.280643	0.292633	0.248505
ACBD5/Acbd5	0.217791	0.214551	0.249894	0.185281
MASTL/Mastl	0.0358882	0.0363935	0.081278	0.112266
YME1L1/Yme1l1	0.645765	0.685275	0.679877	0.623436
NXPH2/Nxph2	0.0382559	0.0428233	0	0
SPOPL/Spopl	0.295956	0.230254	0.227588	0.207775
HNMT/Hnmt	0.257213	0.148171	0.00332319	0.00612309
TBPL2/Tbpl2	0	0	0	0
IL1F10/Il1f10	0	0	0	0
IL1RN/Il1rn	0.000148133	0.000121285	0	0
PSD4/Psd4	0.0602075	0.0485878	0.00687179	0.00703109
PAX8/Pax8	0.0194097	0.0152886	0	0.00119943
CACNA1B/Cacna1b	0.000659766	0.00118053	0.00249309	0.00732342
EHMT1/Ehmt1	0.425498	0.450787	0.697218	0.664123
ARRDC1/Arrdc1	0.233687	0.139066	0.388539	0.339301
ZMYND19/Zmynd19	0.0683426	0.104564	0.275816	0.362523
DPH7/Dph7	0.238272	0.272819	0.102708	0.0968474
MRPL41/Mrpl41	0.491485	0.549054	0.363207	0.437931
PNPLA7/Pnpla7	0.0195543	0.0157805	0.0150903	0.0218619
NSMF/Nsmf	0.102321	0.112519	0.0894816	0.0656224
ENTPD8/Entpd8	0.00539738	0.00181087	0.00336413	0
NOXA1/Noxa1	0.0228373	0.0159645	0.00810442	0.000937437
NRARP/Nrarp	0.0198349	0.0259594	0.0352432	0.0421242
TOR4A/Tor4a	0.0167043	0.019478	0.00616882	0.00234766
NELFB/Nelfb	0.211722	0.216521	0.441853	0.373983
STPG3/Stpg3	0.000569239	0.000196445	0	0
FAM166A/Fam166a	0.000467107	7.63503e-05	0.00155368	0.000290996
TUBB4B/Tubb4b	0.84012	1.21593	1.11513	1.511
SLC34A3/Slc34a3	0.00224536	0.000469754	0	0
RNF224/Rnf224	0.00276262	0.00054349	0	0
CYSRT1/Cysrt1	0.00536281	0.00382225	0.00173422	0.0005946
RNF208/Rnf208	0.115237	0.108195	0.110943	0.083972
NDOR1/Ndor1	0.00570261	0.00619302	0.0166899	0.011758
TMEM203/Tmem203	0.131984	0.154385	0.112603	0.111803
TPRN/Tprn	0.0427014	0.0579029	0.0361671	0.0196848
SSNA1/Ssna1	0.449147	0.471684	0.649251	0.681394
ANAPC2/Anapc2	0.0468639	0.0472405	0.320398	0.303484
TMEM210/Tmem210	0	0	0	0
LRRC26/Lrrc26	5.34352e-05	0.000533834	0.00296445	0
GRIN1/Grin1	0.000437602	0.00100184	0	0
MAN1B1/Man1b1	0.260583	0.213945	0.162089	0.161833
DPP7/Dpp7	0.100831	0.12933	0.0353488	0.0252326
UAP1L1/Uap1l1	0.00258814	0.00108959	0.0101635	0.0096229
SAPCD2/Sapcd2	0.0457272	0.0499776	0.0830096	0.1516
ENTPD2/Entpd2	0.000164682	0.000127271	0	0.000585712
NPDC1/Npdc1	0.0435295	0.062341	0.0386388	0.0106168
FUT7/Fut7	0.000131164	0.000110389	0	0
ABCA2/Abca2	0.0268678	0.0316598	0.0767282	0.0731806
PAXX/Paxx	0.352213	0.406313	0.103761	0.0599916
CLIC3/Clic3	0.00410177	0.005035	0.0466002	0.0418323
PTGDS/Ptgds	0.000789644	0.000950007	0.00859425	0.0137989
LCN12/Lcn12	0.0243947	0.00818091	0	0
C8G/C8g	0.00105383	0.00148204	0.0117497	0.0119963
FBXW5/Fbxw5	0.280803	0.285128	0.198147	0.136087
TRAF2/Traf2	0.0740225	0.0887915	0.129149	0.121075
EDF1/Edf1	1.73542	1.72887	1.26921	1.26076
MAMDC4/Mamdc4	0.0217512	0.0225825	0.0141935	0.0116815
PHPT1/Phpt1	1.20951	1.361	0.41197	0.396066
AJM1/Ajm1	0.00344993	0.005116	0	0.000543778
RABL6/Rabl6	0.433326	0.682642	0.429845	0.501102
CCDC183/Ccdc183	0.0221889	0.0195121	0	0
TMEM141/Tmem141	0.380477	0.453101	0.181433	0.182067
FCN2/Fcna	0	0	0	0.00173694
FCN1/Fcna	0.000292664	0	0	0.00173694
LCN8/Lcn8	0	0	0.00467654	0.0117559
LCN6/Lcn6	0	0	0	0
LCN10/Lcn10	0	0.000334067	0	0
OBP2A/Obp2a	0	0	0	0
OBP2B/Obp2b	0	0	0	0
OBP2A/Obp2b	0	0	0	0
LCN1/Lcn3	0.00017838	0.000262718	0	0
OBP2A/Lcn3	0	0	0	0
GLT6D1/Glt6d1	0	0	0	0
LCN9/Lcn9	0	0	0	0
SOHLH1/Sohlh1	0.000236195	0.000106737	0.00145826	0
KCNT1/Kcnt1	0.000232224	0.000134459	0	0.000362837
CAMSAP1/Camsap1	0.178943	0.208687	0.297856	0.284093
UBAC1/Ubac1	0.108697	0.136997	0.286635	0.272706
NACC2/Nacc2	0.0383684	0.065868	0.0205106	0.088353
LHX3/Lhx3	0.000101565	0	0	0
QSOX2/Qsox2	0.0741381	0.107681	0.0785686	0.116229
CCDC187/Ccdc187	0.00891582	0.00612381	0.000421562	0.000438895
GPSM1/Gpsm1	0.157413	0.198923	0.125259	0.145624
DNLZ/Dnlz	0.00141212	0.00235818	0.430758	0.465446
CARD9/Card9	0.00303995	0.00305468	0.000640988	0.00112522
SNAPC4/Snapc4	0.0781262	0.0853392	0.0549605	0.0534151
ENTR1/Entr1	0.0996306	0.133499	0.266138	0.28058
PMPCA/Pmpca	0.356762	0.376107	0.408805	0.4178
INPP5E/Inpp5e	0.0794893	0.0912862	0.105362	0.0790174
SEC16A/Sec16a	0.224785	0.22592	0.21892	0.165956
NOTCH1/Notch1	0.260957	0.253845	0.246591	0.564762
EGFL7/Egfl7	0.127456	0.191098	0.133042	0.24012
MIR126/Mir126a	0	0	0	0
AGPAT2/Agpat2	0.231323	0.469871	0.18354	0.156998
OBP2B/Lcn4	0	0	0	0
OBP2A/Lcn4	0	0	0	0
ABO/Abo	0.0459573	0.0257445	0	0
SURF6/Surf6	0.222614	0.273989	0.0922472	0.135775
MED22/Med22	0.103955	0.107517	0.146707	0.110542
RPL7A/Rpl7a	3.83288	3.8341	2.84672	2.92302
SURF1/Surf1	0.245948	0.293252	0.166554	0.151722
SURF2/Surf2	0.230918	0.280763	0.189802	0.236096
SURF4/Surf4	0.366666	0.405075	0.453934	0.601512
STKLD1/Stkld1	0.0131327	0.0134096	0	0.0023243
REXO4/Rexo4	0.233298	0.27431	0.226289	0.184413
ADAMTS13/Adamts13	0.0225593	0.0260366	0.00171525	0.000699586
CACFD1/Cacfd1	0.151431	0.167044	0.295925	0.218838
SLC2A6/Slc2a6	0.013723	0.0109887	0	0.000686952
MYMK/Mymk	0	0	0.00185295	0
ADAMTSL2/Adamtsl2	0.00611205	0.00677499	0.00412021	0.000778717
FAM163B/Fam163b	0.000608824	0.000660469	0	0
DBH/Dbh	0.000907833	0.000507169	0	0.000350522
SARDH/Sardh	0.0772679	0.0442103	0.0203303	0.0091968
VAV2/Vav2	0.132037	0.125504	0.0410939	0.07219
BRD3OS/Brd3os	0.160472	0.16153	0.0156356	0.0151545
BRD3/Brd3	0.808168	0.818462	1.04444	1.08529
WDR5/Wdr5	0.122966	0.155611	0.261738	0.322636
RXRA/Rxra	0.312587	0.305502	0.12949	0.0990216
COL5A1/Col5a1	0.118299	0.0713863	0.155428	0.105524
FCN2/Fcnb	0	0	0	0.00148214
FCN1/Fcnb	0.000292664	0	0	0.00148214
OLFM1/Olfm1	0.00372159	0.00248556	0.0579885	0.0364737
PPP1R26/Ppp1r26	0.127036	0.141028	0.0592671	0.0676302
MRPS2/Mrps2	0.419965	0.422413	0.150329	0.173712
GBGT1/Gbgt1	0.00795891	0.00497515	0	0
RALGDS/Ralgds	0.227673	0.280902	0.148544	0.129853
CEL/Cel	0.00262107	0.00423626	0	0.000613724
GTF3C5/Gtf3c5	0.266094	0.269089	0.0703467	0.0921684
GFI1B/Gfi1b	0.000983861	0.00242196	0.011224	0.0121753
TSC1/Tsc1	0.255588	0.271109	0.153857	0.143705
SPACA9/Spaca9	0.0903756	0.0826859	0.0118017	0.012879
AK8/Ak8	0.0141635	0.0115587	0.00292449	0.00197389
GTF3C4/Gtf3c4	0.241139	0.274812	0.183079	0.181242
DDX31/Ddx31	0.0634201	0.0851193	0.0618933	0.0799281
BARHL1/Barhl1	9.95659e-05	0	0	0
CFAP77/Cfap77	0.00224816	0.00239215	0.0113571	0.00941052
TTF1/Ttf1	0.298449	0.337551	0.248489	0.202372
SETX/Setx	0.383939	0.437615	0.242231	0.224392
NTNG2/Ntng2	0.00188103	0.000999631	0	0
MED27/Med27	0.196505	0.221997	0.127237	0.124651
RAPGEF1/Rapgef1	0.133035	0.130002	0.161554	0.157569
PRRT1B/Gm13420	0.00083396	0.000901008	0.00431913	0.00195012
TRUB2/Trub2	0.294385	0.299569	0.130705	0.154335
COQ4/Coq4	0.459724	0.446286	0.217126	0.234928
SLC27A4/Slc27a4	0.0437868	0.0497138	0.0675004	0.0399175
URM1/Urm1	0.442238	0.440369	0.273954	0.292408
MIR219A2/Mir219a-2	0	0	0	0
MIR219B/Mir219b	0	0	0	0
CERCAM/Cercam	0.143387	0.0856864	0.0545359	0.0447525
ODF2/Odf2	0.141954	0.150121	0.334079	0.309496
GLE1/Gle1	0.0900272	0.0963957	0.284298	0.290261
SPTAN1/Sptan1	0.505303	0.541677	0.490206	0.472994
SET/Set	1.83309	2.18067	2.37691	2.58943
PKN3/Pkn3	0.0321197	0.056413	0.0296738	0.0387383
ZDHHC12/Zdhhc12	0.321618	0.288392	0.299825	0.225584
ZER1/Zer1	0.121631	0.102312	0.131224	0.115021
TBC1D13/Tbc1d13	0.110632	0.119023	0.0667122	0.0627825
ENDOG/Endog	0.0440954	0.0725357	0.137471	0.177097
SPOUT1/Spout1	0.00277247	0.00369878	0.238092	0.296904
KYAT1/Kyat1	0.0163946	0.0230431	0.071258	0.0557913
LRRC8A/Lrrc8a	0.254555	0.237743	0.172883	0.159217
PHYHD1/Phyhd1	0.330129	0.244691	0	0
DOLK/Dolk	0.0782698	0.0846001	0.0726397	0.0928764
NUP188/Nup188	0.150361	0.202325	0.216454	0.244607
SH3GLB2/Sh3glb2	0.194752	0.198091	0.233064	0.245751
MIGA2/Miga2	0.0620408	0.0651073	0.0836089	0.0628176
DOLPP1/Dolpp1	0.105874	0.120376	0.0973508	0.103964
CRAT/Crat	0.0564911	0.0484827	0.0790379	0.0510738
PTPA/Ptpa	0.260024	0.289249	0.389455	0.406596
IER5L/Ier5l	0.134453	0.172495	0.387749	0.37522
C9orf50/1700001O22Rik	0.00509602	0.00463798	0.0316655	0.0509547
NTMT1/Ntmt1	0.252605	0.311336	0.391217	0.446679
ASB6/Asb6	0.0706954	0.0768813	0.090611	0.0986915
PRRX2/Prrx2	0.00234648	0.0041907	0.012985	0.0019082
PTGES/Ptges	0.00204493	0.00124061	0.000630597	0.00248464
TOR1B/Tor1b	0.0465289	0.0459146	0.24953	0.217489
TOR1A/Tor1a	0.186188	0.222248	0.327403	0.380105
C9orf78/BC005624	0.48585	0.47477	0.460694	0.401422
USP20/Usp20	0.0560472	0.0552033	0.0626808	0.0597904
FNBP1/Fnbp1	0.130376	0.0847304	0.0683955	0.0570275
GPR107/Gpr107	0.17613	0.177529	0.234389	0.196462
NCS1/Ncs1	0.0416687	0.0745914	0.169053	0.182628
HMCN2/Hmcn2	0.000304689	0.00059938	0.00189005	0
ASS1/Ass1	0.00422508	0.00243755	0.0390695	0.0347918
FUBP3/Fubp3	0.221352	0.234406	0.414198	0.357246
PRDM12/Prdm12	0.000153975	0	0	0
EXOSC2/Exosc2	0.183461	0.213219	0.239399	0.329095
ABL1/Abl1	0.210533	0.224987	0.305564	0.315943
QRFP/Qrfp	0.000294739	0.000831732	0	0
FIBCD1/Fibcd1	8.01012e-05	0.000151514	0	0
LAMC3/Lamc3	0.00417648	0.00567114	0	0
AIF1L/Aif1l	0.221005	0.545561	0.104584	0.182862
NUP214/Nup214	0.219422	0.217078	0.247842	0.260775
FAM78A/Fam78a	0.00311142	0.00514967	0.0030131	0.00566199
PLPP7/Plpp7	0.00230796	0.00406955	0.0135291	0.000625669
PRRC2B/Prrc2b	0.827314	0.844594	0.756497	0.584225
POMT1/Pomt1	0.14123	0.113808	0.0995031	0.0612611
UCK1/Uck1	0.151504	0.165091	0.172429	0.169471
SWI5/Swi5	0.314226	0.353763	1.53258	1.68681
GOLGA2/Golga2	0.441249	0.400154	0.146007	0.103431
GOLGA8M/Golga2	0.000167521	0.000113934	0.146007	0.103431
GOLGA8J/Golga2	0.000306838	0	0.146007	0.103431
GOLGA8H/Golga2	0.000911727	0.000853844	0.146007	0.103431
GOLGA8K/Golga2	0.00011504	0	0.146007	0.103431
GOLGA8O/Golga2	0.00389021	0.00171101	0.146007	0.103431
GOLGA8N/Golga2	0.00851465	0.00222966	0.146007	0.103431
GOLGA8A/Golga2	0.322333	0.303453	0.146007	0.103431
GOLGA8B/Golga2	0.243654	0.214995	0.146007	0.103431
GOLGA6B/Golga2	9.52006e-05	0	0.146007	0.103431
GOLGA6A/Golga2	3.3272e-05	0	0.146007	0.103431
GOLGA6C/Golga2	0	0	0.146007	0.103431
GOLGA6D/Golga2	0.000169454	0	0.146007	0.103431
DNM1/Dnm1	0.0408656	0.0508996	0.0182098	0.0920934
MIR199B/Mir199b	0	0	0	0
CIZ1/Ciz1	0.227039	0.223346	0.149084	0.148374
LCN2/Lcn2	0.00125517	0.00199715	0.00462893	0.00188938
PTGES2/Ptges2	0.157005	0.213131	0.137506	0.14257
SLC25A25/Slc25a25	0.110392	0.0520254	0.112548	0.0946247
NAIF1/Naif1	0.0332661	0.0339769	0.0248328	0.0152746
FAM102A/Fam102a	0.106599	0.12647	0.0922224	0.126956
DPM2/Dpm2	0.363629	0.303805	0.384905	0.356233
PIP5KL1/Pip5kl1	0.0596576	0.0204223	0	0.000720957
ST6GALNAC4/St6galnac4	0.102772	0.0751678	0.0154762	0.042373
ST6GALNAC6/St6galnac6	0.00229186	0.00140347	0.0199538	0.0848932
AK1/Ak1	0.0281088	0.0441117	0.0300982	0.129025
ENG/Eng	0.0229697	0.0242817	0.00800788	0.00448791
FPGS/Fpgs	0.119674	0.135823	0.0754441	0.121788
CDK9/Cdk9	0.170562	0.171115	0.538999	0.575348
MIR2861/Mir2861	0	0	0	0
SH2D3C/Sh2d3c	0.0145027	0.0158572	0.0154601	0.00897123
TTC16/Ttc16	0.000639329	8.82251e-05	0.00474374	0.000261952
TOR2A/Tor2a	0.141649	0.154017	0.34607	0.33137
PTRH1/Ptrh1	0.127452	0.118369	0.0396084	0.0169069
CFAP157/Cfap157	0.00396083	0.00294373	0.00235888	0
STXBP1/Stxbp1	0.0470443	0.063047	0.0316919	0.0183931
LRSAM1/Lrsam1	0.121433	0.0920566	0.0427821	0.0262635
RPL12/Rpl12	3.5035	3.4117	3.44522	3.54477
SLC2A8/Slc2a8	0.0709377	0.079546	0.0463641	0.0342561
GARNL3/Garnl3	0.0357069	0.0224796	0.0337765	0.0160842
RALGPS1/Ralgps1	0.13353	0.114501	0.126075	0.0795819
ANGPTL2/Angptl2	0.0349992	0.0683136	0.0582027	0.0887163
ZBTB34/Zbtb34	0.078635	0.0628807	0.0626447	0.0486946
ZBTB43/Zbtb43	0.269261	0.230749	0.141204	0.102009
LMX1B/Lmx1b	0.0164073	0.00442287	0.0201235	0.00115135
MVB12B/Mvb12b	0.114681	0.16665	0.154332	0.219971
NRON/Nron	8.65649e-05	0	0	0.000841402
PBX3/Pbx3	0.166373	0.113817	0.36515	0.471347
MAPKAP1/Mapkap1	0.306168	0.324562	0.336113	0.333583
GAPVD1/Gapvd1	0.302026	0.22966	0.547321	0.557605
HSPA5/Hspa5	1.64879	1.55591	1.77604	2.28421
RABEPK/Rabepk	0.105656	0.128591	0.153982	0.149167
FBXW2/Fbxw2	0.257545	0.271798	0.411685	0.43977
PSMD5/Psmd5	0.211157	0.211717	0.340596	0.332575
CUTALP/Cutal	0.232578	0.19845	0.00184914	0.000225223
PHF19/Phf19	0.0613707	0.0493726	0.00970879	0.00706927
TRAF1/Traf1	0.00931343	0.00748851	0.00274017	0.0020095
C5/Hc	0.163403	0.351333	0.0141362	0.00782135
CNTRL/Cntrl	0.280929	0.286054	0.275543	0.233896
RAB14/Rab14	0.756856	0.672885	1.16541	1.0562
GSN/Gsn	0.358749	0.120154	0.115219	0.0875536
STOM/Stom	0.117744	0.0285197	0.0290815	0.0214517
DAB2IP/Dab2ip	0.1375	0.172439	0.333431	0.354963
TTLL11/Ttll11	0.0180987	0.010434	0.00392028	0.00134768
NDUFA8/Ndufa8	0.706895	0.757934	0.824742	0.892186
MORN5/Morn5	0.0217982	0.00268899	0	0.000572348
LHX6/Lhx6	0.0481557	0.0118611	0	0.00143855
RBM18/Rbm18	0.216737	0.193356	0.29424	0.244848
MRRF/Mrrf	0.180906	0.194954	0.179862	0.15543
PTGS1/Ptgs1	0.00173427	0.00114307	0.0358865	0.0183016
OR1J1/Olfr3	0	0	0	0
OR1J4/Olfr350	0	0	0	0
OR1N1/Olfr351	0	0	0	0
OR1N1/Olfr353	0	0	0	0
OR1N2/Olfr354	0	0	0	0
OR1L8/Olfr355	0.000334998	0	0	0
OR1Q1/Olfr357	0	0	0	0
OR1B1/Olfr362	0	0	0	0
OR1L4/Olfr365	0	0	0	0
OR1L6/Olfr365	0	0.000117056	0	0
OR5C1/Olfr368	0	0	0	0
PDCL/Pdcl	0.30395	0.312938	0.285781	0.269045
RC3H2/Rc3h2	0.275453	0.279266	0.483863	0.381362
ZBTB6/Zbtb6	0.0667497	0.0605951	0.0809709	0.0904855
ZBTB26/Zbtb26	0.0866913	0.0825903	0.0875878	0.0874687
RABGAP1/Rabgap1	0.527233	0.487934	0.524439	0.412807
STRBP/Strbp	0.358551	0.472255	0.617259	0.592675
GPR21/Gpr21	0.0189375	0.0150363	0.0420404	0.0179189
CRB2/Crb2	0.0357451	0.052198	0	0.0124144
DENND1A/Dennd1a	0.0298439	0.011845	0.132997	0.111886
LHX2/Lhx2	0	0.00010587	0.00249472	0.0036226
NEK6/Nek6	0.101407	0.0994316	0.454272	0.449997
PSMB7/Psmb7	0.956785	1.11654	1.03399	1.22166
NR5A1/Nr5a1	0.000171179	0.000229498	0.00112002	0
NR6A1/Nr6a1	0.132659	0.180802	0.0456479	0.0307716
MIR181A2/Mir181a-2	0	0	0	0
MIR181B2/Mir181b-2	0	0	0	0
OLFML2A/Olfml2a	0.03445	0.00267163	0.0289259	0.00246081
WDR38/Wdr38	0.00259053	0.000220058	0.00709478	0.00612187
RPL35/Rpl35	2.93624	3.03604	2.60575	2.60482
ARPC5L/Arpc5l	0.497998	0.48831	0.834293	0.960937
GOLGA1/Golga1	0.122051	0.104638	0.160121	0.110836
SCAI/Scai	0.245458	0.231735	0.332179	0.26249
PPP6C/Ppp6c	0.201391	0.176931	0.298965	0.341674
LRP1B/Lrp1b	0.00632555	0.0015791	0	0.000214075
KYNU/Kynu	0.00170296	0.00237842	0	0.0011049
ARHGAP15/Arhgap15	0.00543063	0.00316876	0	0.00128211
GTDC1/Gtdc1	0.119476	0.0656887	0.0707647	0.0778186
ZEB2/Zeb2	0.090842	0.0494094	0.0318887	0.0241834
ACVR2A/Acvr2a	0.184435	0.170132	0.125377	0.122215
ORC4/Orc4	0.399263	0.391581	0.37755	0.330632
MBD5/Mbd5	0.267904	0.236572	0.131796	0.0814573
EPC2/Epc2	0.348353	0.334042	0.302279	0.288446
KIF5C/Kif5c	0.248162	0.310321	0.0320557	0.0122029
LYPD6B/Lypd6b	0.197397	0.0204507	0.0724976	0
LYPD6/Lypd6	0.0447772	0.0265881	0.0849091	0.00538087
MMADHC/Mmadhc	0.486335	0.508224	0.4669	0.399036
RND3/Rnd3	0.400649	0.308216	0.115082	0.0795518
RBM43/Rbm43	0.126638	0.113125	0.0302299	0.0238561
NMI/Nmi	0.0447228	0.0295508	0.0618814	0.0334734
TNFAIP6/Tnfaip6	0.00185316	0.000594925	0	0.00178466
RIF1/Rif1	0.698831	0.748311	0.773039	0.823255
NEB/Neb	0.0106635	0.00834976	0	0.00120623
ARL5A/Arl5a	0.246131	0.333536	0.383519	0.333056
CACNB4/Cacnb4	0.0236912	0.0685693	0.00518322	0.00684897
BLOC1S2/Bloc1s2-ps	0.24234	0.23378	0	0
STAM2/Stam2	0.162029	0.151127	0.192114	0.179559
FMNL2/Fmnl2	0.219565	0.327	0.093179	0.224962
PRPF40A/Prpf40a	1.14433	1.29299	1.20753	1.30731
ARL6IP6/Arl6ip6	0.372667	0.3423	0.470545	0.526564
RPRM/Rprm	0.0414225	0.00698015	0.255426	0.134241
GALNT13/Galnt13	0.0122643	0.0131641	0.00617469	0.00291838
KCNJ3/Kcnj3	0.00103569	0	0	0.000380991
GPD2/Gpd2	0.168677	0.121489	0.220234	0.184955
GALNT5/Galnt5	0.108409	0.0913206	0.012678	0.00701607
ERMN/Ermn	0	0.00333893	0	0
CYTIP/Cytip	0.000223505	0.00144456	0.00523986	0.000683789
ACVR1C/Acvr1c	0.0138988	0.0120362	0.0354756	0.0165522
ACVR1/Acvr1	0.125961	0.0701585	0.0978037	0.081999
UPP2/Upp2	0.000406691	0.000287355	0.0577926	0.0444027
CCDC148/Ccdc148	0.0870004	0.0480592	0.0644144	0.0721587
PKP4/Pkp4	0.327388	0.350992	0.81329	0.703769
DAPL1/Dapl1	0.00476463	8.88749e-05	0.112298	0.0214607
TANC1/Tanc1	0.161632	0.173383	0.13583	0.155012
WDSUB1/Wdsub1	0.113937	0.0832905	0.130457	0.115386
BAZ2B/Baz2b	0.831229	0.791003	0.544624	0.454209
CD302/Cd302	0.0441666	0.0311587	0.0588883	0.106205
LY75-CD302/Ly75	0	0	0.013529	0.0592288
LY75/Ly75	0.0050858	0.00568066	0.013529	0.0592288
PLA2R1/Pla2r1	0.0238437	0.0193028	0.00255251	0.00351529
ITGB6/Itgb6	0.0219101	0.00347224	0.0597624	0.0629251
RBMS1/Rbms1	0.589819	0.522402	0.857877	0.813652
TANK/Tank	0.282689	0.226347	0.152775	0.149817
PSMD14/Psmd14	0.439433	0.592885	0.739372	0.856981
TBR1/Tbr1	0.000266765	0.000238208	0.00542652	0.00182943
SLC4A10/Slc4a10	0.000369041	0.00070991	0.00280112	0.00122539
DPP4/Dpp4	0.0615295	0.117562	0.255241	0.299758
GCG/Gcg	0.00119932	0.0018119	0	0.00498044
FAP/Fap	0.00112847	0.000366963	0.00234374	0
IFIH1/Ifih1	0.0295289	0.0195406	0.0185993	0.0100251
GCA/Gca	0.396727	0.372284	0.124885	0.0872263
KCNH7/Kcnh7	0.00579623	0.00272169	0.00560781	0.000955019
FIGN/Fign	0.238878	0.235923	0.119543	0.10351
GRB14/Grb14	0.466988	0.575065	0.365143	0.289556
COBLL1/Cobll1	0.219422	0.250594	0.0505659	0.0980336
SLC38A11/Slc38a11	0.0355658	0.0909484	0	0
SCN3A/Scn3a	0.00291211	0.00266304	0	0.00123271
SCN2A/Scn2a	0.0230599	0.0148396	0.0254361	0.00682221
CSRNP3/Csrnp3	0.179533	0.175616	0.0111376	0.00181619
GALNT3/Galnt3	0.186223	0.270349	0.168866	0.169063
TTC21B/Ttc21b	0.177544	0.164535	0.14302	0.120163
SCN1A/Scn1a	0.00148816	0.0281782	0	0.000472893
SCN9A/Scn9a	0.343458	0.207813	0.00208614	0
SCN7A/Scn7a	0.0333383	0.0218129	0.0017528	0
XIRP2/Xirp2	0.00210082	9.86328e-05	0	0
B3GALT1/B3galt1	0.0576732	0.0282004	0.0068794	0.00473278
STK39/Stk39	0.0841995	0.113997	0.33316	0.369426
CERS6/Cers6	0.202688	0.1707	0.080506	0.0894194
NOSTRIN/Nostrin	0.00524005	0.00656997	0.00606707	0.002663
SPC25/Spc25	0.0159871	0.0203058	0.302795	0.433198
G6PC2/G6pc2	0	0.000119275	0	0
ABCB11/Abcb11	0.000493908	0.000767384	0	0.000633269
DHRS9/Dhrs9	0	0.000184383	0	0
LRP2/Lrp2	0.188109	0.201545	0.0365311	0.0300864
BBS5/Bbs5	0.06292	0.0558377	0.0639269	0.0656042
KLHL41/Klhl41	0.00259049	0.00256687	0.00410184	0.00161122
FASTKD1/Fastkd1	0.108046	0.123042	0.0720242	0.0525455
PPIG/Ppig	1.18198	1.19019	1.19529	1.20547
PHOSPHO2/Phospho2	0.140465	0.106244	0.14583	0.11147
KLHL23/Klhl23	0.621089	0.73667	0.240024	0.180152
SSB/Ssb	1.2414	1.41453	1.60999	1.69262
METTL5/Mettl5	0.437507	0.473992	0.170954	0.189679
UBR3/Ubr3	0.170855	0.125563	0.274072	0.205197
MYO3B/Myo3b	0.0215909	0.00406881	0.00725031	0.000816745
ERICH2/Erich2	0.0416753	0.0702362	0.0321579	0.0334861
GAD1/Gad1	0.000323781	0.000141124	0	0
GORASP2/Gorasp2	0.411447	0.363548	0.420256	0.526731
TLK1/Tlk1	0.543829	0.422106	0.483832	0.48358
METTL8/Mettl8	0.135012	0.120862	0.0909252	0.0530519
DCAF17/Dcaf17	0.0962078	0.0946344	0.316968	0.316333
CYBRD1/Cybrd1	0.0387173	0.0216073	0.010253	0.0173484
DYNC1I2/Dync1i2	0.797952	0.919619	0.856422	0.840686
SLC25A12/Slc25a12	0.104882	0.0510066	0.0696783	0.0668197
HAT1/Hat1	0.293192	0.325494	0.637634	0.900014
METAP1D/Metap1d	0.0754024	0.0584725	0.148467	0.117587
DLX1/Dlx1	0.000714718	0.000973375	0.000755571	0.000628748
DLX2/Dlx2	0.000768139	0.000793422	0	0
ITGA6/Itga6	0.148283	0.388959	0.433675	0.584601
PDK1/Pdk1	0.158832	0.14852	0.364483	0.254075
RAPGEF4/Rapgef4	0.023026	0.0184302	0.03287	0.0150951
MAP3K20/Map3k20	0.311354	0.245158	0.111377	0.166654
CDCA7/Cdca7	0.198507	0.394463	0.483277	0.698109
SP3/Sp3	0.418337	0.319009	0.420826	0.399858
OLA1/Ola1	0.917059	0.889404	0.865122	1.06157
SP9/Sp9	9.43342e-05	0	0	0.000254179
CIR1/Cir1	0.624124	0.542074	0.258267	0.202892
SCRN3/Scrn3	0.0738783	0.0516243	0.0905019	0.0935188
GPR155/Gpr155	0.103595	0.0178341	0.0567901	0.0507687
WIPF1/Wipf1	0.0309094	0.020121	0.0847495	0.061369
CHRNA1/Chrna1	0.0134738	0.0034025	0	0.000957519
CHN1/Chn1	0.220884	0.181312	0.207539	0.177257
ATF2/Atf2	0.337516	0.29294	0.386689	0.382698
ATP5MC3/Atp5g3	1.41999	1.58432	1.51179	1.57038
LNPK/Lnpk	0.246639	0.196376	0.347579	0.318541
EVX2/Evx2	0	0	0.0013459	0
HOXD13/Hoxd13	0	0.000100978	0.00447663	0.000616134
HOXD12/Hoxd12	0	0	0	0
HOXD11/Hoxd11	0	0.000135893	0	0.00117048
HOXD10/Hoxd10	0	0.000252532	0.00429753	0.00130384
HOXD9/Hoxd9	2.80444e-05	0.0001287	0	0.00055428
HOXD8/Hoxd8	0.000190118	0.000193575	0.000633402	0.000605639
HOXD3/Hoxd3	0.000587807	0.000586832	0	0
HOXD4/Hoxd4	0	0.000326623	0	0
MIR10B/Mir10b	0	0	0	0
HOXD1/Hoxd1	0.000441335	0.00372135	0	0
MTX2/Mtx2	0.389913	0.487912	0.63839	0.800948
RPS6/Rps6-ps4	3.81882	3.7984	0.279359	0.274687
HNRNPA3/Hnrnpa3	2.11099	2.26607	2.10652	2.25327
NFE2L2/Nfe2l2	0.390049	0.306503	0.406627	0.447347
AGPS/Agps	0.197001	0.254986	0.263339	0.278582
TTC30B/Ttc30b	0.0859471	0.0683127	0.0321415	0.0222644
TTC30A/Ttc30b	0.0482833	0.0479523	0.0321415	0.0222644
TTC30B/Ttc30a2	0.0859471	0.0683127	0.00420319	0.00243339
TTC30A/Ttc30a2	0.0482833	0.0479523	0.00420319	0.00243339
TTC30B/Ttc30a1	0.0859471	0.0683127	0.0446818	0.0599978
TTC30A/Ttc30a1	0.0482833	0.0479523	0.0446818	0.0599978
PDE11A/Pde11a	0.00329645	0.00376669	0.000498893	0
CYCTP/Cyct	0	0	0	0
RBM45/Rbm45	0.0856439	0.0857718	0.0661703	0.0728699
OSBPL6/Osbpl6	0.104188	0.0692881	0.155365	0.0782294
PRKRA/Prkra	0.481378	0.503934	0.472854	0.448991
PJVK/Pjvk	0.033279	0.033512	0.000437448	0.00155206
FKBP7/Fkbp7	0.160558	0.197611	0.113	0.0904682
PLEKHA3/Plekha3	0.201839	0.198267	0.118253	0.113755
TTN/Ttn	0.0159125	0.261593	0.00833154	0.013684
CCDC141/Ccdc141	0.00224259	0.108643	0.0271146	0.028694
SESTD1/Sestd1	0.360338	0.32187	0.211924	0.18728
ZNF385B/Zfp385b	0.182225	0.0376158	0.0208423	0.0654968
CWC22/Cwc22	0.261835	0.260608	0.253575	0.286727
UBE2E3/Ube2e3	0.692657	0.473388	1.15516	1.41537
ITGA4/Itga4	0.0034789	0.00153324	0.0188917	0.0187335
CERKL/Cerkl	0.00103743	0.000481839	0.000623909	0
NEUROD1/Neurod1	0.00050545	0.000304718	0	0
ITPRID2/Itprid2	0.248077	0.158069	0.135647	0.0742938
PPP1R1C/Ppp1r1c	0.0164884	0.00670069	0.00153059	0
PDE1A/Pde1a	0.190366	0.0716991	0.00597329	0.00276601
PRDX6/Prdx6b	1.63824	1.50402	0.00184936	0
DNAJC10/Dnajc10	0.617356	0.658278	0.44215	0.506811
FRZB/Frzb	0.00884394	0.00390132	0.0291832	0
NCKAP1/Nckap1	0.352593	0.340817	0.489295	0.475586
DUSP19/Dusp19	0.0261315	0.0253165	0.116815	0.09972
NUP35/Nup35	0.12798	0.139408	0.144259	0.203315
SUMO2/Gm13690	2.20108	2.32919	0	0
ZNF804A/Zfp804a	0.00083965	0.000615466	0.000672775	0.00150703
FSIP2/Fsip2	0.0537529	0.0489144	0	0
ZC3H15/Zc3h15	0.972752	1.25708	1.01947	1.1124
ITGAV/Itgav	0.211619	0.242893	0.147372	0.12374
FAM171B/Fam171b	0.0299162	0.0260258	0.0211792	0.00341121
ZSWIM2/Zswim2	0.000121308	7.81866e-05	0	0
CWC22/Gm13695	0.261835	0.260608	0	0
CWC22/Gm13691	0.261835	0.260608	0	0
CALCRL/Calcrl	0.011196	0.00707477	0.013672	0.0389102
TFPI/Tfpi	0.0186881	0.0211061	0.0218629	0.0213002
CTNND1/Ctnnd1	0.279218	0.236882	0.491143	0.509294
BTBD18/Btbd18	0.000256107	0.000562634	0	0.00197391
SELENOH/Selenoh	0.72677	0.796264	1.55634	1.88939
TMX2/Tmx2	0.322487	0.33751	0.368319	0.311735
MED19/Med19	0.383737	0.328839	0.585036	0.624334
ZDHHC5/Zdhhc5	0.116836	0.117659	0.164266	0.177168
CLP1/Clp1	0.0896985	0.0851878	0.133416	0.117985
YPEL4/Ypel4	0.000962749	0.00100291	0.00881007	0.0144846
MIR130A/Mir130a	0	0	0	0
SERPING1/Serping1	0.241028	0.202803	0.0263746	0.00706191
UBE2L6/Ube2l6	0.205146	0.204495	0.0410691	0.0446173
SMTNL1/Smtnl1	0.00262313	0.00261861	0	0.000680194
TIMM10/Timm10	0.25584	0.32558	0.346054	0.452686
SLC43A1/Slc43a1	0.00769541	0.0109262	0.0544653	0.0733433
RTN4RL2/Rtn4rl2	0.000709474	0.000186784	0	0
SLC43A3/Slc43a3	0.0338044	0.0635719	0.128846	0.250839
PRG2/Prg2	6.42443e-05	0	0	0.000845111
PRG3/Prg3	0	0	0	0.000986767
P2RX3/P2rx3	0.00324398	0.00308698	0.000854205	0.00024755
SSRP1/Ssrp1	0.678102	0.798167	1.18766	1.37234
TNKS1BP1/Tnks1bp1	0.194093	0.156027	0.0970944	0.0654791
APLNR/Aplnr	0.00918081	0.00778203	0.00436499	0.00168945
LRRC55/Lrrc55	0.00254254	0.00331339	0	0
OR5AK2/Olfr993	0	0	0	0
OR5AK2/Olfr994	0	0	0	0
OR5AK3P/Olfr995	0	0	0	0
OR5AK2/Olfr995	0	0	0	0
OR5G3/Olfr996	0.00460315	0.00520424	0	0
OR5G3/Olfr998	0.00460315	0.00520424	0	0
OR5G3/Olfr1000	0.00460315	0.00520424	0	0
OR9G4/Olfr1006	0	0	0	0
OR8K5/Olfr1008	0	0	0	0
OR9G1/Olfr1013	0	0	0	0
OR9G4/Olfr1015	0	0	0	0
OR9G1/Olfr1016	0	0	0	0
OR5AR1/Olfr1019	0	0	0	0
OR5AP2/Olfr1020	0	0	0	0
OR5M10/Olfr1022	0	0	0	0
OR5M1/Olfr1022	0	0	0	0
OR5M10/Olfr1023	0	0	0	0
OR5M11/Olfr1028	0	4.77338e-05	0	0
OR5M11/Olfr1029	0	4.77338e-05	0	0
OR5M8/Olfr1031	0	0	0	0
OR5M3/Olfr1032	0	0	0	0
OR5M3/Olfr1033	0	0	0	0
OR5M9/Olfr1034	0	0	0	0
OR5M9/Olfr1036	0	0	0	0
OR5AL1/Olfr1039	0	0	0	0
OR5AL1/Olfr1040	0	0	0	0
OR5AL1/Olfr1042	0	0	0	0
OR8U1/Olfr52	0	0	0	0
OR8J3/Olfr1045	0	0	0	0
OR8J1/Olfr1045	0	0	0	0
OR8K1/Olfr1046	0	0	0	0
OR8K3/Olfr1047	0	0	0	0
OR8K5/Olfr1048	0	0	0	0
OR8K5/Olfr1049	0	0	0	0
OR8K5/Olfr1051	0	0	0	0
OR5J2/Olfr1052	0	0	0	0
OR8K5/Olfr1053	0	0	0	0
OR8K3/Olfr1054	0	0	0	0
OR8J3/Olfr1057	0	0	0	0
OR8J1/Olfr1057	0	0	0	0
OR8K3/Olfr1058	0	0	0	0
OR8K3/Olfr1061	0	0	0	0
OR8J3/Olfr1062	0	0	0	0
OR8J1/Olfr1062	0	0	0	0
OR8K3/Olfr1065	0	0	0	0
OR8K3/Olfr1066	0	0	0	0
OR8K3/Olfr228	0	0	0	0
OR8K3/Olfr1076	0	0	0	0
OR8K3/Olfr1079	0	0	0	0
OR8K3/Olfr1080	0	0	0	0
OR8K3/Olfr1082	0	0	0	0
OR8K3/Olfr1084	0	0	0	0
OR8K3/Olfr1085	0	0	0	0
OR5T2/Olfr1086	0	0	0	0
OR8K3/Olfr1087	0	0	0	0
OR8K3/Olfr1089	0	0	0	0
OR8K3/Olfr1090	0	0	0	0
OR5T3/Olfr1093	0	0	0	0
OR5T2/Olfr141	0	0	0	0
OR5T1/Olfr1094	0	0	0	0
OR5T2/Olfr1095	0	0	0	0
OR8H2/Olfr1097	0	0	0	0
OR8H3/Olfr1097	0	0	0	0
OR8H1/Olfr1097	0	0	0	0
OR8H2/Olfr1098	0	0	0	0
OR8H3/Olfr1098	0	0	0	0
OR8H1/Olfr1098	0	0	0	0
OR8H2/Olfr1099	0	0	0	0
OR8H3/Olfr1099	0	0	0	0
OR8H1/Olfr1099	0	0	0	0
OR8H2/Olfr1100	0	0	0	0
OR8H3/Olfr1100	0	0	0	0
OR8H1/Olfr1100	0	0	0	0
OR5T2/Olfr1101	0	0	0	0
OR5T1/Olfr1102	0	0	0	0
OR8I2/Olfr1104	0	0	0	0
OR5AS1/Olfr1111	0	0	0	0
OR10AG1/Olfr1122	0	0	0	0
OR10AG1/Olfr1123	0	0	0	0
PRAMEF12/Pramel7	0	0	0.00122042	0
PRAMEF1/Pramel7	0	0	0.00122042	0
PRAMEF11/Pramel7	0	0	0.00122042	0
PRAMEF2/Pramel7	0	0	0.00122042	0
PRAMEF4/Pramel7	0	0	0.00122042	0
PRAMEF10/Pramel7	0	0	0.00122042	0
PRAMEF7/Pramel7	0	0	0.00122042	0
PRAMEF6/Pramel7	0	0	0.00122042	0
PRAMEF13/Pramel7	0	0	0.00122042	0
PRAMEF18/Pramel7	0	0	0.00122042	0
PRAMEF5/Pramel7	0	0	0.00122042	0
PRAMEF8/Pramel7	0	0	0.00122042	0
PRAMEF15/Pramel7	0	0	0.00122042	0
PRAMEF14/Pramel7	0	0	0.00122042	0
PRAMEF19/Pramel7	0	0	0.00122042	0
PRAMEF17/Pramel7	0	0	0.00122042	0
PRAMEF20/Pramel7	0	0	0.00122042	0
PRAMEF12/Pramel6	0	0	0	0
PRAMEF1/Pramel6	0	0	0	0
PRAMEF11/Pramel6	0	0	0	0
PRAMEF2/Pramel6	0	0	0	0
PRAMEF4/Pramel6	0	0	0	0
PRAMEF10/Pramel6	0	0	0	0
PRAMEF7/Pramel6	0	0	0	0
PRAMEF6/Pramel6	0	0	0	0
PRAMEF13/Pramel6	0	0	0	0
PRAMEF18/Pramel6	0	0	0	0
PRAMEF5/Pramel6	0	0	0	0
PRAMEF8/Pramel6	0	0	0	0
PRAMEF15/Pramel6	0	0	0	0
PRAMEF14/Pramel6	0	0	0	0
PRAMEF19/Pramel6	0	0	0	0
PRAMEF17/Pramel6	0	0	0	0
PRAMEF20/Pramel6	0	0	0	0
SRP9/Gm13736	1.32852	1.51737	0.000451942	0
OR5W2/Olfr153	0	0	0	0
OR5W2/Olfr1131	0	0	0	0
OR5W2/Olfr1132	0	0	0	0
OR5W2/Olfr1135	0	0	0	0
OR5W2/Olfr1136	0	0	0	0
OR5W2/Olfr1137	0	0	0	0
OR5W2/Olfr1138	0	0	0	0
OR5W2/Olfr1140	0	0	0	0
OR5W2/Olfr1141	0	0	0	0
OR5I1/Olfr152	0	0	0	0
OR5W2/Olfr1143	0	0	0	0
OR5W2/Olfr1151	0	0	0	0
OR5W2/Olfr1152	0	0	0	0
OR5W2/Olfr1153	0	0	0	0
OR5D16/Olfr1155	0	0	0	0
OR5L1/Olfr1156	0	0	0	0
OR5L2/Olfr1156	0	0	0	0
OR5L1/Olfr1157	0	0	0	0
OR5L2/Olfr1157	0	0	0	0
OR5D18/Olfr74	0	0	0	0
OR5D18/Olfr1161	0	0	0	0
OR5D18/Olfr73	0	0	0	0
OR5D14/Olfr1162	0	0	0	0
OR5D14/Olfr1163	0	0	0	0
OR5D13/Olfr1173	0	0	0	0
OR4P4/Olfr1180	0	8.6823e-05	0	0
OR4C6/Olfr1189	0	0	0	0
OR4S2/Olfr1193	0	0	0	0
OR4C16/Olfr1195	0	0	0	0
OR4C16/Olfr1199	0	0	0	0
OR4C11/Olfr1201	0	0	0	0
OR4C13/Olfr1202	0	0	0	0
OR4C46/Olfr1202	0	0	0	0
OR4C11/Olfr1205	0	0	0	0
OR4C13/Olfr1204	0	0	0	0
OR4C46/Olfr1204	0	0	0	0
OR4C11/Olfr1206	0	0	0	0
OR4C16/Olfr1209	0	0	0	0
OR4C15/Olfr1211	0	0	0	0
OR4C15/Olfr1212	0	0	0	0
OR4C15/Olfr1214	0	0	0	0
OR4C15/Olfr1215	0	0	0	0
OR4C15/Olfr1216	0	0	0	0
OR4C15/Olfr1217	0	0	0	0.000204286
OR4C15/Olfr1218	0	0	0	0
OR4C15/Olfr1219	0	0	0	0
OR4C15/Olfr1220	0	0	0	0
OR4C15/Olfr1221	0	0	0	0
OR4C15/Olfr1222	0	0	0	0
OR4C15/Olfr1223	0	0	0	0
OR4C15/Olfr1225	0	0	0	0
OR4C15/Olfr1226	0	0	0	0
OR4C15/Olfr1228	0	0	0	0
OR4C15/Olfr1229	0	0	0	0
OR4C6/Olfr1230	0	0	0	0
OR4C15/Olfr1232	0	0	0	0
OR4A15/Olfr1234	0	0	0	0
OR4A8/Olfr1238	0	0	0.000425622	0
OR4A5/Olfr1238	0	0	0.000425622	0
OR4A16/Olfr1238	0	0	0.000425622	0
OR4A16/Olfr1240	0	0	0	0
OR4A16/Olfr1241	0	0	0	0
OR4A16/Olfr1242	0	0	0	0
OR4A16/Olfr1243	0	0	0	0
OR4A16/Olfr1245	0	0	0	0
OR4A8/Olfr1246	0	0	0	0
OR4A16/Olfr1246	0	0	0	0
OR4A8/Olfr1247	0	0	0	0
OR4A16/Olfr1247	0	0	0	0
[truncated: 19,285 more rows]

## Sheet: Ratio_gene_human_mouse
Supplementary information, Table S5 Comparison of the expression ratio of homologous genes between human and mouse. The black bold genes are TFs listed in Supplementary information, Fig. S5d.
	human_ratio_Proximal	human_ratio_Distal	mouse_ratio_Proximal	mouse_ratio_Distal
KLF5/Klf5	0.456434	0.194775	0.608333	0.455466
OSR2/Osr2	0.0533333	0.00326569	0.120833	0.00404858
EHF/Ehf	0.183566	0.0095638	0.125	0.0404858
ASCL1/Ascl1	0.212403	0.0118964	0.145833	0
SOX2/Sox2	0.926202	0.580826	0.85	0.097166
SOX21/Sox21	0.165581	0.00326569	0.3875	0.0546559
GRHL1/Grhl1	0.560155	0.142057	0.170833	0.0445344
NFIB/Nfib	0.829457	0.428038	0.925	0.921053
FOXQ1/Foxq1	0.0527132	0.00909727	0.05	0.00607287
TP63/Trp63	0.0606202	0.00396548	0.145833	0.00607287
SIX2/Six2	0.02	0.000466527	0.0916667	0.0101215
PAX9/Pax9	0.0446512	0.00839748	0.0958333	0.00809717
BARX2/Barx2	0.0333333	0.00769769	0.183333	0.0283401
EGR3/Egr3	0.13907	0.0247259	0.1125	0.01417
NR4A2/Nr4a2	0.199225	0.0261255	0.279167	0.180162
TBX1/Tbx1	0.189302	0.0223933	0.770833	0.453441
ETV4/Etv4	0.0134884	0.261721	0.0666667	0.317814
ETV5/Etv5	0.109767	0.812456	0.254167	0.939271
SP5/Sp5	0.0302326	0.17868	0.0916667	0.582996
IRX1/Irx1	0.302016	0.550968	0.691667	0.963563
IRX2/Irx2	0.764031	0.897831	0.716667	0.931174
SOX9/Sox9	0.260155	0.865174	0.470833	0.94332
GATA6/Gata6	0.40062	0.796128	0.533333	0.888664
FOXP2/Foxp2	0.349922	0.449732	0.833333	0.975709
PEG3/Peg3	0.38	0.773501	0.866667	0.975709
E2F8/E2f8	0.0156589	0.161652	0.320833	0.487854
MITF/Mitf	0.495504	0.120364	0.0291667	0.0728745
ZMAT4/Zmat4	0.12093	0.004432	0.0125	0.034413
SOX6/Sox6	0.333023	0.68836	0.4375	0.473684
ETV1/Etv1	0.236124	0.69909	0.0333333	0.0182186
THRB/Thrb	0.301085	0.0158619	0.0208333	0.0222672
GLIS3/Glis3	0.156899	0.0492186	0.00416667	0.00202429
EGR2/Egr2	0.312868	0.0825752	0.154167	0.0323887
HOXB2/Hoxb2	0.103721	0.0692792	0.420833	0.198381
HOXB9/Hoxb9	0	0.00139958	0.0166667	0.0910931
CREB5/Creb5	0.189147	0.0797761	0.3	0.350202
FOXC1/Foxc1	0.0855814	0.025659	0.341667	0.0263158
HES1/Hes1	0.762326	0.697691	0.833333	0.856275
CREB3L1/Creb3l1	0.0285271	0.0555167	0.05	0.0526316
HOXB3/Hoxb3	0.122946	0.0958712	0.154167	0.0283401
ISL1/Isl1	0.410233	0.246326	0.233333	0.0769231
RARB/Rarb	0.275659	0.108467	0.620833	0.218623
XKR4/Xkr4	0.0539535	0.0172615	0	0.00202429
RP1/Rp1	0.229922	0.0900397	0	0
SOX17/Sox17	0.00155039	0.00279916	0.00416667	0.00607287
MRPL15/Mrpl15	0.652558	0.735246	0.804167	0.902834
LYPLA1/Lypla1	0.71814	0.830651	0.483333	0.552632
TCEA1/Tcea1	0.878605	0.883835	0.7875	0.860324
RGS20/Rgs20	0.0096124	0.00419874	0.00833333	0.00404858
ATP6V1H/Atp6v1h	0.530078	0.508981	0.504167	0.552632
OPRK1/Oprk1	0.23814	0.00629811	0	0
NPBWR1/Npbwr1	0.00775194	0.00303242	0.00416667	0.00202429
RB1CC1/Rb1cc1	0.792558	0.806625	0.733333	0.682186
ALKAL1/Alkal1	0.0193798	0.00769769	0	0
ST18/St18	0.00186047	0.000233263	0.00416667	0
PCMTD1/Pcmtd1	0.752713	0.65617	0.583333	0.48583
SNTG1/Sntg1	0.00341085	0.0209937	0	0
RRS1/Rrs1	0.428372	0.47889	0.666667	0.854251
ADHFE1/Adhfe1	0.0950388	0.0562165	0.0125	0.00607287
VXN/Vxn	0.000310078	0	0	0
MYBL1/Mybl1	0.0128682	0.0219268	0.133333	0.139676
VCPIP1/Vcpip1	0.248372	0.235829	0.429167	0.41498
C8orf44-SGK3/Sgk3	0.00108527	0.00233263	0.175	0.103239
SGK3/Sgk3	0.119535	0.108467	0.175	0.103239
MCMDC2/Mcmdc2	0.0187597	0.0216935	0.0291667	0.0668016
SNHG6/Snhg6	0.985581	0.974574	0.8375	0.898785
TCF24/Tcf24	0.00108527	0	0	0.00607287
PPP1R42/Ppp1r42	0.0108527	0.0146956	0.00416667	0
COPS5/Cops5	0.722326	0.769069	0.891667	0.939271
CSPP1/Cspp1	0.514264	0.549102	0.8	0.825911
ARFGEF1/Arfgef1	0.513643	0.476091	0.8875	0.868421
CPA6/Cpa6	0.0643411	0.00886401	0.00416667	0.00809717
PREX2/Prex2	0.0781395	0.111733	0.0666667	0.0566802
C8orf34/A830018L16Rik	0.00511628	0.00326569	0.0291667	0.0263158
SULF1/Sulf1	0.0668217	0.0594822	0.1	0.0789474
SLCO5A1/Slco5a1	0.0235659	0.0459529	0.0416667	0.0647773
PRDM14/Prdm14	0	0.000233263	0	0
NCOA2/Ncoa2	0.402326	0.365524	0.620833	0.54251
TRAM1/Tram1	0.695504	0.658969	0.754167	0.850202
LACTB2/Lactb2	0.137209	0.183345	0.3875	0.536437
XKR9/Xkr9	0.000930233	0.00069979	0	0
EYA1/Eya1	0.164496	0.0622813	0.354167	0.17004
MSC/Msc	0.000775194	0.0025659	0	0.00404858
TRPA1/Trpa1	0.000155039	0.000933053	0	0.00202429
KCNB2/Kcnb2	0.00186047	0.00069979	0.395833	0.299595
TERF1/Terf1	0.664186	0.711453	0.5625	0.649798
SBSPON/Sbspon	0.0117829	0.0109634	0	0.00404858
C8orf89/4930444P10Rik	0.00635659	0.004432	0	0.00607287
RPL7/Rpl7	1	1	1	1
RDH10/Rdh10	0.287442	0.321903	0.2125	0.182186
STAU2/Stau2	0.49969	0.527642	0.591667	0.582996
UBE2W/Ube2w	0.42062	0.426405	0.625	0.562753
ELOC/Eloc	0.749922	0.826685	0.929167	0.981781
TMEM70/Tmem70	0.372713	0.390483	0.616667	0.653846
LY96/Ly96	0.000620155	0.000466527	0.108333	0.109312
JPH1/Jph1	0.249302	0.23303	0.308333	0.121457
GDAP1/Gdap1	0.330388	0.361325	0.00416667	0.00607287
PI15/Pi15	0.00155039	0.000933053	0.0125	0.00202429
CRISPLD1/Crispld1	0.574419	0.601586	0.133333	0.0728745
CRISP1/Crisp4	0	0	0	0
DEFB113/Defb18	0	0	0	0
DEFB110/Defb41	0	0	0	0
TFAP2D/Tfap2d	0	0	0	0
TFAP2B/Tfap2b	0.00139535	0.00116632	0.00833333	0
PKHD1/Pkhd1	0.157519	0.126662	0.0833333	0.101215
MIR206/Mir206	0	0	0	0
MIR133B/Mir133b	0	0	0	0
IL17A/Il17a	0	0	0	0
IL17F/Il17f	0	0	0	0
MCM3/Mcm3	0.577984	0.731514	0.733333	0.953441
PAQR8/Paqr8	0.110698	0.0937719	0.0791667	0.0607287
EFHC1/Efhc1	0.469767	0.435036	0	0.00809717
TRAM2/Tram2	0.284341	0.314206	0.179167	0.303644
TMEM14A/Tmem14a	0.57969	0.458129	0.295833	0.218623
GSTA3/Gsta3	0.000155039	0	0.0416667	0.0182186
KHDC1L/Khdc1a	0.00325581	0.00489853	0	0
KHDC1L/Khdc1c	0.00325581	0.00489853	0.00416667	0
KHDC1/Khdc1b	0.129612	0.165384	0	0
KCNQ5/Kcnq5	0.00744186	0.00069979	0.0166667	0.0101215
RIMS1/Rims1	0.115814	0.0842081	0	0.01417
MIR30A/Mir30a	0	0	0	0
MIR30C2/Mir30c-2	0	0	0	0
OGFRL1/Ogfrl1	0.153798	0.206905	0.495833	0.51417
B3GAT2/B3gat2	0.0466667	0.0618148	0.0208333	0.0242915
SMAP1/Smap1	0.699225	0.728481	0.8875	0.902834
SDHAF4/Sdhaf4	0.188992	0.19874	0.683333	0.746964
FAM135A/Fam135a	0.266512	0.305575	0.408333	0.388664
COL9A1/Col9a1	0.0851163	0.207371	0.0375	0.352227
COL19A1/Col19a1	0.000930233	0.000933053	0	0
LMBRD1/Lmbrd1	0.475969	0.45393	0.354167	0.319838
ADGRB3/Adgrb3	0.040155	0.0303242	0.0166667	0.00202429
SPATA31E1/Gm597	0	0	0	0
PHF3/Phf3	0.87845	0.825752	0.829167	0.852227
PTP4A1/Ptp4a1	0.00232558	0.00116632	0.0416667	0.0445344
LGSN/Lgsn	0.00589147	0.00186611	0	0
KHDRBS2/Khdrbs2	0.142636	0.162118	0.0291667	0.0101215
PRIM2/Prim2	0.244961	0.27875	0.408333	0.546559
RAB23/Rab23	0.166977	0.160718	0.3125	0.327935
BAG2/Bag2	0.194729	0.196641	0.6	0.67004
ZNF451/Zfp451	0.529147	0.546769	0.654167	0.674089
BEND6/Bend6	0.00806202	0.00723116	0.00416667	0.00607287
DST/Dst	0.736744	0.606718	0.366667	0.196356
CCDC115/Ccdc115	0.547752	0.480056	0.691667	0.680162
IMP4/Imp4	0.39845	0.46606	0.633333	0.700405
PTPN18/Ptpn18	0.208837	0.181246	0.154167	0.275304
CFC1B/Cfc1	0	0	0.00833333	0.00809717
CFC1/Cfc1	0.00217054	0.00513179	0.00833333	0.00809717
PRSS40B/Prss40	0	0	0	0
PRSS40A/Prss40	0	0.000233263	0	0
AMER3/Amer3	0.000620155	0.00116632	0	0
ARHGEF4/Arhgef4	0.0103876	0.0139958	0.145833	0.123482
FAM168B/Fam168b	0.480775	0.554	0.779167	0.787449
PLEKHB2/Plekhb2	0.533798	0.527175	0.258333	0.342105
HS6ST1/Hs6st1	0.169302	0.237229	0.545833	0.611336
UGGT1/Uggt1	0.367442	0.479123	0.504167	0.623482
NEURL3/Neurl3	0.00124031	0.00186611	0.00416667	0
ARID5A/Arid5a	0.0657364	0.0783765	0.075	0.0121457
KANSL3/Kansl3	0.286047	0.293679	0.554167	0.534413
FER1L5/Fer1l5	0.00837209	0.0118964	0	0
LMAN2L/Lman2l	0.314729	0.340331	0.55	0.568826
CNNM4/Cnnm4	0.128837	0.109634	0.179167	0.244939
CNNM3/Cnnm3	0.234419	0.257289	0.358333	0.380567
ANKRD23/Ankrd23	0.0151938	0.0186611	0.00416667	0.00607287
ANKRD39/Ankrd39	0.209457	0.25659	0.241667	0.257085
SEMA4C/Sema4c	0.225426	0.284581	0.295833	0.269231
FAM178B/Fam178b	0.00620155	0.004432	0.0291667	0.165992
COX5B/Cox5b	0.970388	0.966177	0.9875	1
ACTR1B/Actr1b	0.39969	0.407744	0.708333	0.773279
ZAP70/Zap70	0.0020155	0.004432	0.00416667	0.00202429
TMEM131/Tmem131	0.368372	0.326335	0.525	0.508097
VWA3B/Vwa3b	0.00108527	0	0.00833333	0
CNGA3/Cnga3	0	0	0	0.00202429
INPP4A/Inpp4a	0.129147	0.150222	0.191667	0.202429
COA5/Coa5	0.562946	0.558432	0.3625	0.461538
UNC50/Unc50	0.495349	0.52251	0.779167	0.791498
MGAT4A/Mgat4a	0.173178	0.137625	0.254167	0.309717
TSGA10/Tsga10	0.361085	0.296244	0.120833	0.0850202
LIPT1/Lipt1	0.162946	0.196174	0.1125	0.200405
MITD1/Mitd1	0.370543	0.41171	0.441667	0.475709
MRPL30/Mrpl30	0.371163	0.424073	0.895833	0.955466
LYG2/Lyg2	0.0248062	0.0200606	0	0
LYG1/Lyg1	0.0111628	0.012363	0	0
TXNDC9/Txndc9	0.443876	0.505948	0.841667	0.88664
EIF5B/Eif5b	0.852093	0.897364	0.970833	0.979757
REV1/Rev1	0.469302	0.489153	0.516667	0.538462
AFF3/Aff3	0.113798	0.271752	0.1	0.0303644
LONRF2/Lonrf2	0.127597	0.125729	0.116667	0.0809717
CHST10/Chst10	0.388372	0.280849	0.0583333	0.0688259
NMS/Nms	0	0	0	0
PDCL3/Pdcl3	0.456744	0.633777	0.833333	0.896761
NPAS2/Npas2	0.0948837	0.225566	0.0333333	0.0161943
RPL31/Rpl31	0.99938	1	0.995833	1
TBC1D8/Tbc1d8	0.0696124	0.0296244	0.191667	0.12753
CNOT11/Cnot11	0.423411	0.478423	0.558333	0.633603
RNF149/Rnf149	0.367287	0.328901	0.391667	0.423077
CREG2/Creg2	0.0096124	0.004432	0	0
RFX8/Rfx8	0	0	0	0
MAP4K4/Map4k4	0.765271	0.842547	0.925	0.94332
IL1R2/Il1r2	0	0.000933053	0	0
IL1R1/Il1r1	0.0337984	0.0452531	0.0791667	0.0445344
IL1RL2/Il1rl2	0.000930233	0.00139958	0.00416667	0.0161943
IL1RL1/Il1rl1	0.000155039	0.000933053	0.00833333	0.0101215
IL18R1/Il18r1	0.00108527	0.00886401	0	0.00607287
IL18RAP/Il18rap	0	0.000233263	0	0.00202429
SLC9A4/Slc9a4	0.000155039	0	0	0
SLC9A2/Slc9a2	0.00124031	0.00186611	0.00416667	0.00202429
MFSD9/Mfsd9	0.183566	0.208304	0.0583333	0.034413
TMEM182/Tmem182	0.0933333	0.102169	0	0
PANTR1/Pantr1	0.000155039	0.000233263	0	0.00202429
POU3F3/Pou3f3	0.00124031	0.000466527	0.00833333	0
MRPS9/Mrps9	0.559535	0.659902	0.6625	0.769231
GPR45/Gpr45	0	0	0.0583333	0.0465587
TGFBRAP1/Tgfbrap1	0.197364	0.240028	0.254167	0.255061
C2orf49/AI597479	0.383101	0.416142	0.216667	0.263158
FHL2/Fhl2	0.0184496	0.0135293	0.1375	0.0991903
NCK2/Nck2	0.250543	0.309774	0.454167	0.582996
UXS1/Uxs1	0.493333	0.511313	0.454167	0.497976
TPP2/Tpp2	0.435504	0.508048	0.745833	0.751012
METTL21C/Mettl21c	0.000310078	0.00069979	0.0125	0.00404858
CCDC168/Gm8251	0.00604651	0.00676464	0.0375	0.0931174
TEX30/Tex30	0.204651	0.251924	0.566667	0.781377
BIVM/Bivm	0.228527	0.188477	0.25	0.242915
ERCC5/Ercc5	0.0603101	0.0440868	0.333333	0.342105
METTL21EP/Mettl21e	0.00139535	0.000466527	0	0
GULP1/Gulp1	0.515349	0.399813	0.220833	0.111336
COL3A1/Col3a1	0.314574	0.256123	0.304167	0.315789
COL5A2/Col5a2	0.161085	0.128062	0.158333	0.101215
WDR75/Wdr75	0.36062	0.43317	0.558333	0.775304
SLC40A1/Slc40a1	0.18093	0.141591	0.158333	0.257085
DNAH7/Dnah7b	0.12062	0.0984371	0.0375	0.0445344
DNAH7/Dnah7c	0.12062	0.0984371	0	0.00202429
SLC39A10/Slc39a10	0.755349	0.690926	0.6125	0.759109
TMEFF2/Tmeff2	0.0204651	0.00653137	0.0333333	0.01417
CAVIN2/Cavin2	0.115969	0.111267	0.420833	0.161943
NABP1/Nabp1	0.132403	0.0804759	0.0791667	0.0769231
MYO1B/Myo1b	0.486977	0.681362	0.7125	0.702429
STAT4/Stat4	0.0164341	0.0233263	0.0541667	0.0404858
STAT1/Stat1	0.353643	0.399813	0.158333	0.133603
GLS/Gls	0.289147	0.319104	0.679167	0.688259
NAB1/Nab1	0.29876	0.364824	0.4	0.336032
NEMP2/Nemp2	0.072093	0.105435	0.141667	0.180162
MFSD6/Mfsd6	0.139535	0.0853744	0.3625	0.251012
INPP1/Inpp1	0.0865116	0.103336	0.208333	0.139676
HIBCH/Hibch	0.593333	0.574061	0.45	0.37247
C2orf88/1700019D03Rik	0.0584496	0.0709121	0.15	0.105263
MSTN/Mstn	0.00604651	0.00326569	0.025	0
PMS1/Pms1	0.393178	0.479123	0.225	0.287449
ORMDL1/Ormdl1	0.78	0.789596	0.654167	0.704453
OSGEPL1/Osgepl1	0.168527	0.185444	0.333333	0.342105
ASNSD1/Asnsd1	0.369767	0.427338	0.645833	0.761134
DNAH7/Dnah7a	0.12062	0.0984371	0.0125	0.0465587
STK17B/Stk17b	0.23814	0.148822	0.279167	0.248988
HECW2/Hecw2	0.100465	0.0865407	0.0458333	0.0202429
CCDC150/Ccdc150	0.0995349	0.106835	0.0125	0.0101215
GTF3C3/Gtf3c3	0.403566	0.452764	0.4625	0.47166
C2orf66/Gm34066	0.00418605	0.00186611	0	0
PGAP1/Pgap1	0.439535	0.335433	0.475	0.441296
ANKRD44/Ankrd44	0.0590698	0.04432	0.195833	0.198381
SF3B1/Sf3b1	0.957674	0.951248	0.983333	0.979757
COQ10B/Coq10b	0.252713	0.214369	0.429167	0.453441
HSPD1/Hspd1	0.987442	0.994168	0.979167	0.993927
HSPE1/Hspe1	0.96031	0.982739	0.983333	0.997976
MOB4/Mob4	0.629457	0.637742	0.854167	0.898785
RFTN2/Rftn2	0.00744186	0.00933053	0.00833333	0.00202429
MARS2/Mars2	0.0610853	0.0858409	0.108333	0.137652
BOLL/Boll	0.00155039	0.000933053	0	0
PLCL1/Plcl1	0.150543	0.0277583	0.0708333	0.0546559
HSFY1/Hsfy2	0	0	0	0
HSFY2/Hsfy2	0	0	0	0
SATB2/Satb2	0.0663566	0.0473525	0.0375	0.0748988
C2orf69/1700066M21Rik	0.220465	0.217868	0.104167	0.123482
TYW5/Tyw5	0.363411	0.380453	0.316667	0.408907
MAIP1/Maip1	0.266822	0.313273	0.620833	0.659919
SPATS2L/Spats2l	0.536279	0.687894	0.666667	0.572874
KCTD18/Kctd18	0.133333	0.135059	0.316667	0.257085
SGO2/Sgo2a	0.110698	0.151621	0.395833	0.605263
AOX1/Aox1	0.0210853	0.0116632	0	0.00404858
AOX3P/Aox3	0.000155039	0.000233263	0.00416667	0
BZW1/Bzw1	0.890698	0.927922	0.975	0.983806
CLK1/Clk1	0.554574	0.480756	0.754167	0.775304
PPIL3/Ppil3	0.490078	0.523443	0.516667	0.659919
NIF3L1/Nif3l1	0.214109	0.24586	0.520833	0.524291
ORC2/Orc2	0.295504	0.328668	0.541667	0.657895
FAM126B/Fam126b	0.244186	0.199207	0.316667	0.313765
NDUFB3/Ndufb3	0.731938	0.753207	0.916667	0.961538
CBX3/Cbx3-ps7	0.906822	0.952881	0	0
CFLAR/Cflar	0.431938	0.25519	0.458333	0.398785
CASP8/Casp8	0.00744186	0.00583158	0.4875	0.645749
TRAK2/Trak2	0.244341	0.191509	0.208333	0.257085
STRADB/Stradb	0.261085	0.274084	0.229167	0.248988
C2CD6/C2cd6	0.0167442	0.0219268	0	0
TMEM237/Tmem237	0.36124	0.440401	0.554167	0.623482
MPP4/Mpp4	0.00186047	0.00163284	0.00416667	0.00202429
ALS2/Als2	0.252558	0.263588	0.116667	0.161943
CDK15/Cdk15	0.00356589	0.00279916	0	0
FZD7/Fzd7	0.586977	0.595988	0.304167	0.544534
KIAA2012/Gm973	0.00310078	0.00839748	0	0.00404858
SUMO1/Sumo1	0.924806	0.936786	0.979167	0.989879
NOP58/Nop58	0.658605	0.741311	0.9125	0.981781
BMPR2/Bmpr2	0.630543	0.596221	0.6625	0.67004
FAM117B/Fam117b	0.29876	0.395848	0.491667	0.370445
ICA1L/Ica1l	0.190543	0.191276	0.00833333	0.00809717
WDR12/Wdr12	0.351473	0.472592	0.595833	0.734818
CARF/Carf	0.212558	0.195008	0.204167	0.176113
NBEAL1/Nbeal1	0.525271	0.461861	0.754167	0.710526
CYP20A1/Cyp20a1	0.635659	0.653837	0.3875	0.477733
ABI2/Abi2	0.729457	0.782132	0.5	0.58502
RAPH1/Raph1	0.115194	0.108234	0.458333	0.67004
CD28/Cd28	0.000775194	0	0	0
CTLA4/Ctla4	0	0.000233263	0	0
ICOS/Icos	0	0	0	0
PARD3B/Pard3b	0.274109	0.226499	0.454167	0.323887
NRP2/Nrp2	0.125426	0.121763	0.3625	0.121457
INO80D/Ino80d	0.42031	0.42314	0.633333	0.574899
NDUFS1/Ndufs1	0.550698	0.605785	0.65	0.751012
EEF1B2/Eef1b2	0.998605	0.9993	1	1
ZDBF2/Zdbf2	0.23876	0.249359	0.629167	0.647773
ADAM23/Adam23	0.0235659	0.0849079	0	0.01417
DYTN/Dytn	0	0	0	0
MDH1B/Mdh1b	0.0699225	0.065547	0	0
FASTKD2/Fastkd2	0.43845	0.503149	0.354167	0.493927
KLF7/Klf7	0.326357	0.309307	0.616667	0.615385
CREB1/Creb1	0.69814	0.714252	0.641667	0.684211
METTL21A/Mettl21a	0.337364	0.491486	0.229167	0.212551
CCNYL1/Ccnyl1	0.0956589	0.164217	0.2	0.194332
FZD5/Fzd5	0.294574	0.269886	0.2875	0.269231
PLEKHM3/Plekhm3	0.197984	0.2223	0.0875	0.109312
AKR1C1/Akr1cl	0.0176744	0.0114299	0.00416667	0.0101215
AKR1C2/Akr1cl	0.00604651	0.00559832	0.00416667	0.0101215
AKR1C3/Akr1cl	0.00217054	0.00139958	0.00416667	0.0101215
AKR1C4/Akr1cl	0	0	0.00416667	0.0101215
CRYGD/Cryge	0.00852713	0.0198274	0.00416667	0
CRYGD/Crygd	0.00852713	0.0198274	0	0
CRYGC/Crygc	0	0	0	0
CRYGB/Crygb	0	0	0	0
CRYGA/Cryga	0.000155039	0	0	0
C2orf80/D630023F18Rik	0.00325581	0.00303242	0.00833333	0
IDH1/Idh1	0.588372	0.814556	0.608333	0.682186
PIKFYVE/Pikfyve	0.313643	0.357359	0.333333	0.338057
PTH2R/Pth2r	0.00232558	0.0025659	0.00416667	0
CRYGD/Crygf	0.00852713	0.0198274	0	0
MAP2/Map2	0.494574	0.233497	0.458333	0.37247
UNC80/Unc80	0.016124	0.00303242	0	0.00404858
RPE/Rpe	0.328837	0.375321	0.6125	0.653846
RPEL1/Rpe	0.00108527	0.00209937	0.6125	0.653846
KANSL1L/Kansl1l	0.262791	0.242827	0.3375	0.540486
ACADL/Acadl	0.294264	0.149755	0.833333	0.898785
MYL1/Myl1	0.000620155	0.00069979	0.0125	0.0121457
LANCL1/Lancl1	0.366822	0.364591	0.429167	0.609312
CPS1/Cps1	0.0106977	0.0370889	0	0.200405
ERBB4/Erbb4	0.141085	0.0741777	0.05	0.0384615
IKZF2/Ikzf2	0.261395	0.213902	0.483333	0.346154
SPAG16/Spag16	0.617984	0.612783	0.00416667	0.00607287
VWC2L/Vwc2l	0.000465116	0.000233263	0	0
BARD1/Bard1	0.408837	0.427105	0.275	0.380567
ABCA12/Abca12	0.00108527	0.00163284	0	0
ATIC/Atic	0.551318	0.69909	0.754167	0.836032
FN1/Fn1	0.419845	0.523443	0.8125	0.880567
MREG/Mreg	0.106512	0.118731	0.0125	0.0202429
PECR/Pecr	0.0506977	0.0643807	0.1375	0.232794
TMEM169/Tmem169	0.00806202	0.00979706	0	0
XRCC5/Xrcc5	0.974884	0.985771	0.554167	0.649798
SMARCAL1/Smarcal1	0.258605	0.284348	0.304167	0.340081
ANKAR/Ankar	0.124806	0.109634	0	0
RPL37A/Rpl37a	1	1	1	1
IGFBP2/Igfbp2	0.684961	0.82062	0.991667	0.991903
IGFBP5/Igfbp5	0.906202	0.786098	1	0.912955
TNP1/Tnp1	0.000310078	0	0	0
TNS1/Tns1	0.19876	0.144157	0.2875	0.248988
RUFY4/Rufy4	0.000930233	0.000466527	0.00416667	0.00202429
CXCR2/Cxcr2	0.000155039	0	0.00416667	0.00607287
CXCR1/Cxcr1	0	0	0	0
ARPC2/Arpc2	0.943101	0.957313	0.975	0.98583
GPBAR1/Gpbar1	0.0096124	0.00933053	0	0.00202429
AAMP/Aamp	0.59876	0.646839	0.866667	0.884615
PNKD/Pnkd	0.814574	0.794028	0.75	0.834008
TMBIM1/Tmbim1	0.323876	0.206905	0.3125	0.263158
CATIP/Catip	0.0100775	0.00186611	0	0.00404858
SLC11A1/Slc11a1	0.044186	0.0338232	0	0.00809717
CTDSP1/Ctdsp1	0.570233	0.501983	0.6125	0.58502
MIR26B/Mir26b	0	0	0	0
VIL1/Vil1	0.040155	0.147889	0.00416667	0.00607287
USP37/Usp37	0.326357	0.361558	0.508333	0.582996
CNOT9/Cnot9	0.361705	0.455097	0.466667	0.680162
PLCD4/Plcd4	0.00186047	0.00139958	0	0.00607287
ZNF142/Zfp142	0.100775	0.115932	0.1875	0.224696
BCS1L/Bcs1l	0.246667	0.293912	0.2375	0.246964
RNF25/Rnf25	0.155039	0.172382	0.25	0.259109
STK36/Stk36	0.194884	0.228365	0.0875	0.0566802
TTLL4/Ttll4	0.176744	0.234896	0.366667	0.433198
CYP27A1/Cyp27a1	0.0525581	0.0802426	0.00416667	0.00202429
PRKAG3/Prkag3	0	0	0.0208333	0.0121457
WNT6/Wnt6	0.000310078	0.000233263	0.0125	0.0809717
WNT10A/Wnt10a	0.000310078	0.000233263	0.00416667	0
CDK5R2/Cdk5r2	0.00248062	0.00279916	0	0.00202429
FEV/Fev	0.000310078	0.000466527	0	0.00404858
CRYBA2/Cryba2	0.000155039	0	0.00416667	0.00202429
MIR375/Mir375	0	0	0	0
CFAP65/Cfap65	0.0389147	0.0524843	0	0
IHH/Ihh	0.075969	0.327735	0.0166667	0.00404858
NHEJ1/Nhej1	0.0992248	0.14579	0.1125	0.1417
SLC23A3/Slc23a3	0.0288372	0.0193609	0	0.00607287
CNPPD1/Cnppd1	0.336589	0.34453	0.395833	0.348178
RETREG2/Retreg2	0.324961	0.29951	0.491667	0.491903
ZFAND2B/Zfand2b	0.297674	0.290879	0.416667	0.3583
ABCB6/Abcb6	0.00232558	0.00209937	0	0.0101215
ATG9A/Atg9a	0.00728682	0.00746443	0.0416667	0.01417
ANKZF1/Ankzf1	0.403721	0.384885	0.3125	0.206478
GLB1L/Glb1l	0.0668217	0.0746443	0.0708333	0.0607287
STK16/Stk16	0.403566	0.409844	0.720833	0.807692
TUBA4A/Tuba4a	0.0525581	0.0401213	0.375	0.465587
DNAJB2/Dnajb2	0.349767	0.352461	0.391667	0.362348
PTPRN/Ptprn	0.00155039	0.000233263	0.00416667	0.00202429
RESP18/Resp18	0	0	0	0
DNPEP/Dnpep	0.457674	0.416608	0.691667	0.659919
DES/Des	0.028062	0.0195941	0.025	0.00404858
SPEG/Speg	0.0693023	0.0541171	0.433333	0.384615
GMPPA/Gmppa	0.226977	0.220201	0.358333	0.299595
ASIC4/Asic4	0.0106977	0.00349895	0	0
CHPF/Chpf	0.312558	0.303242	0.2375	0.281377
OBSL1/Obsl1	0.567752	0.557266	0.558333	0.526316
TMEM198/Tmem198	0.0350388	0.0466527	0.0166667	0.00607287
INHA/Inha	0.0134884	0.0139958	0.208333	0.082996
STK11IP/Stk11ip	0.114419	0.118731	0.233333	0.236842
SLC4A3/Slc4a3	0.104341	0.111033	0.266667	0.172065
EPHA4/Epha4	0.291163	0.758106	0.325	0.825911
PAX3/Pax3	0.0020155	0.000466527	0	0
SGPP2/Sgpp2	0.019845	0.0571495	0.0375	0.0202429
FARSB/Farsb	0.301085	0.37742	0.6375	0.738866
MOGAT1/Mogat1	0.00325581	0.00536506	0.00416667	0.00404858
ACSL3/Acsl3	0.523566	0.597621	0.654167	0.694332
UTP14C/Utp14b	0	0	0.404167	0.42915
UTP14A/Utp14b	0.337674	0.405178	0.404167	0.42915
KCNE4/Kcne4	0.00248062	0.00233263	0.00416667	0.00202429
SCG2/Scg2	0.00294574	0.00396548	0	0
AP1S3/Ap1s3	0.112403	0.136692	0.216667	0.220648
WDFY1/Wdfy1	0.465426	0.484021	0.633333	0.410931
MRPL44/Mrpl44	0.47876	0.550035	0.6125	0.637652
SERPINE2/Serpine2	0.223256	0.320737	0.533333	0.589069
FAM124B/Fam124b	0.00263566	0.000933053	0	0
CUL3/Cul3	0.441395	0.52181	0.85	0.870445
DOCK10/Dock10	0.00418605	0.004432	0.0125	0.0121457
NYAP2/Nyap2	0.000930233	0.00139958	0	0
IRS1/Irs1	0.307752	0.32307	0.345833	0.686235
RHBDD1/Rhbdd1	0.153953	0.152787	0.133333	0.153846
COL4A4/Col4a4	0.0147287	0.012363	0.183333	0.305668
COL4A3/Col4a3	0.00232558	0.00209937	0.0416667	0.0668016
MFF/Mff	0.649302	0.665267	0.8625	0.848178
TM4SF20/Tm4sf20	0	0.00069979	0	0
AGFG1/Agfg1	0.322636	0.386984	0.529167	0.702429
SLC19A3/Slc19a3	0.0192248	0.100303	0.00416667	0.00202429
CCL20/Ccl20	0.000465116	0.000933053	0	0
DAW1/Daw1	0.00310078	0.00186611	0.00416667	0
SPHKAP/Sphkap	0.00248062	0.00326569	0.00416667	0.00404858
PID1/Pid1	0.00930233	0.0202939	0.0875	0.0364372
DNER/Dner	0.00217054	0.000466527	0.0375	0.00404858
TRIP12/Trip12	0.669302	0.716352	0.733333	0.783401
FBXO36/Fbxo36	0.102171	0.104269	0.2	0.222672
SLC16A14/Slc16a14	0.0632558	0.0482855	0	0
SP140/C130026I21Rik	0.00325581	0.00233263	0.00416667	0.00202429
SP110/Sp110	0.305581	0.262188	0.00833333	0.0121457
SP140/Sp140	0.00325581	0.00233263	0.0291667	0.0303644
SP140L/Sp140	0.015814	0.00769769	0.0291667	0.0303644
SP100/Sp100	0.0621705	0.0184278	0	0.01417
CAB39/Cab39	0.273178	0.296478	0.8125	0.744939
ITM2C/Itm2c	0.842791	0.922323	0.775	0.751012
GPR55/Gpr55	0	0	0.00416667	0.00607287
SPATA3/Spata3	0	0	0	0
C2orf72/2810459M11Rik	0.0122481	0.0205272	0.0291667	0.0991903
PSMD1/Psmd1	0.691628	0.816188	0.875	0.933198
HTR2B/Htr2b	0.000930233	0.00163284	0	0.00202429
ARMC9/Armc9	0.304186	0.37672	0.204167	0.293522
B3GNT7/B3gnt7	0.0382946	0.043387	0.145833	0.159919
NCL/Ncl	0.995969	0.996501	0.995833	1
SNORD82/Snord82	0	0	0	0
NMUR1/Nmur1	0.000620155	0.00069979	0	0
TEX44/Tex44	0	0	0	0
PTMA/Ptma	1	1	1	1
PDE6D/Pde6d	0.144186	0.143923	0.575	0.635628
COPS7B/Cops7b	0.360775	0.404945	0.325	0.465587
NPPC/Nppc	0.00604651	0.00489853	0.025	0.0161943
DIS3L2/Dis3l2	0.250388	0.287614	0.375	0.392713
ALPP/Alppl2	0	0	0	0
ALPG/Alppl2	0	0	0	0
ALPI/Alppl2	0	0	0	0
ALPP/Alpi	0	0	0	0
ALPG/Alpi	0	0	0	0
ALPI/Alpi	0	0	0	0
ALPI/Akp3	0	0	0	0
ECEL1/Ecel1	0.028062	0.0335899	0.00416667	0.00202429
PRSS56/Prss56	0.000930233	0.000933053	0	0
CHRND/Chrnd	0.00124031	0.00163284	0	0
CHRNG/Chrng	0.0027907	0.00139958	0	0
EIF4E2/Eif4e2	0.732558	0.778633	0.9125	0.967611
EFHD1/Efhd1	0.0260465	0.0403546	0	0
GIGYF2/Gigyf2	0.740775	0.741544	0.6625	0.665992
KCNJ13/Kcnj13	0.0215504	0.0249592	0.116667	0.0242915
SNORC/Snorc	0.00713178	0.0095638	0	0
NGEF/Ngef	0.00263566	0.00466527	0.0375	0.0101215
NEU2/Neu2	0	0	0	0.00202429
INPP5D/Inpp5d	0.00217054	0.00606485	0.0208333	0.00809717
ATG16L1/Atg16l1	0.130543	0.146956	0.370833	0.382591
SAG/Sag	0.000155039	0	0.108333	0.0870445
DGKD/Dgkd	0.166357	0.195008	0.408333	0.402834
USP40/Usp40	0.319535	0.312573	0.504167	0.504049
UGT1A8/Ugt1a10	0	0	0	0
UGT1A10/Ugt1a10	0	0	0	0
UGT1A9/Ugt1a10	0	0	0	0
UGT1A7/Ugt1a10	0	0	0	0
UGT1A8/Ugt1a9	0	0	0	0
UGT1A10/Ugt1a9	0	0	0	0
UGT1A9/Ugt1a9	0	0	0	0
UGT1A7/Ugt1a9	0	0	0	0
UGT1A8/Ugt1a7c	0	0	0	0
UGT1A10/Ugt1a7c	0	0	0	0
UGT1A9/Ugt1a7c	0	0	0	0
UGT1A7/Ugt1a7c	0	0	0	0
UGT1A6/Ugt1a6b	0	0	0	0
UGT1A4/Ugt1a5	0	0	0	0
UGT1A5/Ugt1a2	0	0	0	0
UGT1A3/Ugt1a2	0	0	0	0
DNAJB3/Dnajb3	0	0	0.120833	0.165992
UGT1A1/Ugt1a1	0.000310078	0.000233263	0	0
MROH2A/Mroh2a	0.000310078	0.00466527	0.00833333	0.00809717
HJURP/Hjurp	0.0266667	0.0377887	0.695833	0.819838
TRPM8/Trpm8	0.000310078	0	0	0
SPP2/Spp2	0.00868217	0.00186611	0.075	0.0647773
ARL4C/Arl4c	0.677984	0.64474	0.833333	0.746964
SH3BP4/Sh3bp4	0.25845	0.278283	0.404167	0.396761
AGAP1/Agap1	0.308837	0.332867	0.616667	0.587045
AGAP4/Agap1	0.111938	0.14439	0.616667	0.587045
AGAP7P/Agap1	0.00108527	0.00069979	0.616667	0.587045
AGAP9/Agap1	0.0941085	0.111033	0.616667	0.587045
AGAP6/Agap1	0.000310078	0	0.616667	0.587045
AGAP5/Agap1	0.00310078	0.00186611	0.616667	0.587045
AGAP11/Agap1	0.000620155	0	0.616667	0.587045
GBX2/Gbx2	0.000155039	0	0	0.00202429
ASB18/Asb18	0.000310078	0.000466527	0	0
IQCA1/Iqca	0.501705	0.452997	0	0
ACKR3/Ackr3	0.251318	0.0650805	0.0666667	0.0161943
COPS8/Cops8	0.57938	0.63401	0.816667	0.827935
COL6A3/Col6a3	0.0748837	0.0704455	0.0458333	0.0323887
MLPH/Mlph	0.0168992	0.00606485	0.00833333	0.00404858
PRLH/Prlh	0	0	0	0
RAB17/Rab17	0.137829	0.228365	0.104167	0.0323887
LRRFIP1/Lrrfip1	0.822016	0.794728	0.645833	0.716599
RBM44/Rbm44	0.0206202	0.0125962	0.0166667	0.0161943
RAMP1/Ramp1	0.34124	0.379986	0.233333	0.214575
UBE2F/Ube2f	0.436124	0.479823	0.583333	0.692308
SCLY/Scly	0.0475969	0.0725449	0.179167	0.265182
ESPNL/Espnl	0.00744186	0.00863074	0	0
KLHL30/Klhl30	0.000310078	0	0.00416667	0.00404858
ERFE/Erfe	0.00139535	0.00069979	0.0625	0.0708502
ILKAP/Ilkap	0.386047	0.425006	0.808333	0.876518
HES6/Hes6	0.229147	0.188943	0.766667	0.716599
PER2/Per2	0.159845	0.142757	0.229167	0.082996
TRAF3IP1/Traf3ip1	0.269302	0.34453	0.454167	0.396761
ASB1/Asb1	0.21845	0.277817	0.104167	0.11336
TWIST2/Twist2	0.00868217	0.0118964	0.0333333	0.0121457
HDAC4/Hdac4	0.130388	0.133193	0.483333	0.406883
NDUFA10/Ndufa10	0.804496	0.804759	0.9375	0.95749
OR6B2/Olfr1416	0	0	0	0
OR6B3/Olfr1416	0	0	0	0
OR6B2/Olfr1415	0	0	0	0
OR6B3/Olfr1415	0	0	0	0
OR6B2/Olfr1414	0	0	0	0
OR6B3/Olfr1414	0	0	0	0
COPS9/Cops9	0.875969	0.895265	0.908333	0.959514
OTOS/Otos	0.000155039	0.000233263	0	0
GPC1/Gpc1	0.376744	0.293212	0.5375	0.601215
MIR149/Mir149	0	0	0	0
ANKMY1/Ankmy1	0.0403101	0.0445533	0.075	0.0728745
DUSP28/Dusp28	0.0612403	0.0716118	0.233333	0.212551
RNPEPL1/Rnpepl1	0.259535	0.298577	0.5375	0.524291
CAPN10/Capn10	0.18186	0.211337	0.270833	0.321862
GPR35/Gpr35	0.012093	0.0116632	0.00416667	0
AQP12B/Aqp12	0	0	0	0
AQP12A/Aqp12	0	0	0	0
KIF1A/Kif1a	0.0888372	0.0517845	0.170833	0.259109
AGXT/Agxt	0.000155039	0.000466527	0	0.00202429
CROCC2/Crocc2	0.000465116	0.000466527	0	0
SNED1/Sned1	0.0510078	0.0975041	0.00833333	0.0182186
MTERF4/Mterf4	0.537054	0.547469	0.441667	0.475709
PASK/Pask	0.0883721	0.143923	0.145833	0.273279
PPP1R7/Ppp1r7	0.542481	0.602519	0.675	0.807692
ANO7/Ano7	0.0294574	0.0445533	0.00416667	0.00202429
HDLBP/Hdlbp	0.865271	0.881269	0.841667	0.969636
FARP2/Farp2	0.276434	0.296711	0.0666667	0.0728745
STK25/Stk25	0.654884	0.69979	0.675	0.740891
BOK/Bok	0.0848062	0.0536506	0.341667	0.601215
THAP4/Thap4	0.281705	0.279916	0.441667	0.417004
ATG4B/Atg4b	0.452248	0.498484	0.529167	0.52834
DTYMK/Dtymk	0.551938	0.68906	0.9125	0.981781
ING5/Ing5	0.443256	0.480523	0.4875	0.524291
D2HGDH/D2hgdh	0.272403	0.282249	0.166667	0.157895
GAL3ST2/Gal3st2	0	0.000233263	0	0
GAL3ST2/Gal3st2c	0	0.000233263	0	0
NEU4/Neu4	0.00325581	0.00466527	0	0
PDCD1/Pdcd1	0.000775194	0.000233263	0	0
FAM174A/Fam174a	0.229147	0.219268	0.504167	0.487854
ST8SIA4/St8sia4	0.044186	0.135993	0.0416667	0.0708502
SLCO4C1/Slco4c1	0.0365891	0.00839748	0.05	0.17004
SLCO6A1/Slco6c1	0.000465116	0.000233263	0	0
PPIP5K2/Ppip5k2	0.570543	0.575227	0.625	0.657895
GIN1/Gin1	0.154109	0.155353	0.366667	0.402834
PAM/Pam	0.504806	0.422673	0.466667	0.261134
SLCO6A1/Slco6d1	0.000465116	0.000233263	0	0
CNTNAP5/Cntnap5b	0.00124031	0.000466527	0	0
CDH20/Cdh20	0.000310078	0.000933053	0.00833333	0.00404858
RNF152/Rnf152	0.00914729	0.0125962	0.075	0.0101215
PIGN/Pign	0.283876	0.276184	0.320833	0.234818
RELCH/Relch	0.255039	0.25589	0.466667	0.465587
TNFRSF11A/Tnfrsf11a	0.0055814	0.00466527	0.0416667	0.0566802
ZCCHC2/Zcchc2	0.185271	0.16585	0.225	0.228745
PHLPP1/Phlpp1	0.182481	0.187544	0.258333	0.212551
BCL2/Bcl2	0.0372093	0.053184	0.345833	0.336032
KDSR/Kdsr	0.374419	0.407278	0.429167	0.445344
VPS4B/Vps4b	0.613023	0.624446	0.7125	0.665992
SERPINB5/Serpinb5	0	0	0.0125	0
SERPINB12/Serpinb12	0	0	0.1375	0
SERPINB13/Serpinb13	0	0	0	0
SERPINB4/Serpinb3a	0	0.000233263	0	0.00202429
SERPINB3/Serpinb3a	0	0.000466527	0	0.00202429
SERPINB4/Serpinb3d	0	0.000233263	0	0
SERPINB3/Serpinb3d	0	0.000466527	0	0
SERPINB4/Serpinb3b	0	0.000233263	0	0
SERPINB3/Serpinb3b	0	0.000466527	0	0
SERPINB4/Serpinb3c	0	0.000233263	0	0
SERPINB3/Serpinb3c	0	0.000466527	0	0
SERPINB11/Serpinb11	0	0	0.00416667	0
SERPINB7/Serpinb7	0	0	0.00416667	0
SERPINB2/Serpinb2	0	0.000233263	0.00833333	0
SERPINB10/Serpinb10	0	0	0.00416667	0.00404858
SERPINB8/Serpinb8	0.0168992	0.0244927	0.0291667	0.0283401
CDH7/Cdh7	0.115814	0.0195941	0	0.00202429
CDH19/Cdh19	0.00108527	0.000233263	0	0
DSEL/Dsel	0.132248	0.082342	0.229167	0.204453
CNTNAP5/Cntnap5a	0.00124031	0.000466527	0	0
TSN/Tsn	0.652713	0.690926	0.954167	0.977733
NIFK/Nifk	0.707132	0.782132	0.733333	0.860324
CLASP1/Clasp1	0.353798	0.414042	0.541667	0.67004
TFCP2L1/Tfcp2l1	0.0096124	0.00466527	0.0291667	0.048583
GLI2/Gli2	0.015969	0.0247259	0.00833333	0.00809717
INHBB/Inhbb	0.00248062	0.00069979	0.0375	0.00607287
RALB/Ralb	0.313333	0.350595	0.454167	0.489879
TMEM185B/Tmem185b	0.218915	0.230931	0.1875	0.279352
EPB41L5/Epb41l5	0.495969	0.524143	0.679167	0.783401
PTPN4/Ptpn4	0.327287	0.390016	0.35	0.313765
TMEM177/Tmem177	0.193178	0.259156	0.129167	0.159919
CFAP221/Cfap221	0.0251163	0.0475857	0	0
SCTR/Sctr	0.00124031	0.00069979	0	0
TMEM37/Tmem37	0.0930233	0.154654	0.0458333	0.107287
DBI/Dbi	0.845891	0.925122	0.9875	1
C2orf76/3110009E18Rik	0.142791	0.155587	0.270833	0.313765
STEAP3/Steap3	0.00930233	0.0128295	0.0375	0.0283401
C1QL2/C1ql2	0.00232558	0.000466527	0	0.00404858
MARCO/Marco	0.000155039	0	0.0125	0.00607287
EN1/En1	0	0.000233263	0	0
INSIG2/Insig2	0.38	0.441101	0.5125	0.467611
CCDC93/Ccdc93	0.444806	0.472358	0.2125	0.230769
DDX18/Ddx18	0.766357	0.841148	0.829167	0.888664
DPP10/Dpp10	0.0745736	0.0825752	0	0
ACTR3/Actr3	0.787287	0.805925	0.833333	0.910931
SLC35F5/Slc35f5	0.446357	0.440401	0.341667	0.289474
GPR39/Gpr39	0.160465	0.0886401	0.0916667	0.0809717
LYPD1/Lypd1	0.0632558	0.0391882	0.0166667	0.0404858
NCKAP5/Nckap5	0.110543	0.0587824	0.354167	0.700405
MGAT5/Mgat5	0.180465	0.356893	0.420833	0.279352
TMEM163/Tmem163	0.0967442	0.173315	0.0416667	0.0303644
ACMSD/Acmsd	0.000155039	0.00209937	0.00416667	0.01417
CCNT2/Ccnt2	0.588217	0.598787	0.7375	0.746964
MAP3K19/Map3k19	0.0020155	0.00069979	0	0
RAB3GAP1/Rab3gap1	0.424341	0.423606	0.483333	0.473684
ZRANB3/Zranb3	0.194729	0.229065	0.204167	0.279352
R3HDM1/R3hdm1	0.436744	0.504315	0.729167	0.801619
MIR128-1/Mir128-1	0	0	0	0
UBXN4/Ubxn4	0.963721	0.950082	0.883333	0.939271
LCT/Lct	0	0.00116632	0	0.00809717
MCM6/Mcm6	0.342016	0.487054	0.820833	0.935223
DARS1/Dars	0.788682	0.837649	0.733333	0.827935
CXCR4/Cxcr4	0.0631008	0.226732	0.0791667	0.360324
THSD7B/Thsd7b	0.0458915	0.0622813	0.0166667	0.00202429
CD55/Cd55b	0.39876	0.406345	0.00833333	0.00404858
CD55/Cd55	0.39876	0.406345	0.508333	0.153846
C4BPA/Zp3r	0	0	0	0
C4BPA/C4bp	0	0	0.00416667	0.00404858
PFKFB2/Pfkfb2	0.0694574	0.0986704	0.0958333	0.0809717
YOD1/Yod1	0.26093	0.260555	0.379167	0.38664
C1orf116/AA986860	0.175814	0.274318	0.0833333	0.0566802
FCAMR/Fcamr	0	0	0	0
PIGR/Pigr	0.000155039	0.000233263	0	0
FCMR/Fcmr	0.00356589	0.00233263	0	0
IL24/Il24	0	0.000233263	0	0
IL20/Il20	0	0	0	0
IL19/Il19	0.000775194	0.00139958	0.00833333	0
IL10/Il10	0	0.000466527	0.00833333	0
MAPKAPK2/Mapkapk2	0.290698	0.330301	0.7375	0.827935
DYRK3/Dyrk3	0.224806	0.256823	0.1625	0.192308
EIF2D/Eif2d	0.454574	0.444833	0.420833	0.487854
RASSF5/Rassf5	0.0122481	0.0377887	0.0166667	0.034413
IKBKE/Ikbke	0.032093	0.0361558	0.0208333	0.0222672
SRGAP2/Srgap2	0.21907	0.315839	0.391667	0.311741
FAM72B/Fam72a	0.00449612	0.004432	0.0333333	0.0931174
FAM72C/Fam72a	0.00155039	0.0025659	0.0333333	0.0931174
FAM72D/Fam72a	0.00310078	0.00489853	0.0333333	0.0931174
FAM72A/Fam72a	0.00542636	0.004432	0.0333333	0.0931174
AVPR1B/Avpr1b	0.000155039	0.000233263	0	0
CTSE/Ctse	0.000310078	0.00303242	0.00833333	0.01417
RAB7B/Rab7b	0.00155039	0.00279916	0.00416667	0.00202429
SLC26A9/Slc26a9	0.00217054	0.0762771	0.00833333	0.1417
PM20D1/Pm20d1	0	0	0.0125	0.00404858
SLC41A1/Slc41a1	0.128682	0.219501	0.245833	0.285425
RAB29/Rab29	0.0762791	0.124329	0.0875	0.109312
NUCKS1/Nucks1	0.995504	0.995101	0.975	0.997976
SLC45A3/Slc45a3	0.0573643	0.0720784	0.00833333	0.0182186
ELK4/Elk4	0.231473	0.228365	0.375	0.38664
MFSD4A/Mfsd4a	0.00790698	0.00839748	0.141667	0.186235
CDK18/Cdk18	0.134419	0.173781	0.141667	0.184211
LEMD1/Lemd1	0.0282171	0.136692	0	0.048583
MIR135B/Mir135b	0	0	0	0
KLHDC8A/Klhdc8a	0.000930233	0.0303242	0.0125	0.0384615
NUAK2/Nuak2	0.115659	0.142757	0.158333	0.271255
TMCC2/Tmcc2	0.0313178	0.0258922	0.145833	0.198381
DSTYK/Dstyk	0.421705	0.406111	0.4	0.394737
RBBP5/Rbbp5	0.301705	0.359226	0.2625	0.384615
TMEM81/Tmem81	0.0178295	0.0191276	0.0291667	0.0242915
CNTN2/Cntn2	0.00356589	0.00559832	0.0541667	0.0566802
NFASC/Nfasc	0.00139535	0.00186611	0.025	0.00809717
LRRN2/Lrrn2	0.023876	0.0305575	0	0.00607287
MDM4/Mdm4	0.813333	0.783765	0.633333	0.62753
PIK3C2B/Pik3c2b	0.263101	0.388617	0.179167	0.180162
PPP1R15B/Ppp1r15b	0.364186	0.34453	0.420833	0.504049
PLEKHA6/Plekha6	0.0548837	0.144623	0.0333333	0.0728745
GOLT1A/Golt1a	0.0589147	0.0790763	0.0125	0.0202429
KISS1/Kiss1	0.00821705	0.0118964	0	0
REN/Ren1	0.000155039	0.000233263	0	0
ETNK2/Etnk2	0.161395	0.177047	0.0583333	0.0809717
SOX13/Sox13	0.172558	0.13436	0.0875	0.157895
SNRPE/Snrpe	0.973643	0.983905	0.991667	0.995951
ZC3H11A/Zc3h11a	0.0345736	0.0349895	0.1125	0.0688259
ZBED6/Zbed6	0.024186	0.0254257	0	0
LAX1/Lax1	0.000775194	0.000233263	0	0
ATP2B4/Atp2b4	0.441705	0.492885	0.308333	0.246964
OPTC/Optc	0	0.000233263	0.00833333	0.0101215
PRELP/Prelp	0.00387597	0.00653137	0.0416667	0.281377
FMOD/Fmod	0.043876	0.0233263	0.795833	0.927126
BTG2/Btg2	0.775194	0.370889	0.954167	0.748988
CHIT1/Chit1	0.000310078	0.000233263	0	0
CHI3L1/Chil1	0	0	0	0
MYBPH/Mybph	0.000155039	0.000233263	0.00416667	0.00202429
ADORA1/Adora1	0.00108527	0.0121297	0.00416667	0.01417
MYOG/Myog	0	0	0.00416667	0.0182186
PPFIA4/Ppfia4	0.0305426	0.0426872	0.0291667	0.0263158
TMEM183A/Tmem183a	0.585891	0.648939	0.75	0.84413
CYB5R1/Cyb5r1	0.269457	0.202239	0.358333	0.477733
ADIPOR1/Adipor1	0.347752	0.401913	0.691667	0.813765
KLHL12/Klhl12	0.270388	0.275717	0.408333	0.431174
RABIF/Rabif	0.173488	0.181945	0.425	0.437247
MGAT4EP/Mgat4e	0.000775194	0.000933053	0	0
KDM5B/Kdm5b	0.903566	0.923723	0.916667	0.825911
SYT2/Syt2	0.0804651	0.0963378	0.0166667	0.0121457
PPP1R12B/Ppp1r12b	0.289922	0.253324	0.25	0.176113
UBE2T/Ube2t	0.211008	0.299044	0.441667	0.459514
LGR6/Lgr6	0.00232558	0.00209937	0.0916667	0.00809717
PTPRVP/Ptprv	0.00139535	0.000466527	0	0.00202429
PTPN7/Ptpn7	0.00635659	0.00559832	0.00833333	0.01417
ARL8A/Arl8a	0.302481	0.304409	0.508333	0.376518
GPR37L1/Gpr37l1	0.0020155	0.00209937	0	0
ELF3/Elf3	0.785891	0.504315	0.4	0.283401
RNPEP/Rnpep	0.308527	0.400047	0.7125	0.771255
TIMM17A/Timm17a	0.502016	0.602519	0.8375	0.912955
LMOD1/Lmod1	0.0251163	0.0209937	0.141667	0.0809717
SHISA4/Shisa4	0.0668217	0.0746443	0.591667	0.489879
IPO9/Ipo9	0.689922	0.761838	0.5875	0.665992
NAV1/Nav1	0.29876	0.392116	0.366667	0.558704
MIR1231/Mir1231	0	0	0	0
CSRP1/Csrp1	0.744031	0.716585	0.625	0.708502
PHLDA3/Phlda3	0.117674	0.078843	0.3125	0.506073
TNNI1/Tnni1	0.0364341	0.0660135	0.0291667	0.048583
LAD1/Lad1	0.21876	0.330301	0.270833	0.374494
TNNT2/Tnnt2	0.0147287	0.0270585	0.0583333	0.0769231
PKP1/Pkp1	0.00139535	0.00163284	0.00416667	0
IGFN1/Igfn1	0.000155039	0.000233263	0	0
TMEM9/Tmem9	0.76155	0.745976	0.733333	0.746964
ASCL5/Ascl5	0.00294574	0.00349895	0	0
CACNA1S/Cacna1s	0.000155039	0	0	0
KIF21B/Kif21b	0.060155	0.103336	0.108333	0.0850202
MROH3P/Mroh3	0.00139535	0.00116632	0.0125	0.00404858
INAVA/Inava	0.282326	0.386984	0.429167	0.366397
GPR25/Gpr25	0	0	0	0
CAMSAP2/Camsap2	0.397054	0.430371	0.345833	0.402834
DDX59/Ddx59	0.21845	0.217635	0.216667	0.216599
KIF14/Kif14	0.0220155	0.0622813	0.195833	0.246964
ZNF281/Zfp281	0.650853	0.649872	0.529167	0.425101
NR5A2/Nr5a2	0.0027907	0.004432	0	0.0101215
MIR181A1/Mir181a-1	0	0	0	0
MIR181B1/Mir181b-1	0	0	0	0
PTPRC/Ptprc	0.000465116	0.00116632	0	0.00404858
ATP6V1G3/Atp6v1g3	0.000775194	0	0	0
NEK7/Nek7	0.194419	0.203639	0.5125	0.483806
LHX9/Lhx9	0.00155039	0.00116632	0.00833333	0.00404858
C1orf53/2310009B15Rik	0.146047	0.132494	0.65	0.740891
DENND1B/Dennd1b	0.312558	0.274084	0.516667	0.546559
CRB1/Crb1	0.000775194	0.000233263	0.00416667	0
ZBTB41/Zbtb41	0.359845	0.380919	0.320833	0.360324
ASPM/Aspm	0.0883721	0.142291	0.345833	0.473684
F13B/F13b	0	0	0.00416667	0.0101215
CFHR1/Cfhr1	0.00124031	0.00163284	0	0
CFHR2/Cfhr1	0	0.000233263	0	0
CFHR3/Cfhr2	0.000155039	0	0	0
CFHR4/Cfhr2	0.000465116	0.00139958	0	0
CFH/Cfh	0.0283721	0.000933053	0	0.00809717
CFHR4/Cfh	0.000465116	0.00139958	0	0.00809717
KCNT2/Kcnt2	0.171938	0.121763	0	0.0465587
CDC73/Cdc73	0.609457	0.664334	0.666667	0.706478
B3GALT2/B3galt2	0.00620155	0.00559832	0.0208333	0.0161943
GLRX2/Glrx2	0.183566	0.196874	0.745833	0.781377
UCHL5/Uchl5	0.274729	0.325636	0.670833	0.817814
RGS2/Rgs2	0.573798	0.357126	0.220833	0.133603
RGS13/Rgs13	0.00108527	0.00186611	0	0
RGS1/Rgs1	0.00945736	0.0153954	0	0.00809717
RGS21/Rgs21	0	0	0	0
RGS18/Rgs18	0.000155039	0.000233263	0.0166667	0.0182186
BRINP3/Brinp3	0.0048062	0.00209937	0.0125	0
PLA2G4A/Pla2g4a	0.0353488	0.0312573	0.433333	0.248988
PTGS2/Ptgs2	0.059845	0.0163284	0.0583333	0.00809717
PDC/Pdc	0.000155039	0.000233263	0	0
ODR4/Odr4	0.459845	0.473991	0.425	0.459514
TPR/Tpr	0.953953	0.95498	0.9875	0.979757
PRG4/Prg4	0	0.000933053	0	0
HMCN1/Hmcn1	0.0226357	0.0907394	0.525	0.240891
IVNS1ABP/Ivns1abp	0.534729	0.669466	0.795833	0.925101
SWT1/Swt1	0.12	0.117098	0.708333	0.753036
TRMT1L/Trmt1l	0.306822	0.339865	0.483333	0.437247
RNF2/Rnf2	0.399225	0.432937	0.704167	0.714575
EDEM3/Edem3	0.328372	0.31164	0.241667	0.281377
C1orf21/1700025G04Rik	0.28124	0.133193	0.466667	0.465587
TSEN15/Tsen15	0.385426	0.427805	0.629167	0.827935
COLGALT2/Colgalt2	0.0136434	0.00863074	0.00416667	0.00202429
RGL1/Rgl1	0.153953	0.0515512	0.05	0.0323887
APOBEC4/Apobec4	0.000155039	0.00069979	0	0
ARPC5/Arpc5	0.821085	0.810357	0.9	0.902834
NCF2/Ncf2	0.00372093	0.00349895	0.00833333	0.0101215
SMG7/Smg7	0.405116	0.455563	0.458333	0.595142
NMNAT2/Nmnat2	0.00527132	0.00466527	0	0.00809717
LAMC2/Lamc2	0.126512	0.194075	0.216667	0.730769
LAMC1/Lamc1	0.536744	0.704455	0.55	0.919028
SHCBP1L/Shcbp1l	0.00170543	0.00373221	0	0.00202429
DHX9/Dhx9	0.821705	0.891066	0.895833	0.95749
NPL/Npl	0.012093	0.0261255	0.025	0.0202429
RGS8/Rgs8	0.00139535	0.00373221	0.00416667	0
RGS16/Rgs16	0.129457	0.325869	0.0375	0.01417
RNASEL/Rnasel	0.0832558	0.0804759	0.0375	0.0283401
RGSL1/Rgsl1	0	0.000466527	0	0
TEDDM2P/Teddm2	0	0	0.0208333	0.0161943
TEDDM1/Teddm1b	0.000155039	0	0.00416667	0
TEDDM1/Teddm1a	0.000155039	0	0	0
GLUL/Glul	0.875039	0.857476	0.558333	0.580972
ZNF648/Zfp648	0.00232558	0.00629811	0	0
CACNA1E/Cacna1e	0.0027907	0.0228598	0	0
IER5/Ier5	0.0717829	0.0881735	0.616667	0.453441
MR1/Mr1	0.0195349	0.00559832	0.0208333	0
STX6/Stx6	0.337364	0.393749	0.591667	0.643725
KIAA1614/BC034090	0.0147287	0.0142291	0.00833333	0.00202429
XPR1/Xpr1	0.245891	0.225332	0.416667	0.447368
ACBD6/Acbd6	0.61876	0.657569	0.754167	0.805668
LHX4/Lhx4	0.0165891	0.0226265	0	0
QSOX1/Qsox1	0.612093	0.649872	0.383333	0.374494
CEP350/Cep350	0.682481	0.675064	0.545833	0.58502
TOR1AIP1/Tor1aip1	0.274109	0.262188	0.570833	0.694332
TOR1AIP2/Tor1aip2	0.650853	0.754374	0.683333	0.757085
FAM163A/Fam163a	0.00124031	0	0	0.0101215
TDRD5/Tdrd5	0.00899225	0.00606485	0.0666667	0.0688259
NPHS2/Nphs2	0	0	0	0
AXDND1/Axdnd1	0.00852713	0.00909727	0.00416667	0.0101215
RPL35/Gm2000	0.99938	0.999767	0.0791667	0.082996
SOAT1/Soat1	0.248837	0.358293	0.4625	0.597166
ABL2/Abl2	0.397829	0.404712	0.291667	0.37247
TOR3A/Tor3a	0.564186	0.469792	0.141667	0.119433
FAM20B/Fam20b	0.360465	0.397481	0.345833	0.52834
RALGPS2/Ralgps2	0.586047	0.620947	0.670833	0.548583
ANGPTL1/Angptl1	0.108682	0.012363	0.00833333	0.0121457
TEX35/Tex35	0.000155039	0.000466527	0	0
RASAL2/Rasal2	0.475814	0.493585	0.325	0.360324
CRYZL2P/Cryzl2	0.0455814	0.0578493	0.195833	0.172065
SEC16B/Sec16b	0.00217054	0.00209937	0.0166667	0.00404858
CRYZL2P-SEC16B/Sec16b	0.00310078	0.00163284	0.0166667	0.00404858
BRINP2/Brinp2	0.0116279	0.00116632	0	0.0121457
ASTN1/Astn1	0.011938	0.0205272	0.0208333	0.0303644
MIR488/Mir488	0	0	0	0
PAPPA2/Pappa2	0.00186047	0.00606485	0.00416667	0
COP1/Cop1	0.222326	0.250991	0.766667	0.783401
TNR/Tnr	0.000155039	0	0.00416667	0
KIAA0040/4930523C07Rik	0.155504	0.109401	0.458333	0.5
TNN/Tnn	0.00124031	0.00116632	0	0.00809717
MRPS14/Mrps14	0.527132	0.538139	0.9375	0.979757
CACYBP/Cacybp	0.835969	0.843714	0.975	0.98583
RABGAP1L/Rabgap1l	0.38031	0.241661	0.395833	0.348178
RC3H1/Rc3h1	0.411628	0.461628	0.475	0.520243
SERPINC1/Serpinc1	0	0.00069979	0.0875	0.082996
ZBTB37/Zbtb37	0.328062	0.318638	0.3625	0.368421
GAS5/Gas5	0.997209	0.993002	1	1
DARS2/Dars2	0.111938	0.146723	0.241667	0.299595
CENPL/Cenpl	0.128372	0.117798	0.245833	0.301619
KLHL20/Klhl20	0.269922	0.215069	0.225	0.267206
ANKRD45/Ankrd45	0.107442	0.0713786	0.00833333	0.01417
TEX50/Tex50	0.000310078	0	0	0
PRDX6/Prdx6	0.985581	0.974574	0.979167	0.977733
TNFSF4/Tnfsf4	0.0164341	0.0107301	0	0
TNFSF18/Tnfsf18	0	0	0	0
FASLG/Fasl	0	0	0	0
SUCO/Suco	0.616589	0.675064	0.491667	0.475709
C1orf105/4930558K02Rik	0.000465116	0.00583158	0.00416667	0
PIGC/Pigc	0.47876	0.439235	0.279167	0.283401
DNM3/Dnm3	0.012093	0.0100303	0.0375	0.0242915
MIR199A2/Mir199a-2	0	0	0	0
MIR214/Mir214	0	0	0	0
VAMP4/Vamp4	0.143101	0.135759	0.4625	0.510121
MYOC/Myoc	0.000465116	0.000233263	0	0
MYOCOS/Myocos	0.000310078	0.000933053	0	0
PRRC2C/Prrc2c	0.978605	0.969676	0.983333	0.995951
FMO4/Fmo4	0.035969	0.0338232	0	0.00404858
FMO1/Fmo1	0.000775194	0	0.00416667	0.00809717
FMO2/Fmo2	0.00341085	0	0.00416667	0
FMO6P/Fmo6	0.00372093	0	0	0
FMO3/Fmo3	0.00108527	0	0	0
MROH9/Mroh9	0	0	0	0
PRRX1/Prrx1	0.00883721	0.00746443	0.05	0.01417
GORAB/Gorab	0.204186	0.215769	0.2875	0.348178
KIFAP3/Kifap3	0.453023	0.459529	0.733333	0.706478
SCYL3/Scyl3	0.238295	0.236529	0.2375	0.192308
C1orf112/BC055324	0.0782946	0.103336	0.316667	0.42915
METTL18/Mettl18	0.233333	0.224866	0.1625	0.208502
SELE/Sele	0.00155039	0.00069979	0	0
SELL/Sell	0.00356589	0.00186611	0	0
SELP/Selp	0.000775194	0.000233263	0	0
F5/F5	0	0	0.025	0.0101215
F5/F5	0	0	0.025	0.0101215
F5/F5	0	0	0.025	0.0101215
F5/F5	0	0	0.025	0.0101215
SLC19A2/Slc19a2	0.142481	0.0916725	0.0958333	0.115385
CCDC181/Ccdc181	0.135969	0.208304	0.216667	0.165992
BLZF1/Blzf1	0.256124	0.250058	0.329167	0.317814
NME7/Nme7	0.47814	0.536506	0.525	0.536437
ATP1B1/Atp1b1	0.691318	0.821087	0.791667	0.548583
DPT/Dpt	0	0	0	0.00202429
XCL2/Xcl1	0	0	0	0
XCL1/Xcl1	0.000155039	0.000233263	0	0
TBX19/Tbx19	0.0418605	0.0513179	0	0
SFT2D2/Sft2d2	0.50155	0.54607	0.445833	0.467611
TIPRL/Tiprl	0.583101	0.60042	0.6875	0.748988
GPR161/Gpr161	0.464031	0.438069	0.1625	0.129555
DCAF6/Dcaf6	0.387907	0.318404	0.195833	0.163968
MPC2/Mpc2	0.708062	0.685094	0.8375	0.852227
ADCY10/Adcy10	0.000775194	0.00116632	0.00416667	0.00607287
MPZL1/Mpzl1	0.565271	0.569862	0.691667	0.761134
RCSD1/Rcsd1	0.00449612	0.00326569	0.025	0.0404858
CREG1/Creg1	0.334729	0.334033	0.391667	0.483806
CD247/Cd247	0.00155039	0.00233263	0.00833333	0.00607287
POU2F1/Pou2f1	0.583721	0.671332	0.583333	0.574899
GPA33/Gpa33	0.000465116	0.00116632	0	0.00202429
MAEL/Mael	0.0282171	0.0095638	0	0
ILDR2/Ildr2	0.275814	0.104969	0.0375	0.131579
TADA1/Tada1	0.229767	0.245626	0.3875	0.431174
POGK/Pogk	0.494109	0.626779	0.608333	0.609312
FAM78B/Fam78b	0.00372093	0.00933053	0.0125	0.00809717
UCK2/Uck2	0.24062	0.29018	0.616667	0.751012
TMCO1/Tmco1	0.84186	0.840448	0.729167	0.848178
ALDH9A1/Aldh9a1	0.528062	0.604852	0.3625	0.497976
MGST3/Mgst3	0.945426	0.951015	0.779167	0.755061
LRRC52/Lrrc52	0.0055814	0	0	0.00202429
RXRG/Rxrg	0.0114729	0.0594822	0.00416667	0.00607287
LMX1A/Lmx1a	0	0	0.00416667	0.00202429
PBX1/Pbx1	0.955504	0.906461	0.933333	0.910931
NUF2/Nuf2	0.0396899	0.0622813	0.329167	0.595142
RGS5/Rgs5	0.127752	0.430371	0.0166667	0.0121457
RGS4/Rgs4	0.00310078	0.00186611	0	0.0101215
CCDC190/Ccdc190	0.00124031	0.0025659	0	0
HSD17B7/Hsd17b7	0.27907	0.284348	0.316667	0.352227
DDR2/Ddr2	0.0465116	0.0706788	0.0166667	0.0161943
UAP1/Uap1	0.316434	0.389783	0.445833	0.57085
UHMK1/Uhmk1	0.37907	0.385584	0.354167	0.390688
SH2D1B/Sh2d1b2	0	0.000466527	0	0
SH2D1B/Sh2d1b1	0	0.000466527	0	0
C1orf226/Gm7694	0.0392248	0.0557499	0.0625	0.0263158
NOS1AP/Nos1ap	0.0324031	0.0382552	0.179167	0.0991903
SPATA46/Spata46	0	0.000233263	0	0
OLFML2B/Olfml2b	0.0162791	0.0107301	0.0916667	0.0465587
ATF6/Atf6	0.482326	0.466527	0.3375	0.248988
DUSP12/Dusp12	0.380155	0.452997	0.470833	0.483806
FCRLB/Fcrlb	0.0108527	0.0184278	0	0
FCRLA/Fcrla	0	0.000233263	0	0
FCGR2A/Fcgr2b	0.00372093	0.00863074	0.00416667	0.00202429
FCGR2B/Fcgr2b	0.00325581	0.00536506	0.00416667	0.00202429
FCGR3A/Fcgr4	0	0.000233263	0	0.00404858
FCGR3B/Fcgr4	0	0	0	0.00404858
FCGR2A/Fcgr3	0.00372093	0.00863074	0.00416667	0.0161943
CFAP126/Cfap126	0.0387597	0.0121297	0.0291667	0.00607287
SDHC/Sdhc	0.80155	0.829951	0.808333	0.876518
MPZ/Mpz	0.020155	0.269652	0.0416667	0.0121457
PCP4L1/Pcp4l1	0.00217054	0.00163284	0	0.00202429
NR1I3/Nr1i3	0.000620155	0.000466527	0.00416667	0
TOMM40L/Tomm40l	0.0626357	0.0772102	0.229167	0.317814
APOA2/Apoa2	0.00170543	0.00349895	0.470833	0.548583
FCER1G/Fcer1g	0.00852713	0.0102636	0.0416667	0.0587045
NDUFS2/Ndufs2	0.75876	0.783998	0.895833	0.937247
ADAMTS4/Adamts4	0.00325581	0.0025659	0.00416667	0.00404858
B4GALT3/B4galt3	0.376899	0.482389	0.554167	0.544534
PPOX/Ppox	0.275969	0.262421	0.358333	0.376518
USP21/Usp21	0.151008	0.163284	0.291667	0.281377
UFC1/Ufc1	0.923256	0.932587	0.854167	0.917004
DEDD/Dedd	0.242326	0.246793	0.3375	0.313765
NIT1/Nit1	0.36155	0.361791	0.5375	0.534413
PFDN2/Pfdn2	0.789612	0.870072	0.979167	0.975709
KLHDC9/Klhdc9	0.168527	0.170982	0.0458333	0.0202429
NECTIN4/Nectin4	0.408217	0.115932	0.1375	0.062753
ARHGAP30/Arhgap30	0.0155039	0.0025659	0.0125	0.00809717
USF1/Usf1	0.147287	0.16585	0.6375	0.560729
TSTD1/Tstd1	0.88124	0.856543	0.0833333	0.0425101
F11R/F11r	0.516279	0.482855	0.820833	0.753036
ALYREF/Alyref2	0.226202	0.397947	0.233333	0.194332
ITLN1/Itln1	0.00139535	0.00116632	0	0
ITLN2/Itln1	0.000465116	0.00326569	0	0
CD244/Cd244a	0	0.000466527	0	0
LY9/Ly9	0.000155039	0	0	0.00202429
SLAMF7/Slamf7	0	0	0	0
CD48/Cd48	0.00263566	0.0130627	0	0.00809717
TMA7/Tma7-ps	0.985426	0.98927	0.00416667	0.0121457
SLAMF1/Slamf1	0	0	0.0125	0.0222672
CD84/Cd84	0.000930233	0.000933053	0	0.00202429
SLAMF6/Slamf6	0.000155039	0	0	0.00404858
VANGL2/Vangl2	0.303411	0.370889	0.633333	0.663968
NHLH1/Nhlh1	0.00449612	0.00629811	0	0.00202429
NCSTN/Ncstn	0.565116	0.540704	0.5875	0.605263
COPA/Copa	0.688527	0.698857	0.775	0.888664
PEX19/Pex19	0.397829	0.476091	0.641667	0.661943
DCAF8/Dcaf8	0.448372	0.452531	0.833333	0.856275
PEA15/Pea15a	0.210543	0.256823	0.508333	0.57085
CASQ1/Casq1	0.000310078	0	0	0.00202429
ATP1A4/Atp1a4	0	0	0	0
IGSF8/Igsf8	0.302326	0.356426	0.416667	0.534413
ATP1A2/Atp1a2	0.00728682	0.00723116	0.00416667	0.0364372
KCNJ9/Kcnj9	0.000310078	0.00186611	0	0.00404858
KCNJ10/Kcnj10	0.000775194	0.000466527	0.0125	0.0101215
PIGM/Pigm	0.471318	0.541871	0.416667	0.408907
SLAMF9/Slamf9	0.000155039	0	0	0.00202429
IGSF9/Igsf9	0.365736	0.477024	0.654167	0.663968
TAGLN2/Tagln2	0.630698	0.848379	0.954167	0.987854
CFAP45/Cfap45	0.0153488	0.0174948	0.133333	0.0708502
VSIG8/Vsig8	0.00108527	0.00116632	0.0125	0
SLAMF8/Slamf8	0.000155039	0	0	0
FCRL6/Fcrl6	0	0.000466527	0.00416667	0
DUSP23/Dusp23	0.442326	0.45673	0.129167	0.0647773
CRP/Crp	0.000155039	0	0.00833333	0.00607287
APCS/Apcs	0	0	0	0.00404858
OR10J5/Olfr16	0	0	0	0
OR10J3/Olfr218	0	0	0	0
OR10J3/Olfr1404	0	0	0	0
FCER1A/Fcer1a	0.000155039	0	0	0
OR10J1/Olfr418	0	0	0	0
ACKR1/Ackr1	0.0020155	0.004432	0.0208333	0.0242915
CADM3/Cadm3	0.0150388	0.0198274	0.0166667	0.00202429
AIM2/Aim2	0.00806202	0.0230931	0	0.034413
IFI16/Ifi206	0.0283721	0.0158619	0	0
IFI16/Ifi207	0.0283721	0.0158619	0.00416667	0
IFI16/Ifi204	0.0283721	0.0158619	0	0.00202429
MNDA/Mndal	0.000155039	0.00069979	0	0.00607287
PYHIN1/Mndal	0	0	0	0.00607287
MNDA/Ifi211	0.000155039	0.00069979	0	0.00404858
MNDA/Ifi205	0.000155039	0.00069979	0	0
PYHIN1/Ifi205	0	0	0	0
OR6N2/Olfr430	0	0	0	0
OR6N1/Olfr429	0	0	0	0
OR6K6/Olfr231	0	0	0	0
OR6K3/Olfr424	0	0	0	0
OR6K2/Olfr420	0	0	0	0
SPTA1/Spta1	0.000930233	0.00233263	0.0833333	0.0991903
OR10Z1/Olfr419	0.000155039	0	0	0
MPTX1/Mptx1	0	0	0	0
OR10X1/Olfr417	0	0	0	0
OR10X1/Olfr248	0	0	0	0
OR6P1/Olfr414	0	0	0	0
OR6Y1/Olfr220	0	0	0	0
FMN2/Fmn2	0.0410853	0.0317238	0.0875	0.123482
GREM2/Grem2	0.0203101	0.0580826	0.00416667	0.0748988
RGS7/Rgs7	0.00837209	0.0380219	0	0
FH/Fh1	0.447442	0.563098	0.775	0.852227
KMO/Kmo	0.00232558	0.00303242	0.0125	0.00202429
OPN3/Opn3	0.128372	0.173081	0.204167	0.192308
CHML/Chml	0.330853	0.406578	0.229167	0.230769
WDR64/Wdr64	0.00124031	0.000466527	0	0
EXO1/Exo1	0.015814	0.0324236	0.429167	0.668016
PLD5/Pld5	0.0048062	0.00466527	0.0291667	0.00607287
RBM8A/Rbm8a2	0.937984	0.963844	0.1375	0.163968
CEP170/Cep170	0.383256	0.520877	0.341667	0.370445
SDCCAG8/Sdccag8	0.598915	0.558199	0.1875	0.216599
AKT3/Akt3	0.262481	0.206671	0.325	0.228745
ZBTB18/Zbtb18	0.173488	0.153954	0.425	0.433198
C1orf100/1700016C15Rik	0	0.000233263	0	0
ADSS2/Adss	0.582171	0.571728	0.820833	0.854251
CATSPERE/Catspere1	0.0151938	0.0095638	0	0
CATSPERE/Catspere2	0.0151938	0.0095638	0.0125	0.00404858
DESI2/Desi2	0.653178	0.646139	0.6375	0.657895
COX20/Cox20	0.701085	0.718684	0.779167	0.775304
HNRNPU/Hnrnpu	0.988837	0.993235	0.995833	0.995951
EFCAB2/Efcab2	0.270388	0.292046	0.204167	0.228745
KIF26B/Kif26b	0.0226357	0.0249592	0.025	0.0182186
SMYD3/Smyd3	0.345736	0.37672	0.2875	0.319838
TFB2M/Tfb2m	0.257054	0.289247	0.458333	0.550607
CNST/Cnst	0.264651	0.244927	0.308333	0.277328
SCCPDH/Sccpdh	0.675349	0.651505	0.4125	0.447368
KIF28P/Kif28	0.000155039	0.00116632	0.00833333	0
AHCTF1/Ahctf1	0.35907	0.420574	0.591667	0.738866
CDC42BPA/Cdc42bpa	0.503721	0.372288	0.420833	0.459514
COQ8A/Coq8a	0.269457	0.259156	0.104167	0.0526316
PSEN2/Psen2	0.145581	0.153721	0.220833	0.218623
ITPKB/Itpkb	0.0871318	0.130394	0.2625	0.210526
STUM/Stum	0.0111628	0.00653137	0	0.00202429
PARP1/Parp1	0.917829	0.950548	0.8875	0.969636
LIN9/Lin9	0.133333	0.131327	0.454167	0.479757
MIXL1/Mixl1	0.0373643	0.0293912	0.00416667	0.00404858
ACBD3/Acbd3	0.340465	0.394448	0.645833	0.748988
H3-3A/H3f3a	1	1	1	1
SDE2/Sde2	0.26186	0.283182	0.6875	0.744939
LEFTY1/Lefty2	0.0027907	0.0025659	0	0.00202429
LEFTY2/Lefty2	0.00186047	0.00279916	0	0.00202429
PYCR2/Pycr2	0.334264	0.424073	0.729167	0.765182
LEFTY1/Lefty1	0.0027907	0.0025659	0.00833333	0.00809717
LEFTY2/Lefty1	0.00186047	0.00279916	0.00833333	0.00809717
TMEM63A/Tmem63a	0.239535	0.316072	0.116667	0.0668016
EPHX1/Ephx1	0.410698	0.324703	0.0166667	0.00404858
DEGS1/9130409I23Rik	0.295659	0.260788	0	0
NVL/Nvl	0.293953	0.308607	0.591667	0.686235
CNIH4/Cnih4	0.678295	0.638908	0.820833	0.896761
WDR26/Wdr26	0.512868	0.465127	0.7875	0.850202
CNIH3/Cnih3	0.10031	0.0725449	0.00416667	0.00202429
CCDC121/Ccdc121	0.127907	0.123863	0	0
DNAH14/Dnah14	0.468217	0.477257	0.00416667	0
LBR/Lbr	0.79876	0.748775	0.679167	0.801619
ENAH/Enah	0.837829	0.926522	0.920833	0.8583
SRP9/Srp9	0.961085	0.979939	0.970833	0.983806
VN1R17P/Vmn1r1	0	0	0	0
VN1R5/Vmn1r1	0	0	0	0
DEGS1/Degs1	0.295659	0.260788	0.541667	0.637652
FBXO28/Fbxo28	0.304031	0.325869	0.5125	0.48583
TP53BP2/Trp53bp2	0.397519	0.471192	0.529167	0.566802
CAPN2/Capn2	0.543411	0.383018	0.758333	0.700405
CAPN8/Capn8	0.00573643	0.00233263	0	0.00202429
CCDC185/Ccdc185	0.00232558	0.00163284	0	0
SUSD4/Susd4	0.509147	0.293212	0.4125	0.41498
TLR5/Tlr5	0.247287	0.0977373	0.0291667	0.0121457
DISP1/Disp1	0.19938	0.243993	0.129167	0.125506
BROX/Brox	0.362171	0.374388	0.383333	0.32996
AIDA/Aida	0.431318	0.506881	0.454167	0.52834
MIA3/Mia3	0.61814	0.613716	0.55	0.619433
TAF1A/Taf1a	0.186202	0.242127	0.1375	0.202429
HHIPL2/Hhipl2	0.0020155	0.000933053	0.00416667	0.00404858
DUSP10/Dusp10	0.260155	0.0489853	0.145833	0.0688259
HLX/Hlx	0.016124	0.0146956	0	0.00607287
C1orf115/C130074G19Rik	0.0905426	0.0657803	0.00833333	0.00607287
MARK1/Mark1	0.191938	0.0858409	0.183333	0.17004
RAB3GAP2/Rab3gap2	0.511628	0.541871	0.270833	0.287449
MIR664B/Mir664	0	0	0	0
IARS2/Iars2	0.581085	0.627712	0.558333	0.532389
MIR194-1/Mir194-1	0	0	0	0
MIR215/Mir215	0	0	0	0
BPNT1/Bpnt1	0.264496	0.254257	0.320833	0.321862
EPRS1/Eprs	0.801705	0.82062	0.916667	0.973684
SLC30A10/Slc30a10	0.00449612	0.0111966	0.05	0.034413
LYPLAL1/Lyplal1	0.406977	0.571728	0.429167	0.593117
TGFB2/Tgfb2	0.353643	0.871705	0.733333	0.977733
RRP15/Rrp15	0.617209	0.728248	0.666667	0.860324
DDX3X/D1Pas1	0.909767	0.919058	0	0
SPATA17/Spata17	0.154109	0.149055	0.00416667	0.00404858
GPATCH2/Gpatch2	0.608062	0.649405	0.395833	0.467611
ESRRG/Esrrg	0.0516279	0.0632144	0	0.00404858
USH2A/Ush2a	0.00341085	0.0107301	0	0
KCTD3/Kctd3	0.335969	0.370655	0.475	0.544534
KCNK2/Kcnk2	0.0075969	0.00816422	0.475	0.149798
PDCD5/Pdcd5-ps	0.847132	0.921624	0.1	0.145749
CENPF/Cenpf	0.252558	0.400047	0.604167	0.815789
PTPN14/Ptpn14	0.435349	0.282015	0.529167	0.502024
SMYD2/Smyd2	0.3	0.390483	0.5625	0.712551
PROX1/Prox1	0.0341085	0.0496851	0.270833	0.123482
RPS6KC1/Rps6kc1	0.229147	0.256356	0.154167	0.145749
ANGEL2/Angel2	0.368837	0.409144	0.6	0.607287
VASH2/Vash2	0.106822	0.192209	0.241667	0.3583
FLVCR1/Flvcr1	0.391318	0.460229	0.2	0.188259
SPATA45/Spata45	0.00232558	0.00373221	0	0
TATDN3/Tatdn3	0.185271	0.18801	0.1625	0.12753
NSL1/Nsl1	0.567132	0.616282	0.195833	0.327935
BATF3/Batf3	0.00418605	0.00279916	0.0625	0.137652
ATF3/Atf3	0.572403	0.340331	0.466667	0.206478
NENF/Nenf	0.148837	0.203639	0.875	0.908907
PPP2R5A/Ppp2r5a	0.289302	0.477957	0.541667	0.680162
DTL/Dtl	0.064031	0.149988	0.641667	0.8583
INTS7/Ints7	0.211938	0.214369	0.616667	0.639676
LPGAT1/Lpgat1	0.262016	0.225566	0.625	0.661943
NEK2/Nek2	0.0210853	0.0331234	0.245833	0.348178
SLC30A1/Slc30a1	0.186357	0.125029	0.1875	0.196356
RD3/Rd3	0.000465116	0	0	0
TRAF5/Traf5	0.0381395	0.0366223	0.0166667	0.0283401
RCOR3/Rcor3	0.530698	0.549335	0.366667	0.342105
KCNH1/Kcnh1	0.000465116	0.00069979	0.0125	0.00202429
HHAT/Hhat	0.134419	0.159785	0.0791667	0.097166
SERTAD4/Sertad4	0.064186	0.0811756	0.275	0.406883
SYT14/Syt14	0.0525581	0.0725449	0.245833	0.196356
IRF6/Irf6	0.273023	0.178213	0.370833	0.244939
C1orf74/A130010J15Rik	0.0573643	0.0592489	0.2	0.218623
TRAF3IP3/Traf3ip3	0.00124031	0.00116632	0.00833333	0.00202429
LAMB3/Lamb3	0.513798	0.182179	0.325	0.564777
HSD11B1/Hsd11b1	0.000465116	0.000466527	0	0
G0S2/G0s2	0.0973643	0.035456	0.0916667	0.240891
CAMK1G/Camk1g	0.0455814	0.0417541	0.075	0.0404858
MIR205/Mir205	0	0	0	0
PLXNA2/Plxna2	0.133333	0.0916725	0.2	0.131579
CD34/Cd34	0.0141085	0.0128295	0.0291667	0.0121457
CD46/Cd46	0.866977	0.81199	0.0541667	0.0384615
MIR29B2/Mir29b-2	0	0	0	0
MIR29C/Mir29c	0	0	0	0
CR1/Cr1l	0.00434109	0.00583158	0.4875	0.520243
CR1L/Cr1l	0	0.00069979	0.4875	0.520243
CR2/Cr2	0.000930233	0.00233263	0.025	0.00809717
FAM171A1/Fam171a1	0.375039	0.506181	0.3875	0.437247
NMT2/Nmt2	0.26093	0.337999	0.670833	0.700405
RPP38/Rpp38	0.356744	0.383018	0.225	0.277328
ACBD7/Acbd7	0.0448062	0.0972708	0.0208333	0.034413
OLAH/Olah	0.000465116	0.000933053	0	0
MEIG1/Meig1	0.0162791	0.0298577	0	0
DCLRE1C/Dclre1c	0.286822	0.324003	0.075	0.0769231
SUV39H2/Suv39h2	0.197984	0.273851	0.470833	0.593117
HSPA14/Hspa14	0.213953	0.235363	0.783333	0.876518
CDNF/Cdnf	0.0124031	0.0151621	0	0.00202429
FAM107B/Fam107b	0.348682	0.585724	0.304167	0.251012
FRMD4A/Frmd4a	0.257519	0.328668	0.366667	0.48583
PRPF18/Prpf18	0.252093	0.280849	0.420833	0.526316
BEND7/Bend7	0.208527	0.249125	0.708333	0.688259
SEPHS1/Sephs1	0.385581	0.496384	0.720833	0.809717
PHYH/Phyh	0.203721	0.207138	0.45	0.536437
UCMA/Ucma	0.000310078	0.000233263	0	0
MCM10/Mcm10	0.04	0.107768	0.320833	0.589069
OPTN/Optn	0.185271	0.0314906	0.0625	0.0809717
CCDC3/Ccdc3	0.019845	0.0109634	0.0125	0.01417
CAMK1D/Camk1d	0.35938	0.0676464	0.0791667	0.0121457
CDC123/Cdc123	0.688217	0.762771	0.8625	0.927126
NUDT5/Nudt5	0.631163	0.686261	0.804167	0.921053
SEC61A2/Sec61a2	0.125426	0.13436	0.583333	0.518219
DHTKD1/Dhtkd1	0.347907	0.4439	0.0416667	0.0263158
UPF2/Upf2	0.571783	0.582692	0.6125	0.651822
PROSER2/Proser2	0.0427907	0.0377887	0.15	0.0668016
ECHDC3/Echdc3	0.0553488	0.069046	0.104167	0.0931174
USP6NL/Usp6nl	0.242016	0.324236	0.395833	0.423077
CELF2/Celf2	0.512558	0.6676	0.804167	0.688259
GATA3/Gata3	0.0168992	0.0130627	0.00833333	0.00404858
TAF3/Taf3	0.388527	0.43247	0.595833	0.637652
ATP5F1C/Atp5c1	0.894884	0.93492	0.991667	0.991903
KIN/Kin	0.559225	0.572895	0.545833	0.657895
ITIH2/Itih2	0.0048062	0.000233263	0.25	0.325911
ITIH5/Itih5	0.0434109	0.00886401	0.125	0.0566802
SFMBT2/Sfmbt2	0.0883721	0.0751108	0.0916667	0.0283401
PRKCQ/Prkcq	0.0911628	0.190343	0.00833333	0.00809717
PFKFB3/Pfkfb3	0.184341	0.232564	0.258333	0.168016
RBM17/Rbm17	0.76093	0.822953	0.883333	0.941296
IL2RA/Il2ra	0	0.000233263	0.00416667	0
IL15RA/Il15ra	0.00108527	0.000933053	0.0125	0.00809717
FBH1/Fbh1	0.296279	0.327268	0.508333	0.47166
ANKRD16/Ankrd16	0.0722481	0.0907394	0.375	0.271255
ITGA8/Itga8	0.0124031	0.00723116	0.0166667	0.00404858
MINDY3/Mindy3	0.245581	0.249359	0.445833	0.465587
PTER/Pter	0.123721	0.150688	0.229167	0.216599
C1QL3/C1ql3	0.000775194	0.000466527	0.0166667	0
RSU1/Rsu1	0.405271	0.292512	0.641667	0.62753
CUBN/Cubn	0.0286822	0.0258922	0.0166667	0.174089
TRDMT1/Trdmt1	0.293798	0.25589	0.116667	0.129555
VIM/Vim	0.984031	0.954514	0.770833	0.959514
ST8SIA6/St8sia6	0.00341085	0.00186611	0.0166667	0.204453
HACD1/Hacd1	0.277829	0.286681	0.516667	0.589069
STAM/Stam	0.326977	0.353627	0.645833	0.504049
TMEM236/Tmem236	0.000775194	0.00116632	0.00416667	0
MRC1/Mrc1	0.00403101	0.004432	0.00833333	0.0182186
MIR511/Mir511	0	0	0	0
SLC39A12/Slc39a12	0	0	0	0
CACNB2/Cacnb2	0.0666667	0.0597154	0.1875	0.121457
NSUN6/Nsun6	0.289457	0.284815	0.220833	0.257085
ARL5B/Arl5b	0.650388	0.67833	0.570833	0.506073
MALRD1/Malrd1	0.0176744	0.0109634	0	0
PLXDC2/Plxdc2	0.288372	0.188477	0.3375	0.242915
NEBL/Nebl	0.0950388	0.0333567	0.0708333	0.0283401
SKIDA1/Skida1	0.114109	0.161185	0.133333	0.115385
MLLT10/Mllt10	0.594729	0.653837	0.704167	0.738866
DNAJC1/Dnajc1	0.276899	0.319104	0.616667	0.678138
COMMD3/Commd3	0.464341	0.560998	0.75	0.866397
COMMD3-BMI1/Bmi1	0.000155039	0.000233263	0.391667	0.520243
BMI1/Bmi1	0.253023	0.317471	0.391667	0.520243
SPAG6/Spag6	0.0172093	0.0251924	0	0.00202429
PIP4K2A/Pip4k2a	0.110233	0.133427	0.0625	0.0870445
ARMC3/Armc3	0.0565891	0.0387217	0.00416667	0
MSRB2/Msrb2	0.395349	0.576627	0.3	0.394737
PTF1A/Ptf1a	0.000310078	0	0	0
C10orf67/4921504E06Rik	0.00682171	0.0114299	0	0
OTUD1/Otud1	0.0807752	0.0741777	0.104167	0.0647773
KIAA1217/Etl4	0.651163	0.542571	0.6875	0.661943
ARHGAP21/Arhgap21	0.593178	0.572662	0.45	0.491903
ENKUR/Enkur	0.0592248	0.0790763	0.0375	0.034413
THNSL1/Thnsl1	0.207287	0.241894	0.3125	0.348178
GPR158/Gpr158	0.00868217	0.0375554	0	0
MYO3A/Myo3a	0.0294574	0.0545836	0	0
GAD2/Gad2	0	0	0.00833333	0
APBB1IP/Apbb1ip	0.000775194	0.000466527	0.0583333	0.0242915
PDSS1/Pdss1	0.222326	0.132494	0.270833	0.309717
ABI1/Abi1	0.564961	0.480289	0.55	0.562753
ACBD5/Acbd5	0.351628	0.386517	0.520833	0.475709
MASTL/Mastl	0.0682171	0.0811756	0.233333	0.321862
YME1L1/Yme1l1	0.747752	0.807558	0.85	0.868421
NXPH2/Nxph2	0.0717829	0.0851411	0	0
SPOPL/Spopl	0.457674	0.403079	0.4875	0.502024
HNMT/Hnmt	0.386977	0.276884	0.0125	0.01417
TBPL2/Tbpl2	0	0	0	0
IL1F10/Il1f10	0	0	0	0
IL1RN/Il1rn	0.000310078	0.000233263	0	0
PSD4/Psd4	0.112403	0.105902	0.0291667	0.0263158
PAX8/Pax8	0.0364341	0.0317238	0	0.00404858
CACNA1B/Cacna1b	0.00124031	0.0025659	0.0125	0.0242915
EHMT1/Ehmt1	0.578605	0.639841	0.833333	0.874494
ARRDC1/Arrdc1	0.376744	0.271519	0.683333	0.682186
ZMYND19/Zmynd19	0.125426	0.193842	0.541667	0.696356
DPH7/Dph7	0.388527	0.463028	0.283333	0.283401
MRPL41/Mrpl41	0.637364	0.709121	0.629167	0.771255
PNPLA7/Pnpla7	0.0395349	0.0326569	0.0541667	0.0728745
NSMF/Nsmf	0.184961	0.223933	0.241667	0.226721
ENTPD8/Entpd8	0.0105426	0.00396548	0.00833333	0
NOXA1/Noxa1	0.0435659	0.0340564	0.0166667	0.00404858
NRARP/Nrarp	0.0376744	0.0527175	0.108333	0.139676
TOR4A/Tor4a	0.0330233	0.0429205	0.0166667	0.00809717
NELFB/Nelfb	0.349147	0.386284	0.704167	0.718623
STPG3/Stpg3	0.00108527	0.000466527	0	0
FAM166A/Fam166a	0.000775194	0.000233263	0.00416667	0.00202429
TUBB4B/Tubb4b	0.819225	0.939818	0.854167	0.969636
SLC34A3/Slc34a3	0.00387597	0.00116632	0	0
RNF224/Rnf224	0.00511628	0.00116632	0	0
CYSRT1/Cysrt1	0.0102326	0.00863074	0.00416667	0.00202429
RNF208/Rnf208	0.209922	0.217168	0.258333	0.248988
NDOR1/Ndor1	0.0111628	0.0135293	0.05	0.0364372
TMEM203/Tmem203	0.228217	0.278983	0.2875	0.32996
TPRN/Tprn	0.0786047	0.119431	0.0916667	0.0728745
SSNA1/Ssna1	0.617519	0.665734	0.841667	0.892713
ANAPC2/Anapc2	0.0905426	0.106368	0.6	0.635628
TMEM210/Tmem210	0	0	0	0
LRRC26/Lrrc26	0.000155039	0.00139958	0.00833333	0
GRIN1/Grin1	0.000930233	0.00163284	0	0
MAN1B1/Man1b1	0.41876	0.392349	0.379167	0.431174
DPP7/Dpp7	0.183876	0.247026	0.116667	0.0728745
UAP1L1/Uap1l1	0.00496124	0.00326569	0.0375	0.034413
SAPCD2/Sapcd2	0.087907	0.109167	0.225	0.376518
ENTPD2/Entpd2	0.000465116	0.000466527	0	0.00202429
NPDC1/Npdc1	0.0817054	0.118964	0.1125	0.0364372
FUT7/Fut7	0.000310078	0.000233263	0	0
ABCA2/Abca2	0.0527132	0.0683462	0.225	0.220648
PAXX/Paxx	0.513333	0.605318	0.275	0.200405
CLIC3/Clic3	0.00728682	0.0130627	0.0958333	0.111336
PTGDS/Ptgds	0.00170543	0.0025659	0.025	0.0465587
LCN12/Lcn12	0.0457364	0.0181945	0	0
C8G/C8g	0.00232558	0.00349895	0.0333333	0.0384615
FBXW5/Fbxw5	0.443101	0.475391	0.454167	0.378543
TRAF2/Traf2	0.142636	0.185678	0.3375	0.354251
EDF1/Edf1	0.991473	0.990203	0.979167	0.98583
MAMDC4/Mamdc4	0.0415504	0.0496851	0.0458333	0.0445344
PHPT1/Phpt1	0.946667	0.967576	0.691667	0.716599
AJM1/Ajm1	0.0075969	0.0116632	0	0.00202429
RABL6/Rabl6	0.574574	0.786331	0.708333	0.821862
CCDC183/Ccdc183	0.0423256	0.0445533	0	0
TMEM141/Tmem141	0.547752	0.639375	0.429167	0.467611
FCN2/Fcna	0	0	0	0.00607287
FCN1/Fcna	0.000465116	0	0	0.00607287
LCN8/Lcn8	0	0	0.0125	0.034413
LCN6/Lcn6	0	0	0	0
LCN10/Lcn10	0	0.00069979	0	0
OBP2A/Obp2a	0	0	0	0
OBP2B/Obp2b	0	0	0	0
OBP2A/Obp2b	0	0	0	0
LCN1/Lcn3	0.000310078	0.000466527	0	0
OBP2A/Lcn3	0	0	0	0
GLT6D1/Glt6d1	0	0	0	0
LCN9/Lcn9	0	0	0	0
SOHLH1/Sohlh1	0.000310078	0.000233263	0.00416667	0
KCNT1/Kcnt1	0.000310078	0.000233263	0	0.00202429
CAMSAP1/Camsap1	0.301395	0.371355	0.55	0.591093
UBAC1/Ubac1	0.190853	0.25589	0.583333	0.61336
NACC2/Nacc2	0.0733333	0.127828	0.0791667	0.269231
LHX3/Lhx3	0.000155039	0	0	0
QSOX2/Qsox2	0.138295	0.212736	0.220833	0.319838
CCDC187/Ccdc187	0.0172093	0.0128295	0.00416667	0.00202429
GPSM1/Gpsm1	0.271938	0.355027	0.3125	0.392713
DNLZ/Dnlz	0.0027907	0.00419874	0.683333	0.791498
CARD9/Card9	0.00651163	0.00653137	0.00416667	0.00202429
SNAPC4/Snapc4	0.145891	0.169816	0.158333	0.180162
ENTR1/Entr1	0.180155	0.249592	0.566667	0.615385
PMPCA/Pmpca	0.533953	0.58899	0.679167	0.740891
INPP5E/Inpp5e	0.150698	0.187077	0.283333	0.244939
SEC16A/Sec16a	0.362326	0.404479	0.466667	0.437247
NOTCH1/Notch1	0.384651	0.441101	0.429167	0.817814
EGFL7/Egfl7	0.218915	0.34453	0.3375	0.566802
MIR126/Mir126a	0	0	0	0
AGPAT2/Agpat2	0.357209	0.628878	0.416667	0.402834
OBP2B/Lcn4	0	0	0	0
OBP2A/Lcn4	0	0	0	0
ABO/Abo	0.0883721	0.0585491	0	0
SURF6/Surf6	0.362791	0.470725	0.275	0.388664
MED22/Med22	0.190543	0.217635	0.345833	0.321862
RPL7A/Rpl7a	1	1	1	1
SURF1/Surf1	0.384031	0.469326	0.391667	0.410931
SURF2/Surf2	0.384806	0.479589	0.4375	0.574899
SURF4/Surf4	0.54062	0.606485	0.695833	0.850202
STKLD1/Stkld1	0.0263566	0.0275251	0	0.00404858
REXO4/Rexo4	0.371628	0.459296	0.483333	0.465587
ADAMTS13/Adamts13	0.0449612	0.0562165	0.00416667	0.00202429
CACFD1/Cacfd1	0.264496	0.317705	0.579167	0.510121
SLC2A6/Slc2a6	0.0263566	0.0254257	0	0.00202429
MYMK/Mymk	0	0	0.00416667	0
ADAMTSL2/Adamtsl2	0.0136434	0.0163284	0.00833333	0.00202429
FAM163B/Fam163b	0.00108527	0.00139958	0	0
DBH/Dbh	0.00170543	0.000933053	0	0.00202429
SARDH/Sardh	0.13907	0.0963378	0.0625	0.0323887
VAV2/Vav2	0.233798	0.248192	0.141667	0.216599
BRD3OS/Brd3os	0.276279	0.304175	0.0458333	0.0546559
BRD3/Brd3	0.831783	0.846746	0.920833	0.963563
WDR5/Wdr5	0.21969	0.298577	0.525	0.657895
RXRA/Rxra	0.468527	0.508048	0.333333	0.291498
COL5A1/Col5a1	0.208837	0.148355	0.3625	0.305668
FCN2/Fcnb	0	0	0	0.00607287
FCN1/Fcnb	0.000465116	0	0	0.00607287
OLFM1/Olfm1	0.00666667	0.00466527	0.158333	0.119433
PPP1R26/Ppp1r26	0.225271	0.26662	0.166667	0.208502
MRPS2/Mrps2	0.595504	0.632843	0.375	0.449393
GBGT1/Gbgt1	0.015814	0.0109634	0	0
RALGDS/Ralgds	0.367597	0.472592	0.3625	0.368421
CEL/Cel	0.00449612	0.00863074	0	0.00202429
GTF3C5/Gtf3c5	0.423256	0.464894	0.195833	0.275304
GFI1B/Gfi1b	0.0020155	0.00606485	0.0333333	0.034413
TSC1/Tsc1	0.399845	0.457663	0.354167	0.392713
SPACA9/Spaca9	0.165891	0.170749	0.05	0.048583
AK8/Ak8	0.0272868	0.025659	0.00833333	0.00607287
GTF3C4/Gtf3c4	0.384806	0.460462	0.429167	0.455466
DDX31/Ddx31	0.11876	0.174481	0.1875	0.261134
BARHL1/Barhl1	0.000155039	0	0	0
CFAP77/Cfap77	0.00387597	0.004432	0.05	0.0384615
TTF1/Ttf1	0.453953	0.525309	0.5	0.491903
SETX/Setx	0.527907	0.611383	0.491667	0.508097
NTNG2/Ntng2	0.00356589	0.00209937	0	0
MED27/Med27	0.338295	0.404712	0.320833	0.366397
RAPGEF1/Rapgef1	0.233798	0.257756	0.395833	0.408907
PRRT1B/Gm13420	0.00186047	0.00186611	0.0125	0.00809717
TRUB2/Trub2	0.466047	0.49965	0.345833	0.42915
COQ4/Coq4	0.622481	0.650338	0.479167	0.560729
SLC27A4/Slc27a4	0.0821705	0.106135	0.195833	0.143725
URM1/Urm1	0.614419	0.637275	0.570833	0.633603
MIR219A2/Mir219a-2	0	0	0	0
MIR219B/Mir219b	0	0	0	0
CERCAM/Cercam	0.243566	0.173781	0.166667	0.157895
ODF2/Odf2	0.246202	0.291579	0.583333	0.617409
GLE1/Gle1	0.167907	0.198974	0.575	0.619433
SPTAN1/Sptan1	0.630543	0.694892	0.745833	0.746964
SET/Set	0.992558	0.998367	1	1
PKN3/Pkn3	0.0629457	0.118964	0.0875	0.12753
ZDHHC12/Zdhhc12	0.494264	0.488687	0.604167	0.540486
ZER1/Zer1	0.22062	0.205505	0.3375	0.321862
TBC1D13/Tbc1d13	0.199535	0.241894	0.204167	0.200405
ENDOG/Endog	0.0848062	0.135293	0.345833	0.469636
SPOUT1/Spout1	0.00542636	0.00816422	0.5	0.645749
KYAT1/Kyat1	0.0330233	0.053184	0.2	0.157895
LRRC8A/Lrrc8a	0.395039	0.411943	0.4125	0.398785
PHYHD1/Phyhd1	0.489302	0.427805	0	0
DOLK/Dolk	0.145891	0.178446	0.216667	0.275304
NUP188/Nup188	0.265581	0.367157	0.491667	0.566802
SH3GLB2/Sh3glb2	0.31845	0.347796	0.5125	0.58502
MIGA2/Miga2	0.116744	0.136692	0.225	0.216599
DOLPP1/Dolpp1	0.191938	0.24516	0.283333	0.321862
CRAT/Crat	0.105426	0.104502	0.220833	0.178138
PTPA/Ptpa	0.408062	0.484021	0.683333	0.744939
IER5L/Ier5l	0.22155	0.279216	0.575	0.686235
C9orf50/1700001O22Rik	0.00930233	0.00933053	0.108333	0.157895
NTMT1/Ntmt1	0.410853	0.515979	0.704167	0.748988
ASB6/Asb6	0.132403	0.164451	0.25	0.289474
PRRX2/Prrx2	0.00449612	0.00723116	0.0375	0.00809717
PTGES/Ptges	0.00403101	0.00279916	0.00416667	0.00607287
TOR1B/Tor1b	0.0893023	0.0996035	0.4875	0.526316
TOR1A/Tor1a	0.319535	0.399813	0.595833	0.728745
C9orf78/BC005624	0.646977	0.671798	0.720833	0.726721
USP20/Usp20	0.107907	0.117798	0.179167	0.192308
FNBP1/Fnbp1	0.220465	0.157919	0.204167	0.198381
GPR107/Gpr107	0.29938	0.332634	0.508333	0.483806
NCS1/Ncs1	0.0764341	0.147889	0.420833	0.45749
HMCN2/Hmcn2	0.000620155	0.00139958	0.00416667	0
ASS1/Ass1	0.00868217	0.00606485	0.116667	0.117409
FUBP3/Fubp3	0.360155	0.417075	0.691667	0.692308
PRDM12/Prdm12	0.000310078	0	0	0
EXOSC2/Exosc2	0.312093	0.386751	0.5	0.663968
ABL1/Abl1	0.345116	0.403779	0.579167	0.629555
QRFP/Qrfp	0.000465116	0.00116632	0	0
FIBCD1/Fibcd1	0.000155039	0.000233263	0	0
LAMC3/Lamc3	0.0075969	0.0109634	0	0
AIF1L/Aif1l	0.356434	0.702589	0.2625	0.449393
NUP214/Nup214	0.359535	0.392582	0.525	0.593117
FAM78A/Fam78a	0.00604651	0.0107301	0.00833333	0.0161943
PLPP7/Plpp7	0.0055814	0.00839748	0.0416667	0.00607287
PRRC2B/Prrc2b	0.826667	0.85701	0.858333	0.840081
POMT1/Pomt1	0.247287	0.227199	0.2375	0.200405
UCK1/Uck1	0.271318	0.316538	0.4	0.42915
SWI5/Swi5	0.480155	0.560065	0.975	0.993927
GOLGA2/Golga2	0.594574	0.599254	0.391667	0.301619
GOLGA8M/Golga2	0.000310078	0.000233263	0.391667	0.301619
GOLGA8J/Golga2	0.000620155	0	0.391667	0.301619
GOLGA8H/Golga2	0.0020155	0.00209937	0.391667	0.301619
GOLGA8K/Golga2	0.000310078	0	0.391667	0.301619
GOLGA8O/Golga2	0.00713178	0.00373221	0.391667	0.301619
GOLGA8N/Golga2	0.0162791	0.00606485	0.391667	0.301619
GOLGA8A/Golga2	0.454419	0.442034	0.391667	0.301619
GOLGA8B/Golga2	0.381705	0.370889	0.391667	0.301619
GOLGA6B/Golga2	0.000155039	0	0.391667	0.301619
GOLGA6A/Golga2	0.000155039	0	0.391667	0.301619
GOLGA6C/Golga2	0	0	0.391667	0.301619
GOLGA6D/Golga2	0.000310078	0	0.391667	0.301619
DNM1/Dnm1	0.076124	0.103569	0.05	0.287449
MIR199B/Mir199b	0	0	0	0
CIZ1/Ciz1	0.371783	0.406345	0.345833	0.398785
LCN2/Lcn2	0.0027907	0.00466527	0.0166667	0.00809717
PTGES2/Ptges2	0.261085	0.366457	0.341667	0.396761
SLC25A25/Slc25a25	0.182171	0.106368	0.3	0.277328
NAIF1/Naif1	0.0646512	0.073478	0.0791667	0.0708502
FAM102A/Fam102a	0.192093	0.254724	0.266667	0.346154
DPM2/Dpm2	0.543721	0.507115	0.683333	0.712551
PIP5KL1/Pip5kl1	0.106977	0.0454864	0	0.00202429
ST6GALNAC4/St6galnac4	0.184496	0.160718	0.0541667	0.149798
ST6GALNAC6/St6galnac6	0.00465116	0.00303242	0.0583333	0.240891
AK1/Ak1	0.0536434	0.095638	0.0916667	0.338057
ENG/Eng	0.0435659	0.053184	0.0208333	0.0263158
FPGS/Fpgs	0.213643	0.264287	0.2375	0.356275
CDK9/Cdk9	0.289147	0.318404	0.7875	0.87247
MIR2861/Mir2861	0	0	0	0
SH2D3C/Sh2d3c	0.0286822	0.0347562	0.0791667	0.0384615
TTC16/Ttc16	0.00124031	0.000233263	0.00833333	0.00202429
TOR2A/Tor2a	0.242946	0.291113	0.641667	0.665992
PTRH1/Ptrh1	0.221085	0.227898	0.1125	0.0607287
CFAP157/Cfap157	0.00821705	0.00606485	0.00416667	0
STXBP1/Stxbp1	0.0905426	0.127129	0.129167	0.0607287
LRSAM1/Lrsam1	0.216899	0.186844	0.1125	0.0890688
RPL12/Rpl12	1	1	1	1
SLC2A8/Slc2a8	0.131938	0.16585	0.158333	0.117409
GARNL3/Garnl3	0.0674419	0.0461861	0.120833	0.0607287
RALGPS1/Ralgps1	0.234419	0.226265	0.341667	0.255061
ANGPTL2/Angptl2	0.0685271	0.139258	0.170833	0.259109
ZBTB34/Zbtb34	0.148372	0.135526	0.179167	0.157895
ZBTB43/Zbtb43	0.413798	0.402379	0.345833	0.299595
LMX1B/Lmx1b	0.0313178	0.0102636	0.075	0.00404858
MVB12B/Mvb12b	0.209612	0.315139	0.370833	0.506073
NRON/Nron	0.000155039	0	0	0.00404858
PBX3/Pbx3	0.276124	0.222067	0.629167	0.777328
MAPKAP1/Mapkap1	0.469612	0.521577	0.641667	0.663968
GAPVD1/Gapvd1	0.453023	0.403779	0.7625	0.840081
HSPA5/Hspa5	0.969147	0.964077	0.983333	0.997976
RABEPK/Rabepk	0.193488	0.254024	0.408333	0.427126
FBXW2/Fbxw2	0.413178	0.46536	0.691667	0.781377
PSMD5/Psmd5	0.353643	0.383018	0.6375	0.665992
CUTALP/Cutal	0.356434	0.347329	0.00833333	0.00202429
PHF19/Phf19	0.112403	0.106135	0.0291667	0.0202429
TRAF1/Traf1	0.0186047	0.0170282	0.0166667	0.00809717
C5/Hc	0.258915	0.536039	0.0375	0.0242915
CNTRL/Cntrl	0.413178	0.449265	0.520833	0.516194
RAB14/Rab14	0.81907	0.791463	0.958333	0.961538
GSN/Gsn	0.509922	0.238628	0.258333	0.244939
STOM/Stom	0.185581	0.0601819	0.0833333	0.0668016
DAB2IP/Dab2ip	0.240155	0.321204	0.620833	0.708502
TTLL11/Ttll11	0.0348837	0.0216935	0.0166667	0.00404858
NDUFA8/Ndufa8	0.796279	0.840215	0.883333	0.951417
MORN5/Morn5	0.0396899	0.00676464	0	0.00404858
LHX6/Lhx6	0.0869767	0.0279916	0	0.00607287
RBM18/Rbm18	0.356434	0.364124	0.5875	0.564777
MRRF/Mrrf	0.308527	0.359459	0.441667	0.433198
PTGS1/Ptgs1	0.00310078	0.00233263	0.0916667	0.0607287
OR1J1/Olfr3	0	0	0	0
OR1J4/Olfr350	0	0	0	0
OR1N1/Olfr351	0	0	0	0
OR1N1/Olfr353	0	0	0	0
OR1N2/Olfr354	0	0	0	0
OR1L8/Olfr355	0.000465116	0	0	0
OR1Q1/Olfr357	0	0	0	0
OR1B1/Olfr362	0	0	0	0
OR1L4/Olfr365	0	0	0	0
OR1L6/Olfr365	0	0.000233263	0	0
OR5C1/Olfr368	0	0	0	0
PDCL/Pdcl	0.467132	0.512013	0.583333	0.58502
RC3H2/Rc3h2	0.428062	0.46816	0.7125	0.712551
ZBTB6/Zbtb6	0.126047	0.13366	0.225	0.269231
ZBTB26/Zbtb26	0.162791	0.176347	0.254167	0.273279
RABGAP1/Rabgap1	0.671783	0.667833	0.770833	0.736842
STRBP/Strbp	0.509302	0.657569	0.7875	0.825911
GPR21/Gpr21	0.0384496	0.0333567	0.133333	0.0668016
CRB2/Crb2	0.0697674	0.108234	0	0.0323887
DENND1A/Dennd1a	0.0572093	0.0270585	0.35	0.321862
LHX2/Lhx2	0	0.000233263	0.00833333	0.01417
NEK6/Nek6	0.17814	0.191509	0.716667	0.765182
PSMB7/Psmb7	0.894729	0.936319	0.929167	0.977733
NR5A1/Nr5a1	0.000310078	0.00069979	0.00833333	0
NR6A1/Nr6a1	0.222326	0.300676	0.116667	0.103239
MIR181A2/Mir181a-2	0	0	0	0
MIR181B2/Mir181b-2	0	0	0	0
OLFML2A/Olfml2a	0.0610853	0.00653137	0.0958333	0.00607287
WDR38/Wdr38	0.00465116	0.000466527	0.0291667	0.0242915
RPL35/Rpl35	0.99938	0.999767	1	1
ARPC5L/Arpc5l	0.651938	0.67693	0.904167	0.963563
GOLGA1/Golga1	0.215504	0.202706	0.4	0.305668
SCAI/Scai	0.385581	0.410077	0.579167	0.58502
PPP6C/Ppp6c	0.33876	0.338698	0.566667	0.674089
LRP1B/Lrp1b	0.0111628	0.00303242	0	0.00202429
KYNU/Kynu	0.00403101	0.00629811	0	0.00404858
ARHGAP15/Arhgap15	0.0106977	0.00606485	0	0.00404858
GTDC1/Gtdc1	0.208682	0.135993	0.216667	0.240891
ZEB2/Zeb2	0.148992	0.10007	0.0875	0.0708502
ACVR2A/Acvr2a	0.309612	0.324236	0.325	0.34413
ORC4/Orc4	0.575504	0.601353	0.670833	0.688259
MBD5/Mbd5	0.413643	0.416375	0.35	0.244939
EPC2/Epc2	0.503101	0.533473	0.583333	0.625506
KIF5C/Kif5c	0.346357	0.463728	0.1	0.0425101
LYPD6B/Lypd6b	0.298295	0.043387	0.195833	0
LYPD6/Lypd6	0.0843411	0.0573828	0.229167	0.0242915
MMADHC/Mmadhc	0.650233	0.703289	0.75	0.746964
RND3/Rnd3	0.52186	0.462561	0.2625	0.228745
RBM43/Rbm43	0.213953	0.215069	0.108333	0.0809717
NMI/Nmi	0.0823256	0.0634476	0.175	0.111336
TNFAIP6/Tnfaip6	0.00341085	0.00163284	0	0.00404858
RIF1/Rif1	0.751628	0.802659	0.820833	0.910931
NEB/Neb	0.02	0.0181945	0	0.00404858
ARL5A/Arl5a	0.391783	0.533707	0.641667	0.672065
CACNB4/Cacnb4	0.0435659	0.138792	0.0125	0.0202429
BLOC1S2/Bloc1s2-ps	0.396124	0.42314	0	0
STAM2/Stam2	0.276899	0.285981	0.445833	0.449393
FMNL2/Fmnl2	0.354574	0.511313	0.25	0.512146
PRPF40A/Prpf40a	0.932403	0.956613	0.929167	0.989879
ARL6IP6/Arl6ip6	0.54031	0.546536	0.729167	0.823887
RPRM/Rprm	0.0713178	0.016795	0.525	0.364372
GALNT13/Galnt13	0.0221705	0.0261255	0.025	0.00809717
KCNJ3/Kcnj3	0.00232558	0	0	0.00202429
GPD2/Gpd2	0.287442	0.243993	0.5125	0.473684
GALNT5/Galnt5	0.18093	0.176347	0.0375	0.0303644
ERMN/Ermn	0	0.00676464	0	0
CYTIP/Cytip	0.000465116	0.00349895	0.0125	0.00202429
ACVR1C/Acvr1c	0.0263566	0.026592	0.1	0.0526316
ACVR1/Acvr1	0.22062	0.145556	0.245833	0.240891
UPP2/Upp2	0.000930233	0.000466527	0.179167	0.145749
CCDC148/Ccdc148	0.155504	0.0993702	0.183333	0.212551
PKP4/Pkp4	0.477519	0.546769	0.8875	0.894737
DAPL1/Dapl1	0.00713178	0.000233263	0.1875	0.0708502
TANC1/Tanc1	0.270233	0.317938	0.333333	0.421053
WDSUB1/Wdsub1	0.205116	0.171215	0.354167	0.327935
BAZ2B/Baz2b	0.815814	0.818754	0.7375	0.748988
CD302/Cd302	0.0821705	0.0667133	0.166667	0.313765
LY75-CD302/Ly75	0	0	0.0416667	0.198381
LY75/Ly75	0.0100775	0.013296	0.0416667	0.198381
PLA2R1/Pla2r1	0.0451163	0.0408211	0.00833333	0.0101215
ITGB6/Itgb6	0.0413953	0.00816422	0.166667	0.198381
RBMS1/Rbms1	0.7	0.691393	0.85	0.904858
TANK/Tank	0.442791	0.407278	0.379167	0.423077
PSMD14/Psmd14	0.606047	0.756473	0.8625	0.927126
TBR1/Tbr1	0.000775194	0.000233263	0.0166667	0.00607287
SLC4A10/Slc4a10	0.000775194	0.00163284	0.00833333	0.00404858
DPP4/Dpp4	0.104651	0.218801	0.429167	0.603239
GCG/Gcg	0.00186047	0.00303242	0	0.00809717
FAP/Fap	0.00217054	0.000933053	0.00833333	0
IFIH1/Ifih1	0.0533333	0.0422207	0.0583333	0.0283401
GCA/Gca	0.55969	0.569629	0.3375	0.271255
KCNH7/Kcnh7	0.0130233	0.00816422	0.0208333	0.00607287
FIGN/Fign	0.363876	0.391416	0.283333	0.297571
GRB14/Grb14	0.59938	0.721484	0.604167	0.59919
COBLL1/Cobll1	0.347132	0.418941	0.166667	0.297571
SLC38A11/Slc38a11	0.0651163	0.174014	0	0
SCN3A/Scn3a	0.00589147	0.00489853	0	0.00404858
SCN2A/Scn2a	0.0420155	0.0321903	0.0666667	0.0182186
CSRNP3/Csrnp3	0.288527	0.311873	0.0375	0.00809717
GALNT3/Galnt3	0.291163	0.4432	0.395833	0.433198
TTC21B/Ttc21b	0.297364	0.30954	0.341667	0.34413
SCN1A/Scn1a	0.00263566	0.0550502	0	0.00202429
SCN9A/Scn9a	0.479845	0.352228	0.00833333	0
SCN7A/Scn7a	0.0603101	0.0438535	0.00416667	0
XIRP2/Xirp2	0.00372093	0.000233263	0	0
B3GALT1/B3galt1	0.1	0.0573828	0.025	0.01417
STK39/Stk39	0.153023	0.220434	0.608333	0.684211
CERS6/Cers6	0.334884	0.312806	0.233333	0.277328
NOSTRIN/Nostrin	0.0100775	0.013296	0.0125	0.0101215
SPC25/Spc25	0.0305426	0.0438535	0.479167	0.672065
G6PC2/G6pc2	0	0.000233263	0	0
ABCB11/Abcb11	0.00108527	0.00163284	0	0.00202429
DHRS9/Dhrs9	0	0.000233263	0	0
LRP2/Lrp2	0.292248	0.341731	0.1125	0.101215
BBS5/Bbs5	0.114729	0.114066	0.191667	0.214575
KLHL41/Klhl41	0.00496124	0.00606485	0.0166667	0.00607287
FASTKD1/Fastkd1	0.196124	0.242827	0.204167	0.163968
PPIG/Ppig	0.939845	0.939818	0.945833	0.975709
PHOSPHO2/Phospho2	0.245271	0.212736	0.395833	0.315789
KLHL23/Klhl23	0.735659	0.814089	0.495833	0.435223
SSB/Ssb	0.953643	0.971775	0.991667	0.991903
METTL5/Mettl5	0.611318	0.671332	0.4125	0.483806
UBR3/Ubr3	0.292403	0.245393	0.558333	0.493927
MYO3B/Myo3b	0.039845	0.00979706	0.0208333	0.00404858
ERICH2/Erich2	0.0784496	0.142291	0.104167	0.123482
GAD1/Gad1	0.000775194	0.000466527	0	0
GORASP2/Gorasp2	0.58124	0.57826	0.675	0.825911
TLK1/Tlk1	0.67938	0.614882	0.695833	0.801619
METTL8/Mettl8	0.229922	0.236296	0.245833	0.178138
DCAF17/Dcaf17	0.174729	0.191276	0.566667	0.645749
CYBRD1/Cybrd1	0.0744186	0.0461861	0.0333333	0.0607287
DYNC1I2/Dync1i2	0.826047	0.897831	0.9125	0.935223
SLC25A12/Slc25a12	0.190078	0.110334	0.183333	0.198381
HAT1/Hat1	0.456124	0.518078	0.775	0.931174
METAP1D/Metap1d	0.137829	0.126662	0.383333	0.342105
DLX1/Dlx1	0.00155039	0.00209937	0.00416667	0.00202429
DLX2/Dlx2	0.00155039	0.00139958	0	0
ITGA6/Itga6	0.234729	0.569163	0.658333	0.836032
PDK1/Pdk1	0.249147	0.248425	0.65	0.560729
RAPGEF4/Rapgef4	0.047907	0.0426872	0.0916667	0.0546559
MAP3K20/Map3k20	0.446822	0.419641	0.304167	0.441296
CDCA7/Cdca7	0.303411	0.552601	0.708333	0.890688
SP3/Sp3	0.585891	0.515745	0.658333	0.726721
OLA1/Ola1	0.874264	0.872638	0.875	0.961538
SP9/Sp9	0.000155039	0	0	0.00202429
CIR1/Cir1	0.749457	0.717285	0.529167	0.489879
SCRN3/Scrn3	0.136589	0.110567	0.241667	0.285425
GPR155/Gpr155	0.164341	0.039888	0.1625	0.161943
WIPF1/Wipf1	0.0586047	0.0429205	0.2375	0.202429
CHRNA1/Chrna1	0.0248062	0.00653137	0	0.00404858
CHN1/Chn1	0.355504	0.3324	0.4625	0.45749
ATF2/Atf2	0.505426	0.492652	0.666667	0.736842
ATP5MC3/Atp5g3	0.972093	0.985071	0.979167	0.993927
LNPK/Lnpk	0.391318	0.359459	0.6	0.643725
EVX2/Evx2	0	0	0.00416667	0
HOXD13/Hoxd13	0	0.000233263	0.0125	0.00202429
HOXD12/Hoxd12	0	0	0	0
HOXD11/Hoxd11	0	0.000233263	0	0.00404858
HOXD10/Hoxd10	0	0.000233263	0.00833333	0.00607287
HOXD9/Hoxd9	0.000155039	0.000233263	0	0.00202429
HOXD8/Hoxd8	0.000310078	0.000233263	0.00416667	0.00202429
HOXD3/Hoxd3	0.000930233	0.00116632	0	0
HOXD4/Hoxd4	0	0.000933053	0	0
MIR10B/Mir10b	0	0	0	0
HOXD1/Hoxd1	0.000930233	0.00839748	0	0
MTX2/Mtx2	0.566977	0.691626	0.825	0.923077
RPS6/Rps6-ps4	1	1	0.541667	0.605263
HNRNPA3/Hnrnpa3	0.996589	0.998367	0.995833	0.997976
NFE2L2/Nfe2l2	0.543256	0.506648	0.670833	0.757085
AGPS/Agps	0.325271	0.440634	0.5125	0.607287
TTC30B/Ttc30b	0.153333	0.147189	0.0875	0.0769231
TTC30A/Ttc30b	0.0906977	0.104269	0.0875	0.0769231
TTC30B/Ttc30a2	0.153333	0.147189	0.0125	0.0121457
TTC30A/Ttc30a2	0.0906977	0.104269	0.0125	0.0121457
TTC30B/Ttc30a1	0.153333	0.147189	0.125	0.214575
TTC30A/Ttc30a1	0.0906977	0.104269	0.125	0.214575
PDE11A/Pde11a	0.00620155	0.00723116	0.00416667	0
CYCTP/Cyct	0	0	0	0
RBM45/Rbm45	0.160465	0.17868	0.170833	0.234818
OSBPL6/Osbpl6	0.164341	0.127595	0.375	0.251012
PRKRA/Prkra	0.645891	0.688827	0.7125	0.767206
PJVK/Pjvk	0.0651163	0.0681129	0.00416667	0.00809717
FKBP7/Fkbp7	0.274729	0.362025	0.304167	0.259109
PLEKHA3/Plekha3	0.323721	0.344063	0.3125	0.32996
TTN/Ttn	0.0285271	0.325402	0.0208333	0.034413
CCDC141/Ccdc141	0.00418605	0.187777	0.0875	0.109312
SESTD1/Sestd1	0.508372	0.512713	0.454167	0.475709
ZNF385B/Zfp385b	0.269922	0.0760439	0.0625	0.208502
CWC22/Cwc22	0.410078	0.435503	0.529167	0.617409
UBE2E3/Ube2e3	0.77969	0.660835	0.958333	0.983806
ITGA4/Itga4	0.00573643	0.00396548	0.0541667	0.062753
CERKL/Cerkl	0.00232558	0.00116632	0.00416667	0
NEUROD1/Neurod1	0.000775194	0.00069979	0	0
ITPRID2/Itprid2	0.378605	0.305108	0.341667	0.242915
PPP1R1C/Ppp1r1c	0.0296124	0.0158619	0.00416667	0
PDE1A/Pde1a	0.298605	0.135293	0.0125	0.0101215
PRDX6/Prdx6b	0.985581	0.974574	0.00416667	0
DNAJC10/Dnajc10	0.720465	0.7777	0.691667	0.797571
FRZB/Frzb	0.016124	0.00723116	0.0541667	0
NCKAP1/Nckap1	0.514729	0.536739	0.704167	0.775304
DUSP19/Dusp19	0.0491473	0.0524843	0.308333	0.311741
NUP35/Nup35	0.230078	0.273618	0.3625	0.510121
SUMO2/Gm13690	0.997364	0.998367	0	0
ZNF804A/Zfp804a	0.00155039	0.00139958	0.00416667	0.00404858
FSIP2/Fsip2	0.0846512	0.0860742	0	0
ZC3H15/Zc3h15	0.892248	0.95498	0.9375	0.975709
ITGAV/Itgav	0.346357	0.414742	0.3625	0.340081
FAM171B/Fam171b	0.055814	0.0545836	0.05	0.0182186
ZSWIM2/Zswim2	0.000310078	0.000233263	0	0
CWC22/Gm13695	0.410078	0.435503	0	0
CWC22/Gm13691	0.410078	0.435503	0	0
CALCRL/Calcrl	0.020155	0.0144623	0.05	0.0890688
TFPI/Tfpi	0.0324031	0.0396548	0.0541667	0.0607287
CTNND1/Ctnnd1	0.437984	0.421507	0.770833	0.807692
BTBD18/Btbd18	0.000620155	0.000933053	0	0.00607287
SELENOH/Selenoh	0.800465	0.850012	0.9875	0.997976
TMX2/Tmx2	0.494109	0.550735	0.6375	0.611336
MED19/Med19	0.547442	0.518078	0.795833	0.856275
ZDHHC5/Zdhhc5	0.207132	0.235596	0.404167	0.45749
CLP1/Clp1	0.166977	0.178446	0.333333	0.360324
YPEL4/Ypel4	0.0020155	0.00186611	0.0375	0.0404858
MIR130A/Mir130a	0	0	0	0
SERPING1/Serping1	0.381395	0.356893	0.075	0.0242915
UBE2L6/Ube2l6	0.342946	0.371589	0.104167	0.135628
SMTNL1/Smtnl1	0.00449612	0.00536506	0	0.00202429
TIMM10/Timm10	0.406822	0.517378	0.658333	0.773279
SLC43A1/Slc43a1	0.015814	0.0235596	0.154167	0.220648
RTN4RL2/Rtn4rl2	0.00155039	0.000466527	0	0
SLC43A3/Slc43a3	0.0665116	0.135759	0.325	0.552632
PRG2/Prg2	0.000155039	0	0	0.00809717
PRG3/Prg3	0	0	0	0.00202429
P2RX3/P2rx3	0.00635659	0.00723116	0.00416667	0.00202429
SSRP1/Ssrp1	0.770233	0.839282	0.945833	0.981781
TNKS1BP1/Tnks1bp1	0.32124	0.296478	0.25	0.222672
APLNR/Aplnr	0.016124	0.0160952	0.0125	0.00607287
LRRC55/Lrrc55	0.00511628	0.00653137	0	0
OR5AK2/Olfr993	0	0	0	0
OR5AK2/Olfr994	0	0	0	0
OR5AK3P/Olfr995	0	0	0	0
OR5AK2/Olfr995	0	0	0	0
OR5G3/Olfr996	0.00852713	0.0116632	0	0
OR5G3/Olfr998	0.00852713	0.0116632	0	0
OR5G3/Olfr1000	0.00852713	0.0116632	0	0
OR9G4/Olfr1006	0	0	0	0
OR8K5/Olfr1008	0	0	0	0
OR9G1/Olfr1013	0	0	0	0
OR9G4/Olfr1015	0	0	0	0
OR9G1/Olfr1016	0	0	0	0
OR5AR1/Olfr1019	0	0	0	0
OR5AP2/Olfr1020	0	0	0	0
OR5M10/Olfr1022	0	0	0	0
OR5M1/Olfr1022	0	0	0	0
OR5M10/Olfr1023	0	0	0	0
OR5M11/Olfr1028	0	0.000233263	0	0
OR5M11/Olfr1029	0	0.000233263	0	0
OR5M8/Olfr1031	0	0	0	0
OR5M3/Olfr1032	0	0	0	0
OR5M3/Olfr1033	0	0	0	0
OR5M9/Olfr1034	0	0	0	0
OR5M9/Olfr1036	0	0	0	0
OR5AL1/Olfr1039	0	0	0	0
OR5AL1/Olfr1040	0	0	0	0
OR5AL1/Olfr1042	0	0	0	0
OR8U1/Olfr52	0	0	0	0
OR8J3/Olfr1045	0	0	0	0
OR8J1/Olfr1045	0	0	0	0
OR8K1/Olfr1046	0	0	0	0
OR8K3/Olfr1047	0	0	0	0
OR8K5/Olfr1048	0	0	0	0
OR8K5/Olfr1049	0	0	0	0
OR8K5/Olfr1051	0	0	0	0
OR5J2/Olfr1052	0	0	0	0
OR8K5/Olfr1053	0	0	0	0
OR8K3/Olfr1054	0	0	0	0
OR8J3/Olfr1057	0	0	0	0
OR8J1/Olfr1057	0	0	0	0
OR8K3/Olfr1058	0	0	0	0
OR8K3/Olfr1061	0	0	0	0
OR8J3/Olfr1062	0	0	0	0
OR8J1/Olfr1062	0	0	0	0
OR8K3/Olfr1065	0	0	0	0
OR8K3/Olfr1066	0	0	0	0
OR8K3/Olfr228	0	0	0	0
OR8K3/Olfr1076	0	0	0	0
OR8K3/Olfr1079	0	0	0	0
OR8K3/Olfr1080	0	0	0	0
OR8K3/Olfr1082	0	0	0	0
OR8K3/Olfr1084	0	0	0	0
OR8K3/Olfr1085	0	0	0	0
OR5T2/Olfr1086	0	0	0	0
OR8K3/Olfr1087	0	0	0	0
OR8K3/Olfr1089	0	0	0	0
OR8K3/Olfr1090	0	0	0	0
OR5T3/Olfr1093	0	0	0	0
OR5T2/Olfr141	0	0	0	0
OR5T1/Olfr1094	0	0	0	0
OR5T2/Olfr1095	0	0	0	0
OR8H2/Olfr1097	0	0	0	0
OR8H3/Olfr1097	0	0	0	0
OR8H1/Olfr1097	0	0	0	0
OR8H2/Olfr1098	0	0	0	0
OR8H3/Olfr1098	0	0	0	0
OR8H1/Olfr1098	0	0	0	0
OR8H2/Olfr1099	0	0	0	0
OR8H3/Olfr1099	0	0	0	0
OR8H1/Olfr1099	0	0	0	0
OR8H2/Olfr1100	0	0	0	0
OR8H3/Olfr1100	0	0	0	0
OR8H1/Olfr1100	0	0	0	0
OR5T2/Olfr1101	0	0	0	0
OR5T1/Olfr1102	0	0	0	0
OR8I2/Olfr1104	0	0	0	0
OR5AS1/Olfr1111	0	0	0	0
OR10AG1/Olfr1122	0	0	0	0
OR10AG1/Olfr1123	0	0	0	0
PRAMEF12/Pramel7	0	0	0.00416667	0
PRAMEF1/Pramel7	0	0	0.00416667	0
PRAMEF11/Pramel7	0	0	0.00416667	0
PRAMEF2/Pramel7	0	0	0.00416667	0
PRAMEF4/Pramel7	0	0	0.00416667	0
PRAMEF10/Pramel7	0	0	0.00416667	0
PRAMEF7/Pramel7	0	0	0.00416667	0
PRAMEF6/Pramel7	0	0	0.00416667	0
PRAMEF13/Pramel7	0	0	0.00416667	0
PRAMEF18/Pramel7	0	0	0.00416667	0
PRAMEF5/Pramel7	0	0	0.00416667	0
PRAMEF8/Pramel7	0	0	0.00416667	0
PRAMEF15/Pramel7	0	0	0.00416667	0
PRAMEF14/Pramel7	0	0	0.00416667	0
PRAMEF19/Pramel7	0	0	0.00416667	0
PRAMEF17/Pramel7	0	0	0.00416667	0
PRAMEF20/Pramel7	0	0	0.00416667	0
PRAMEF12/Pramel6	0	0	0	0
PRAMEF1/Pramel6	0	0	0	0
PRAMEF11/Pramel6	0	0	0	0
PRAMEF2/Pramel6	0	0	0	0
PRAMEF4/Pramel6	0	0	0	0
PRAMEF10/Pramel6	0	0	0	0
PRAMEF7/Pramel6	0	0	0	0
PRAMEF6/Pramel6	0	0	0	0
PRAMEF13/Pramel6	0	0	0	0
PRAMEF18/Pramel6	0	0	0	0
PRAMEF5/Pramel6	0	0	0	0
PRAMEF8/Pramel6	0	0	0	0
PRAMEF15/Pramel6	0	0	0	0
PRAMEF14/Pramel6	0	0	0	0
PRAMEF19/Pramel6	0	0	0	0
PRAMEF17/Pramel6	0	0	0	0
PRAMEF20/Pramel6	0	0	0	0
SRP9/Gm13736	0.961085	0.979939	0.00416667	0
OR5W2/Olfr153	0	0	0	0
OR5W2/Olfr1131	0	0	0	0
OR5W2/Olfr1132	0	0	0	0
OR5W2/Olfr1135	0	0	0	0
OR5W2/Olfr1136	0	0	0	0
OR5W2/Olfr1137	0	0	0	0
OR5W2/Olfr1138	0	0	0	0
OR5W2/Olfr1140	0	0	0	0
OR5W2/Olfr1141	0	0	0	0
OR5I1/Olfr152	0	0	0	0
OR5W2/Olfr1143	0	0	0	0
OR5W2/Olfr1151	0	0	0	0
OR5W2/Olfr1152	0	0	0	0
OR5W2/Olfr1153	0	0	0	0
OR5D16/Olfr1155	0	0	0	0
OR5L1/Olfr1156	0	0	0	0
OR5L2/Olfr1156	0	0	0	0
OR5L1/Olfr1157	0	0	0	0
OR5L2/Olfr1157	0	0	0	0
OR5D18/Olfr74	0	0	0	0
OR5D18/Olfr1161	0	0	0	0
OR5D18/Olfr73	0	0	0	0
OR5D14/Olfr1162	0	0	0	0
OR5D14/Olfr1163	0	0	0	0
OR5D13/Olfr1173	0	0	0	0
OR4P4/Olfr1180	0	0.000233263	0	0
OR4C6/Olfr1189	0	0	0	0
OR4S2/Olfr1193	0	0	0	0
OR4C16/Olfr1195	0	0	0	0
OR4C16/Olfr1199	0	0	0	0
OR4C11/Olfr1201	0	0	0	0
OR4C13/Olfr1202	0	0	0	0
OR4C46/Olfr1202	0	0	0	0
OR4C11/Olfr1205	0	0	0	0
OR4C13/Olfr1204	0	0	0	0
OR4C46/Olfr1204	0	0	0	0
OR4C11/Olfr1206	0	0	0	0
OR4C16/Olfr1209	0	0	0	0
OR4C15/Olfr1211	0	0	0	0
OR4C15/Olfr1212	0	0	0	0
OR4C15/Olfr1214	0	0	0	0
OR4C15/Olfr1215	0	0	0	0
OR4C15/Olfr1216	0	0	0	0
OR4C15/Olfr1217	0	0	0	0.00202429
OR4C15/Olfr1218	0	0	0	0
OR4C15/Olfr1219	0	0	0	0
OR4C15/Olfr1220	0	0	0	0
OR4C15/Olfr1221	0	0	0	0
OR4C15/Olfr1222	0	0	0	0
OR4C15/Olfr1223	0	0	0	0
OR4C15/Olfr1225	0	0	0	0
OR4C15/Olfr1226	0	0	0	0
OR4C15/Olfr1228	0	0	0	0
OR4C15/Olfr1229	0	0	0	0
OR4C6/Olfr1230	0	0	0	0
OR4C15/Olfr1232	0	0	0	0
OR4A15/Olfr1234	0	0	0	0
OR4A8/Olfr1238	0	0	0.00416667	0
OR4A5/Olfr1238	0	0	0.00416667	0
OR4A16/Olfr1238	0	0	0.00416667	0
OR4A16/Olfr1240	0	0	0	0
OR4A16/Olfr1241	0	0	0	0
OR4A16/Olfr1242	0	0	0	0
OR4A16/Olfr1243	0	0	0	0
OR4A16/Olfr1245	0	0	0	0
OR4A8/Olfr1246	0	0	0	0
OR4A16/Olfr1246	0	0	0	0
OR4A8/Olfr1247	0	0	0	0
OR4A16/Olfr1247	0	0	0	0
[truncated: 19,285 more rows]
