# Supplementary material for: Single-cell RNA sequencing reveals the developmental program underlying proximal–distal patterning of the human lung at the embryonic stage
Source: Cell Res. 2023 Apr 21;33(6):421–33. doi: 10.1038/s41422-023-00802-6 (PMC10119843; doi:10.1038/s41422-023-00802-6)
Supplement: Supplementary file 16 — Supplementary information, Table S6 [file 41422_2023_802_MOESM16_ESM.xlsx]

## Sheet: Stromal_epithelial_interact
Supplementary information, Table S6 Ligand-receptor analysis. Results of cellular interactions between stromal cell subtypes and EPI.Proximal (EPI.Proximal) as well as EPI.Distal (EPI.Distal ). (related to Fig. 4a)
pair_id	pvalue	score	ligand_cell	receptor_cell	ligand_gene	receptor_gene
SFRP2_BMPR1A-Hdb	0	0.231591	SC_Early	EPI.Proximal	SFRP2	BMPR1A
DCN_INSR-Hdb	0	0.206933	SC_Early	EPI.Proximal	DCN	INSR
IGFBP3_BMPR1A-Hdb	0	0.153735	SC_Early	EPI.Proximal	IGFBP3	BMPR1A
IGFBP3_EGFR-Hdb	0	0.180485	SC_Early	EPI.Proximal	IGFBP3	EGFR
SELENOP_EGFR-Hdb	4.97975e-10	0.304651	SC_Early	EPI.Proximal	SELENOP	EGFR
IGFBP3_TMEM219-Hdb	0	0.332867	SC_Early	EPI.Proximal	IGFBP3	TMEM219
BMP4_BMPR1A-Hdb	4.65115e-11	0.2063	SC_Early	EPI.Proximal	BMP4	BMPR1A
GJA5_MFSD5-Hdb	0	0.0611403	SC_Early	EPI.Proximal	GJA5	MFSD5
RGS2_DDR1-Hdb	0	0.254123	SC_Early	EPI.Proximal	RGS2	DDR1
RGS2_FZD5-Hdb	0	0.183227	SC_Early	EPI.Proximal	RGS2	FZD5
WNT2_FZD3-Hdb	0	0.32364	SC_Early	EPI.Proximal	WNT2	FZD3
WNT2_FZD2-Hdb	0	0.37987	SC_Early	EPI.Proximal	WNT2	FZD2
SNCA_EGFR-Hdb	0	0.258434	SC_Early	EPI.Distal	SNCA	EGFR
SFRP2_BMPR1A-Hdb	0	0.278913	SC_Early	EPI.Distal	SFRP2	BMPR1A
SNCA_RAB8A-MHdb	0	0.325562	SC_Early	EPI.Distal	SNCA	RAB8A
DCN_INSR-Hdb	0	0.187617	SC_Early	EPI.Distal	DCN	INSR
IGFBP3_BMPR1A-Hdb	0	0.185148	SC_Early	EPI.Distal	IGFBP3	BMPR1A
IGFBP3_EGFR-Hdb	0	0.226273	SC_Early	EPI.Distal	IGFBP3	EGFR
SELENOP_EGFR-Hdb	0	0.38194	SC_Early	EPI.Distal	SELENOP	EGFR
IGFBP3_TMEM219-Hdb	0	0.353529	SC_Early	EPI.Distal	IGFBP3	TMEM219
BMP4_BMPR1A-Hdb	0	0.248455	SC_Early	EPI.Distal	BMP4	BMPR1A
GJA5_MFSD5-Hdb	0	0.063947	SC_Early	EPI.Distal	GJA5	MFSD5
RGS2_DDR1-Hdb	0	0.234083	SC_Early	EPI.Distal	RGS2	DDR1
RGS2_FZD5-Hdb	0	0.197689	SC_Early	EPI.Distal	RGS2	FZD5
WNT2_FZD3-Hdb	0	0.385823	SC_Early	EPI.Distal	WNT2	FZD3
WNT2_FZD2-Hdb	0	0.413281	SC_Early	EPI.Distal	WNT2	FZD2
WNT2_FZD4-Hdb	0	0.0579235	SC_Early	EPI.Distal	WNT2	FZD4
COL9A3_EGFR-Hdb	0	0.348525	SC_COL9A2+	EPI.Proximal	COL9A3	EGFR
WNT5A_FZD5-Hdb	0	0.158557	SC_COL9A2+	EPI.Proximal	WNT5A	FZD5
FLRT2_VDAC1-Hdb	0	0.794406	SC_COL9A2+	EPI.Proximal	FLRT2	VDAC1
GDF11_ACVR2B-MHdb	0	0.241406	SC_COL9A2+	EPI.Proximal	GDF11	ACVR2B
FLRT2_ADGRL3-Mdb	0	0.303004	SC_COL9A2+	EPI.Proximal	FLRT2	ADGRL3
WNT5A_FZD3-Hdb	0	0.385271	SC_COL9A2+	EPI.Proximal	WNT5A	FZD3
WNT5A_FZD6-Hdb	0	0.199796	SC_COL9A2+	EPI.Proximal	WNT5A	FZD6
WNT5A_FZD2-Hdb	0	0.452208	SC_COL9A2+	EPI.Proximal	WNT5A	FZD2
COL9A3_EGFR-Hdb	0	0.436945	SC_COL9A2+	EPI.Distal	COL9A3	EGFR
WNT5A_FZD5-Hdb	0	0.171072	SC_COL9A2+	EPI.Distal	WNT5A	FZD5
FLRT2_VDAC1-Hdb	0	0.852608	SC_COL9A2+	EPI.Distal	FLRT2	VDAC1
WFDC2_PANX1-Hdb	9.34328e-09	0.0544215	SC_COL9A2+	EPI.Distal	WFDC2	PANX1
GDF11_ACVR2B-MHdb	0	0.295481	SC_COL9A2+	EPI.Distal	GDF11	ACVR2B
SEMA6A_SORBS1-Hdb	0	0.282411	SC_COL9A2+	EPI.Distal	SEMA6A	SORBS1
WNT5A_FZD3-Hdb	0	0.459294	SC_COL9A2+	EPI.Distal	WNT5A	FZD3
WNT5A_FZD6-Hdb	0	0.199465	SC_COL9A2+	EPI.Distal	WNT5A	FZD6
WNT5A_FZD2-Hdb	0	0.491981	SC_COL9A2+	EPI.Distal	WNT5A	FZD2
MELK_DENND4C-Hdb	0	0.212182	SC_TOP2A+	EPI.Proximal	MELK	DENND4C
MELK_DENND4C-Hdb	0	0.23866	SC_TOP2A+	EPI.Distal	MELK	DENND4C
SFRP2_BMPR1A-Hdb	0	0.290328	SC_BDNF+	EPI.Proximal	SFRP2	BMPR1A
COL9A3_EGFR-Hdb	0	0.410581	SC_BDNF+	EPI.Proximal	COL9A3	EGFR
APOE_LDLR-Hdb	0	0.14114	SC_BDNF+	EPI.Proximal	APOE	LDLR
BDNF_SORT1-Hdb	0	0.246178	SC_BDNF+	EPI.Proximal	BDNF	SORT1
FGF10_FGFR2-Hdb	0	0.481281	SC_BDNF+	EPI.Proximal	FGF10	FGFR2
EFNA1_EPHA4-Hdb	0	0.139738	SC_BDNF+	EPI.Proximal	EFNA1	EPHA4
IGFBP4_LRP6-Hdb	0	0.390853	SC_BDNF+	EPI.Proximal	IGFBP4	LRP6
BDNF_F11R-Hdb	0	0.378342	SC_BDNF+	EPI.Proximal	BDNF	F11R
EFNA1_EPHA2-Hdb	0	0.0632046	SC_BDNF+	EPI.Proximal	EFNA1	EPHA2
SORBS2_EGFR-Hdb	0	0.211425	SC_BDNF+	EPI.Proximal	SORBS2	EGFR
SORBS2_AKT2-Hdb	0	0.245313	SC_BDNF+	EPI.Proximal	SORBS2	AKT2
PATJ_SLC7A1-Hdb	0	0.0847264	SC_BDNF+	EPI.Proximal	PATJ	SLC7A1
PATJ_IFNGR2-Hdb	0	0.203148	SC_BDNF+	EPI.Proximal	PATJ	IFNGR2
MAGI1_DENND4C-Hdb	0	0.211727	SC_BDNF+	EPI.Proximal	MAGI1	DENND4C
PATJ_NOTCH1-Hdb	0	0.276398	SC_BDNF+	EPI.Proximal	PATJ	NOTCH1
SORBS2_AKT1-Hdb	0	0.253411	SC_BDNF+	EPI.Proximal	SORBS2	AKT1
UTRN_DAG1-Hdb	0	0.406958	SC_BDNF+	EPI.Proximal	UTRN	DAG1
DIRAS3_FGFR4-Hdb	0	0.0717182	SC_BDNF+	EPI.Proximal	DIRAS3	FGFR4
PATJ_SLC41A1-Hdb	0	0.0745934	SC_BDNF+	EPI.Proximal	PATJ	SLC41A1
SLC9A3R1_OPRK1-Hdb	0	0.224624	SC_BDNF+	EPI.Proximal	SLC9A3R1	OPRK1
DLG2_ERBB4-Hdb	0	0.061198	SC_BDNF+	EPI.Proximal	DLG2	ERBB4
CDH3_IGF1R-Hdb	0	0.257881	SC_BDNF+	EPI.Proximal	CDH3	IGF1R
SLC9A3R1_P2RY1-Hdb	0	0.092716	SC_BDNF+	EPI.Proximal	SLC9A3R1	P2RY1
MAGI1_FCHSD2-Hdb	0	0.170561	SC_BDNF+	EPI.Proximal	MAGI1	FCHSD2
SLC9A3R1_CFTR-MHdb	0	0.135272	SC_BDNF+	EPI.Proximal	SLC9A3R1	CFTR
IGFBP2_FZD8-Mdb	0	0.0721408	SC_BDNF+	EPI.Proximal	IGFBP2	FZD8
IGFBP4_FZD8-Mdb	0	0.0782304	SC_BDNF+	EPI.Proximal	IGFBP4	FZD8
RAB33A_RAB18-Mdb	0	0.288221	SC_BDNF+	EPI.Proximal	RAB33A	RAB18
NEO1_MYO10-Mdb	0	0.363913	SC_BDNF+	EPI.Proximal	NEO1	MYO10
DLG2_FZD1-Mdb	0	0.0938469	SC_BDNF+	EPI.Proximal	DLG2	FZD1
DLG2_FZD7-Mdb	0	0.23868	SC_BDNF+	EPI.Proximal	DLG2	FZD7
FGF9_FGFR2-Hdb	0	0.673729	SC_BDNF+	EPI.Proximal	FGF9	FGFR2
FGF9_FGFR3-Hdb	0	0.33992	SC_BDNF+	EPI.Proximal	FGF9	FGFR3
EFNA1_EPHA1-Hdb	0	0.11394	SC_BDNF+	EPI.Proximal	EFNA1	EPHA1
EFNA1_EPHA7-Hdb	0	0.124904	SC_BDNF+	EPI.Proximal	EFNA1	EPHA7
WNT2B_FZD5-Hdb	0	0.271083	SC_BDNF+	EPI.Proximal	WNT2B	FZD5
LAMA5_ITGA3	0	0.176314	SC_BDNF+	EPI.Proximal	LAMA5	ITGA3
LAMA5_ITGA2	0	0.270074	SC_BDNF+	EPI.Proximal	LAMA5	ITGA2
EFNA1_EPHA4	0	0.139738	SC_BDNF+	EPI.Proximal	EFNA1	EPHA4
EFNA1_EPHA7	0	0.124904	SC_BDNF+	EPI.Proximal	EFNA1	EPHA7
BDNF_SORT1	0	0.246178	SC_BDNF+	EPI.Proximal	BDNF	SORT1
FGF10_FGFR4	0	0.0925806	SC_BDNF+	EPI.Proximal	FGF10	FGFR4
FGF9_FGFR4	0	0.1296	SC_BDNF+	EPI.Proximal	FGF9	FGFR4
SFRP2_BMPR1A-Hdb	0	0.349652	SC_BDNF+	EPI.Distal	SFRP2	BMPR1A
COL9A3_EGFR-Hdb	0	0.514744	SC_BDNF+	EPI.Distal	COL9A3	EGFR
APOE_LDLR-Hdb	0	0.176804	SC_BDNF+	EPI.Distal	APOE	LDLR
BDNF_SORT1-Hdb	0	0.336663	SC_BDNF+	EPI.Distal	BDNF	SORT1
FGF10_FGFR2-Hdb	0	0.466236	SC_BDNF+	EPI.Distal	FGF10	FGFR2
EFNA1_EPHA4-Hdb	0	0.382274	SC_BDNF+	EPI.Distal	EFNA1	EPHA4
IGFBP4_LRP6-Hdb	0	0.435876	SC_BDNF+	EPI.Distal	IGFBP4	LRP6
BDNF_F11R-Hdb	0	0.388773	SC_BDNF+	EPI.Distal	BDNF	F11R
EFNA1_EPHA2-Hdb	0	0.193157	SC_BDNF+	EPI.Distal	EFNA1	EPHA2
SORBS2_EGFR-Hdb	0	0.265062	SC_BDNF+	EPI.Distal	SORBS2	EGFR
SORBS2_AKT2-Hdb	0	0.262995	SC_BDNF+	EPI.Distal	SORBS2	AKT2
PATJ_SLC7A1-Hdb	0	0.113275	SC_BDNF+	EPI.Distal	PATJ	SLC7A1
PATJ_IFNGR2-Hdb	0	0.254366	SC_BDNF+	EPI.Distal	PATJ	IFNGR2
MAGI1_DENND4C-Hdb	0	0.238148	SC_BDNF+	EPI.Distal	MAGI1	DENND4C
PATJ_NOTCH1-Hdb	0	0.378538	SC_BDNF+	EPI.Distal	PATJ	NOTCH1
SORBS2_AKT1-Hdb	0	0.270231	SC_BDNF+	EPI.Distal	SORBS2	AKT1
UTRN_DAG1-Hdb	0	0.433784	SC_BDNF+	EPI.Distal	UTRN	DAG1
DIRAS3_FGFR4-Hdb	0	0.303277	SC_BDNF+	EPI.Distal	DIRAS3	FGFR4
PATJ_SLC41A1-Hdb	0	0.14568	SC_BDNF+	EPI.Distal	PATJ	SLC41A1
CDH3_IGF1R-Hdb	0	0.290141	SC_BDNF+	EPI.Distal	CDH3	IGF1R
SLC9A3R1_FZD4-Hdb	0	0.0992751	SC_BDNF+	EPI.Distal	SLC9A3R1	FZD4
MAGI1_FCHSD2-Hdb	0	0.187002	SC_BDNF+	EPI.Distal	MAGI1	FCHSD2
SLC9A3R1_CFTR-MHdb	0	0.0532444	SC_BDNF+	EPI.Distal	SLC9A3R1	CFTR
IGFBP2_FZD8-Mdb	0	0.0962771	SC_BDNF+	EPI.Distal	IGFBP2	FZD8
IGFBP4_FZD8-Mdb	0	0.104404	SC_BDNF+	EPI.Distal	IGFBP4	FZD8
SLC9A3R1_SLC26A6-Mdb	3.2363e-13	0.0546185	SC_BDNF+	EPI.Distal	SLC9A3R1	SLC26A6
RAB33A_RAB18-Mdb	0	0.307935	SC_BDNF+	EPI.Distal	RAB33A	RAB18
NEO1_MYO10-Mdb	0	0.549264	SC_BDNF+	EPI.Distal	NEO1	MYO10
DLG2_FZD4-Mdb	0	0.0506021	SC_BDNF+	EPI.Distal	DLG2	FZD4
DLG2_FZD1-Mdb	0	0.0700376	SC_BDNF+	EPI.Distal	DLG2	FZD1
DLG2_FZD7-Mdb	0	0.224996	SC_BDNF+	EPI.Distal	DLG2	FZD7
FGF9_FGFR2-Hdb	0	0.652668	SC_BDNF+	EPI.Distal	FGF9	FGFR2
FGF9_FGFR3-Hdb	0	0.290075	SC_BDNF+	EPI.Distal	FGF9	FGFR3
EFNA1_EPHA1-Hdb	0	0.140133	SC_BDNF+	EPI.Distal	EFNA1	EPHA1
EFNA1_EPHA7-Hdb	0	0.310061	SC_BDNF+	EPI.Distal	EFNA1	EPHA7
TGFB2_TGFBR3-Hdb	0	0.129694	SC_BDNF+	EPI.Distal	TGFB2	TGFBR3
WNT2B_FZD4-Hdb	0	0.117889	SC_BDNF+	EPI.Distal	WNT2B	FZD4
WNT2B_FZD5-Hdb	0	0.292479	SC_BDNF+	EPI.Distal	WNT2B	FZD5
LAMA5_ITGA3	0	0.143831	SC_BDNF+	EPI.Distal	LAMA5	ITGA3
LAMA5_ITGA2	0	0.622838	SC_BDNF+	EPI.Distal	LAMA5	ITGA2
LAMA5_CD36	0	0.0940678	SC_BDNF+	EPI.Distal	LAMA5	CD36
EFNA1_EPHA4	0	0.382274	SC_BDNF+	EPI.Distal	EFNA1	EPHA4
EFNA1_EPHA7	0	0.310061	SC_BDNF+	EPI.Distal	EFNA1	EPHA7
NMU_CXCR4	0	0.0801048	SC_BDNF+	EPI.Distal	NMU	CXCR4
NMU_EDNRB	0	0.0570747	SC_BDNF+	EPI.Distal	NMU	EDNRB
NMU_TACR3	0	0.0582762	SC_BDNF+	EPI.Distal	NMU	TACR3
WNT2B_FZD4	0	0.117889	SC_BDNF+	EPI.Distal	WNT2B	FZD4
FGF10_FZD4	0	0.0779758	SC_BDNF+	EPI.Distal	FGF10	FZD4
FGF9_FZD4	0	0.109156	SC_BDNF+	EPI.Distal	FGF9	FZD4
BDNF_FZD4	0	0.0912716	SC_BDNF+	EPI.Distal	BDNF	FZD4
BDNF_SORT1	0	0.336663	SC_BDNF+	EPI.Distal	BDNF	SORT1
FGF10_FGFR4	0	0.391498	SC_BDNF+	EPI.Distal	FGF10	FGFR4
FGF9_FGFR4	0	0.548045	SC_BDNF+	EPI.Distal	FGF9	FGFR4
APOE_TTR	0	0.28594	SC_BDNF+	EPI.Distal	APOE	TTR
WNT5A_FZD5-Hdb	0	0.144308	SC_CRABP+	EPI.Proximal	WNT5A	FZD5
EMILIN1_ITGB1-Hdb	0	0.525702	SC_CRABP+	EPI.Proximal	EMILIN1	ITGB1
NTF4_CLIC1-Hdb	0	0.227497	SC_CRABP+	EPI.Proximal	NTF4	CLIC1
DKK1_LRP6-Hdb	0	0.148978	SC_CRABP+	EPI.Proximal	DKK1	LRP6
SCUBE3_TGFBR2-Hdb	0	0.238414	SC_CRABP+	EPI.Proximal	SCUBE3	TGFBR2
BMP4_BMPR1A-Hdb	4.48575e-12	0.208184	SC_CRABP+	EPI.Proximal	BMP4	BMPR1A
CDH2_PTPRK-Hdb	0	0.340165	SC_CRABP+	EPI.Proximal	CDH2	PTPRK
BST2_CD81-Hdb	0	0.134954	SC_CRABP+	EPI.Proximal	BST2	CD81
WNT5A_FZD3-Hdb	0	0.350648	SC_CRABP+	EPI.Proximal	WNT5A	FZD3
WNT5A_FZD6-Hdb	0	0.181842	SC_CRABP+	EPI.Proximal	WNT5A	FZD6
WNT5A_FZD2-Hdb	0	0.41157	SC_CRABP+	EPI.Proximal	WNT5A	FZD2
WNT5A_FZD5-Hdb	0	0.155699	SC_CRABP+	EPI.Distal	WNT5A	FZD5
DKK1_DPP4-Hdb	0	0.0705779	SC_CRABP+	EPI.Distal	DKK1	DPP4
EMILIN1_ITGB1-Hdb	0	0.532494	SC_CRABP+	EPI.Distal	EMILIN1	ITGB1
NTF4_CLIC1-Hdb	0	0.228863	SC_CRABP+	EPI.Distal	NTF4	CLIC1
DKK1_LRP6-Hdb	0	0.166139	SC_CRABP+	EPI.Distal	DKK1	LRP6
SCUBE3_TGFBR2-Hdb	0	0.198591	SC_CRABP+	EPI.Distal	SCUBE3	TGFBR2
BMP4_BMPR1A-Hdb	0	0.250723	SC_CRABP+	EPI.Distal	BMP4	BMPR1A
CDH2_PTPRK-Hdb	0	0.335155	SC_CRABP+	EPI.Distal	CDH2	PTPRK
BST2_CD81-Hdb	0	0.159336	SC_CRABP+	EPI.Distal	BST2	CD81
SEMA6A_SORBS1-Hdb	0	0.1801	SC_CRABP+	EPI.Distal	SEMA6A	SORBS1
WNT5A_FZD3-Hdb	0	0.41802	SC_CRABP+	EPI.Distal	WNT5A	FZD3
TGFB2_TGFBR3-Hdb	0	0.112571	SC_CRABP+	EPI.Distal	TGFB2	TGFBR3
WNT5A_FZD6-Hdb	0	0.18154	SC_CRABP+	EPI.Distal	WNT5A	FZD6
WNT5A_FZD2-Hdb	0	0.447769	SC_CRABP+	EPI.Distal	WNT5A	FZD2
SFRP2_BMPR1A-Hdb	0	0.224687	VSMC	EPI.Proximal	SFRP2	BMPR1A
LPL_SORT1-MHdb	0	0.0910276	VSMC	EPI.Proximal	LPL	SORT1
ENG_ITGB1-MHdb	0	0.373319	VSMC	EPI.Proximal	ENG	ITGB1
ENG_ARRB2-Hdb	0	0.0896564	VSMC	EPI.Proximal	ENG	ARRB2
TNS2_CNNM3-Hdb	0	0.134761	VSMC	EPI.Proximal	TNS2	CNNM3
STOM_KCNK1-Hdb	0	0.0740315	VSMC	EPI.Proximal	STOM	KCNK1
STOM_RAB8A-Hdb	0	0.311396	VSMC	EPI.Proximal	STOM	RAB8A
STOM_VDAC1-Hdb	0	0.460909	VSMC	EPI.Proximal	STOM	VDAC1
STOM_SIGMAR1-Hdb	0	0.144487	VSMC	EPI.Proximal	STOM	SIGMAR1
EHD2_RBSN-Hdb	0	0.211396	VSMC	EPI.Proximal	EHD2	RBSN
VAMP5_SNAP29-Hdb	0	0.165201	VSMC	EPI.Proximal	VAMP5	SNAP29
TNS2_KIT-Hdb	0	0.053772	VSMC	EPI.Proximal	TNS2	KIT
VAMP5_STX4-Hdb	0	0.139602	VSMC	EPI.Proximal	VAMP5	STX4
VAMP5_PANX1-Hdb	0	0.0606705	VSMC	EPI.Proximal	VAMP5	PANX1
STOM_SELENOK-Hdb	0	0.396445	VSMC	EPI.Proximal	STOM	SELENOK
STOM_ATP1B3-Hdb	3.57492e-12	0.229633	VSMC	EPI.Proximal	STOM	ATP1B3
EHD2_ANK2-MHdb	0	0.399265	VSMC	EPI.Proximal	EHD2	ANK2
TNS2_ERBB2-Hdb	0	0.39734	VSMC	EPI.Proximal	TNS2	ERBB2
TNS2_ERBB3-Hdb	0	0.487804	VSMC	EPI.Proximal	TNS2	ERBB3
LINGO1_EGFR-MHdb	0	0.222789	VSMC	EPI.Proximal	LINGO1	EGFR
ENG_TGFBR1-Mdb	0	0.160126	VSMC	EPI.Proximal	ENG	TGFBR1
ENG_TGFBR2-Mdb	0	0.201139	VSMC	EPI.Proximal	ENG	TGFBR2
WNT2_FZD3-Hdb	0	0.310644	VSMC	EPI.Proximal	WNT2	FZD3
WNT2_FZD2-Hdb	0	0.364616	VSMC	EPI.Proximal	WNT2	FZD2
SFRP2_BMPR1A-Hdb	0	0.270598	VSMC	EPI.Distal	SFRP2	BMPR1A
LPL_SORT1-MHdb	0	0.124486	VSMC	EPI.Distal	LPL	SORT1
ENG_ITGB1-MHdb	0	0.378142	VSMC	EPI.Distal	ENG	ITGB1
ENG_ARRB2-Hdb	0	0.111415	VSMC	EPI.Distal	ENG	ARRB2
TNS2_CNNM3-Hdb	0	0.158662	VSMC	EPI.Distal	TNS2	CNNM3
STOM_KCNK1-Hdb	0	0.0837705	VSMC	EPI.Distal	STOM	KCNK1
STOM_RAB8A-Hdb	0	0.366638	VSMC	EPI.Distal	STOM	RAB8A
STOM_VDAC1-Hdb	0	0.494677	VSMC	EPI.Distal	STOM	VDAC1
STOM_SIGMAR1-Hdb	0	0.164363	VSMC	EPI.Distal	STOM	SIGMAR1
EHD2_RBSN-Hdb	0	0.20099	VSMC	EPI.Distal	EHD2	RBSN
STOM_STOML1-Hdb	0	0.0542578	VSMC	EPI.Distal	STOM	STOML1
VAMP5_SNAP29-Hdb	0	0.190218	VSMC	EPI.Distal	VAMP5	SNAP29
TNS2_KIT-Hdb	0	0.18118	VSMC	EPI.Distal	TNS2	KIT
VAMP5_STX4-Hdb	0	0.170174	VSMC	EPI.Distal	VAMP5	STX4
VAMP5_PANX1-Hdb	0	0.0743633	VSMC	EPI.Distal	VAMP5	PANX1
STOM_SELENOK-Hdb	0	0.409317	VSMC	EPI.Distal	STOM	SELENOK
STOM_ATP1B3-Hdb	0	0.350973	VSMC	EPI.Distal	STOM	ATP1B3
EHD2_ANK2-MHdb	0	0.402804	VSMC	EPI.Distal	EHD2	ANK2
TNS2_ERBB2-Hdb	0	0.452951	VSMC	EPI.Distal	TNS2	ERBB2
TNS2_ERBB3-Hdb	0	0.531376	VSMC	EPI.Distal	TNS2	ERBB3
LINGO1_EGFR-MHdb	0	0.279309	VSMC	EPI.Distal	LINGO1	EGFR
ENG_TGFBR1-Mdb	0	0.198034	VSMC	EPI.Distal	ENG	TGFBR1
ENG_TGFBR2-Mdb	0	0.167542	VSMC	EPI.Distal	ENG	TGFBR2
WNT2_FZD3-Hdb	0	0.370329	VSMC	EPI.Distal	WNT2	FZD3
WNT2_FZD2-Hdb	0	0.396685	VSMC	EPI.Distal	WNT2	FZD2
WNT2_FZD4-Hdb	0	0.0555975	VSMC	EPI.Distal	WNT2	FZD4
IGF1_INSR-Hdb	0	0.391209	ASMC	EPI.Proximal	IGF1	INSR
IGF1_IGF1R-Hdb	0	0.502888	ASMC	EPI.Proximal	IGF1	IGF1R
ENPP1_INSR-Hdb	0	0.116844	ASMC	EPI.Proximal	ENPP1	INSR
SSC5D_EXOC7-Hdb	0	0.31816	ASMC	EPI.Proximal	SSC5D	EXOC7
ANOS1_FGFR2-Hdb	0	0.270606	ASMC	EPI.Proximal	ANOS1	FGFR2
ANOS1_FGFR1-Hdb	0	0.118188	ASMC	EPI.Proximal	ANOS1	FGFR1
DES_MTM1-MHdb	0	0.0752364	ASMC	EPI.Proximal	DES	MTM1
CAV1_LRP6-Hdb	0	0.483808	ASMC	EPI.Proximal	CAV1	LRP6
RGS2_DDR1-Hdb	0	0.276548	ASMC	EPI.Proximal	RGS2	DDR1
CAV2_EGFR-Hdb	0	0.157153	ASMC	EPI.Proximal	CAV2	EGFR
CAV1_EGFR-Hdb	0	0.296305	ASMC	EPI.Proximal	CAV1	EGFR
SLC9A3R1_OPRK1-Hdb	0	0.208942	ASMC	EPI.Proximal	SLC9A3R1	OPRK1
CAV1_F2R-Hdb	0	0.215012	ASMC	EPI.Proximal	CAV1	F2R
SLC9A3R1_P2RY1-Hdb	1.8735e-12	0.086243	ASMC	EPI.Proximal	SLC9A3R1	P2RY1
RGS2_FZD5-Hdb	0	0.199396	ASMC	EPI.Proximal	RGS2	FZD5
SLC9A3R1_CFTR-MHdb	0	0.125828	ASMC	EPI.Proximal	SLC9A3R1	CFTR
MATN2_ARRB1-Mdb	0	0.0896864	ASMC	EPI.Proximal	MATN2	ARRB1
CAV1_TGFBR1-Mdb	0	0.276938	ASMC	EPI.Proximal	CAV1	TGFBR1
CAV1_INSR-Mdb	0	0.29211	ASMC	EPI.Proximal	CAV1	INSR
IGF1_INSR-Hdb	0	0.354691	ASMC	EPI.Distal	IGF1	INSR
IGF1_IGF1R-Hdb	0	0.565798	ASMC	EPI.Distal	IGF1	IGF1R
ENPP1_INSR-Hdb	0	0.105937	ASMC	EPI.Distal	ENPP1	INSR
SSC5D_EXOC7-Hdb	0	0.331307	ASMC	EPI.Distal	SSC5D	EXOC7
CXCL14_CXCR4-Hdb	0	0.136633	ASMC	EPI.Distal	CXCL14	CXCR4
ANOS1_FGFR2-Hdb	0	0.262146	ASMC	EPI.Distal	ANOS1	FGFR2
ANOS1_FGFR1-Hdb	0	0.149278	ASMC	EPI.Distal	ANOS1	FGFR1
ABI1_SORBS1-Hdb	0	0.162354	ASMC	EPI.Distal	ABI1	SORBS1
DES_MTM1-MHdb	0	0.0797913	ASMC	EPI.Distal	DES	MTM1
CAV1_LRP6-Hdb	0	0.539538	ASMC	EPI.Distal	CAV1	LRP6
RGS2_DDR1-Hdb	0	0.254741	ASMC	EPI.Distal	RGS2	DDR1
CAV2_EGFR-Hdb	0	0.197022	ASMC	EPI.Distal	CAV2	EGFR
CAV1_EGFR-Hdb	0	0.371476	ASMC	EPI.Distal	CAV1	EGFR
CAV1_F2R-Hdb	0	0.279911	ASMC	EPI.Distal	CAV1	F2R
SLC9A3R1_FZD4-Hdb	0	0.0923442	ASMC	EPI.Distal	SLC9A3R1	FZD4
RGS2_FZD5-Hdb	0	0.215134	ASMC	EPI.Distal	RGS2	FZD5
MATN2_ARRB1-Mdb	0	0.0928417	ASMC	EPI.Distal	MATN2	ARRB1
CAV1_TGFBR1-Mdb	0	0.342499	ASMC	EPI.Distal	CAV1	TGFBR1
SLC9A3R1_SLC26A6-Mdb	1.15057e-08	0.0508053	ASMC	EPI.Distal	SLC9A3R1	SLC26A6
CAV1_INSR-Mdb	0	0.264843	ASMC	EPI.Distal	CAV1	INSR

## Sheet: Main_celltype_interact_score
Supplementary information, Table S6 Ligand-receptor analysis. Results of cellular interactions scores for main cell types.The blanks are insignificant interactions. (related to Supplementary information, Fig. S7b)
	ligand:Lung stromal cells_receptor:Lung stromal cells	ligand:Lung endotheliocytes_receptor:Lung stromal cells	ligand:Lung epithelial progenitors_receptor:Lung stromal cells	ligand:Lung macrophages_receptor:Lung stromal cells	ligand:Proerythroblasts_receptor:Lung stromal cells	ligand:Lung neural crests_receptor:Lung stromal cells	ligand:Lung stromal cells_receptor:Lung endotheliocytes	ligand:Lung endotheliocytes_receptor:Lung endotheliocytes	ligand:Lung epithelial progenitors_receptor:Lung endotheliocytes	ligand:Lung macrophages_receptor:Lung endotheliocytes	ligand:Proerythroblasts_receptor:Lung endotheliocytes	ligand:Lung neural crests_receptor:Lung endotheliocytes	ligand:Lung stromal cells_receptor:Lung epithelial progenitors	ligand:Lung endotheliocytes_receptor:Lung epithelial progenitors	ligand:Lung epithelial progenitors_receptor:Lung epithelial progenitors	ligand:Lung macrophages_receptor:Lung epithelial progenitors	ligand:Proerythroblasts_receptor:Lung epithelial progenitors	ligand:Lung neural crests_receptor:Lung epithelial progenitors	ligand:Lung stromal cells_receptor:Lung macrophages	ligand:Lung endotheliocytes_receptor:Lung macrophages	ligand:Lung epithelial progenitors_receptor:Lung macrophages	ligand:Lung macrophages_receptor:Lung macrophages	ligand:Proerythroblasts_receptor:Lung macrophages	ligand:Lung neural crests_receptor:Lung macrophages	ligand:Lung stromal cells_receptor:Proerythroblasts	ligand:Lung endotheliocytes_receptor:Proerythroblasts	ligand:Lung epithelial progenitors_receptor:Proerythroblasts	ligand:Lung macrophages_receptor:Proerythroblasts	ligand:Proerythroblasts_receptor:Proerythroblasts	ligand:Lung neural crests_receptor:Proerythroblasts	ligand:Lung stromal cells_receptor:Lung neural crests	ligand:Lung endotheliocytes_receptor:Lung neural crests	ligand:Lung epithelial progenitors_receptor:Lung neural crests	ligand:Lung macrophages_receptor:Lung neural crests	ligand:Proerythroblasts_receptor:Lung neural crests	ligand:Lung neural crests_receptor:Lung neural crests
A1BG_ABCC6													0.0013671	0.00153395	0.00103049			0.00127792
A2M_TNFRSF14		0.0116294		0.0102224			0.0303228	0.176334	0.00903046	0.155		0.00664756							0.0275207	0.160039	0.00819597	0.140677		0.00603327
ABCA7_ADRB2			0.0010968		0.0012994				0.00444866	0.00181444	0.00527039				0.00288651	0.0011773	0.00341969		0.00667358	0.00738883	0.0491855	0.0200609	0.0582707	0.00612908			0.00319483	0.00130305	0.00378496				0.00106743		0.0012646
ABCA7_C5AR2									0.000979521	0.000399509	0.00116045								0.00236723	0.00262095	0.0174469	0.00711593	0.0206696	0.00217409			0.000354981		0.000420552
ABCB1_CD4						0.0241972						0.0133144						0.00445208		0.00262594		0.00238838		0.0987252												0.00228163
ABCB1_LAPTM4B						0.115712						0.101595						0.14438						0.0608623						0.0537128						0.105984
ABCC8_F2RL1						0.000370926			0.000254307			0.00110008			0.00118312			0.00511793			0.00019275			0.000833797
ABCG8_AKT2
ABI1_CACNA1A		0.0975465	0.108045	0.107678				0.0985664	0.109175	0.108804																						0.0755749	0.0837087	0.0834242
ABI1_SORBS1		0.121878	0.134996	0.134537				0.132114	0.146333	0.145836				0.131531	0.145687	0.145191																0.10953	0.121319	0.120906
ABI3BP_FZD5													0.00328723		0.00829564						0.00143696				0.00135634		0.00342285
ACTN1_CACNA1A
ACVRL1_TGFBR2		0.120532		0.0171036			0.0231942	0.464212		0.0658724				0.314423		0.044617				0.26978		0.0382822				0.0192328						0.140879		0.0199909
ACY3_PTGER4				0.0188764						0.00572213						0.0132553					0.0018744	0.112937		0.000463933				0.00199077						0.0163552
ADAMTSL4_AQP1				0.0034963	0.00549908		0.00423977	0.00248558	0.00494209	0.0159088	0.0250218	0.00576125					0.00218613						0.00248846		0.00667143	0.00391116	0.00777655	0.025033	0.0393726	0.00906554				0.00192026	0.00302024
ADAMTSL4_CATSPER1																			0.000249159	0.00014607	0.000290432	0.000934912	0.00147046	0.000338572	5.49843e-05		6.40924e-05	0.000206316	0.0003245	7.4716e-05
ADCY1_FZD7		0.0692383				0.0796971								0.0723743				0.0833067
ADCY2_F2RL1									0.000741816				0.000626767		0.00345118	0.000348497					0.000562255
ADCY5_TFRC													0.0269347						0.038762						0.0695205					0.027891
ADCYAP1R1_IGF1R						0.0274982						0.0347118						0.0324425																		0.0248099
ADCYAP1_ADCYAP1R1						0.000331574												0.000370601													0.000443075					0.00142563
ADCYAP1_DPP4						0.00338325						0.00334792						0.00478154						0.00305065
ADCYAP1_SCTR						0.000210929						0.000240017																								0.00030467
ADD3_OPRM1																			0.00301403	0.00316111	0.00346577										0.00572636	0.0060058	0.00658462	0.00357405	0.00447683	0.00414311
ADGRB1_BAIAP3												0.000448749	0.000388071	0.000361517	0.000243604			0.0013132													0.000277466	0.000258479				0.000938921
ADGRB1_DRD2						0.000115352																									0.000126346	0.0001177				0.000427544
ADGRB1_GPR35						0.000242064						0.000269249						0.000512861	0.00133883	0.00124722	0.000840423	0.00073525		0.00453049												0.000226347
ADGRB1_GPR37						0.00368164						0.00219887						0.00281729																		0.00214611
ADGRB3_GPR37L1																															0.000691441					0.000766227
ADGRB3_SLC7A1							0.0388102					0.0430079	0.0354264					0.0392581	0.0161908					0.017942	0.0344916					0.0382222	0.0231468					0.0256504
ADGRE2_MFSD5				0.00704736						0.0138299						0.0129092						0.0109691						0.00399059						0.00668553
ADGRE5_CD55		0.00491416		0.00710749			0.00786588	0.0613041	0.0100543	0.088666			0.0141341	0.110156	0.0180664	0.159322			0.00830167	0.0647005	0.0106113	0.0935783			0.0113917	0.0887834	0.0145611	0.12841				0.0157741		0.0228145
ADGRG1_CCR9									5.70871e-05											0.000200587	0.00103845	0.000499629		0.000473457
ADGRG1_DRD2			0.000733717	0.000353012		0.00033452			0.000342523						0.000424226																	0.000525293	0.00271948	0.00130842		0.00123988
ADGRL1_CACNA1A
ADIPOQ_GPR152	1.44594e-10	0	0	0	0	0	0	0	0	0	0	0	0	0	0	0	0	0	0	0	0	0	0	0	0	0	0	0	0	0	0	0	0	0	0	0
ADM_CALCR		0.00140377	0.000750008					0.00177007	0.000945719
ADORA1_ADORA2A							4.54772e-05		5.27021e-05	4.22397e-05		2.4788e-05
ADORA1_TSHR
ADORA2A_ADORA1		4.54772e-05												5.27021e-05						4.22397e-05												2.4788e-05
ADORA2A_CNR1		7.24794e-05						8.3594e-05						0.0005056												0.000109638						0.000613504
ADORA2A_DRD2		1.7054e-05						7.96134e-06						9.8604e-06																		6.32095e-05
ADORA2A_GPR37		0.000544306						0.000325088						0.000416517																		0.000317287
ADRA1A_CD81									0.000952108
ADRA1A_GPR37
ADRA1A_SCN1B									2.8737e-05												4.1536e-05
ADRA1B_DRD4															2.53452e-05
ADRB1_ADRB2		0.00024346						0.00098748		0.000408248		0.000167704		0.000640726		0.000264892			0.0016071	0.0109178	0.0016673	0.00451369	0.000239797	0.00185418		0.000709166		0.000293186				0.00023694
ADRB1_DRD4		0.000133785						9.9654e-05						0.000264648		0.000109412				8.23987e-05						7.87962e-05						8.46213e-05
ADRB1_GOPC		0.0286492		0.0118443				0.028945		0.0119665				0.0348128		0.0143925				0.0209293						0.0225357						0.0284666		0.0117688
ADRB2_ABCA7				0.00667358						0.00738883			0.0010968	0.00444866	0.00288651	0.0491855	0.00319483	0.00106743		0.00181444	0.0011773	0.0200609	0.00130305		0.0012994	0.00527039	0.00341969	0.0582707	0.00378496	0.0012646				0.00612908
ADRB2_ADRB1				0.0016071			0.00024346	0.00098748	0.000640726	0.0109178	0.000709166	0.00023694				0.0016673				0.000408248	0.000264892	0.00451369	0.000293186					0.000239797				0.000167704		0.00185418
ADRB2_ARRB2		0.00398614		0.0440718				0.00655827	0.00425533	0.0725098	0.00470986			0.00769984	0.00499604	0.0851314	0.00552969		0.00471388	0.0191196	0.0124058	0.211391	0.0137309	0.00458763				0.0292553				0.00519882		0.0574795	0.00373357
ADRB2_CACNA1C		0.00371679		0.0410938	0.00266924					0.00893277						0.00469106						0.00727206						0.00431635						0.00854982
ADRB2_CCKBR				0.00155878						0.000275703			0.000320754	0.00130099	0.000844144	0.014384	0.000934312	0.000312163																0.000309029
ADRB2_ERBB2		0.00853218		0.0943339						0.0427891				0.0157268	0.0102044	0.17388	0.0112943					0.022067						0.0148674						0.0623725
ADRB2_GPR37		0.00204584		0.0226193						0.0135094				0.00156553		0.0173089						0.00551674												0.0131853
ADRB2_GRIA1		0.000731801		0.00809098						0.00209534						0.00161078						0.00200609						0.000959189						0.00303879
ADRB2_HTR4				3.57929e-05												0.000113038				2.26805e-05		0.000250761			0.000224587	0.000910931	0.000591058	0.0100715	0.000654191	0.000218572				5.15049e-05
ADRB2_KCNK2				0.00279542												0.00315092															0.000849908	0.00344725	0.00223675	0.0381136	0.00247566	0.000827145
ADRB2_MFSD2A				0.00462444						0.00452153			0.000573765	0.00232721	0.00151001	0.0257302	0.0016713	0.000558398		0.000929899	0.000603365	0.0102812	0.000667813					0.000719392				0.00108542	0.000704273	0.0120006	0.0007795
ADRB2_MOG				0.000311398						0.000110281						4.23891e-05																		0.000309029
ADRB2_SLC39A4		0.00409799		0.0453084				0.00460824		0.0509499				0.00850369	0.00551762	0.094019	0.00610698			0.00451341		0.0499014						0.0350104						0.0311605
ADRB2_SLC52A2		0.00496447		0.0548884				0.00993465	0.0064461	0.10984	0.00713463			0.00849475	0.00551182	0.0939201	0.00610056			0.00655465		0.0724699	0.00470727					0.0369288				0.00608859		0.0673169	0.00437256
AGER_EGFR		0.0468973	0.0404026											0.071319	0.0614422			0.0349886
AGER_ITGB1		0.129011	0.111145					0.136986	0.118015					0.137936	0.118834					0.111073	0.0956912											0.125102	0.107777
AGR2_CATSPER1				7.72924e-05												4.06828e-05			5.62759e-05	0.00010279	0.00115341	0.00938602	4.70546e-05	6.82197e-05			0.000254534	0.00207131
AGR2_CNNM3			0.0114326	0.0930342					0.0215388	0.175275					0.0266665	0.217002					0.0104694	0.0851962					0.0105207	0.085614					0.0178954	0.145626
AGRN_CACNA1A		0.0872762	0.126071			0.0682358		0.0881887	0.127389			0.0689492																				0.0676179	0.0976744
AGRP_MC3R
AGRP_MC4R				6.14557e-06
AGRP_MC5R																						1.89253e-06		1.36051e-06										2.72101e-06		1.95609e-06
AGTR1_ARRB1							0.00347472												0.00294174
AGTR1_ARRB2																			0.00749211			0.00398852
AGTR1_ATP1B1
AGTR1_BDKRB2							0.000132891
AGTR1_RBSN
AGTR1_SLC16A1
AGT_AGTR1				0.000204411																		0.000108821
AGT_AGTR2															1.61517e-05	6.86756e-05
AHCYL1_SLC23A1
AHSG_AKT1									0.00152185						0.00162644
AIMP1_ARF6							0.38813	0.454773	0.48623	0.366596	0.292842	0.3451	0.362485	0.424724	0.454103	0.342374		0.322298	0.3522	0.412673	0.441218	0.332659		0.313153	0.280388	0.328532	0.351256					0.279444	0.298773
AJUBA_CATSPER1																			0.00241784	0.00173662	0.00555494	0.000541265	0.000329382	0.00121279	0.000533569	0.000383236	0.00122586
AKT1_ARRB2		0.094936	0.10146				0.094291	0.156195	0.166929	0.103429		0.124653	0.110704	0.183383	0.195986	0.121433		0.146351	0.274891	0.455363	0.486657	0.301532	0.124341	0.363406								0.123818	0.132327			0.0988138
AKT1_EGFR		0.180631	0.193045										0.165826	0.274695	0.293572	0.181897		0.219222
AKT1_GRIN2A								0.0218554	0.0233574	0.0144722		0.0174419		0.0165273	0.0176631
AKT1_LTB4R2							0.00451736	0.00748311	0.00799737	0.00495516		0.00597195		0.00426119	0.00455403					0.00648203	0.00692749	0.00429227		0.00517304
AKT2_ARRB2							0.115836	0.127014	0.157493			0.114368	0.136	0.149123	0.184908	0.120469		0.134276	0.337703	0.370289	0.459148	0.299139	0.254021	0.333422									0.124847
AKT2_STEAP4																			0.00841253	0.00922429	0.0114379	0.00745185	0.00632793	0.0083059
AKTIP_EXOC7		0.108969	0.168716					0.128518	0.198983					0.148322	0.229645					0.111113	0.172036						0.122728					0.113243	0.175333
ALB_FCGRT			0.00826512						0.0150124						0.0139459						0.0164415
ALB_TFRC			0.0036429						0.00365558						0.00612538						0.00881511						0.0158101						0.00343709
ALKAL1_ALK																															0.00266418		0.00313493			0.000245748
ALKAL2_ALK																															0.0323088	0.0138125	0.00505633	0.00658058	0.00457663	0.00376814
AMIGO1_KCNB1			0.000366215																												0.000700727	0.000814458	0.00235588	0.000439444		0.00123784
AMIGO1_SELENOK			0.0237376						0.0287122						0.0290677						0.0235792						0.0234991						0.0266367
AMIGO1_SLC38A1			0.00958266						0.0154922				0.00851846	0.00990104	0.0286395			0.015048															0.0132308
AMIGO1_SLC41A1			0.00441941					0.00385493	0.0111507			0.00585887			0.00718338			0.00377434			0.00507805				0.00359577	0.00417938	0.0120891			0.00635197			0.00369792
AMIGO2_CACNA1A		0.0143097	0.013423			0.0609305		0.0144593	0.0135634			0.0615676						0.0119862						0.0185872								0.0110865	0.0103996			0.0472064
ANGPT1_TEK							0.0975113	0.028501	0.0196969	0.0340398		0.0376471
ANGPT2_TEK		0.0113137	0.0173592				0.0357912	0.0939958	0.144223	0.0150561	0.0212837	0.0592941
ANGPT4_TEK							0.00182203			0.000654612
ANGPTL2_LILRB2																			0.084273	0.0586498	0.0402672	0.0133849	0.00718035	0.0315152
ANGPTL4_ESR1														0.000342734						0.000253438
ANGPTL4_FGFR4													0.0236668	0.0531451		0.00952459		0.0143462
ANGPTL4_ITGB1		0.11657						0.123775						0.124634						0.100362												0.113037
ANGPTL5_LILRB2																			4.19384e-05
ANG_ABCG8			0.00184114						0.00196681												0.00141228												0.00154706
ANG_PLAUR			0.0276999						0.0292952						0.0211235					0.014693	0.0459774												0.0145359
ANK2_EHD1			0.148749			0.0822479			0.230758			0.127593			0.190231			0.105184			0.17744			0.0981116			0.281123			0.155441			0.193893			0.107209
ANK2_EHD3			0.03224			0.0178264	0.0193989		0.106236			0.0587413			0.0327995			0.0181358			0.0222531						0.0358404			0.0198172			0.0627867			0.0347166
ANK3_SCN5A			0.0106381						0.0179667						0.0080569																0.0128506	0.00745291	0.0443364			0.0137201
ANKRD27_RAB38			0.0331642					0.0249442	0.0402232					0.0350495	0.0565182	0.0246575	0.0221058																0.0234009
ANKS1B_EGFR													0.0234324		0.0252168			0.0274769
ANKS1B_ERBB2													0.0319511		0.0343843			0.037466
ANKS1B_ERBB4													0.00545501		0.00587042			0.00639656													0.00896262	0.00311641	0.00964515			0.0105096
ANKS1B_ITGB3																			0.00110588		0.00119009			0.00129676
ANO10_HTR4																									0.00770079	0.0169149	0.01144	0.0054348	0.00399784	0.00765002
ANO1_CFTR													0.00809141	0.00511704			0.00754741
ANO8_ADRA1A														4.67812e-05	7.83762e-05
ANOS1_FGFR1			0.169202						0.21867						0.124472						0.0696905												0.109442
ANOS1_FGFR2			0.0741652										0.041805	0.0412578	0.177665			0.034912
ANTXR1_LRP6							0.34676		0.356024				0.343017		0.352181
ANTXR2_LRP6		0.307675					0.208014	0.388866		0.2272			0.205768	0.384669		0.224747																0.294944
ANXA1_EGFR		0.158018	0.0477486	0.0882838				0.0353291						0.240305	0.0726135	0.134257				0.048672		0.0271929										0.0262057
ANXA1_FPR1		0.000317013																	0.00421389	0.128532	0.0388388	0.0718103	0.00172292	0.00824701
ANXA1_FPR2								0.000103909											0.00061969	0.0189018	0.00571159	0.0105603	0.000253371	0.00121279
ANXA1_FPR3																			0.000154922	0.00472544	0.0014279	0.00264009	6.33427e-05	0.000303199								9.7058e-05		5.42259e-05
ANXA2_ARF6			0.327668				0.437652	0.533726	0.599045			0.407869	0.408735	0.49846	0.559463			0.380919	0.397137	0.484317	0.543589			0.370111	0.316163	0.385568	0.432755					0.327958	0.368094
ANXA2_CCR10							0.0153511	0.018721	0.0210122			0.0143065
ANXA2_CHRM2
ANXA2_EGFR		0.268581	0.301451										0.334922	0.408444	0.458431			0.31213
AOC3_CLDN9													0.00103247	0.00344703	0.000824411	0.00179154
AOC3_STX1A		0.000891903						0.00100889						0.00207315		0.00107748										0.00200572		0.00104244			0.00075942	0.00253543		0.00131775
AP2A1_GRIN2B					0.0133309
AP2A2_EPS15		0.216404	0.150894	0.171359			0.182227	0.376603	0.262598	0.298213		0.215013	0.155185	0.320717	0.223629	0.253959		0.183106	0.189485	0.391605	0.273058	0.310092		0.223578								0.196315		0.155452
AP2A2_NECAP1		0.181159	0.126319	0.143451				0.222365	0.155051	0.176079		0.126954		0.205623	0.143377	0.162822		0.117396		0.178128	0.124205	0.141051				0.119305						0.19603	0.136688	0.155226
AP2A2_SNAP91																															0.0233516	0.0482601	0.0336508	0.0382147	0.00957703	0.027553
AP2B1_AP2M1		0.703573	0.634544			0.589399		0.744756	0.671687			0.623899		0.722813	0.651896			0.605517		0.723555	0.652566			0.606139		0.752527	0.678695			0.630409		0.695187	0.62698			0.582374
AP2B1_ITSN1		0.415121	0.374393			0.347757		0.420242	0.379011			0.352046		0.465097	0.419465			0.389622		0.387807	0.349759											0.379982
AP2B1_MYO6							0.417633	0.59627	0.537768	0.382889	0.418354	0.499509	0.416399	0.594508	0.536179	0.381758	0.417118	0.498033														0.198669	0.179177
AP2B1_NECAP2		0.320141	0.288731				0.408104	0.582665	0.525499	0.374153	0.408809	0.488112		0.387765	0.34972			0.32484	0.332924	0.475328	0.428693	0.305228	0.333499	0.398193
AP2B1_SLC2A8							0.105396	0.150478	0.135714	0.0966279	0.105578	0.126058	0.106601	0.152198	0.137266	0.0977327	0.106785	0.1275	0.137397	0.196167	0.176921	0.125967	0.137635	0.164334								0.0905013
AP2B1_TGFBR1		0.251314						0.24886					0.294076	0.419863	0.378669	0.269611	0.294584	0.351728	0.240974	0.344047	0.310292		0.24139	0.288216								0.292115	0.263455			0.244711
AP2M1_AP2B1							0.703573	0.744756	0.722813	0.723555	0.752527	0.695187	0.634544	0.671687	0.651896	0.652566	0.678695	0.62698													0.589399	0.623899	0.605517	0.606139	0.630409	0.582374
AP2M1_BDKRB2							0.0131944	0.0139667	0.0135552	0.0135692	0.0141125	0.0130371
AP2M1_CACNA1A
AP2M1_EGFR													0.448735	0.475002	0.461007	0.46148	0.479958	0.443386
AP2M1_LTB4R2							0.0122242	0.0129398	0.0125585	0.0125714	0.0130748	0.0120785							0.0105889	0.0112087	0.0108785	0.0108896	0.0113257	0.0104627
AP2M1_PKD1L3
APBB1_EGFR		0.104023				0.105223							0.112364	0.158193	0.134679			0.160018
APBB1_ERBB2		0.117024				0.118374							0.153214	0.215703	0.183642			0.218192
APBB1_LRP1		0.160547	0.136684			0.1624
APC_ADGRL1		0.161438	0.188208						0.16737					0.164445	0.191713																		0.157871
APC_AP2B1		0.325833	0.379863				0.348082	0.465203	0.542344	0.341784		0.401832	0.313931	0.419561	0.489133			0.362407			0.348261					0.326395	0.380519					0.389711	0.454334			0.336624
APC_LRP8			0.0684724					0.0605559	0.0705974																						0.0671604	0.0897582	0.104642	0.0659451		0.0775311
APC_MYO6							0.34501	0.461098	0.537558	0.338767	0.225983	0.398286	0.343991	0.459735	0.535969	0.337766	0.225315	0.397109														0.153632	0.179107
APELA_APLNR							0.0082563	0.00127272	0.0119446	0.00144697		0.002229
APLN_APLNR		0.00339945					0.00269014	0.165612	0.00163066	0.00289394		0.0023776		0.00407658						0.00519861						0.00393563						0.00231349
APOA1_AKT2			0.260103						0.285202						0.353642						0.230401						0.195651						0.256806
APOA1_CLEC4G			0.00129354						0.000945719												0.0018432
APOA1_KCNMA1			0.0108132												0.0155789																	0.00408276	0.0258699			0.00444371
APOA1_TNFRSF10C							0.000711669	0.00110873	0.00702534			0.00120675			0.00128094					0.000581785	0.00368641			0.000633219
APOA2_CATSPER1																			9.92071e-06	1.3525e-05	2.63399e-05			7.57997e-06	2.1893e-06	2.9847e-06	5.81268e-06
APOA2_PANX1
APOA2_SLC7A1									0.000490534						0.000447766												0.000435951
APOA5_CMTM6
APOA5_FAS									3.90195e-05
APOA5_RAB5B
APOB_AKT2		0.00519722						0.00569872						0.00706625																		0.00513134
APOB_LDLR		0.0050714						0.00765588	0.0049544					0.00548974
APOD_FFAR2		8.68737e-05					0.000117787	0.00108096				0.000613889		0.000211043				0.000119854	0.000807737	0.00741276	0.000116503	8.98954e-05	8.59651e-05	0.0042098
APOD_GPR151														2.63804e-05						7.80291e-05				4.43137e-05								4.80803e-05				2.73054e-05
APOD_GPR42		0.000218298				0.000123974		0.000291687				0.000165653								0.000624233				0.000354509
APOD_VSIR		0.00183159				0.00104018	0.00345323	0.0316909				0.0179977							0.00473589	0.0434622				0.0246827		0.00350703				0.00199168
APOE_LDLR			0.152398				0.107836		0.230064						0.16497						0.142034												0.0982786
APOE_LRP8			0.0371373						0.0382898																						0.0266021		0.0567546
APOE_TTR													0.0775004	0.0347851	0.165344	0.0687049		0.0229967									0.0246952						0.027809
APOH_AKT1			0.00836021						0.0138489						0.0148006						0.00917044						0.00378156						0.0110522
APOH_CLEC4G			5.10772e-05						3.73429e-05												7.27812e-05
APOH_LDLR			0.0100219						0.0151292						0.0108486						0.00934026												0.0064629
APPL2_ADIPOR1			0.124663				0.150878	0.16252	0.245827	0.217297		0.14012	0.137863	0.148501	0.224621	0.198552		0.128033	0.151864	0.163582	0.247434	0.218716		0.141036	0.229548	0.247261	0.374005	0.330598		0.213181			0.140272	0.123992
APPL2_RAB22A			0.109607				0.107049	0.115309	0.174416	0.154173		0.0994159	0.127908	0.137778	0.208402	0.184215		0.118788			0.120225	0.106271											0.112914	0.0998091
APPL2_RAB5C			0.326417	0.288533			0.275499	0.296757	0.448874	0.396777		0.255855		0.25714	0.388948	0.343807			0.27158	0.292535	0.442487	0.391132					0.272394						0.336078	0.297073
APP_CCR2																			0.0923741	0.105656	0.105803	0.0402003	0.0130296	0.086848
APP_CHRFAM7A
APP_CHRNA7																															0.090242	0.103218	0.103361			0.0848434
APP_EGFR													0.394751	0.451511	0.45214			0.371136
APP_FPR2																			0.0310501	0.0355147	0.0355642	0.0135127	0.00437969	0.0291926
APP_SLC40A1		0.306513	0.30694																0.471962	0.539823	0.540575			0.443727
APP_TMEM30A							0.37945	0.434009	0.434614			0.35675	0.456949	0.522652	0.52338			0.429613	0.346209	0.395989	0.39654
APP_TNFRSF21								0.136275	0.136464				0.164199	0.187808	0.18807			0.154376
AQP1_GPR37L1								0.000184117			0.000289715			0.000424618			0.000668152														0.000198428	0.000902883			0.00142072
AQP1_SLC15A2		0.00103081			0.00162202			0.00174911			0.00275229		0.000798397	0.00363285			0.00571641		0.00363431	0.0165368	0.0014448	0.00164461	0.0260212	0.00199606		0.00120104			0.00188989			0.0015478			0.00243552
AQP1_SLC39A2														0.000460003			0.000723831
AQP2_LHFPL5																		1.25505e-05												1.31961e-05
AQP2_OR10AG1	4.81979e-11	0	0	0	0	1.38711e-09	0	0	0	0	0	0	0	0	0	0	0	0	0	0	0	0	0	0	0	0	0	0	0	0	0	0	0	0	0	0
AQP2_PANX1
AQP3_STX1A			0.00147577		0.00554106				0.00166935		0.00626788				0.0034303		0.0128797						0.00380056				0.00331873		0.0124608			0.00111076	0.00419521		0.0157517
ARAP1_FGFR3				0.0354233									0.0620732	0.0837565	0.0813164	0.17577		0.0602946
ARF6_CLIC1		0.593951	0.554706	0.538967	0.429075			0.641578	0.599186	0.582184	0.463481			0.626363	0.584976	0.568378	0.452489			0.619378	0.578453	0.56204	0.447444			0.568847	0.531261	0.516187	0.41094			0.558334	0.521442	0.506647
ARF6_EGFR		0.210273	0.196379	0.190807									0.17491	0.319772	0.298643	0.290169	0.231006	0.19649
ARF6_GOT2		0.273361	0.255299	0.248055			0.213358	0.390063	0.364289	0.353953	0.281784	0.239681	0.215047	0.393151	0.367174	0.356755	0.284015	0.241579		0.237062	0.221398	0.215116										0.32831	0.306617	0.297917	0.237174
ARF6_RAB8A		0.375125	0.350339	0.340398	0.270993			0.482151	0.450293	0.437517	0.34831	0.296267		0.444173	0.414824	0.403054	0.320874	0.27293		0.439538	0.410496	0.398849	0.317526	0.270082								0.36344	0.339426	0.329795
ARF6_SLC3A2		0.378944	0.353905	0.343864				0.459198	0.428857	0.416688	0.331728	0.282163	0.293481	0.536543	0.501091	0.486873	0.387603	0.329689		0.469093	0.438097	0.425667	0.338876	0.288242		0.485264	0.4532	0.440341	0.350558	0.298179		0.353366	0.330018	0.320654
ARL13B_C2CD2L							0.0299782	0.0389763	0.0411461										0.0450657	0.0585924	0.0618541	0.0331004		0.035353								0.0261127	0.0275664
ARL13B_CLDN4													0.263468	0.342548	0.361618	0.193515	0.11608	0.206684
ARL13B_GPR37L1																															0.00122252	0.00158947	0.00167795
ARL13B_ITGAM																			0.155604	0.202309	0.213572	0.11429	0.0685567	0.122068
ARL13B_KLRG1														0.0236713	0.024989																	0.028232	0.0298037
ARL13B_LPAR3
ARL13B_SLC13A3
ARL13B_SLC2A5														0.00471349	0.00497589				0.00906983	0.0117922	0.0124486	0.00666172	0.00399602	0.00711506
ARL13B_STX1A													0.0268946	0.034967	0.0369136										0.0260199	0.0338298	0.0357131				0.0328917	0.0427643	0.0451449	0.0241587		0.0258028
ARL13B_TFRC													0.0949295	0.123423	0.130294				0.136614	0.17762	0.187508	0.100342		0.107171	0.245021	0.318564	0.336298	0.179966	0.107952	0.192213
ARL13B_TNFRSF10C							0.00324089	0.00421365	0.00444822	0.00238041	0.00142788	0.0025424							0.00170059	0.00221103	0.00233412	0.00124907		0.00133407
ARL6IP5_CCR2																			0.0645324	0.074977	0.0928595	0.0880577	0.0599792	0.0797937
ARL6IP5_CCR5							0.00166944	0.00193964	0.00240225	0.00227803		0.00206425							0.0330796	0.0384336	0.0476003	0.0451388	0.0307456	0.0409027
ARL6_BBS1			0.0030587					0.00321199	0.00367027					0.00376712	0.00430461
ARRB1_AGTR1		0.00347472		0.00294174
ARRB1_ARRB2		0.0650216		0.0550481			0.040255	0.106978	0.0467161	0.0905689			0.0472621	0.125599	0.0548478	0.106334			0.117357	0.311878	0.136194	0.26404		0.0812666		0.043162						0.0848028		0.0717951
ARRB1_BMPR2		0.214445		0.181552			0.119235	0.316866	0.138372	0.268263				0.235939		0.199749				0.136146		0.115263										0.170745		0.144555
ARRB1_EDNRA		0.216996	0.0947597	0.183711
ARRB1_EGFR		0.123714		0.104738									0.0707951	0.188138	0.082158	0.15928
ARRB1_GLP1R							0.00327551	0.00870467	0.00380124	0.00736948		0.00226819		0.00156348		0.00132366																0.0025836		0.00218731
ARRB1_IGF1R		0.21106		0.178686				0.266428	0.116346	0.225561				0.24901	0.10874	0.210815																0.190426		0.161217
ARRB2_ADRB2				0.00471388			0.00398614	0.00655827	0.00769984	0.0191196		0.00519882		0.00425533	0.00499604	0.0124058			0.0440718	0.0725098	0.0851314	0.211391	0.0292553	0.0574795		0.00470986	0.00552969	0.0137309		0.00373357				0.00458763
ARRB2_AGTR1				0.00749211																		0.00398852
ARRB2_AKT1		0.094291	0.110704	0.274891			0.094936	0.156195	0.183383	0.455363		0.123818	0.10146	0.166929	0.195986	0.486657		0.132327		0.103429	0.121433	0.301532						0.124341				0.124653	0.146351	0.363406		0.0988138
ARRB2_AKT2		0.115836	0.136	0.337703				0.127014	0.149123	0.370289				0.157493	0.184908	0.459148		0.124847			0.120469	0.299139						0.254021				0.114368	0.134276	0.333422
ARRB2_ARRB1		0.040255	0.0472621	0.117357			0.0650216	0.106978	0.125599	0.311878	0.043162	0.0848028		0.0467161	0.0548478	0.136194			0.0550481	0.0905689	0.106334	0.26404		0.0717951										0.0812666
ARRB2_EDNRA		0.160489	0.188425	0.467881		0.127222
ARRB2_EGFR		0.0914985	0.107425	0.26675									0.0845736	0.139146	0.163367	0.405659		0.110303				0.0821634
ARRB2_FFAR4														0.000585879	0.000687861	0.00170804		0.000464434		0.000547244	0.000642501	0.00159541		0.000433807
ARRB2_RAB5C		0.179039	0.210203	0.52196				0.246206	0.289062	0.717775		0.19517		0.213337	0.250472	0.621951		0.169115		0.242703	0.284949	0.707563		0.192394			0.175414	0.435574				0.184338	0.216425	0.537408
ARRDC3_ADRB2							0.0116946	0.0121939	0.0143581	0.00991136		0.00935415			0.00931627				0.129298	0.134819	0.158747	0.109582	0.0326124	0.103422			0.0103114
ARRDC3_ITGB4													0.0702992	0.0733007	0.0863105	0.0595798		0.0562303
ARRDC4_AVPR2							0.00107162	0.000867648	0.00115648	0.0041293	0.000497252	0.00108687
ARTN_GFRA3			0.000641792										0.000619642		0.00427796			0.000959619															0.00238328
ASAP2_ITSN1		0.27316	0.250534					0.27653	0.253625					0.306046	0.280695					0.255187	0.23405											0.250038	0.229326
ASGR1_CLEC4G
ASGR1_VSIR							0.0803019	0.1653	0.147754	0.0480399		0.048941							0.110129	0.226699	0.202636	0.0658839		0.0671197		0.0182927	0.016351
ATF4_SNAP29							0.381887	0.422174	0.426615	0.380289	0.358367	0.379456	0.321149	0.355029	0.358763	0.319805		0.319105	0.333558	0.368747	0.372626	0.332162	0.313014	0.331435	0.353418	0.390702	0.394811	0.351939	0.331651	0.351168
ATP1A1_ATP1B1		0.369817	0.436782						0.410424				0.408151	0.543168	0.641522	0.482036		0.417391		0.463126	0.546986	0.411002		0.355883								0.365614	0.431817
ATP1A1_GPR35															0.0100484				0.0564745	0.0751564	0.0887653	0.0666976	0.0410814	0.0577529
ATP1A1_TNFRSF1A		0.211455	0.249744				0.305983	0.407204	0.480938	0.361374	0.222582	0.31291		0.203311	0.240126				0.339356	0.451615	0.533391	0.400787	0.246858	0.347038
ATP1A1_TNFRSF1B							0.154502	0.205612	0.242843	0.182471	0.11239	0.158							0.332233	0.442136	0.522196	0.392374	0.241677	0.339754	0.0301651	0.0401439	0.0474129	0.0356257	0.0219431	0.030848
ATP1B1_AGTR1
ATP1B1_ATP1A1			0.408151				0.369817		0.543168	0.463126		0.365614	0.436782	0.410424	0.641522	0.546986		0.431817			0.482036	0.411002											0.417391	0.355883
ATP1B1_MLC1			0.0360546																0.118357	0.111215	0.173836	0.14822		0.117012
ATP1B1_SLC4A1																									0.523406	0.491821	0.768751	0.655466	0.0980534	0.517457
ATP2B1_CCR2																			0.094339	0.0795331	0.0939255	0.0861434	0.0608406	0.0761626
ATP2B1_F2RL1													0.072991	0.0615355	0.0726711	0.06665	0.047073	0.0589277
ATP2B3_HTR2C				2.73106e-05		5.04851e-05						2.30785e-05		3.9723e-05		7.742e-05		0.000143115																		3.01796e-05
ATP2B4_STIM1		0.0583853	0.0586142					0.0600445	0.0602798					0.0595992	0.0598329				0.0631979	0.0893323	0.0896825	0.0620486									0.0778831	0.11009	0.110522	0.0764667
ATP4B_GPR42		2.96885e-05						3.96694e-05												8.48956e-05
ATP5F1A_GLP1R							0.022032	0.0222757	0.0224975	0.0215518	0.0199921	0.0223984
ATP5F1A_KDR							0.903108	0.913097	0.922189	0.883424	0.819491	0.918125																			0.17906	0.18104	0.182843	0.175157	0.162481	0.182037
ATP5F1A_SCN2A														0.0309412	0.0312493			0.0311116													0.044236	0.0447253	0.0451707	0.0432719	0.0401403	0.0449716
ATP5F1A_TNFRSF1A							0.563155	0.569384	0.575054	0.550881	0.511014	0.57252							0.624576	0.631484	0.637772	0.610963	0.566748	0.634962
ATP5F1A_TNFRSF1B							0.284357	0.287503	0.290365	0.27816	0.258029	0.289086							0.611466	0.61823	0.624386	0.598139	0.554852	0.621634	0.0555182	0.0561323	0.0566913	0.0543082	0.0503779	0.0564414
ATP6V0A2_DRD2																															0.00162375	0.00352666	0.00287252	0.00193289	0.00328918	0.00189341
ATP8A1_TMEM30A		0.0504525	0.068046			0.049238		0.072623	0.0979478	0.0272908		0.0708749		0.0874557	0.117953	0.0328648		0.0853505		0.0662611	0.0893673	0.0249001		0.0646661								0.0532791	0.0718583			0.0519966
ATP8A2_TMEM30A							0.0703188						0.0846809						0.0641587
ATP8B1_TMEM30A		0.057024	0.0696937					0.0820823	0.10032					0.098847	0.120809					0.0748917	0.0915313						0.0245318					0.0602188	0.0735983
ATP8B1_TMEM30B													0.00504596	0.0680395	0.0831567			0.00472516
ATP8B2_TMEM30A		0.0636662	0.0532526					0.0916434	0.0766536				0.0546186	0.110361	0.0923095			0.0505696		0.0836151	0.0699386											0.0672331	0.0562361
ATP8B2_TMEM30B													0.0375957	0.0759648	0.0635396	0.01457	0.0153996	0.0348087
ATP8B4_TMEM30A				0.132073					0.00607287	0.190111					0.0073132	0.228939					0.00554087	0.173456						0.046489						0.139473
ATP8B4_TMEM30B				0.00278674						0.00316424			0.000744307		0.00503391	0.157586						0.00194458						0.00223147						0.00135798
ATRAID_SNX9							0.429211	0.473394	0.497162	0.386842	0.277312	0.36831	0.408867	0.450956	0.473597	0.368506	0.264167	0.350852	0.348504	0.384379	0.403678	0.314102	0.225167	0.299054
AVPR2_SLC41A1		0.00380668						0.00960467						0.00618743						0.004374						0.010413						0.00318522
AVP_AVPR1A
AXIN1_ARRB1			0.0293692				0.0430142	0.0553194	0.0780487	0.0432855	0.0286567	0.0424014			0.034083				0.0364164	0.0468341	0.0660771	0.0366461		0.0358976
AXL_EGFR				0.155683									0.121386		0.144685	0.236755
AXL_IFNAR1				0.137392			0.136469		0.162663	0.266173			0.0975393		0.116261	0.190243			0.132716		0.158189	0.258853						0.121542						0.136743
AZGP1_ABCC1						0.00352394						0.00548115						0.00563047						0.00398434												0.00271457
B2M_CD244																			0.0332155	0.038979	0.033983	0.038021	0.0306823	0.0220095
B2M_FCGRT							0.665008	0.780398	0.680373	0.761219	0.61429	0.440652	0.617766	0.724959	0.63204	0.707143	0.570652		0.728311	0.854685	0.745139	0.83368	0.672765	0.482599
B2M_HFE																			0.11828	0.138803	0.121013	0.135392	0.109259	0.0783753
BAALC_AGTR1		0.00494825				0.00112082		0.00150607												0.00263426				0.00059668
BACE1_ADRB2							0.00445847	0.00568051	0.0067618	0.00530723		0.00625629			0.00438739			0.00405939	0.049294	0.0628051	0.0747602	0.058678	0.00695412	0.0691711		0.00407949	0.00485603	0.00381142		0.004493
BAG6_ACVR1B								0.133879	0.140076				0.158291	0.21647	0.226489	0.165682	0.118324	0.172135														0.11599	0.121359
BAG6_FAS							0.0279395	0.0382086	0.039977	0.0292441		0.030383
BAG6_GLRA2																															0.0055049	0.00752822	0.00787664	0.00576194	0.00411495	0.00598634
BAG6_NCR3																			0.00248163	0.00339375	0.00355082	0.0025975	0.00185504	0.00269866
BAG6_RAB8A		0.404916	0.423657				0.380566	0.520442	0.54453	0.398336		0.413849		0.479448	0.501638	0.36696		0.381251		0.474446	0.496404	0.363131		0.377273								0.392304	0.410461
BAG6_TNFRSF11A							0.0384168	0.0525368	0.0549683	0.0402106	0.0287168	0.0417766							0.147905	0.202267	0.211629	0.154811	0.11056	0.16084
BAIAP3_ADGRB1			0.000388071			0.000277466			0.000361517			0.000258479			0.000243604																	0.000448749	0.0013132			0.000938921
BAIAP3_ERBB2			0.0114533			0.00818897								0.00721415	0.0211112			0.0150942															0.00757279
BBS1_ARL6								0.00321199	0.00376712				0.0030587	0.00367027	0.00430461
BBS1_BBS2														0.00761033	0.00892562
BBS1_BBS4															0.0121362
BBS1_BBS5															0.00375759
BBS1_BBS7									0.00957127						0.00996602
BBS1_BBS9
BBS1_EXOC7															0.0211744
BBS1_RAB8A									0.0243258
BBS1_TTC8														0.00789992	0.00926527																		0.00752618
BBS2_BBS1									0.00761033						0.00892562
BBS2_BBS4			0.0740585											0.069967	0.101842			0.063495
BBS2_BBS5			0.0235297											0.0216631	0.0315322
BBS2_BBS7			0.0585354					0.0551798	0.0803182					0.0574556	0.0836308			0.0521409															0.0591103
BBS2_BBS9			0.0424063						0.042091						0.0469983
BBS2_EXOC7			0.130544						0.153963					0.122074	0.177687			0.110782			0.133112												0.135664
BBS2_TTC8			0.040607										0.0472861	0.0534156	0.0777504			0.0484747													0.0384105	0.0433896	0.0631567			0.039376
BBS4_BBS1															0.0121362
BBS4_BBS2			0.0619382						0.069967				0.0740585		0.101842																		0.063495
BBS4_BBS5															0.0428744
BBS4_BBS7			0.0795908				0.0794156		0.109209				0.082691		0.113713																		0.0803725
BBS4_BBS9			0.05766						0.0572312						0.0639037
BBS4_EXOC7			0.177501						0.209344				0.175691		0.241602						0.180993												0.184463
BBS4_SPIRE1			0.048047				0.0549889		0.0756184										0.0502775		0.0691395												0.0518964
BBS4_TTC8													0.0768767	0.0588848	0.105718			0.0585783													0.062447		0.0858744
BBS5_BBS1															0.00375759
BBS5_BBS2									0.0216631				0.0235297		0.0315322
BBS5_BBS4															0.0428744
BBS5_BBS7									0.0338131						0.0352077
BBS5_BBS9															0.0197858
BBS5_TTC8													0.0244251		0.0327321																		0.0265883
BBS7_BBS1														0.00957127	0.00996602
BBS7_BBS2								0.0551798	0.0574556				0.0585354	0.0803182	0.0836308			0.0591103															0.0521409
BBS7_BBS4		0.0794156	0.082691										0.0795908	0.109209	0.113713			0.0803725
BBS7_BBS5														0.0338131	0.0352077
BBS7_BBS9		0.0454738	0.0473493						0.0469972					0.0503979	0.0524765
BBS7_EXOC7		0.139987	0.14576					0.1651	0.171909				0.138865	0.190541	0.198399			0.140229		0.142741	0.148628											0.145477	0.151477
BBS7_TTC8													0.0607629	0.0833746	0.0868132		0.0510047	0.0613596													0.0493577	0.0677252	0.0705184			0.0498425
BBS9_BBS1
BBS9_BBS2													0.0424063	0.042091	0.0469983
BBS9_BBS4													0.05766	0.0572312	0.0639037
BBS9_BBS5															0.0197858
BBS9_BBS7							0.0454738		0.0503979				0.0473493	0.0469972	0.0524765
BBS9_TTC8													0.04402	0.0436927	0.0487867																0.0357574	0.0354916	0.0396295
BCR_ATP2B1		0.258347	0.260561					0.217801	0.219668					0.257215	0.259419					0.235904	0.237925					0.166612	0.16804					0.208571	0.210358
BCR_CFTR													0.0109763	0.0265156	0.0267428	0.00960115		0.00979328
BCR_COPB1		0.205585	0.207347					0.248451	0.25058					0.233375	0.235375					0.206609	0.208379					0.139482	0.140677					0.208254	0.210039
BCR_KIT							0.0861183	0.208037	0.209819	0.0753291		0.0768364	0.0363239	0.0877481	0.0885	0.0317731		0.0324089
BDKRB1_SLC39A14
BDKRB2_AGTR1		0.000132891
BDKRB2_AP2M1		0.0131944						0.0139667						0.0135552						0.0135692						0.0141125						0.0130371
BDKRB2_CD81		0.0111027						0.0132978						0.0105862						0.0121118												0.00978222
BDKRB2_CLCA4																																2.90618e-06
BDKRB2_SLC2A8		0.00146494						0.00282197						0.00285424						0.00367881												0.00169721
BDNF_F11R							0.0417001					0.0171854	0.0721035					0.0297153	0.0270344						0.0183755
BDNF_FZD4							0.0441479					0.0181942	0.0195193
BDNF_NTRK2
BDNF_SORT1							0.0339196						0.0625679						0.0437321												0.0282535
BEST2_CLDN10
BGN_TLR4							0.114273	0.179007	0.0311917	0.0331655	0.0106679	0.031521							0.233119	0.365176	0.0636316	0.0676581	0.0217627	0.0643034
BIN1_CACNB1				0.0245568						0.0225856				0.0359509		0.0421404		0.0223632													0.0238331	0.0406357	0.0226297	0.0476317		0.0252774
BIN1_MTM1				0.0320704			0.0520022	0.0886641	0.0493764	0.103929		0.0551534	0.0492296	0.0839369	0.0467439	0.0983879		0.0522128	0.072673	0.123908	0.0690036	0.145241		0.0770768										0.0309854
BIN1_PTGER4		0.0248292		0.0291039															0.0871273	0.148553	0.082728	0.174128		0.092407										0.0252168
BLK_EGFR				0.00158215												0.00240605
BLK_ERBB2				0.00177989						0.000807341						0.00328075																		0.00117684
BLK_KIT				0.000334495					0.000215827	0.00319191						0.00134632						0.00028388
BLNK_ERBB2			0.0420623	0.145595					0.0190791	0.0660405					0.077531	0.268366						0.034058						0.0229463					0.0278111	0.0962654
BLNK_KIT			0.00790479	0.0273617					0.0754314	0.261098					0.0318163	0.110129					0.00670867	0.0232214						0.00703194						0.010493
BMP10_FFAR2		2.2008e-05					2.23599e-05	0.000273843						5.34642e-05					0.000153335	0.0018779		8.98954e-05
BMP10_SLC38A1		0.00533426						0.00862387						0.0159424						0.00341975						0.00223057						0.00736504
BMP10_SLC4A1		0.000120198						0.000173868						0.000140344						0.000177906					0.00163455	0.0200184		0.000958284				0.000109623
BMP10_VSIR		0.000464002					0.000655537	0.00802837		0.000384319									0.000899029	0.0110104		0.000527071				0.000888447
BMP1_ADRA1A														0.000342171
BMP2_BMPR1A				0.0489206									0.0375366	0.0446176		0.073548																		0.0392856
BMP2_BMPR1B				0.0133383									0.00998787	0.011872		0.0195699
BMP2_BMPR2				0.0932442			0.0703179	0.0835828		0.137779				0.0622359		0.10259																		0.0742429
BMP4_BMPR1A													0.250878
BMPR2_ARRB1		0.119235					0.214445	0.316866	0.235939	0.136146		0.170745		0.138372					0.181552	0.268263	0.199749	0.115263		0.144555
BRAF_AKT1		0.208301					0.214005	0.345054	0.266994	0.205264		0.222894	0.228712	0.368767	0.285343	0.219371		0.238212		0.228488	0.176798											0.275373	0.213077			0.177883
BSG_ADRB2							0.0200516	0.0219739	0.022426	0.0179402	0.0214286	0.0215779							0.221696	0.242949	0.247948	0.198352	0.23692	0.238571			0.0161054
BSG_CCR4																			0.0066927	0.00733432	0.00748522	0.00598798	0.00715229	0.00720214	0.00240003	0.00263012	0.00268423	0.00214732	0.00256485	0.00258272
BSG_CHRM3							0.116631	0.127812	0.130441	0.10435	0.12464	0.125508
BSG_F2RL1													0.0770259	0.0844102	0.0861469	0.0689153	0.0823153	0.0828889
BST2_CD81		0.208829		0.451452				0.250116		0.540709				0.199114		0.43045				0.227808		0.492483										0.183992		0.397759
BST2_LILRA4																			0.000183381	0.000532262		0.00115066
BTC_EGFR			0.0268697												0.0408621						0.00827632
BTC_ERBB2			0.0302279						0.0137111						0.0557173																		0.0199863
BTC_ERBB3													0.00385658		0.0673805																0.00331656		0.0579455
BTC_ERBB4			0.00220096												0.0095126																		0.0156293
BTK_ARRB1				0.0602797	0.0067895					0.160194	0.0180431					0.0699548	0.00787924					0.135622	0.0152755					0.0141055						0.0417419	0.00470153
BTK_CD40				0.00482495	0.00054345		0.000610316	0.00197249	0.00229136	0.25894	0.0291653	0.000491316				0.00173155				0.000396388	0.000460468	0.0520362	0.00586101					0.00039182						0.00605931	0.00068248
BTK_FCER1G				0.00407927	0.000459462				0.000195332	0.0220739	0.00248626					0.00399412	0.000449871		0.000813147	0.00262802	0.00305287	0.344996	0.038858	0.000654598				0.00313456	0.000353056					0.00420785	0.000473945
BTK_MRC1				0.001389			0.000334039	0.00107958	0.00125411	0.141724	0.0159628	0.000268908				0.00191625	0.000215834		0.00076486	0.00247196	0.00287158	0.324509	0.0365505	0.000615727				0.00117546						0.00698504	0.000786748
BTLA_TNFRSF14				0.000102867				0.000300106		0.00155975	0.000186444					4.09494e-05				0.000272374		0.00141562	0.000169215
C11orf24_FFAR2							0.00244743	0.00279319	0.00353001	0.00259556	0.00157951	0.00300482							0.0167835	0.0191546	0.0242074	0.0177993	0.0108316	0.0206059
C14orf180_VSIR							0.000422396												0.000579291
C17orf67_GOPC		0.0447101						0.0451717						0.0543291						0.0326624						0.0351694						0.0444251
C1QBP_TNFRSF1A		0.221397					0.296902	0.42635	0.358635	0.350561	0.24816	0.344003		0.212871					0.329283	0.47285	0.39775	0.388795	0.275226	0.381521
C1QBP_TNFRSF1B							0.149916	0.215279	0.181088	0.177011	0.125305	0.173699							0.322372	0.462925	0.389401	0.380634	0.269449	0.373513	0.0292698	0.0420314	0.0353558	0.0345598	0.0244647	0.0339132
C1QL4_IL10RA																			0.000246039		0.000206027
C2CD2L_CXCR3								0.00011004		0.000165422		7.37231e-05							0.000587949	0.00100085	0.000345511	0.00150456	0.000398154	0.000670536
C2CD2L_MFSD5		0.0118316		0.0177862			0.0136397	0.0232185		0.034904		0.0155556	0.0127316	0.0216727		0.0325802		0.01452		0.0184157		0.027684		0.0123379										0.016873
C3_C3AR1				3.16868e-05						0.000157931						6.25439e-05			0.000897604	0.00132962	0.00119249	0.0417219		0.00024839
C5AR2_ABCA7				0.00236723						0.00262095				0.000979521		0.0174469	0.000354981			0.000399509		0.00711593				0.00116045		0.0206696	0.000420552					0.00217409
C5AR2_SCN1B		6.9891e-05		0.00124488				0.000141657		0.00252315				8.10405e-05		0.00144347				0.000204748		0.00364691	7.42014e-05					8.50602e-05				6.56456e-05		0.00116926
C5AR2_SLC26A11		0.000432212		0.00769843				0.0009905		0.0176425				0.000907766		0.0161688				0.000799018		0.0142319						0.000595421				0.00066261		0.0118022
C5_C5AR1															0.00421051				0.0133004	0.00814873	0.0841631	0.00972006	0.00309836	0.0111884
C5_C5AR2									0.00207554										0.00584222	0.00357935	0.0369688	0.00426956	0.00136096	0.00491454			0.000752181
CA4_SLC4A4		0.106239						0.0186003						0.206823						0.0321746						0.00843636						0.015029
CACNA1A_ADGRL1
CACNA1A_AP2M1
CACNA1A_LRP1
CACNA1A_NOTCH1							0.150531	0.152105				0.116625	0.0902174	0.0911607																	0.116603	0.117822				0.090339
CACNA1C_ADRB2							0.00371679												0.0410938	0.00893277	0.00469106	0.00727206	0.00431635	0.00854982	0.00266924
CACNA1H_CCR4																			0.000874265	0.000291309	0.000924348			0.000681031	0.000313515		0.000331476			0.000244221
CACNB1_MTM1							0.00375061	0.00344955	0.0064362			0.00727491	0.00355065	0.00326563	0.00609305			0.00688704	0.00524148	0.00482074	0.00899459			0.0101667
CACNG1_FFAR2							1.0759e-05		8.8638e-06			2.154e-05							7.37806e-05		6.07843e-05			0.000147712
CADM1_ITGB4									0.0388618			0.0379214	0.0842514	0.0673347	0.134018			0.130775
CALCA_ATP2B2						9.01619e-06						1.38899e-05						1.56607e-05						1.26333e-05						1.20809e-05			3.2778e-05	7.96869e-06		0.000106387
CALCA_ATP2B4						0.00434914			0.0018941			0.00614765			0.00190152			0.00617175						0.00427005						0.00244035						0.002901
CALCA_BBS1						0.00030096			0.000111267			0.000361136			0.000130497			0.000423551						0.0001137						0.000144971						0.000236128
CALCA_BBS4						0.00351433						0.00269185			0.00148898			0.00483276						0.00166759												0.00267784
CALCA_CALCR						5.0671e-05			1.96856e-05			6.38933e-05
CALCA_CALCRL						0.000978978		0.000550156	0.00343043	0.000833975		0.0111341												0.000707464
CALCB_CALCR			8.27639e-05			0.000294671			0.000104361			0.000371564						8.69335e-05												7.02553e-05
CALR_CD40							0.595396	0.602135	0.603976	0.580074	0.432905	0.562434							0.11965	0.121004	0.121374	0.116571	0.0869957	0.113026
CAMK2A_GRIA4
CAMK2D_IFNGR2			0.144752						0.204958	0.104669			0.108121		0.227883	0.116376			0.159005	0.131598	0.33513	0.171146		0.108256									0.108509
CAMK2D_SCN5A			0.0112115						0.018935																						0.0221695	0.0183482	0.0467258	0.0238621		0.0150937
CAMP_FPR2										8.3231e-07									2.97148e-06	1.66462e-05	4.26557e-06	0.000151403
CAPN1_CLEC4G
CAPN1_F2R		0.219735	0.279812	0.2045			0.300266	0.430876	0.548681	0.401003	0.379651	0.251849		0.21392	0.272408	0.199089
CAPN1_GRIN2B			0.0155443
CAPNS1_F2RL1													0.0556356	0.0755783	0.0684393	0.0674341	0.0459899	0.063133
CAPRIN2_LRP6			0.233004						0.29449			0.139079			0.291311			0.137578															0.223363
CASK_F11R							0.07925	0.104695	0.129223	0.0437706		0.0876395	0.137031	0.181027	0.22344	0.0756835	0.0334794	0.151537	0.0513781	0.0678741	0.0837762			0.0568171	0.0349221	0.0461346	0.0569433			0.0386191
CASK_LIN7A			0.0661792										0.0794711	0.104987	0.129584			0.0878841
CASK_P2RX7							0.00603651	0.00797465	0.00984302			0.00667555							0.0506226	0.0668759	0.0825442	0.0279594	0.0123681	0.0559816							0.0082767	0.0109341	0.0134958	0.0045713		0.00915289
CASP4_VDAC1		0.150728		0.302745				0.164229		0.329862				0.162513		0.326416				0.151539		0.304373				0.100787		0.202437				0.157744		0.316838
CATSPER1_CATSPER2				0.000499371	0.000110201					0.000611332	0.000134909					0.00113955	0.000251475					0.00103332	0.000228034					0.000152927						0.000692304	0.000152777
CATSPER1_CATSPER3				2.61626e-05	5.77355e-06					7.30352e-05	1.61174e-05					8.45649e-05	1.86618e-05					7.38088e-05	1.62881e-05					0.0001294	2.8556e-05					2.77932e-05	6.1334e-06
CATSPER1_CATSPER4				1.24667e-05	2.75115e-06					5.41002e-06						2.7033e-05	5.96564e-06
CATSPER2_CATSPER1																			0.000499371	0.000611332	0.00113955	0.00103332	0.000152927	0.000692304	0.000110201	0.000134909	0.000251475	0.000228034		0.000152777
CATSPER3_CATSPER1																			2.61626e-05	7.30352e-05	8.45649e-05	7.38088e-05	0.0001294	2.77932e-05	5.77355e-06	1.61174e-05	1.86618e-05	1.62881e-05	2.8556e-05	6.1334e-06
CATSPER4_CATSPER1																			1.24667e-05	5.41002e-06	2.7033e-05				2.75115e-06		5.96564e-06
CAV1_ABCB1								0.00371712												0.00338084											0.0234658	0.139749	0.0243057	0.0107956	0.00299236	0.00363133
CAV1_EGFR		0.282636											0.0721723	0.429819	0.0747556					0.0870567
CAV1_ESR1		0.000760051						0.00092928						0.00228602						0.00169042												0.00104161
CAV1_F2R		0.363865					0.119806	0.713501	0.124095					0.354237						0.140305												0.20485
CAV1_FAS		0.023266					0.00798917	0.0475791	0.00827513					0.00757243						0.0253563												0.0104161
CAV1_INSR		0.231116					0.0592322	0.352755	0.0613524				0.0660386	0.39329	0.0684024					0.112413						0.16246						0.178463
CAV1_KCNH2		0.131694												0.0419579						0.0363441					0.0335221	0.19964	0.034722					0.0854121
CAV1_LRP6		0.526444						0.665365						0.658182						0.177494						0.185899						0.50466
CAV1_TGFBR1		0.281533						0.278784					0.0789777	0.470348	0.0818046					0.385416						0.219038						0.327239
CAV2_EGFR		0.216535						0.0484123						0.329295						0.0666964
CAV3_ADRB2																			0.000304239	0.000165422	0.000155427			0.00020602
CBLN1_GRID2			0.000311734			0.000976168																										0.000586195	0.00124342			0.00389365
CBL_EGFR		0.180492		0.137647									0.153346	0.274483	0.194549	0.209326		0.194117
CBL_ERBB2		0.20305		0.15485									0.209094	0.37427	0.265276	0.285426		0.264688
CBL_F2RL1								0.0106819					0.0277637	0.0496959	0.0352236	0.037899	0.01533	0.0351455
CBL_FCGR1A																			0.155899	0.279052	0.197788	0.212811	0.0860809	0.197349
CBL_FLT1		0.0353781					0.22717	0.406625	0.288209	0.3101	0.125434	0.28757
CBL_ITSN1		0.296973	0.21049	0.226477		0.210023		0.300637	0.213086	0.229271		0.212614		0.332725	0.23583	0.253743		0.235307		0.277433		0.211576										0.271835		0.207306
CBL_NTRK1		0.0185827
CBL_PDGFRB		0.284361	0.20155	0.216859		0.201103
CBL_PTPRK		0.199083		0.151824				0.158686					0.176777	0.316423	0.224276	0.241311		0.223778
CCKBR_ADRB2			0.000320754						0.00130099						0.000844144				0.00155878	0.000275703	0.014384			0.000309029			0.000934312						0.000312163
CCKBR_CCR4																			4.70575e-05		0.000434235						0.000155719						2.22974e-05
CCKBR_DRD2			0.000153404																														0.000568583
CCK_CCKAR															7.2106e-07
CCK_CCKBR															0.00012234
CCL11_ACKR2							1.98636e-05																		0.000129576
CCL11_CCR2																			0.000122155		1.26901e-05
CCL11_CCR3																			3.18219e-05		3.30581e-06
CCL13_ACKR2				1.82003e-05						0.000128176						3.09787e-05						9.93581e-05						0.000836123						1.22446e-05
CCL13_CCR1										4.36963e-06						2.2021e-05			8.65782e-06			0.0042459												6.80254e-06
CCL13_CCR2																			1.6073e-06			0.000788241
CCL13_CCR3																7.46474e-07			4.18709e-07			0.00020534
CCL14_ACKR2		0.000101768						0.000716703						0.000173219						0.000555567						0.00467524	4.03828e-05	0.000119446		2.45336e-05		6.84663e-05
CCL14_AKT2		0.0156797						0.0171927						0.0213185						0.0138892						0.0117944						0.015481
CCL14_ARRB1		0.00544897						0.0144807						0.00632355						0.0122595						0.00127507						0.00377325
CCL14_CCR1								2.44331e-05						0.000123132					6.06048e-05	0.0237412	0.000205067	0.000606557		0.000124584								3.80368e-05
CCL14_CCR3														4.17396e-06					2.93096e-06	0.00114817	9.91744e-06	2.93343e-05		6.0251e-06
CCL15_CCR1															2.33984e-05				0.000108223	0.00280093	0.00451148	0.000606557
CCL15_CCR3																			5.23386e-06	0.000135458	0.000218184	2.93343e-05
CCL16_CCR1														6.22577e-06					2.16446e-05	0.0012004	3.41779e-05
CCL16_CCR2																			4.01826e-06	0.000222851	6.34503e-06
CCL16_HRH4		6.28163e-07						2.88255e-06						7.3865e-07						1.8727e-06												1.15393e-06
CCL17_CCR4				8.64432e-07						8.3231e-07									8.10405e-07	1.49816e-05	1.70623e-06	3.02805e-05				5.37247e-06		1.08587e-05				7.69284e-07		1.55487e-06
CCL17_CCR5								5.76511e-06		1.16523e-05									6.17934e-06	0.000114235	1.301e-05	0.000230889
CCL18_CCR1																6.29171e-06			8.65782e-06			0.00121311
CCL19_CCR7							1.82954e-06												5.72011e-06		1.75955e-06				3.9782e-06
CCL19_CCRL2							8.33586e-05		2.56417e-05										2.80805e-05
CCL19_CXCR3																			5.2001e-06		1.59959e-06
CCL20_CCR6																5.33196e-07
CCL20_CXCR3									7.03476e-07	5.20194e-06									2.43121e-06	4.16155e-06	6.39835e-06	4.73134e-05
CCL21_ACKR4		0.000136993						0.000274529						0.000128971						5.20194e-05												0.000106845
CCL21_CCR7							1.2189e-05	0.000183019						1.46558e-05					3.81093e-05	0.000572213	1.9355e-05	3.12268e-05			2.65041e-05	0.00039796	1.34609e-05	2.17175e-05				2.1369e-05
CCL21_GOT2		0.0226143						0.0322686						0.0325241						0.0196113						0.0163661						0.02716
CCL22_CCR4				4.32216e-07						4.16155e-07												1.51403e-05						5.42937e-06						7.77433e-07
CCL22_DPP4				0.000228777						0.000226388						0.00032333						0.000206286
CCL23_CCR1														8.71607e-05		3.46044e-05			2.59735e-05	0.0168056	6.83557e-05	0.00667213	0.000580038	0.000124584								2.69249e-05
CCL24_CCR2																			4.01826e-06		1.26901e-05	0.00168909
CCL24_CCR3				7.09104e-07												1.59959e-06			1.04677e-06		3.30581e-06	0.000440014
CCL25_CCR9																			8.29314e-06	3.32924e-06	8.53113e-06			9.32919e-06
CCL26_CCR1																			0.00170992	0.000400133	0.000273423
CCL26_CCR2																			0.000317442	7.42837e-05	5.07603e-05
CCL26_CCR3																			8.26951e-05	1.93512e-05	1.32233e-05
CCL27_CCR10
CCL28_CCR10				0.000249335	0.000614425				0.000313188	0.000573462	0.00141316					0.00016913	0.000416779						0.000242512						0.000289886				0.000151789	0.000277932	0.000684896
CCL28_CCR3																			0.000130219	0.000141909	0.000416533	0.000762691	0.00187947	5.42259e-05
CCL2_ACKR2				0.00117522			0.00216618	0.0034748		0.00827649						0.00200034			0.00167916	0.00269356		0.00641569			0.0141306	0.022667	0.00434788	0.0539897		0.00414618
CCL2_CCR2																			0.0133213	0.0213689	0.00409889	0.0508978	0.000861461	0.00390874
CCL3L3_CCR1				0.000349041						0.000441957						0.00222727			0.00369256	0.00453484	0.0029393	0.429443	0.00986065	0.00660293										0.000688028
CCL3L3_CCR3				3.34697e-05												7.55005e-05			0.000178579	0.000219314	0.00014215	0.0207687	0.00047688	0.00031933
CCL3_ACKR2				0.00192404						0.01355						0.00327489						0.0105036			0.000591614	0.000472777	0.000545168	0.0883902	0.000456896	0.000294403				0.00129443
CCL3_CCR1				0.000364817						0.000461932						0.00232793			0.00300427	0.0024008	0.00276841	0.448852	0.00232015	0.001495										0.000719125
CCL3_CCR3				3.49825e-05												7.8913e-05			0.000145292	0.000116107	0.000133885	0.0217074	0.000112207	7.23012e-05
CCL3_CCR5				4.9975e-05						0.00215568						3.94565e-05			0.000285897	0.000228469	0.000263452	0.0427145	0.000220794	0.00014227
CCL3_IDE				0.081839						0.184927						0.242697						0.151952						0.129237						0.0795353
CCL4L2_GPR152				4.10605e-06
CCL4L2_MFSD5				0.0680126						0.133469						0.124584						0.105861						0.0385124						0.0645207
CCL4L2_VSIR				0.0135048			0.0028306	0.00304233	0.00229547	0.233666	0.00183758	0.00197343				0.00564079			0.003882	0.00417237	0.0031481	0.320459	0.00252013	0.00270644				0.0258583						0.00200889
CCL4_ACKR2				0.00147683						0.0104005						0.0025137						0.0080622			0.000443285	0.000420246	0.000450942	0.0678454	0.000342672	0.000368004				0.000993559
CCL4_CCR5				3.83592e-05						0.00165463						3.02855e-05			0.000214217	0.000203084	0.000217917	0.0327863	0.000165596	0.000177838
CCL4_CNR2				0.00016878						0.000118188						0.000151428						0.00053748												0.000220791
CCL4_GPR152				3.83592e-06
CCL4_GPRC5D				7.28824e-05						0.000118188						0.000121142
CCL4_IDE				0.062817						0.141944						0.186286						0.116633						0.0991983						0.0610487
CCL4_SLC30A8				0.00285009						0.000827316						0.00190799						0.00053748						0.00154194						0.000331186
CCL4_SLC7A1				0.0266059						0.130125						0.11878						0.0542855						0.115646						0.077608
CCL5_ACKR2		5.83167e-05		0.000202804			6.27272e-05	0.000410695	6.70648e-05	0.00142824	7.0041e-05	0.00012035		9.92605e-05		0.000345191				0.000318359		0.00110713		9.32919e-05	0.000409186	0.00267907	0.000437481	0.0093168	0.000456896	0.000785075				0.000136439
CCL5_CCR1														7.05587e-05		0.000245377			0.00207788	0.0136045	0.00222156	0.0473115	0.00232015	0.00398667										7.57997e-05
CCL5_CCR3																			0.00010049	0.000657941	0.000107439	0.00228807	0.000112207	0.000192803
CCL5_CCR4				1.68564e-05						1.62301e-05						1.24768e-05			2.5933e-05	0.000169791	2.77262e-05	0.000590471	2.89567e-05	4.97557e-05		6.08879e-05	9.94274e-06	0.000211746	1.0384e-05	1.78426e-05				3.03199e-05
CCL5_CCR5								6.53379e-05		0.000227221		1.91466e-05							0.000197739	0.00129466	0.000211412	0.00450234	0.000220794	0.000379387
CCL5_DPP4		0.00256563		0.00892231				0.00253884		0.00882915				0.003626		0.0126099				0.00231341		0.00804516
CCL5_GPR75		5.75594e-05		0.00020017				0.000168012		0.000584282		4.92342e-05		0.000116003		0.000403416				8.48956e-05		0.000295235										5.66706e-05		0.000197079
CCL5_SLC2A5		8.6642e-05		0.000301309						0.000194761				0.000271472		0.000944077		7.95521e-05	0.000103732	0.000679165	0.000110905	0.00236188	0.000115827	0.000199023				7.05818e-05						0.000181919
CCL7_ACKR2
CCL7_CCR1																			4.32891e-06
CCL7_CCR2																			8.03651e-07
CCL7_CCR3																			2.09355e-07
CCL7_CCR5																			4.11956e-07
CCL8_ACKR2		8.57599e-06		1.82003e-05				6.03964e-05		0.000128176		1.88047e-05		1.45971e-05		3.09787e-05				4.68175e-05		9.93581e-05		1.45769e-05	1.53445e-05	0.000393981		0.000836123		0.000122668				1.22446e-05
CCL8_CCR1														1.03763e-05		2.2021e-05			7.79204e-05	0.00200067		0.0042459		0.000622918
CCL8_CCR2																			1.44657e-05	0.000371418		0.000788241		0.000115643
CCL8_CCR3																			3.76838e-06	9.67561e-05		0.00020534		3.01255e-05
CCL8_CCR5								9.60851e-06		2.03916e-05		2.99166e-06							7.4152e-06	0.000190391		0.000404056		5.92792e-05
CCR1_GRAMD1A				0.151044						0.38973						0.259171						0.159525						0.0626441						0.159218
CCR2_ATP2B1				0.094339						0.0795331						0.0939255						0.0861434						0.0608406						0.0761626
CCR2_CD81				0.0883599						0.10583						0.0842493						0.0963906						0.0167985						0.0778509
CCR2_GPR161				0.0497725						0.0608383						0.0585266						0.00934628						0.00549181						0.0459334
CCR2_NOTCH2				0.0782097						0.0222356						0.0583362						0.0545012						0.00979911						0.0406832
CCR2_S1PR5				0.00104475						0.000123806						3.80702e-05						0.000225212												0.000254415
CCR2_SLC2A1				0.0274632						0.0692572						0.0645988						0.0100219						0.10779						0.02787
CCR4_CACNA1H				0.000874265	0.000313515					0.000291309						0.000924348	0.000331476																	0.000681031	0.000244221
CCR4_CCKBR				4.70575e-05												0.000434235	0.000155719
CCR4_CCR5										2.33047e-05	8.35717e-06								1.31826e-05	1.26927e-05	9.75749e-06	0.000461778	0.000165596	2.37117e-05
CCR4_SLC3A2				0.00456204	0.00163597					0.0055282	0.00198244					0.00645935	0.00231635					0.00564732	0.00202516					0.00584201	0.00209497					0.00425411	0.00152554
CCR4_SLCO4A1				4.23572e-05						0.000171456	6.14849e-05					0.00019451	6.97521e-05					3.78507e-05												0.000104176	3.7358e-05
CCR5_CCR4				1.31826e-05						1.26927e-05						9.75749e-06				2.33047e-05		0.000461778				8.35717e-06		0.000165596						2.37117e-05
CCR5_CD4		0.000450525		0.00892708						0.00491209						0.00164251				0.00183816		0.0364228						0.000607185						0.000841765
CCR5_CXCR4				0.00112176				0.000550247		0.0109031				0.000533141		0.0105641				0.00035831		0.00709984						0.00038639				0.000546277		0.0108244
CCR5_SLC20A2		0.000392416		0.00777567				0.000726403		0.0143936				0.000596337		0.0118163						0.00571451						0.00314632				0.000396694		0.00786043
CCR7_CD3E				8.91445e-07						2.28885e-06	1.59184e-06			1.68834e-06		5.27864e-06	3.67117e-06			1.99754e-05	1.59959e-06	6.24536e-05	4.3435e-05	2.3323e-06
CCR9_ADGRG1										0.000200587				5.70871e-05		0.00103845						0.000499629												0.000473457
CCR9_CD81				0.00297008						0.00355729						0.00283191						0.00324002												0.00261684
CCR9_TRPM4				0.000715074						0.00101459						0.000851194						0.000722948												0.000329631
CCR9_TTYH1				0.000451125												0.000649219																		0.0015914
CD14_TNFRSF1B				0.00423077			0.00229691	0.00360168	0.00200777	0.210057	0.000824375	0.00129847				0.00202678			0.00493915	0.00774486	0.00431739	0.451694	0.00177269	0.00279215		0.000703196		0.0410117						0.00298359
CD160_CMTM6
CD160_TNFRSF14							0.00233488	0.00240085	0.0027355	0.00194969	0.000559333	0.00296337							0.00211911	0.00217899	0.00248272	0.00176952	0.000507646	0.00268953
CD163_FCGR1A				0.000281656						0.000275495						0.000423571			0.000590062	0.000968185	0.000937252	0.323864	0.000467831	0.000401933										0.000643326
CD164_ARRB1							0.265779	0.285708	0.3409	0.325197	0.169818	0.215958			0.148868	0.14201			0.225012	0.241884	0.288611	0.275315	0.14377	0.182833
CD164_CXCR4							0.128405	0.138033	0.164698	0.157111	0.0820435	0.104335	0.124413	0.133742	0.159578	0.152227	0.079493	0.101092	0.0836147	0.0898845	0.107248	0.102308	0.053425	0.067941							0.127479	0.137038	0.16351	0.155978	0.0814516	0.103583
CD1D_LILRB2										0.000194761									0.00712255	0.00732225	0.00237299	0.101856	0.00218532	0.0010058
CD200_CD200R1																			0.056524	0.167967	0.0856018	0.0162465	0.00500317	0.0962621
CD226_NECTIN2		0.0149874		0.0506173				0.0220531		0.0744801	0.011283			0.0194965		0.0658458						0.0304878												0.0324094
CD226_PVR		0.0031284		0.0105656				0.00744852		0.025156	0.00381087		0.00278145	0.010296	0.00353071	0.0347727	0.00526771			0.00308454		0.0104175												0.00783244
CD22_TLR1																			0.0235365	0.0369995	0.00760337	0.00610153	0.00381504	0.00361506
CD22_TLR2													0.00845998	0.0132992	0.00273297				0.0158492	0.024915	0.00512001	0.00410869	0.002569	0.00243434
CD22_TLR6																			0.0317932	0.0499792	0.0102707	0.00824199	0.00515338	0.00488325
CD274_CMTM6		0.00360412		0.0485856				0.00390618		0.0526576				0.00507075		0.0683567				0.0046085		0.0621253						0.0101394				0.00309338		0.0417005
CD300C_GOPC				0.0618534						0.0624919						0.0751606						0.0451861						0.0486544						0.0614592
CD300C_GPR151				2.47579e-05												3.00723e-05						8.89491e-05												5.4809e-05
CD300C_GPR42				0.000248848						0.000332508						6.51565e-05						0.000711593
CD33_LAIR1				0.00377243						0.00256185						0.000680785			0.000612889	0.00480472	0.000229061	0.231714		0.000313111				0.000412632						0.000709019
CD3D_CD3E				5.67283e-07						1.45654e-06						3.35913e-06				1.24847e-06	6.39835e-07	3.97432e-05
CD3E_CCR7									1.68834e-06	1.99754e-05						1.59959e-06			8.91445e-07	2.28885e-06	5.27864e-06	6.24536e-05				1.59184e-06	3.67117e-06	4.3435e-05						2.3323e-06
CD3E_CD3D										1.24847e-06						6.39835e-07			5.67283e-07	1.45654e-06	3.35913e-06	3.97432e-05
CD3E_CD3G														4.88916e-06	1.12756e-05	0.000133406					5.27864e-06	6.24536e-05
CD3E_NCR1				1.13457e-06				1.9217e-06	4.4319e-06	5.24355e-05												5.6776e-06
CD3G_CD3E									4.88916e-06						1.12756e-05	5.27864e-06					0.000133406	6.24536e-05
CD40LG_CD40				0.000100288				0.000262999		0.00538213	0.00114374					3.59907e-05				5.28517e-05		0.00108158	0.000229843											0.000125944
CD40_CMTM6		0.369937		0.0743418				0.400941		0.0805724				0.520476		0.104594				0.47303		0.0950592				0.0772023						0.317513		0.0638068
CD40_MFSD5		0.0706943		0.0142066				0.138732		0.0278793				0.129496		0.0260232				0.110035		0.0221124				0.0400308		0.00804452				0.0670647		0.0134772
CD40_MIP		0.000153646						0.000131499						0.000134786
CD40_SLC7A1		0.0296025		0.00594886				0.144781		0.0290949				0.132158		0.0265582				0.0603995		0.0121378				0.128671		0.0258574				0.0863488		0.0173525
CD44_HBEGF			0.00755337	0.00828844			0.0250572	0.029674	0.0818681	0.0898352	0.014132		0.010382	0.0122948	0.0339204	0.0372214			0.0291434	0.034513	0.0952186	0.104485	0.0164365	0.00836129									0.00859215	0.00942831
CD44_HYAL2			0.12634	0.138635				0.0688423	0.18993	0.208414					0.145043	0.159158					0.0681271	0.074757											0.115667	0.126923
CD44_TGFBR1			0.0663525	0.0728097					0.0657047	0.0720989				0.0401799	0.110853	0.121641					0.0908361	0.099676					0.0516235	0.0566474					0.0771248	0.0846304
CD48_CD244				5.75725e-05												5.45459e-05			1.93822e-05	2.55935e-05	0.000262332	0.0132298	3.71007e-05
CD4_ABCB1										0.00262594												0.00238838									0.0241972	0.0133144	0.00445208	0.0987252		0.00228163
CD4_CCR5							0.000450525			0.00183816									0.00892708	0.00491209	0.00164251	0.0364228	0.000607185	0.000841765
CD53_GPR152				5.23386e-06
CD53_LHFPL5				0.0221968						0.0340259						0.0473558						0.00880028						0.0497919						0.0429289
CD53_LPAR3				0.00305658						0.000806301						0.00553724						0.00220007												0.00150628
CD55_ADGRE5		0.00786588	0.0141341	0.00830167	0.0113917		0.00491416	0.0613041	0.110156	0.0647005	0.0887834	0.0157741		0.0100543	0.0180664	0.0106113	0.0145611		0.00710749	0.088666	0.159322	0.0935783	0.12841	0.0228145
CD59_CCR2																			0.0608525	0.0650973	0.0831961	0.054839	0.054272	0.0426492
CD59_CHRM4
CD59_EGFR			0.233786										0.260047	0.278187	0.35553	0.234349	0.231926
CD5_AP2M1				0.00264723						0.00280218						0.00271962						0.00272241						0.00283142						0.00261567
CD63_F2RL1													0.0871219	0.0884334	0.088896	0.084162	0.0582372	0.0857879
CD63_ITGB1							0.924256	0.938169	0.943077			0.910104	0.930669	0.944678	0.949621			0.916418
CD74_CCR1																0.00243804			0.076981	0.143248	0.277661	0.470082	0.0110207	0.0352572
CD74_CD44			0.0279097	0.0472513					0.033052	0.0559573			0.0252817	0.0470446	0.0911878	0.154382			0.027742	0.0516228	0.100062	0.169405						0.0266492
CD74_CXCR4				0.0142518			0.0226846	0.0422118	0.0818204	0.138522			0.0219794	0.0408996	0.0792767	0.134216			0.0147717	0.0274875	0.0532797	0.0902029									0.0225209	0.0419073	0.08123	0.137523
CD79A_AQP1				0.000874076			0.00139234	0.00207132	0.0014036	0.00397719		0.00107486													0.0021909	0.0032593	0.00220861	0.00625826		0.00169133
CD79A_AQP3													0.000240458	0.000357718	0.000242402	0.000686863		0.000185629							0.000902844	0.00134312	0.000910143	0.00257895	0.0002596	0.000696977
CD79A_C2CD2L				0.0011171				0.000990363		0.00190162									0.00100077	0.0014888	0.00100886	0.00285867												0.00127402
CD79A_CLDN1								0.000117361		0.000225348			0.000138671	0.000206294	0.000139792	0.000396111															0.000270192	0.000401951	0.000272376	0.000771796		0.000208583
CD79A_FFAR3				7.99397e-05															8.18239e-05	0.000121725	8.24854e-05	0.000233728
CD79A_GPR42										6.72091e-05										7.49079e-05		0.000143833
CD79A_ITGAM																			0.00345549	0.00514056	0.00348342	0.00987051	0.000993575	0.00266757
CD79A_MFSD5				0.00212539				0.00217221		0.00417091				0.0020276		0.00389324						0.00330815												0.00201627
CD79A_SLC13A5																5.77451e-05
CD79A_SLC16A12				0.000112275
CD79A_SLC16A13							0.000239439	0.000356201	0.000241374	0.000683951		0.000184842		0.000171472		0.000329248
CD79A_SLC38A1				0.00485168						0.00784369			0.00507622	0.00755164	0.00511726	0.0145001																		0.00669875
CD79A_SLC39A2														2.05767e-05		3.95098e-05
CD79A_SLC41A2													0.000173428	0.000258	0.00017483	0.000495392		0.000133883				0.000179791												0.000162483
CD79A_SLC7A1							0.00152383	0.00226692	0.00153615	0.00435277		0.00117636	0.00139097	0.00206928	0.00140221	0.00397327						0.00181589			0.00135427	0.00201467	0.00136521	0.00386843				0.00135202		0.00259604
CD79A_TNFRSF10C							7.197e-05	0.000107066	7.25519e-05	0.000205581		5.55594e-05				3.74837e-05			3.77649e-05	5.61809e-05	3.80702e-05	0.000107874		2.91537e-05
CD81_ADRA1A
CD81_BDKRB2							0.0111027	0.0132978	0.0105862	0.0121118		0.00978222
CD81_CCR2																			0.0883599	0.10583	0.0842493	0.0963906	0.0167985	0.0778509
CD81_CCR9																			0.00297008	0.00355729	0.00283191	0.00324002		0.00261684
CD81_F2RL1													0.0683649	0.0818813	0.0651845	0.0745783		0.060234
CD81_GPR35																			0.0824197	0.0987149	0.0785855	0.0899105	0.0156692	0.0726173
CD81_HRH1							0.180256	0.215894	0.17187	0.196638	0.0342692	0.158817							0.323739	0.387745	0.308678	0.353162	0.0615474	0.285235
CD81_HTR4																									0.0298224	0.0357185	0.028435	0.0325328	0.00566966	0.0262755
CD81_LHFPL5								0.0412623					0.0479475	0.0574272	0.0457169	0.0523052		0.0422449							0.050414	0.0603813	0.0480687	0.0549959		0.0444181	0.0434652	0.0520587	0.0414432	0.0474156
CD81_OXTR													0.0788246	0.0944091	0.0751577	0.0859887		0.0694498													0.0533784	0.0639318	0.0508952	0.0582297		0.0470299
CD81_STX1A													0.0704569	0.0843869	0.0671792	0.0768604		0.0620772							0.0681654	0.0816424	0.0649943	0.0743607		0.0600583	0.0861679	0.103204	0.0821593	0.0939994		0.0759197
CD81_TSHR
CDC42_ARRB1							0.350611	0.371453	0.373587	0.359233	0.337159	0.34605							0.296832	0.314477	0.316284	0.304131	0.285443	0.29297
CDC42_ARRB2							0.259311	0.274725	0.276303	0.265687	0.249361	0.255937	0.304448	0.322546	0.324399	0.311934	0.292767	0.300487	0.75598	0.800919	0.805521	0.77457	0.726974	0.746145									0.219029
CDC42_MYO6							0.708716	0.750846	0.755159	0.726144	0.681524	0.699496	0.706622	0.748627	0.752928	0.723998	0.67951	0.697429
CDC42_RAB35							0.354161	0.375214	0.37737	0.36287	0.340572	0.349554	0.195251	0.206858	0.208046	0.200052	0.187759	0.192711	0.330013	0.34963	0.351639	0.338128	0.31735	0.325719
CDH13_MTNR1B														5.42146e-05				1.37552e-05														9.88103e-05				2.50698e-05
CDH1_AKT1			0.291413						0.482732						0.515907						0.319655						0.131814						0.385248
CDH1_EGFR			0.282783						0.0632238						0.430041						0.0871018												0.0468968
CDH1_FGFR1			0.556404						0.719077						0.409314						0.229171						0.200552						0.359889
CDH1_KLRG1			0.042597						0.0342152						0.054321						0.0295977						0.0185996						0.064787
CDH1_PVR			0.0934864						0.222585						0.307676						0.0921757						0.0210256						0.069303
CDH23_GOPC
CDH2_PTPRK						0.245528							0.273826	0.218593	0.290542			0.390244
CDH2_PTPRR							0.00482737	0.00385365	0.00512207			0.00687975																			0.0212023	0.0169256	0.0224966	0.00382283		0.0302165
CDH3_IGF1R			0.375819						0.474408						0.443393						0.154809						0.134182						0.339078
CDH4_MTNR1B																		6.76806e-06																		1.23353e-05
CDH5_ACVRL1		0.0298766					0.0117354	0.597956	0.013482	0.0277409	0.00994802	0.00669495		0.00698777						0.0848507		0.00393647				0.00780201						0.0155845
CDH5_KDR		0.0310936					0.015443	0.786869	0.0177413	0.0365051	0.0130909	0.0088101		0.0417427						0.0203968						0.00702181						0.156013		0.0072379
CDH5_TGFBR1		0.27176						0.269107						0.454021		0.0210634				0.372038						0.211435						0.31588
CDH5_TGFBR2		0.141796						0.546108		0.0253355				0.369892		0.0171604				0.317374		0.0147239				0.0226258						0.165732
CDH5_TRPC4		0.00886807						0.00161464						0.0321805		0.00149295				0.00489523						0.0101426						0.0465861		0.00216126
CDIPT_AQP2																																9.91522e-05
CDIPT_FFAR2							0.00309596	0.00668752	0.00534561	0.0035394	0.00211854	0.00417337							0.0212308	0.0458603	0.036658	0.0242718	0.0145281	0.0286192
CDIPT_KCNK1								0.0192134	0.015358				0.0432935	0.0935173	0.0747523	0.0494944	0.0296254	0.0583598
CDIPT_SLC7A1							0.0541056	0.116872	0.0934209	0.0618552	0.0370241	0.0729346	0.0493883	0.106683	0.0852758	0.0564622	0.033796	0.0665756		0.0487567	0.0389733			0.0304268	0.0480851	0.103868	0.0830257	0.0549724	0.0329043	0.0648189	0.0322692	0.069704	0.0557173	0.0368911		0.043499
CDIPT_TNFRSF1A		0.150761	0.120509				0.134404	0.290323	0.232067	0.153655		0.181177		0.144955	0.115868				0.149063	0.321988	0.257378	0.170413	0.102003	0.200937
CDIPT_TNFRSF1B							0.0678655	0.146595	0.117179	0.0775859	0.0464398	0.0914828							0.145934	0.315229	0.251976	0.166836	0.0998616	0.19672	0.0132501	0.0286213	0.0228782	0.015148	0.00906696	0.0178612
CDK16_DENND1A			0.0450874				0.0562177	0.0720189	0.084262	0.0471017		0.0636349							0.122193	0.156538	0.183149	0.102379	0.0939499	0.138315	0.049731	0.0637089	0.0745394			0.0562924			0.0513886
CDK16_DENND4C							0.104279	0.133588	0.156298			0.118037	0.148442	0.190165	0.222493	0.124372	0.114132	0.168027	0.0938266	0.120199	0.140632			0.106206									0.0990826
CEACAM1_CD209								5.7102e-05											0.000368248	0.00415489	0.00226758	0.000484489	0.00017374	0.000248778
CEACAM1_CLEC4M							0.000270761	0.00305496	0.00166727	0.000356229	0.000127745	0.000182919								0.000389521	0.000212585
CELSR3_RACGAP1			0.00981777			0.0189012			0.010703			0.0206054			0.0122938			0.023668			0.0102271			0.0196893			0.0122703			0.0236227			0.0110281			0.0212314
CFHR5_SLC4A1																									2.05174e-05		0.000269984
CFL1_ARRB1							0.379164	0.38024	0.379633	0.379211	0.332206	0.379941							0.321005	0.321916	0.321402	0.321045	0.28125	0.321663
CFL1_ARRB2							0.280428	0.281223	0.280775	0.280463	0.245698	0.281002	0.329241	0.330175	0.329648	0.329282	0.288466	0.329916	0.817545	0.819864	0.818556	0.817646	0.716294	0.81922
CFL1_EGFR													0.493179	0.494577	0.493788	0.49324	0.4321	0.494189
CFL1_ERBB4													0.114811	0.115137	0.114953	0.114825	0.100592	0.115046													0.188635	0.18917	0.188869	0.188659	0.165273	0.189022
CFP_NCR1							1.09773e-05	5.76511e-05	8.8638e-06	5.24355e-05	1.67143e-05	1.795e-05								6.24233e-06		5.6776e-06
CFTR_ANO1			0.00809141						0.00511704																		0.00754741
CFTR_GOPC			0.0565801						0.0571641						0.0687527						0.0413338						0.0445064						0.0562194
CFTR_KCNN4															0.000825253						0.000732291				0.000694505	0.000408307	0.00591343			0.00015538			0.000752043
CFTR_LPAR2			0.0247115												0.0419733						0.0102521												0.0174307
CFTR_SLC26A6			0.00590567						0.0117012						0.00639571						0.00707882						0.00241206						0.00377693
CGA_FSHR														2.53252e-06		1.91951e-06
CGA_LHCGR		1.51027e-05		1.1447e-05										4.45301e-05		3.37513e-05				2.99632e-05		2.27104e-05
CHGB_FGFR3						0.0153316						0.00864829	0.00371679		0.00829093			0.0760754												0.00664824						0.00962841
CHIA_EGFR															0.000352493
CHIC2_CATSPER1																			0.00333292	0.00488795	0.00388998	0.00290315	0.00179984	0.00283491	0.000735508	0.00107867	0.000858441	0.000640666		0.000625607
CHP2_SLC9A1
CHRD_CATSPER1																			0.000534752	0.000270501	0.000263399	7.38088e-05	8.23455e-05	0.000192026	0.000118009	5.96941e-05
CHRD_CD36							0.00959702	0.00485459	0.00472713			0.00344622	0.00470057	0.00237775	0.00231532				0.0348823	0.017645	0.0171817	0.00481461	0.00537146	0.012526	0.0318624	0.0161174	0.0156942	0.00439779	0.00490644	0.0114416
CHRD_F2R							0.0347247
CHRD_LIN7A													0.0129799
CHRD_SLC15A2													0.000713893						0.00324965	0.00164381	0.00160065			0.00116693
CHRM2_SLC52A2							0.00983292						0.00840776
CHRM4_RAB3A																																				5.91616e-05
CHRM5_SLC2A6												0.000352845
CHRNA4_CHRNB2																		8.67363e-05													0.000182687					0.000645109
CHRNA5_CHRNB2																															0.0014007	0.00264172	0.00235158			0.00283848
CHRNA7_CHRNB2																															0.00240352	0.00296978	0.00202196			0.00456415
CHRNB2_CHRNA4						0.000182687																											8.67363e-05			0.000645109
CHRNB2_CHRNA5						0.0014007						0.00264172						0.00235158																		0.00283848
CHRNB2_CHRNA7						0.00240352						0.00296978						0.00202196																		0.00456415
CKLF_LRP6		0.387899		0.420233			0.305798	0.49026	0.327986	0.531126			0.302497	0.484968	0.324445	0.525393																0.371849		0.402844
CLASP2_ADRB2							0.00575179	0.0082689	0.00852031	0.00587424		0.0108029		0.00536527	0.0055284			0.00700948	0.0635932	0.091423	0.0942027	0.064947	0.0405257	0.11944		0.00593837	0.00611892			0.0077582
CLASP2_AKT1			0.1225			0.155318	0.136988	0.196936	0.202924	0.139904		0.257288	0.146402	0.21047	0.216869	0.149518		0.27497		0.130407	0.134372			0.170371								0.157167	0.161945			0.205331
CLASP2_CCR4																			0.00191979	0.00275994	0.00284385	0.00196067	0.00122342	0.00360573	0.000688447	0.000989728	0.00101982	0.000703104		0.00129303
CLCA4_BDKRB2												2.90618e-06
CLDN10_BEST2
CLDN10_HTR4																					6.72893e-05				0.000485249	0.000284144	0.00270259	0.000304045	0.000218064	0.00044495
CLDN19_CLDN16																					0.000100507												6.19311e-05
CLDN22_CXCR2																			2.89855e-05	4.61932e-05	5.91847e-05			7.19125e-06
CLDN22_LHFPL5
CLDN2_GRM2			0.000250761						0.00198512						0.000132951						0.00015388												0.000379274
CLDN2_LPAR3			0.000213787												0.000387293						0.00015388												0.000105354
CLDN4_FFAR2			0.000979317						0.0121855						0.00237906				0.00216466	0.00302441	0.0835633	0.00404529	0.00240702	0.00221568
CLDN5_AQP1		0.0316326					0.00370644	0.143934	0.0110283	0.00544248		0.00550329		0.0125754						0.0143145					0.00583222	0.226485	0.0173534	0.00856393		0.00865962		0.0173734
CLDN5_GYPA		0.00214537						0.00271843						0.00689262						0.00390395					0.0169679	0.658922	0.0504869	0.0249154	0.00824749	0.0251938		0.00240555
CLDN5_LHFPL5		0.0196937						0.0301889	0.00231309					0.0420156	0.00321926					0.0078079						0.044177	0.00338487					0.0380879	0.00291832
CLDN5_MIP		0.000167172						0.000143075						0.000146651
CLDN7_GPR37L1									0.00070765					0.000578258	0.00163201																	0.00122957	0.00347021
CLDN7_LPAR3		0.00118813	0.00335326											0.0021524	0.0060747						0.00241362												0.00165248
CLDN7_MFSD5		0.0336991	0.0951085					0.0661317	0.186643					0.061729	0.174217					0.0524522	0.148035					0.0190822	0.0538555					0.0319689	0.0902254
CLDN9_GRM2			0.000729865						0.00577789						0.000386969						0.000447885												0.00110392
CLEC2A_GPR37L1				7.42871e-07						1.66462e-06						3.83901e-06																		8.16304e-06
CLEC2A_KLRF2
CLEC4C_FCER1G					0.000351353					0.000152937	0.00190126						0.000344019		5.68634e-05		4.48951e-05	0.00239027	0.029715						0.000269984						0.000362428
CLEC4M_ITGAM								3.91661e-05											0.000122351	0.0122231	8.78174e-05	0.0015585
CLEC7A_IL1RL1				6.19149e-05						0.0025038						0.000244417
CLIC1_ARF6							0.593951	0.641578	0.626363	0.619378	0.568847	0.558334	0.554706	0.599186	0.584976	0.578453	0.531261	0.521442	0.538967	0.582184	0.568378	0.56204	0.516187	0.506647	0.429075	0.463481	0.452489	0.447444	0.41094
CLRN1_C2CD2L						0.000603807						0.00102785						0.00035483						0.00154515						0.000408893						0.000688622
CLRN1_ITGAM												1.70952e-05							2.96608e-05		2.92725e-05			0.00533513
CLRN1_MFSD5						0.0011488						0.00225443						0.00210434						0.0017881						0.000650512						0.00108982
CLTRN_SLC6A18
CLTRN_SLC6A19																											0.000113653			8.1407e-05
CMTM6_CD160
CMTM6_CD274							0.00360412	0.00390618	0.00507075	0.0046085		0.00309338							0.0485856	0.0526576	0.0683567	0.0621253	0.0101394	0.0417005
CMTM6_CD40							0.369937	0.400941	0.520476	0.47303	0.0772023	0.317513							0.0743418	0.0805724	0.104594	0.0950592		0.0638068
CNIH3_KCNN4													0.000648316	0.000791411	0.000896638				0.000575286	0.000702262	0.000795635				0.00464558	0.00567094	0.00642495	0.00316351	0.00118378	0.00285333	0.000590803	0.000721204	0.000817096
CNIH3_SORT1								0.019972	0.0226275				0.0301791	0.0368402	0.0417385	0.0205512		0.0185361	0.0210938	0.0257496	0.0291733												0.0188477
CNIH3_VSIR							0.0259609	0.0316909	0.0359046	0.0176787	0.0066153	0.0159453							0.0356038	0.0434622	0.049241	0.0242453	0.00907248	0.021868			0.00397332
CNR1_ADORA2A							7.24794e-05	8.3594e-05	0.0005056		0.000109638	0.000613504
CNTN1_GPR37			0.0088448			0.0118865			0.00528258			0.00709921			0.00676827			0.00909582															0.00515582			0.00692886
CNTN2_EGFR						0.0224875												0.0341979						0.00692654
CNTN2_TGFBR2						0.0116875	0.00512613	0.00459616				0.0450127						0.0304882						0.0261594												0.0136604
COBL_DBNL			0.0214304						0.0288232						0.026279						0.0317568						0.0154549						0.0208833
COL11A2_DDR2			0.0405253			0.114472						0.0418596
COL1A2_KCNIP4													0.0854607	0.0432902				0.0452702
COL3A1_ADGRG1													0.252636	0.110806	0.084933	0.109038	0.0640517	0.0614816	0.12155	0.053312		0.0524611									0.115183	0.0505193		0.0497129
COL9A2_FEZ1			0.092897				0.118534		0.171948			0.116405									0.0899131												0.108625
COL9A3_EGFR			0.191369										0.196141		0.291024			0.205088
COMP_AQP1							0.00230513		0.00128565			0.00133283													0.00362721		0.00202302			0.00209725
COMT_AVPR2							0.0140667	0.0230969	0.0248721	0.020463	0.00239851	0.017302
COMT_ESYT1		0.200214	0.215601	0.177381			0.266501	0.437585	0.471216	0.387683		0.327796	0.197491	0.324273	0.349195	0.287293		0.242913		0.261521	0.281621	0.231697		0.195906								0.208843	0.224894	0.185026
COMT_FFAR3																			0.00565726	0.009289	0.0100029	0.00822969		0.00695841
COMT_GPR161		0.315831	0.340104	0.279814				0.386049	0.415719	0.342024		0.28919		0.371379	0.399922	0.329028		0.278201														0.29147	0.313871	0.258231
COMT_GPR42																				0.00571631	0.00615564	0.00506442		0.0042821
COMT_S1PR3		0.356627	0.384036	0.315958		0.26715
COMT_SELENOK		0.47764	0.514349	0.42317				0.577738	0.62214	0.511853		0.432785		0.58489	0.629843	0.51819		0.438143		0.474453	0.510918	0.420347				0.472842	0.509183	0.41892				0.535976	0.577169	0.474854		0.401501
COMT_SLC16A7		0.0976106	0.105113	0.0864792				0.105429	0.113532	0.0934058		0.078977								0.105037	0.11311	0.0930588		0.0786836
COMT_SLC2A5														0.00913954	0.00984197	0.00809727		0.00684645	0.0139256	0.0228652	0.0246226	0.0202577		0.0171284
COMT_SLC39A1		0.0840611	0.0905217				0.105357	0.172991	0.186287	0.153263		0.129588	0.0829296	0.136167	0.146632	0.120639		0.102003		0.0943191	0.101568	0.083563
COMT_SLC39A2														0.00157023	0.00169091	0.00139116
COMT_SLC7A1							0.105357	0.172991	0.186287	0.153263		0.129588	0.0961708	0.157909	0.170045	0.139901		0.11829		0.0721684	0.077715	0.0639383		0.0540615	0.0936332	0.153742	0.165558	0.136209		0.115169	0.0628358	0.103174	0.111103	0.091408		0.0772878
COMT_SLC7A8													0.207863	0.341304	0.367535	0.302381		0.255671	0.239781	0.393711	0.42397	0.348812		0.29493
COPA_SORT1							0.14979	0.180387	0.179286	0.158885		0.141779	0.276302	0.332741	0.330711	0.293078	0.18371	0.261525	0.193123	0.23257	0.231152	0.204848		0.182794								0.150254	0.149338	0.132344
COPB1_TNFRSF1B							0.191575	0.231519	0.21747	0.192528	0.129976	0.194062							0.411951	0.497845	0.467636	0.414001	0.279494	0.417299	0.0374032	0.0452019	0.0424592	0.0375894	0.0253767	0.0378888
CORT_SSTR1							9.44918e-05	0.000124911	0.000190818	6.55444e-05	4.17858e-05	6.73124e-05
CORT_SSTR4								5.35331e-05	8.17791e-05
CPEB1_SLC16A7
CPN1_CLEC4G																					3.99897e-06
CP_SLC40A1																					0.00541386		0.00385124
CR2_FCER2																					5.52924e-05		7.69161e-05
CRELD2_FZD4							0.0854656	0.148134	0.11878	0.0986693		0.0815178	0.0377873	0.065495	0.0525166	0.0436251		0.0360419
CRELD2_LTB4R2							0.00355401	0.00616002	0.00493935	0.00410308		0.00338985		0.00350777					0.00307857	0.00533594	0.00427858	0.00355418
CRHR2_GPR35																			2.69865e-05		4.73478e-05			6.47213e-05
CRH_CRHR1
CRH_CRHR2															0.000158321																		0.000216414
CRH_LINC02210
CRIM1_CACNA1A		0.0895107						0.0904466																								0.0693491
CRK_CELSR2													0.120799	0.188458	0.164508	0.137977		0.122087													0.148673	0.231944	0.202467	0.169814	0.0653778	0.150258
CRK_CNTFR		0.281804	0.245991	0.206319																												0.219209
CRK_EGFR		0.232956	0.20335										0.227081	0.354267	0.309245	0.259372		0.229501
CRK_ERBB2		0.262071	0.228765										0.309635	0.48306	0.421669	0.353665		0.312936
CRK_ERBB3													0.374451	0.584178	0.509937	0.427698	0.164662	0.378442													0.322018	0.502378	0.438533	0.367809	0.141605	0.32545
CRK_F2RL2							0.143359	0.223653	0.19523	0.163745	0.0630409	0.144887
CRK_FCGR2B								0.00245099	0.00213951	0.00179446		0.0015878	0.00171097	0.00266927	0.00233004	0.00195427		0.00172921	0.00401886	0.00626979	0.00547299	0.00459034	0.00176726	0.0040617
CRK_FCGR2C							0.00186563	0.00291056	0.00254066	0.00213092		0.00188552							0.00491194	0.00766308	0.00668921	0.00561042	0.00215999	0.0049643
CRK_FGFR1		0.458364	0.400113				0.379705	0.592375	0.517092	0.433699		0.383752		0.337192
CRK_FLT1							0.336402	0.524819	0.458122	0.384239	0.14793	0.339988
CRK_GABBR1		0.25256	0.220463					0.290136	0.253264	0.212419				0.281608	0.24582	0.206175																0.20347
CRK_GHR		0.128274	0.111972
CRK_GRIN2D		0.0182914
CRK_KDR							0.430666	0.671879	0.586492	0.491907	0.189382	0.435256																			0.0853884	0.133214	0.116284	0.0975307		0.0862986
CRK_KIT							0.30125	0.469978	0.41025	0.344088	0.132472	0.304461	0.127065	0.198233	0.17304	0.145133		0.128419
CRK_PDGFRA		0.539306	0.470768	0.394845		0.349373
CRK_PDGFRB		0.367017	0.320374	0.268706
CRK_SEMA4D								0.0634195	0.0553597				0.150439	0.2347	0.204873	0.171832	0.0661546	0.152043	0.164773	0.257062	0.224393	0.188204	0.0724577	0.16653								0.0715434	0.0624513
CRP_FCGR2A																			7.98114e-05	0.000129424	3.31648e-05
CRP_FCGR2C								8.69341e-07											1.41146e-06	2.28885e-06
CRTAC1_AQP1							0.0024127		0.00317284			0.00120384													0.00379646		0.00499258			0.00189429
CSF1_CSF1R																			0.0515751	0.11249	0.0166113	0.0551768	0.00452267	0.0203994
CSF2_CSF1R																			5.62556e-06
CSF3_CSF1R																			0.000309406	0.0012133	0.000177661			0.0001619
CSF3_CSF3R																			9.8059e-05	0.000384527	5.63055e-05			5.13106e-05
CSK_EGFR		0.12615		0.174669									0.107371	0.191842	0.141268	0.265628		0.122954
CSK_ERBB2		0.141916		0.196499									0.146405	0.261585	0.192626	0.362195		0.167654																0.129923
CSK_ERBB3													0.177052	0.316342	0.232948	0.438013	0.102439	0.202748													0.15226	0.272046	0.200329	0.37668	0.0880952	0.174358
CSK_IGF1R		0.215215	0.15848	0.29799				0.271673	0.200054	0.376163		0.174119		0.253911	0.186975	0.35157		0.162736														0.194175		0.268858
CSK_LAIR1																			0.113381	0.20258	0.149176	0.280496	0.0656004	0.129837
CSK_LILRB1							0.0141604	0.0253008	0.018631	0.0350319	0.00819301	0.0162157							0.0377936	0.0675268	0.0497253	0.0934988	0.0218668	0.0432789
CSK_PTPRK		0.139143		0.19266				0.110909		0.153566			0.123777	0.221155	0.162854	0.306215		0.141741
CSPG4_GRIA2							0.00292934																								0.00886006		0.00231455			0.00440846
CST6_NOTCH2			0.0176647												0.013176						0.0123098												0.00918883
CST9L_CCR5																			4.11956e-07
CTLA4_CD86																			1.14807e-05	0.000176866	4.53217e-05	0.000402164
CTLA4_RAB8A				0.000564508						0.000725566						0.000668414						0.000661441												0.000546924
CTNNA1_AKT1							0.429756	0.507307	0.494937	0.361373		0.396084	0.45929	0.542171	0.528951	0.386208		0.423304		0.335928											0.34297	0.404861	0.394989
CTNNA1_ARRB2							0.217692	0.256976	0.25071			0.200636	0.255585	0.301707	0.29435	0.214917		0.23556	0.634649	0.749174	0.730906	0.533663	0.225797	0.584923								0.203708	0.198741
CTNNA1_EGFR		0.297179											0.382848	0.451934	0.440914	0.321929		0.352851
CTNNA1_F2RL1													0.0693156	0.0818239	0.0798287	0.0582861	0.0246613	0.0638846
CTNNA1_RACGAP1								0.200891	0.195992					0.230749	0.225123											0.230308	0.224692					0.206994	0.201946
CTNNB1_EPHA2							0.274641	0.314479	0.317318	0.243642		0.279623	0.194632	0.222864	0.224876	0.172664		0.198162
CTNNB1_ESR1
CTNNB1_FAS							0.043833	0.0501912	0.0506443	0.0388855		0.0446281
CTNNB1_FGFR1		0.586646	0.591942				0.662119	0.758162	0.765006	0.587384		0.674128
CTNNB1_FLT1							0.586609	0.671699	0.677763	0.520398	0.242006	0.597249
CTNNB1_IGF1R		0.508658	0.513249				0.560755	0.642094	0.647891			0.570925	0.524094	0.600116	0.605534			0.5336
CTNNB1_LRP2													0.258032	0.295461	0.298128	0.228908	0.106451	0.262713
CTNNB1_PTH1R		0.248786	0.251032
CTNND1_EGFR		0.180631	0.145153										0.117303	0.274695	0.220742			0.124536
CTTN_ARRB2		0.12986					0.128305	0.213655	0.18745			0.128193	0.150639	0.250845	0.220079			0.150508	0.374053	0.622879	0.546483		0.24563	0.373728								0.169367	0.148594
CTTN_EGFR		0.247081	0.216776										0.225645	0.375748	0.329662			0.225449
CTTN_KCNA2																															0.00947825	0.0157833	0.0138475		0.0062241	0.00947001
CTTN_KCNMA1														0.0187353	0.0164375																0.0186831	0.0311113	0.0272956			0.0186668
CX3CL1_CX3CR1								0.000531762											0.0108918	0.0396846	0.0056988	0.000605611	0.000579133	0.00385607
CX3CL1_ITGB1		0.0570407						0.0605664						0.0609866						0.0491096						0.0297073						0.0553121
CX3CL1_ITGB2		0.000569544					0.00148193	0.00539943	0.000775372										0.0140232	0.0510939	0.0073372	0.000779724	0.000745634	0.00496469
CX3CL1_ITGB3		0.000630171																	0.000408444	0.00148817						0.000415073						0.000483965
CX3CL1_ITGB4		0.00129619						0.00259064					0.00245203	0.00893399	0.00128294
CXCL10_CXCR3										2.08078e-06									9.65732e-06	8.3231e-06	3.73237e-06	1.89253e-05
CXCL10_DPP4
CXCL11_ACKR3
CXCL11_CXCR3																			1.85042e-05	6.24233e-06	2.13278e-06
CXCL12_ACKR3							0.15587						0.0897255
CXCL12_CXCR3							0.000587303												0.00534172	0.00141077	0.000908566	0.00183576	0.000615329	0.00191248
CXCL12_CXCR4							0.100899			0.0346753		0.0361246	0.0977619			0.0335973		0.0350015	0.0657031												0.100171			0.0344251		0.0358639
CXCL12_DPP4													0.0912605
CXCL13_ACKR4
CXCL14_CXCR4							0.0514769		0.0433173				0.0498766		0.0419706				0.0335207		0.0282073										0.0511054		0.0430047
CXCL16_CXCR6				6.95057e-05					2.28982e-05	0.000207245											3.47111e-05	0.000314161											1.42589e-05	0.000129054
CXCL17_GPR35			0.00033836						0.00037636						0.000716883					0.000161676	0.00633277						0.000163673						0.00031639
CXCL1_CXCR1																			1.11971e-05	9.52995e-05	1.42897e-05	6.05611e-05
CXCL1_CXCR2		2.9246e-05						9.43007e-05		5.99263e-05									0.000207146	0.00176304	0.000264359	0.00112038
CXCL1_ESR1		4.28488e-05						5.23893e-05						0.000128877		8.18989e-05				9.52995e-05		6.05611e-05										5.8722e-05		3.73168e-05
CXCL2_CXCR2										0.000162925									0.00133333	0.00245594	0.00170255	0.00304603		0.000215738
CXCL2_DPP4		0.00802389		0.00995181				0.00794011		0.0098479				0.0113401	0.0078614	0.0140649				0.00723507		0.00897345
CXCL3_CXCR2								0.000114067											0.00106547	0.00213259	0.0012271	0.00157553	0.000133925	0.000251694
CXCL5_CXCR1																			9.45472e-06	2.37208e-05	3.83901e-06	9.46267e-06	1.80979e-06	1.94358e-06
CXCL5_CXCR2								2.34722e-05											0.000174912	0.000438836	7.10217e-05	0.000175059	3.34811e-05	3.59563e-05
CXCL6_CXCR1																			5.90245e-06	8.3231e-06	4.37221e-06	3.78507e-06		4.27588e-06
CXCL6_CXCR2																			0.000109195	0.000153977	8.08858e-05	7.00238e-05		7.91038e-05
CXCL8_CXCR1																			3.90345e-06	9.28026e-05	2.66598e-06	0.000543157		3.10973e-06
CXCL8_CXCR2		2.84797e-05		0.000166687				9.18299e-05		0.000537464						3.06054e-05			7.22138e-05	0.00171685	4.93206e-05	0.0100484		5.753e-05										0.000111562
CXCL9_CXCR3								2.28774e-07											6.75337e-08	2.08078e-06
CXCL9_DPP4
CXCL9_IFNGR2																				0.000119853
CXCL9_RHCG
CXCL9_SLC39A1								5.0376e-05
CXCR2_GRIA1				0.00112968						0.000292557						0.000224902						0.000280095						0.000133925						0.000424284
CXCR2_SLC39A2				1.02449e-05										4.11534e-06		7.69402e-05
CXCR3_C2CD2L				0.000587949				0.00011004		0.00100085						0.000345511				0.000165422		0.00150456						0.000398154				7.37231e-05		0.000670536
CXCR4_CCR5								0.000550247	0.000533141	0.00035831		0.000546277							0.00112176	0.0109031	0.0105641	0.00709984	0.00038639	0.0108244
CXCR4_CXCR5		0.000471984	0.000457311			0.000468578								0.000453215	0.000439125			0.000449945		0.000536216	0.000519546			0.000532347
CXCR4_SLC1A1								0.00133632	0.00129477			0.00132667	0.00140508	0.0136569	0.0132323	0.00889307		0.0135583														0.00172546	0.00167182	0.00112358		0.00171301
CXCR5_CXCR4							0.000471984		0.000453215	0.000536216			0.000457311		0.000439125	0.000519546						0.000349173									0.000468578		0.000449945	0.000532347
CYBA_CYBB																			0.544995	0.766568	0.716768	0.755428	0.0686164	0.509365
CYBB_CYBA				0.544995						0.766568						0.716768						0.755428						0.0686164						0.509365
CYSLTR1_CYSLTR2		0.00781065		0.0336398						0.00331655						0.00579451						0.00594161						0.00262239				0.00165653		0.0071345
CYSLTR1_GPR17				0.000241379				0.000443364		0.00190953						0.000180274												0.000437065			0.000706592	0.0078467		0.033795	0.00013382
CYSLTR2_CYSLTR1							0.00781065					0.00165653							0.0336398	0.00331655	0.00579451	0.00594161	0.00262239	0.0071345
CYSLTR2_GRIK1																															0.000529293
CYTH1_ITGB2				0.0039286			0.0105064	0.0275589	0.0164592	0.0372442		0.0142841							0.0994204	0.260784	0.155751	0.352435	0.0357904	0.135168
CYTH2_ADORA2A							0.00338849	0.00469188	0.00431137	0.0024318	0.00155224	0.00337241
CYTH2_ARF1		0.647919	0.595374					0.720123	0.661721					0.714823	0.656851					0.684259	0.628766					0.588908	0.541148					0.624283	0.573654
CYTH2_ATP6V0A2							0.189054	0.261775	0.240545	0.135678		0.188157	0.153988	0.21322	0.195928			0.153257		0.143474	0.131838				0.176324	0.244147	0.224347	0.126541		0.175487		0.140543	0.129145
DBH_ITSN1		0.0132802				0.088864		0.013444				0.0899602		0.014879				0.0995621		0.0124064				0.083017						0.015445		0.0121561				0.0813417
DCN_INSR							0.100025						0.111519
DENND1A_DENND4C		0.0228452		0.0496554			0.0224436	0.041944		0.0911679	0.0371042	0.0255802	0.0319489	0.0597079	0.0208717	0.129779	0.0528185	0.0364139		0.0377399		0.08203	0.0333852	0.0230163				0.0410461				0.0265897		0.0577943	0.0235216
DENND1A_ITSN1		0.0804827		0.174934	0.0711961			0.0814755		0.177092	0.0720744			0.0901718		0.195994	0.0797673			0.0751872		0.163424	0.0665116									0.0736699		0.160126	0.0651694
DENND1A_OSBPL6				0.0134038									0.0148807	0.0278099	0.00972128	0.0604465	0.024601	0.0169603	0.00884469	0.0165295		0.0359279	0.0146222	0.0100808				0.00912135				0.00862286		0.0187423	0.00762791
DENND1A_RAB11FIP2		0.0313306		0.068099	0.0277154			0.029914		0.0650201	0.0264624		0.0248878	0.0465119		0.101097	0.041145	0.028366		0.0375936		0.0817121	0.0332558					0.047431				0.0353628		0.0768632	0.0312824
DENND4C_DENND1A		0.0224436	0.0319489				0.0228452	0.041944	0.0597079	0.0377399		0.0265897			0.0208717				0.0496554	0.0911679	0.129779	0.08203	0.0410461	0.0577943		0.0371042	0.0528185	0.0333852		0.0235216		0.0255802	0.0364139	0.0230163
DENND4C_OSBPL6			0.0162832										0.0280961	0.0515847	0.0734317	0.0464143	0.0232247	0.0327012	0.0166996	0.0306606	0.0436459	0.0275875		0.0194368								0.0159946	0.0227686
DES_MTM1							0.0347824						0.0329279						0.0486084			0.0181551
DIAPH1_PKD2		0.181381	0.189546					0.183298	0.191549					0.203337	0.21249	0.155648	0.143118															0.167747	0.175297
DIAPH1_RHOB		0.127055	0.132774				0.171011	0.294083	0.30732	0.225111	0.206989	0.186132	0.147719	0.254028	0.265463	0.194451	0.178797	0.160781	0.120552	0.20731	0.216641	0.158689	0.145914	0.131211			0.120447				0.200216	0.344306	0.359804	0.263556	0.242339	0.21792
DIRAS3_FGFR4													0.0279153	0.019984	0.0158098			0.0137756
DISC1_EXOC7		0.11754		0.0793447		0.0462224		0.138626		0.0935787		0.0545145		0.159987		0.107999		0.0629148		0.119853		0.0809058		0.0471319		0.085501		0.0577169				0.12215		0.0824566		0.0480353
DISC1_ITSN1		0.131886		0.0890291		0.0518641		0.133513		0.0901273		0.0525039		0.147764		0.0997471		0.0581079		0.123209		0.0831712		0.0484515								0.120722		0.0814928
DKK1_DPP4													0.00858297
DKK1_LRP6
DKK2_LRP6								0.0350537						0.0346753
DKK4_ITGAM																			1.8538e-05	0.000114235				0.000106703
DLG1_ADAM22													0.0723649	0.0826666	0.0906218			0.0663535													0.0680564	0.0777447	0.0852263			0.0624029
DLG1_ADGRA2		0.213566	0.234118				0.304679	0.348052	0.381546	0.206174		0.279369
DLG1_ANO2							0.00968601	0.0110649	0.0121297			0.00888139	0.00937655	0.0107114	0.0117422			0.00859763
DLG1_ANO9													0.0834513	0.0953312	0.104505	0.0564708	0.0499903	0.0765189
DLG1_CYSLTR2			0.0451116
DLG1_ERBB4													0.0579415	0.0661899	0.0725596	0.0392086	0.034709	0.0531283													0.0951985	0.108751	0.119216	0.06442	0.0570273	0.0872903
DLG1_FZD1		0.265607	0.291167
DLG1_FZD4							0.163048	0.186259	0.204183	0.110333	0.0976714	0.149503	0.0720891	0.0823515	0.0902764			0.0661006
DLG1_FZD7		0.337647	0.37014											0.35294	0.386904
DLG1_GRIN2B
DLG1_GRIN2C																			0.0195772	0.0223642	0.0245163	0.0132477	0.0117274	0.0179509
DLG1_GRIN2D
DLG1_HTR2C															0.00417883
DLG1_KCNA4													0.0301153	0.0344024	0.037713	0.0203787	0.0180401	0.0276136													0.0542842	0.062012	0.0679796	0.0367337	0.0325182	0.0497748
DLG1_KCNA5																			0.0626471	0.0715654	0.0784523	0.0423928	0.0375278	0.0574429
DLG1_KCNJ12																															0.0172905	0.019752	0.0216528			0.0158542
DLG1_SCN5A								0.0181956	0.0199466																						0.0393058	0.0449013	0.0492223	0.0265979	0.0235456	0.0360406
DLG1_SLC16A3							0.210725	0.240723	0.263888	0.142596	0.126231	0.193219	0.140097	0.16004	0.175442	0.0948022	0.0839228	0.128459	0.212413	0.242651	0.266002	0.143738	0.127243	0.194767
DLG1_SLC1A1													0.0373959	0.0427195	0.0468305	0.0253055	0.0224015	0.0342894
DLG2_ERBB4						0.00804413							0.00813414		0.00891924			0.0347669													0.0133645	0.00688039	0.0146544			0.0571224
DLG2_FZD1						0.139513												0.0750774																		0.0475316
DLG2_FZD4						0.0191525	0.0228895	0.0117842	0.0250988			0.0978344	0.0101202		0.0110971			0.043256
DLG2_FZD7						0.177352												0.185385
DLG2_NETO1						0.00129109	0.00199433	0.00102674	0.00218683			0.00852418																								0.0015683
DLG2_SSTR1							0.0015864	0.000816723	0.00173952			0.0067806						0.000893581
DLG2_SSTR4						0.000746147	0.000679887		0.000745509			0.00290597
DLG4_ARC							0.00609926	0.00702831	0.00684121	0.00450654		0.00541371	0.00315162	0.00363167	0.003535			0.00279738													0.00694923	0.00800774	0.00779457	0.00513455		0.00616814
DLG4_CYSLTR2
DLG4_ERBB4													0.0180424	0.0207906	0.0202372	0.0133309		0.0160144													0.0296438	0.0341591	0.0332498	0.0219028		0.0263118
DLG4_EXOC7								0.101563	0.0988593				0.101719	0.117213	0.114093
DLG4_FZD1		0.0834284
DLG4_FZD2													0.132085	0.152204	0.148152
DLG4_FZD4							0.0507714	0.0585048	0.0569475	0.0375133		0.0450647	0.0224478	0.025867	0.0251784			0.0199246
DLG4_FZD7														0.11086
DLG4_GRIN1
DLG4_GRIN2A							0.00616629	0.00710554	0.00691639
DLG4_GRIN2C																			0.00609614	0.0070247	0.0068377	0.00450423		0.00541093
DLG4_KCNA4													0.00937757	0.010806	0.0105183	0.00692877		0.00832353													0.0169035	0.0194783	0.0189598	0.0124895		0.0150036
DLG4_LRP1
DLG4_LRP2													0.0505032	0.0581958	0.0566467	0.0373151		0.0448266
DLG4_LRP8																															0.0234458	0.0270171	0.0262979			0.0208105
DLG4_NETO1							0.00442364	0.00509745	0.00496176	0.00326848		0.00392643
DLG4_NTRK2
DLG4_SSTR1							0.00351881	0.00405479	0.00394685	0.00259993		0.00312329
DLG4_SSTR2																															0.0101108	0.0116509	0.0113408			0.00897436
DLG4_SSTR4							0.00150806	0.00173777	0.00169151			0.00133855
DLG5_CD81			0.410231						0.491338						0.391147						0.447516												0.361441
DLG5_TGFBR1			0.17414						0.17244				0.164604	0.140456	0.29093			0.151096			0.238396						0.135484						0.202411
DLGAP1_GRIN2A							0.00469405					0.0056462						0.00426973
DLL1_NOTCH1		0.0573396				0.0149717	0.0140038	0.151945	0.0254642			0.0396735		0.0910646	0.0152614			0.0237774		0.0503007												0.117698	0.0197248			0.0307315
DLL1_NOTCH2		0.137004				0.0357725		0.0389513						0.102191				0.0266825		0.0954726												0.071267
DLL1_NOTCH3		0.102046				0.0266446		0.0718299						0.127944	0.021442			0.0334068		0.0291941						0.0241451						0.0548582
DLL1_NOTCH4		0.0158406				0.00413605	0.0123208	0.133683	0.0224038	0.00641295		0.0349054		0.0131712						0.00670676						0.00603626						0.0153959
DLL4_NOTCH1		0.102643	0.0109269					0.271994	0.0289553					0.163013	0.0173537					0.0900424	0.00958553					0.0138444						0.210689	0.0224291
DLL4_NOTCH2		0.245249	0.0261082					0.069726						0.18293	0.0194739					0.170904	0.0181937					0.0307279						0.127574
DLL4_NOTCH3		0.18267	0.0194463					0.128582						0.22903	0.0243816					0.0522599						0.0432217						0.0982008
DLL4_NOTCH4		0.0283559	0.00301865					0.239305	0.0254753	0.00320648		0.00790311		0.0235775						0.0120057						0.0108054						0.02756	0.00293392
DMD_DAG1			0.103897						0.20436			0.100043	0.0841984		0.339739			0.166317			0.084245												0.178401			0.0873351
DNAJA3_TNFRSF1A		0.099424	0.0977461				0.131805	0.191463	0.188232	0.114388	0.0985022	0.127292		0.0955951	0.0939818				0.14618	0.212345	0.208762	0.126863	0.109245	0.141175
DNAJA3_TNFRSF1B							0.066553	0.0966767	0.0950452	0.0577584	0.0497373	0.0642741							0.143112	0.207888	0.20438	0.1242	0.106952	0.138211	0.0129939	0.0188753	0.0185567	0.0112768	0.00971076	0.0125489
DNAJC5_AP2A1		0.0972335	0.0815393	0.137536				0.143155	0.120049	0.202491		0.0744606		0.0944845	0.079234	0.133647				0.0940694	0.0788859	0.13306				0.146596	0.122934	0.207359		0.0762504		0.0832658	0.0698261	0.117779
DNAJC5_AP2B1		0.138979	0.116546	0.196584				0.198425	0.166398	0.28067		0.103209		0.178957	0.150072	0.253133		0.0930827		0.127417	0.106851	0.18023				0.139219	0.116748	0.196923				0.166225	0.139395	0.235124		0.0864603
DNAJC5_AP2S1		0.21941	0.183996	0.310354				0.248551	0.208433	0.351573		0.129281		0.235847	0.197779	0.333603				0.239404	0.200763	0.338635				0.226557	0.189989	0.320463				0.207423	0.173944	0.293398
DNAJC5_BEST1		0.00375109		0.00530588				0.00492505	0.00413011	0.00696644				0.00487988	0.00409223	0.00690254			0.00950874	0.0263792	0.0221214	0.0373132	0.00796127	0.0137209	0.00686265	0.0190384	0.0159655	0.0269297	0.00574581	0.00990266		0.00357803		0.00506109
DNAJC5_FAS		0.00685035	0.00574466	0.00968977			0.00504973	0.014009	0.0117479	0.0198156		0.00728666								0.00746582	0.00626079	0.0105603
DNAJC5_GRM8													0.0138447	0.038408	0.0322087	0.0543278	0.0115916	0.0199775														0.00925175	0.00775846	0.0130865
DNAJC5_LIN7A		0.040104	0.0336309	0.0567267				0.0258291		0.0365351			0.028306	0.0785267	0.065852	0.111075		0.0408449
DNAJC5_LIN7C		0.0747696	0.0627012	0.105761				0.0917701	0.0769577	0.129808		0.0477333		0.122572	0.102788	0.173377		0.0637546		0.0701787	0.0588514	0.0992672						0.0626115				0.0978846	0.0820853	0.138457		0.0509137
DNAJC5_NECAP1		0.0650455	0.0545467	0.0920063				0.0798405	0.0669537	0.112934		0.0415283		0.0738292	0.0619126	0.104431				0.0639572	0.0536341	0.0904669				0.0428365		0.0605918				0.0703849	0.0590243	0.0995588
DNAJC5_NECTIN2		0.131801	0.110528	0.186432				0.193937	0.162635	0.274323		0.100875		0.171455	0.143781	0.242521		0.0891805		0.0793866		0.112292										0.0843903		0.119369
DNAJC5_RBSN		0.0606515	0.0508619	0.085791				0.0765571	0.0642003	0.108289		0.0398205		0.0878378	0.0736601	0.124246		0.045688		0.0587311	0.0492515	0.0830747						0.0474636				0.0582196	0.0488225	0.0823511
DNAJC5_SCAMP5				0.0115614			0.0122693	0.0340376	0.0285437	0.0481458	0.0102726	0.0177043	0.0146584	0.0406656	0.0341019	0.0575212	0.0122729	0.0211518	0.0162366	0.0450438	0.0377734	0.0637141	0.0135942	0.0234291							0.0128422	0.0356269	0.0298765	0.050394	0.0107522	0.018531
DNAJC5_SLC6A1							0.00240651	0.00667618	0.00559859	0.00944339	0.00201487	0.00347255																			0.00224784	0.00623599	0.00522946	0.00882075	0.00188202	0.00324359
DNAJC5_SNAP29		0.0785704	0.0658886	0.111137				0.121375	0.101784	0.171684		0.0631321		0.102071	0.0855958	0.144378		0.0530911		0.106015	0.0889032	0.149957		0.0551425		0.112327	0.0941964	0.158885		0.0584257		0.0766209	0.0642537	0.10838
DNAJC5_SNAP91																0.00144795															0.00624605	0.0173279	0.014531	0.0245101	0.00522956	0.00901293
DNM2_ITSN1		0.28667	0.176283	0.259798	0.329593			0.290206	0.178458	0.263003	0.333659			0.321181	0.197506	0.291075	0.369272			0.267807	0.164684	0.242704	0.307907									0.262403		0.237807	0.301693
DNM2_SNX9		0.106386		0.0964138	0.122315		0.132569	0.31186	0.191774	0.282627	0.358555	0.139832	0.126285	0.297078	0.182684	0.269231	0.34156	0.133204	0.107641	0.253219	0.155713	0.229483	0.291134	0.113539		0.0941686		0.0853416	0.108269						0.0781302
DNM2_SORBS1		0.134442	0.0826731	0.12184	0.154572			0.145733	0.0896164	0.132073	0.167554			0.145089	0.0892205	0.131489	0.166814												0.0887918			0.120821		0.109496	0.138912
DOK7_MUSK														6.19059e-05																		4.10285e-05
DRD2_ADGRB1						0.000126346						0.0001177																			0.000115352					0.000427544
DRD2_ADGRG1												0.000525293	0.000733717	0.000342523	0.000424226			0.00271948	0.000353012					0.00130842							0.00033452					0.00123988
DRD2_ADORA2A							1.7054e-05	7.96134e-06	9.8604e-06			6.32095e-05
DRD2_ATP6V0A2						0.00162375						0.00352666						0.00287252						0.00193289						0.00328918						0.00189341
DRD2_CCKBR													0.000153404					0.000568583
DRD2_GABBR1						0.00359357						0.00412824						0.00400689																		0.00289509
DRD2_GABBR2												6.75688e-05						3.01606e-05													4.00985e-05					0.000148623
DRD2_GPR37						0.000894114												0.000684199
DRD2_LPAR1						0.00147229												0.00247093
DRD2_PAQR6												0.000346563						0.000618292						0.000297368							0.000746491	0.000348486	0.000431612			0.00276682
DRD2_SLC22A17						0.00166613						0.00218618						0.00175657																		0.00273628
DRD2_SLC6A1							7.17443e-05					0.000265916																			6.70139e-05					0.000248383
DRD2_SLC6A3																		1.899e-05													4.55914e-05	2.12835e-05	2.63604e-05			0.000168982
DRD2_TTYH1						0.0011814												0.00170016													0.00112441					0.00416754
DRD4_ADRA1B															2.53452e-05
DRD4_ADRB1							0.000133785	9.9654e-05	0.000264648	8.23987e-05		8.46213e-05									0.000109412
DSTYK_RAB5C		0.308382	0.280329				0.263802	0.424073	0.385496			0.272819		0.367459	0.334032				0.260048	0.418039	0.380011			0.268937		0.257344						0.317509	0.288626
DST_ATP1A2																															0.152468	0.175477	0.167681	0.107858		0.184246
DST_CELSR3													0.031056	0.0357425	0.0341547	0.0219694		0.0375287													0.0597891	0.0688115	0.0657547	0.0422954	0.0257148	0.0722503
DST_PTGER4																			0.134685	0.15501	0.148124	0.0952777	0.0579269	0.162756
DTNBP1_RAB11A		0.266264	0.245988	0.227721				0.349095	0.322512	0.298563		0.190212		0.332729	0.307392	0.284566				0.266073	0.245812	0.227558										0.275679	0.254686	0.235774
DTNBP1_RBSN		0.0900644	0.0832061	0.0770274				0.113684	0.105027	0.0972276				0.130435	0.120502	0.111554		0.0710702		0.0872128	0.0805717	0.0745886										0.0864532	0.0798699	0.0739389
DVL1_NKD2		0.00756974	0.00777834					0.00864766	0.00888596			0.00630044
DVL2_AP2M1			0.418505						0.443002						0.429949						0.430391						0.447624						0.413516
DVL2_NKD2									0.0266452
DYNC2H1_MFSD4B									0.1527				0.198264	0.178745	0.254505
DYSF_SLC12A6		0.0503668						0.117163		0.00713207	0.00765198			0.2214		0.0134773	0.0144598			0.168258		0.0102424	0.0109891			0.0402254						0.0839111		0.00510793	0.00548029
ECM1_CPTP		0.0180513				0.0109812		0.0354865				0.0215876		0.0264628				0.0160982		0.0182942				0.0111289		0.0207433				0.0126188		0.0163989				0.009976
ECM1_IL2RB		0.002269				0.00138031														0.000653364
ECM1_LIN7A		0.0210579				0.0128102		0.0135625				0.00825049		0.0412331				0.0250834		0.00797104
EDA_LPAR3																0.000543007
EDDM3B_FFAR2									2.14209e-05						4.18215e-06				4.49099e-06		0.000146895
EDDM3B_PVR									0.000406996						0.000562586
EDN1_EDNRA		0.316462	0.146487											0.061351						0.053415												0.0558531
EDN1_EDNRB		0.0371896	0.0172146					0.0473382	0.0219123					0.0272097	0.012595					0.10629	0.0492005	0.0141675		0.0101465							0.0267193	0.37313	0.172717	0.0497347		0.0356189
EDN2_EDNRB																			0.000912664												0.00320389
EDNRA_ARRB1							0.216996						0.0947597						0.183711
EDNRA_ARRB2							0.160489						0.188425						0.467881												0.127222
EEF1A1_BBS1
EEF1A1_BBS2													0.273679	0.273679	0.273679	0.273679	0.273679	0.273679
EEF1A1_BBS4													0.372122	0.372122	0.372122	0.372122	0.372122	0.372122
EEF1A1_FAS							0.0547594	0.0547594	0.0547594	0.0547594	0.0547594	0.0547594
EEF1A1_ITSN1													0.599649	0.599649	0.599649	0.599649	0.599649	0.599649
EEF1A1_KCNE3							0.102674	0.102674	0.102674	0.102674	0.102674	0.102674							0.385214	0.385214	0.385214	0.385214	0.385214	0.385214
EEF1A1_PLAUR																			0.285019	0.285019	0.285019	0.285019	0.285019	0.285019
EEF1A1_TNFSF11
EFEMP1_CACNA1A			0.136763						0.138193																								0.105958
EFEMP2_AQP1							0.129053	0.144118	0.106992	0.0502382		0.054302													0.20307	0.226775	0.168356	0.0790517		0.0854461
EFEMP2_CACNA1A		0.134545						0.135952
EFEMP2_CATSPER1																			0.00758407	0.00846938	0.00628761	0.00295235		0.00319117	0.00167365	0.00186902	0.00138755
EFEMP2_CNNM3							0.141625	0.158157	0.117415				0.175342	0.19581	0.145368																0.117668	0.131404
EFEMP2_P2RX7							0.0139829	0.0156152	0.0115926										0.117261	0.13095	0.0972161	0.0456479	0.0107312	0.0493403							0.019172	0.02141	0.0158947			0.00806706
EFEMP2_SLC16A5							0.0600366	0.0670449	0.0497736				0.0430629	0.0480898
EFEMP2_TCAF1		0.465666						0.463441					0.462548	0.516543																		0.493635
EFNA1_EPHA1													0.017931	0.137231	0.119104
EFNA1_EPHA2		0.0664206	0.0576472				0.0308013	0.235731	0.204593					0.167057	0.144991																	0.0318477	0.0276409
EFNA1_EPHA3		0.197736	0.171617
EFNA1_EPHA4		0.297192	0.257936					0.082888						0.367594	0.319039
EFNA1_EPHA5		0.00251373	0.00218169																													0.00219639	0.00190627
EFNA1_EPHA7		0.212975	0.184844					0.0736292	0.0639036					0.344772	0.299231																	0.0864829	0.0750595
EFNA1_EPHA8		0.00113523	0.00098528											0.00225957	0.0019611
EFNA2_EPHA1													0.0370878	0.0410155	0.0452375	0.00816046		0.0450555
EFNA2_EPHA2							0.0637082	0.0704551	0.0777075			0.0773949	0.0451486	0.0499299	0.0550696			0.0548481
EFNA2_EPHA3			0.0651825			0.0649203
EFNA2_EPHA4													0.0993452	0.109866	0.121175			0.120688
EFNA2_EPHA7													0.0931775	0.103045	0.113652			0.113195
EFNA2_EPHA8
EFNA3_EPHA1													0.0155834	0.0215331	0.0457192	0.0056346		0.00953789
EFNA3_EPHA2			0.0221284				0.0267686	0.0369889	0.078535			0.0163839	0.0189703	0.0262132	0.055656
EFNA3_EPHA3		0.031027	0.0658766
EFNA3_EPHA4			0.0990112											0.0576797	0.122466
EFNA3_EPHA5
EFNA3_EPHA7			0.0709538											0.0540987	0.114863
EFNA3_EPHA8															0.000752786
EFNA4_EPHA1													0.0719389	0.0756223	0.121469	0.0378878		0.0253812
EFNA4_EPHA2			0.0587917				0.123574	0.129902	0.208656	0.0650825			0.0875744	0.0920583	0.14787
EFNA4_EPHA3			0.175024
EFNA4_EPHA4			0.263058										0.192699	0.202566	0.325373
EFNA4_EPHA7			0.188514										0.180736	0.18999	0.305173
EFNA4_EPHA8
EFNA5_ACKR2							0.00919568		0.00928383			0.00555868							0.00712822		0.00719655				0.0599858	0.0158643	0.0605608	0.0109891	0.00502585	0.0362607
EFNA5_AQP2
EFNA5_EPHA1													0.0975756	0.0258056	0.0985109			0.0589832
EFNA5_EPHA2							0.167612		0.169219			0.10132	0.118783		0.119922			0.0718029
EFNA5_EPHA3	0.140596		0.141944
EFNA5_EPHA4													0.261371		0.263876
EFNA5_EPHA7													0.245144		0.247494
EFNA5_EPHB2													0.229506		0.231706			0.138734													0.150216		0.151656
EFNA5_FFAR3																			0.00617779		0.00623701
EFNA5_GPR161							0.256748		0.259209				0.246992		0.249359
EFNA5_GPR42																			0.00380172		0.00383816
EFNA5_RHCG
EFNA5_TRHR
EFNB1_EPHA4													0.25503	0.238959
EFNB1_EPHB2													0.223939	0.209826	0.114874	0.120649															0.146572	0.137336
EFNB1_EPHB3
EFNB1_EPHB4							0.328214	0.307531		0.176828			0.220803	0.206889
EFNB1_ERBB2													0.321525	0.301263
EFNB2_EPHA4		0.290901	0.293477			0.280795								0.359812	0.362998			0.347312
EFNB2_EPHB1		0.0346526	0.0349595			0.0334488
EFNB2_EPHB2		0.114804	0.11582			0.110815							0.158541	0.315946	0.318744			0.30497													0.103768	0.206793	0.208624			0.199609
EFNB2_EPHB3		0.216492	0.21841			0.208972								0.147928	0.149238			0.142789
EFNB2_EPHB4		0.216506	0.218424			0.208985	0.232365	0.463063	0.467164			0.446977	0.156321	0.311522	0.314281			0.3007
EGFLAM_GRIK2		0.0198958				0.0285821																									0.0157708	0.0816199				0.117254
EGFR_AKT1			0.165826				0.180631		0.274695				0.193045		0.293572						0.181897										0.144154		0.219222
EGFR_AP2M1			0.448735						0.475002						0.461007						0.46148						0.479958						0.443386
EGFR_ARF6			0.17491				0.210273		0.319772				0.196379		0.298643				0.190807		0.290169				0.151903		0.231006						0.19649
EGFR_ARRB1			0.0707951				0.123714		0.188138						0.082158				0.104738		0.15928
EGFR_ARRB2			0.0845736				0.0914985		0.139146				0.107425		0.163367				0.26675		0.405659	0.0821634											0.110303
EGFR_AXL			0.121386												0.144685				0.155683		0.236755
EGFR_EPS15			0.150245				0.171934		0.261468				0.146419		0.222667				0.178783		0.271883												0.136297
EGFR_ERBB2			0.181027										0.219415		0.333675
EGFR_ERBB3													0.265345	0.0593251	0.403523	0.0817307															0.22819		0.34702	0.0702863
EGFR_ERBB4													0.0374607		0.0569683																0.0615483		0.0935994
EGFR_ESR1
EGFR_EXOC7			0.235962						0.278292				0.211196		0.321175						0.240605												0.245217
EGFR_GPM6B			0.211784												0.211252																0.209602		0.318752
EGFR_HBEGF							0.130046	0.0290754	0.197767	0.0400564			0.0538821		0.0819411				0.151253	0.0338168	0.230018	0.0465885
EGFR_ITGB2							0.0275539		0.0419026										0.260738	0.058295	0.396516	0.0803116	0.0134214	0.0432408
EGFR_ITGB3																			0.0075943		0.011549
EGFR_LAMP1			0.163357				0.203036		0.308767				0.176463		0.268356				0.22245		0.33829												0.169803
EGFR_LAPTM4B			0.355888						0.31247				0.292001		0.44406																		0.325967
EGFR_LRP1			0.248353												0.183052						0.184784
EGFR_NTRK2									0.00952331
EGFR_PDGFRA	0.244963		0.372528
EGFR_RAB11A			0.346719				0.298918		0.454579				0.284905		0.433268						0.346471												0.358979
EGFR_RAB3A															0.0318057																0.0481597		0.0732388
EGFR_SNX9							0.189398		0.288027				0.180421		0.274375				0.153785		0.233868
EGFR_TLR4							0.100822	0.0225416	0.153325	0.031055		0.0167204							0.205679	0.0459851	0.312786	0.0633526	0.0105873	0.0341099
EGFR_TNFRSF1A			0.150282				0.190303		0.289403						0.144495				0.211058		0.320967
EHD1_ANK2													0.148749	0.230758	0.190231	0.17744	0.281123	0.193893													0.0822479	0.127593	0.105184	0.0981116	0.155441	0.107209
EHD1_EHD3					0.0250086		0.043604	0.0676439	0.0557637	0.0520142	0.0824077	0.0568373					0.0254426									0.0228206			0.0278014		0.0257704	0.0399782	0.0329568	0.0307409	0.0487037	0.0335913
EHD1_RBSN		0.0908758			0.11071			0.114708	0.0945617	0.0882035	0.139743	0.0963822	0.0848371	0.13161	0.108495	0.1012	0.160334	0.110584		0.0879985			0.107205									0.087232			0.106271
EHD1_SNAP29		0.117724			0.143418		0.117229	0.18186	0.14992	0.139839	0.221552	0.152806		0.152935	0.126076	0.117598	0.186315	0.128503		0.158845	0.130947	0.122142	0.193514	0.133468	0.108489	0.168302	0.138744	0.129415	0.205035	0.141415		0.114803			0.13986
EHD2_ANK2													0.159181	0.273382																	0.088016	0.151161
EHD2_RBSN		0.107661					0.0791274	0.135895					0.0907867	0.155919						0.104253												0.103345
EHD3_ANK2		0.0193989											0.03224	0.106236	0.0327995	0.0222531	0.0358404	0.0627867													0.0178264	0.0587413	0.0181358		0.0198172	0.0347166
EHD3_EHD1		0.043604				0.0257704		0.0676439			0.0228206	0.0399782		0.0557637				0.0329568		0.0520142				0.0307409	0.0250086	0.0824077	0.0254426		0.0278014	0.0487037		0.0568373				0.0335913
EHD3_RBSN		0.0418374				0.0247263		0.0528091				0.0312106		0.0605904				0.0358095		0.0405127				0.0239434		0.0231464						0.0401598				0.0237348
EHD4_ANK2		0.0753382	0.039165	0.0551774									0.0547962	0.412583	0.214484	0.302174		0.0953828														0.22813	0.118594	0.167081		0.05274
ELMO1_ADGRB1		0.00601794		0.00449895				0.00560615		0.0041911				0.00377765		0.00282413				0.0033049											0.00404256	0.0203642		0.0152241
EMC10_CCR2																			0.069196	0.0841387	0.0974406	0.0688021	0.0202443	0.0768102
EMC10_OXTR													0.0617288	0.075059	0.0869255	0.0613775		0.0685213													0.0418014	0.0508283	0.0588641	0.0415635		0.0464012
EMID1_AKTIP		0.0171957	0.0359253					0.0411942	0.0860629				0.0200965	0.0637804	0.13325						0.0249197											0.0214007	0.0447104
EMILIN1_ITGB1							0.410854						0.413704
ENG_ACVRL1		0.0309052		0.0137567			0.107208	0.618543	0.0366944	0.275328	0.0179064	0.0310532							0.0152129	0.0877721		0.0390695										0.0161211
ENG_ARRB2		0.148328		0.0660245			0.0422977	0.24404		0.108628			0.0496603	0.286519		0.127536			0.123312	0.71146	0.0422066	0.316688				0.0984618		0.0438277				0.193453		0.0861108
ENG_ITGB1		0.776366		0.345579				0.824353		0.366939				0.830073		0.369485				0.668418		0.297529				0.404339		0.179981				0.752839		0.335107
ENG_TGFBR1		0.281117		0.125132				0.278372		0.12391			0.0814017	0.469653		0.209054				0.384847		0.171305				0.218714		0.097355				0.326756		0.145447
ENG_TGFBR2		0.146678		0.0652899			0.0979119	0.56491		0.251455			0.0663181	0.382628		0.170317			0.0569022	0.328301		0.146135										0.171439		0.0763114
ENHO_GPR19				0.00885932						0.00515283																					0.00501188		0.00452307	0.0158417		0.00672586
ENO1_CYSLTR2
ENO1_ITGB1							0.923418	0.940608	0.948181	0.920583		0.934214	0.929825	0.947134	0.95476	0.926971		0.940696
ENO2_AKT1			0.101407		0.0445917	0.0689857			0.167982		0.073867	0.114276			0.179526		0.0789434	0.12213			0.111234		0.0489132	0.0756714			0.045869			0.0312041			0.13406		0.0589502	0.0911991
ENO2_MTNR1A
ENOX1_ENOX2						0.0132839	0.0141782					0.03211	0.0103445					0.0234275	0.0120154					0.0272117						0.0118007	0.010259					0.0232339
ENOX2_ENOX1		0.0141782	0.0103445	0.0120154		0.010259																									0.0132839	0.03211	0.0234275	0.0272117	0.0118007	0.0232339
ENPP1_INSR		0.0610505					0.0326193	0.0931821					0.0363676	0.10389												0.0429147						0.0471419
ENTPD6_NPSR1
EPGN_EGFR
EPHA2_EPHA4		0.148411	0.105176											0.183568	0.130091
EPHA2_EPHA7		0.106355	0.0753714										0.0485118	0.172171	0.122014
EPHA3_EPHA7													0.144421
EPHA4_EFNB2							0.290901		0.359812				0.293477		0.362998																0.280795		0.347312
EPHA4_EPHA2							0.148411		0.183568				0.105176		0.130091
EPHA4_EPHB2													0.203215		0.251354																0.133008		0.164516
EPHA7_EPHA2			0.0485118				0.106355		0.172171				0.0753714		0.122014
EPHA7_EPHA3			0.144421
EPHB1_EFNB2							0.0346526						0.0349595																		0.0334488
EPHB2_EFNB2			0.158541			0.103768	0.114804		0.315946			0.206793	0.11582		0.318744			0.208624													0.110815		0.30497			0.199609
EPHB2_EPHA4			0.203215			0.133008									0.251354			0.164516
EPHB2_GRIN1															0.00061802																		0.000563195
EPHB3_EFNB2							0.216492		0.147928				0.21841		0.149238																0.208972		0.142789
EPHB4_EFNB2		0.232365					0.216506	0.463063	0.311522				0.218424	0.467164	0.314281																0.208985	0.446977	0.3007
EPHB6_EFNB2							0.129254		0.163336			0.113541	0.130399		0.164783			0.114547													0.124764		0.157662			0.109597
EPN1_EPS15		0.221211					0.258178	0.38497	0.318049	0.327006		0.255988	0.219865	0.327842	0.270852	0.278479		0.218	0.268462	0.400305	0.330719	0.340032		0.266185								0.200676
EPN1_ITSN1		0.38982	0.322056	0.331126				0.394629	0.326029	0.33521				0.43675	0.360828	0.370989				0.364171												0.356822
EPO_EFNB2									0.00254349						0.00256602																		0.00245513
EPO_EPHB4									0.00260416
EPO_EPOR														0.000974116	0.00132488						0.000827787				0.000914346	0.0017357	0.00236071			0.00124712
EPPK1_ARF6			0.0920191						0.16823						0.157114						0.152656						0.121531						0.103372
EPPK1_TNFRSF1A			0.0790627						0.152253						0.076018						0.168859												0.0485141
EPPK1_TNFRSF1B			0.00154841				0.0022723	0.00619236	0.0768781		0.00164875	0.0019477							0.00488623	0.0133157	0.165314	0.00185374	0.00354538	0.00418822		0.001209	0.0150098
EPS15L1_EPS15		0.101283					0.127801	0.176261	0.163602	0.166588		0.134647	0.108836	0.150104	0.139324	0.141867		0.114666	0.132892	0.183282	0.170119	0.173224		0.140011
EPS15L1_ITSN1		0.178482	0.165663	0.168687				0.180683	0.167707	0.170768				0.199969	0.185607	0.188994				0.166738												0.163373
EPS15_AP2A2		0.182227	0.155185	0.189485			0.216404	0.376603	0.320717	0.391605		0.196315	0.150894	0.262598	0.223629	0.273058			0.171359	0.298213	0.253959	0.310092		0.155452								0.215013	0.183106	0.223578
EPS15_EGFR		0.171934	0.146419	0.178783									0.150245	0.261468	0.222667	0.271883		0.136297
EPS15_ERBB2		0.193422	0.164719	0.201127									0.204866	0.356523	0.303617	0.370725		0.185848
EPS15_ITSN1		0.282892	0.240912	0.29416				0.286381	0.243884	0.297789				0.316948	0.269914	0.329574				0.264278	0.22506	0.274805										0.258945	0.220519	0.26926
EPS15_TFRC		0.102415	0.0872173	0.106495				0.102772	0.0875208	0.106866			0.0989534	0.172207	0.146652	0.179066		0.0897675	0.142405	0.247825	0.211049	0.257697	0.0876681	0.129186	0.255407	0.444479	0.37852	0.462184	0.157234	0.231697		0.0966291		0.100478
EPS8_ADAM22				0.0308019									0.0370931		0.0505495	0.0726136		0.0355475													0.0348846		0.0475399	0.0682903		0.0334311
EPS8_CD3E																			0.00150525	0.000725358	0.00205131	0.00294668		0.00144253
EPS8_EGFR			0.114326	0.164227									0.127578		0.17386	0.249748		0.122262
EPS8_ITGB3				0.00499112															0.00602098		0.00820525	0.0117867		0.00577011
ERBB2_ADRB2							0.00853218		0.0157268						0.0102044				0.0943339	0.0427891	0.17388	0.022067	0.0148674	0.0623725			0.0112943
ERBB2_BAIAP3									0.00721415				0.0114533		0.0211112			0.00757279													0.00818897		0.0150942
ERBB2_EGFR			0.219415										0.181027		0.333675
ERBB2_EPS15			0.204866				0.193422		0.356523				0.164719		0.303617				0.201127		0.370725												0.185848
ERBB2_ERBB3													0.298508	0.135401	0.550222	0.0698282		0.19737													0.256709	0.116441	0.473177			0.169733
ERBB2_ERBB4													0.0421426		0.0776789			0.0278642													0.0692406	0.031407	0.127627			0.0457811
ERBB2_PLXNB1			0.131064						0.161164				0.215868		0.397896			0.142729															0.14919
ERBB2_PTPRK			0.242015						0.192906				0.208687		0.38466
ERBB3_EGFR			0.265345			0.22819			0.0593251						0.403523			0.34702			0.0817307			0.0702863
ERBB3_ERBB2			0.298508			0.256709			0.135401			0.116441			0.550222			0.473177			0.0698282												0.19737			0.169733
ERBB3_ERBB4			0.021735			0.0186916									0.0939393			0.0807854															0.154343			0.132731
ERBB3_FGFR1			0.522094			0.448987			0.674736			0.580256			0.384073			0.330293			0.215039			0.184928			0.188185			0.161834			0.337697			0.290411
ERBB4_EGFR			0.0374607			0.0615483									0.0569683			0.0935994
ERBB4_ERBB2			0.0421426			0.0692406						0.031407			0.0776789			0.127627															0.0278642			0.0457811
ERBB4_ERBB3													0.021735		0.0939393			0.154343													0.0186916		0.0807854			0.132731
ERBB4_GRIN1															0.000151495			0.000248907									0.000107127			0.00017601			0.000138055			0.000226826
ERBB4_HBEGF			0.00424776			0.0069791	0.0106524		0.0460398			0.0756438	0.0044136		0.0190757			0.0313415	0.0123895		0.0535477			0.0879793									0.00483194			0.00793891
ERBIN_ERBB2		0.239214	0.238413										0.335859	0.440929	0.439453	0.37335		0.270214
ERBIN_GPR87
EREG_EGFR															0.00140997	0.00192484	0.00138051
EREG_ERBB4															0.000328238	0.000448098	0.00032138																0.000539298	0.000736229	0.00052803
ERRFI1_EGFR		0.069511	0.189158											0.105709	0.287661
ERRFI1_ERBB2			0.212799						0.0965238					0.144139	0.392239			0.0858484															0.1407
ERRFI1_FGFR2			0.163139										0.0792568	0.143612	0.390805			0.0855345
ERRFI1_FGFR4			0.0235564						0.0228871				0.0481126	0.087179	0.237237			0.0519234
ERVFRD														1.72e-05		5.21466e-05		2.14212e-05				1.89253e-05												1.71035e-05
ESR1_EGFR
ESYT1_ESYT2		0.0478923					0.0667574	0.145904	0.108122	0.0871991		0.0696345	0.0595216	0.13009	0.0964031	0.0777476		0.0620869	0.0434836	0.0950373	0.0704275	0.0567987		0.0453578		0.0509827						0.0585605	0.0433963
ESYT1_ESYT3													0.0188395	0.0411755	0.0305131	0.0246084		0.0196515
ESYT1_SLC2A4		0.0119276												0.0167184	0.0123891
ESYT2_ESYT1		0.0667574	0.0595216	0.0434836			0.0478923	0.145904	0.13009	0.0950373	0.0509827	0.0585605		0.108122	0.0964031	0.0704275		0.0433963		0.0871991	0.0777476	0.0567987										0.0696345	0.0620869	0.0453578
ESYT2_ESYT3													0.00555671	0.0169285	0.0150937	0.0110267	0.00591527	0.00679448
ESYT3_ESYT1			0.0188395						0.0411755						0.0305131						0.0246084												0.0196515
ESYT3_ESYT2			0.00555671						0.0169285						0.0150937						0.0110267						0.00591527						0.00679448
EWSR1_CXADR													0.7129	0.764548	0.783512	0.677877	0.512027	0.726652														0.223568	0.229114
EWSR1_SLC1A1													0.0600691	0.064421	0.0660189	0.0571181	0.0431435	0.0612278
EWSR1_TRPV5																									0.0022554	0.0024188	0.0024788	0.0021446		0.00229891
EXOC7_AKTIP							0.108969	0.128518	0.148322	0.111113		0.113243	0.168716	0.198983	0.229645	0.172036	0.122728	0.175333
EXOC7_BBS1															0.0211744
EXOC7_BBS2									0.122074				0.130544	0.153963	0.177687	0.133112		0.135664															0.110782
EXOC7_BBS4			0.175691										0.177501	0.209344	0.241602	0.180993		0.184463
EXOC7_BBS7			0.138865				0.139987	0.1651	0.190541	0.142741		0.145477	0.14576	0.171909	0.198399	0.148628		0.151477															0.140229
EXOC7_EGFR			0.211196										0.235962	0.278292	0.321175	0.240605		0.245217
EXOC7_GRIA1
EXOC7_GRIA2							0.0149986	0.0176893	0.0204151	0.0152937		0.0155869																			0.0453647	0.0535029	0.0617473	0.0462572	0.0329992	0.0471439
EXOC7_GRIN1
EXOC7_LAPTM4B			0.467091						0.410107				0.428183	0.504997	0.582813	0.436607		0.444976															0.42782
EZR_CD44									0.0693587				0.120541	0.154844	0.191355	0.147808	0.0889601	0.0708239	0.132272	0.169913	0.209977	0.162192	0.0976174	0.0777163
EZR_EGFR		0.245967	0.303965										0.291189	0.374055	0.462254	0.357057
EZR_ERBB2			0.341955										0.39705	0.51004	0.630304	0.486864	0.293025
EZR_FAS							0.0322334	0.0414063	0.0511696	0.0395248											0.0272698
F11_VDAC1
F2RL1_ABCC8									0.000172422					0.000254307	0.00118312	0.00019275															0.000370926	0.00110008	0.00511793	0.000833797
F2RL1_ATP2B1			0.072991						0.0615355						0.0726711						0.06665						0.047073						0.0589277
F2RL1_CD63			0.0871219						0.0884334						0.088896						0.084162						0.0582372						0.0857879
F2RL1_CD81			0.0683649						0.0818813						0.0651845						0.0745783												0.060234
F2RL1_SCN1B			0.00121934					0.000531213	0.00247138						0.00141385					0.000767806	0.00357209	0.000581954											0.00114527
F2RL1_TLR4							0.00201193	0.00596688	0.02776	0.00452257									0.00410436	0.0121725	0.0566307	0.0092261	0.000588182	0.000505331
F2RL1_TMED1			0.0394534						0.0483357					0.0131237	0.0610559						0.0265729						0.0191625						0.0326044
F2RL1_TMED10			0.0640944						0.0703865						0.0777718						0.0675213						0.0354089						0.0574603
F2RL2_F2R		0.130784						0.256453						0.127323						0.0504297						0.0156876						0.073629
F2R_F2RL2							0.130784	0.256453	0.127323	0.0504297	0.0156876	0.073629
F2_F2R			0.00879146						0.0172391						0.00855884						0.00338995												0.00494945
F3_F2RL1									0.00237951			0.00208091	0.00477599		0.0110703			0.00968111			0.00180354
FAM3C_CLEC2D			0.11257			0.122096	0.101044	0.125253	0.162714			0.176483	0.105841	0.131199	0.170439			0.184861			0.119788			0.129924												0.10017
FAM3C_CXADR													0.332285	0.411897	0.53509	0.235112	0.148521	0.58037														0.120447	0.15647			0.169711
FAM3C_FCGR1A																			0.189448	0.234839	0.305075	0.134046	0.0846774	0.330891
FAM3C_FCGRT			0.266677			0.289243	0.300795	0.372862	0.48438			0.525368	0.279427	0.346375	0.44997			0.488047	0.329428	0.408356	0.530489	0.23309		0.575379
FAM3C_FFAR2							0.00507636	0.00629261	0.00817464	0.00359184		0.00886638							0.0348116	0.0431522	0.0560584	0.0246313	0.0155597	0.060802
FAM3C_GPR42																				0.00363387	0.0047207			0.00512017
FAM3C_STX1A												0.0295546	0.0347709	0.0431017	0.0559928			0.0607309							0.03364	0.0416999	0.0541717			0.0587558	0.0425244	0.0527128	0.0684785	0.0300886		0.0742732
FASLG_FAS				2.60478e-05						5.32679e-05												2.8388e-05
FASLG_SNX18				0.000164039						0.000179571						0.000211519						0.000510984												0.000154126
FASLG_SNX9				0.000193214						0.000566387						0.000539541						0.000459886						0.000171025
FASLG_TNFRSF1A				0.000295521						0.000569092						0.00028414						0.00063116												0.000181336
FBLN1_CACNA1A
FBLN1_NOTCH3													0.469817		0.465879			0.419035
FBN1_RHOB							0.304019	0.284563					0.262612	0.245806					0.214314	0.200599											0.35594	0.333161
FCER1G_GP6				0.00155237				0.000493237		0.00770886						0.00112238			0.000235524	0.00127448	0.000230607	0.0199189	0.000180979	0.000242948		0.000195001		0.00304769						0.000818248
FCER1G_NCR1				0.000159218			8.70073e-05	0.000470817	8.5191e-05	0.00735846	6.68574e-05	8.97498e-05				4.48951e-05				5.0979e-05		0.000796757
FCER2_CR2																5.52924e-05												7.69161e-05
FCGR1A_FCGR3A				3.84064e-05						0.000107576						8.26987e-05			7.48814e-05	7.32433e-05	0.000112611	0.0861027		0.000171035
FCGR1A_LHFPL5				0.0148074						0.0226986						0.0315909						0.00587064						0.033216						0.0286377
FCGR3A_FCGR1A				7.48814e-05						7.32433e-05						0.000112611			3.84064e-05	0.000107576	8.26987e-05	0.0861027												0.000171035
FCN1_TLR4				0.000259809			0.000118349	0.000265195	0.000101934	0.0220098		6.19274e-05				0.000175155			0.000241433	0.000541002	0.000207946	0.0449004		0.000126333				0.000198172						0.000141881
FCN2_LRP1		0.00268473												0.00197882						0.00199754												0.00149156
FER_ERBB2													0.225138	0.253938	0.261653	0.206688		0.240834
FER_ERBB3													0.272265	0.307095	0.316425	0.249953		0.291247													0.234141	0.264094	0.272117	0.214953		0.250465
FES_EGFR		0.126776		0.140811									0.0457486	0.192794	0.0619303	0.214138	0.067645
FES_KIT		0.0268027		0.02977			0.060691	0.255765	0.082158	0.28408	0.0897393	0.0216348	0.0255989	0.107879	0.0346535	0.119822	0.0378512			0.022747		0.0252653
FEZ1_PTPRS		0.0521946												0.0493129																		0.0507916
FFAR2_CACNG1		1.0759e-05		7.37806e-05												6.07843e-05																2.154e-05		0.000147712
FFAR2_CLDN4				0.00216466						0.00302441			0.000979317	0.0121855	0.00237906	0.0835633						0.00404529						0.00240702						0.00221568
FFAR2_FZD7		0.00791654		0.0542884						0.0169604				0.0082751		0.0567472						0.0106976						0.00644738						0.0111892
FFAR2_GYPA				0.000296406						0.00037558				0.000138866		0.000952288				7.86533e-05		0.000539372			0.00106691	0.0132754	0.00259184	0.091037						0.000332352
FFAR2_IGF1R		0.00747851		0.0512846				0.00944036		0.0647381				0.00882318		0.0605057						0.0211254						0.0183106				0.00674739		0.0462708
FFAR2_LPAR3		5.46369e-05		0.000374677						9.88368e-05				9.89791e-05		0.000678758				3.93267e-05		0.000269686												0.00018464
FFAR2_MFSD5		0.00154967		0.010627				0.00304109		0.0208546				0.00283863		0.0194662				0.00241204		0.0165408				0.000877503		0.00601755				0.0014701		0.0100814
FFAR2_OR10AG1				6.4157e-07
FFAR2_SLC38A1		0.00353746		0.0242584				0.00571899		0.0392185				0.0105723		0.0725005				0.00226784		0.0155519						0.0101439				0.00488419		0.0334937
FFAR2_SLC41A1		0.00163143		0.0111877				0.00411629		0.0282278				0.00265175		0.0181846				0.00187457		0.012855				0.00446273		0.0306036				0.00136509		0.00936126
FFAR3_SLC41A1				0.00153095						0.00386275						0.00248843						0.00175911			0.00143233			0.00418786
FFAR4_ARRB2									0.000585879	0.000547244					0.000687861	0.000642501					0.00170804	0.00159541											0.000464434	0.000433807
FGF10_FGFR2													0.10524					0.0632445
FGF10_FGFR4													0.0638857					0.0383924
FGF10_FZD4							0.0507466					0.0304963	0.0224368
FGF19_FGFR4													0.00201944	0.00139626
FGF1_FGFR1						0.00626613						0.00809813
FGF1_FGFR2						0.0027466												0.00657957
FGF1_FGFR3													0.00109409		0.00136821			0.00364745
FGF1_FGFR4													0.00119807		0.00149824			0.00399411
FGF23_FGFR1		0.0106787						0.0138008						0.00785572																		0.00690715
FGF23_FGFR2		0.00468075												0.0112129
FGF2_FGFR1		0.0825549					0.066476	0.106691				0.0639587
FGF2_FGFR2		0.0361858											0.0540105	0.0866845				0.0519652
FGF2_FGFR3													0.0299412	0.0480544	0.0122934			0.0288074
FGF2_FGFR4													0.0327869	0.0526216	0.0134618			0.0315453
FGF4_FGFR3																	0.000346568
FGF5_FGFR2													0.00433913
FGF5_FGFR3													0.00240544
FGF5_FGFR4													0.00263405			0.00119057
FGF7_FGFR2						0.021132							0.0161341					0.0506224
FGF7_FGFR3						0.00565559							0.00894409					0.028063
FGF8_FGFR2
FGF8_FGFR3
FGF9_FGFR2			0.067722										0.0819256		0.162231
FGF9_FGFR3													0.0454162		0.0899341
FGF9_FGFR4													0.0497327		0.0984816			0.0180142
FGF9_FZD4			0.0153141				0.0395043		0.0782273			0.0143093	0.0174662		0.034587
FGFR1_ERBB3													0.522094	0.674736	0.384073	0.215039	0.188185	0.337697													0.448987	0.580256	0.330293	0.184928	0.161834	0.290411
FGFR1_HTR1A													0.00228034	0.00294704
FGFR1_NCAM1		0.31896												0.306447																	0.444	0.57381	0.326624			0.287185
FGFR2_FGFR3			0.0504599										0.10452		0.250382
FGFR2_LAPTM4B			0.483496						0.42451						0.603282																		0.442846
FGFR3_FGFR2			0.10452										0.0504599		0.250382
FGR_EGFR		0.0193434		0.0227829				0.00432474		0.00509374				0.0294165		0.0346471				0.00595809		0.00701752												0.00377832
FGR_ERBB2		0.021761		0.0256303				0.00987059		0.0116257				0.0401107		0.0472429				0.00509041		0.00599555						0.00403945				0.0143881		0.0169465
FGR_KIT		0.00408955		0.00481672			0.00116635	0.0390245	0.00190647	0.0459635				0.0164602		0.019387				0.00347073		0.00408787				0.00105101		0.0012379				0.00156831		0.00184718
FLOT1_BBS1								0.0208303						0.0244304
FLOT1_BBS2		0.124683						0.140845	0.11353				0.13271	0.20501	0.165251	0.131249	0.115836	0.149826														0.127817
FLOT1_BBS4		0.202707											0.180446	0.278753	0.224693	0.178459		0.203719
FLOT1_BBS7		0.160218					0.14231	0.21984	0.177205	0.140743		0.160664	0.148179	0.228907	0.184514	0.146548		0.167291														0.161792
FLRT1_GPR35						0.00142702						0.00158729						0.00302344	0.0016027		0.00243249			0.0267083						0.000690286						0.00133437
FLRT2_ADGRL3							0.20452	0.20196																							0.159805	0.157805
FLRT2_VDAC1							0.397957	0.392976					0.3938	0.38887																	0.382245	0.37746
FLRT3_ADGRL3						0.147094	0.0965287					0.279212						0.138306													0.0754242					0.218166
FLT1_LDLR		0.294485						0.44456						0.318777						0.274456						0.0845316						0.189907
FLT1_NRP1		0.17581					0.0432611	0.49723						0.0912227					0.0454008	0.521824											0.0304594	0.350091
FLT4_KDR		0.0217837					0.0157036	0.55127	0.018667	0.0146021	0.0174545	0.00637326		0.0292444						0.0142897						0.00491939						0.109301	0.00370111
FN1_EGFR													0.450085	0.441035
FN1_ITGB1	0.814174						0.864499	0.847116					0.870497	0.852994
FNBP1_AGTR1		0.00646282
FOLR1_LTB4R2			0.00145025						0.00538254						0.00306504						0.00466248						0.00111466						0.00143647
FSTL1_ACVR2B													0.511231	0.522624	0.521772																0.439444	0.449237	0.448505
FSTL1_BMPR1A													0.352882	0.360746	0.360158
FSTL1_TGFBR2							0.516628	0.528141	0.52728			0.290891	0.349925	0.357723	0.35714				0.300242	0.306933	0.306432
FST_CATSPER1																			0.00135273	0.000186646	0.000650179	0.000258331	0.000176455	0.000293092	0.00029852
FUCA2_GPR37		0.0469041
FUCA2_GPRC5B							0.144914	0.189692	0.158877	0.16397	0.0897894	0.0884152	0.0811846	0.10627	0.0890068	0.0918603																0.0749752
FURIN_ABCC6													0.0216018	0.0720544	0.0630936	0.0443064	0.086181	0.0149865
FYN_ARHGAP33		0.203156	0.110424			0.152519		0.110981						0.187499	0.101914			0.140765														0.21401	0.116323			0.160667
FYN_CCKBR													0.0155752	0.0414764	0.0225442	0.0104216	0.0194129	0.0311383
FYN_CCR10		0.00732783					0.00632891	0.0168538	0.00916074		0.00788837	0.0126529																				0.0081683
FYN_CELSR3								0.0162178				0.0121755	0.0135862	0.0361798	0.0196652	0.00909078	0.0169339	0.0271619													0.0261561	0.0696533	0.0378595	0.0175016	0.0326011	0.052292
FYN_CNTFR		0.292494	0.158983		0.136901	0.219589																										0.227524				0.170813
FYN_CSF1R																			0.226181	0.602317	0.327385	0.151342	0.281913	0.452188
FYN_DAG1		0.140896				0.105777	0.104069	0.277133	0.150634		0.129712	0.208057	0.17301	0.460722	0.250422	0.115764	0.21564	0.345886		0.114245												0.24193	0.131499		0.113235	0.181628
FYN_EPS15		0.225759				0.169488	0.147535	0.392884	0.213549		0.183888	0.294957	0.125642	0.334582	0.181859		0.1566	0.251186	0.153412	0.408534	0.222056		0.191213	0.306706		0.138983						0.204802				0.153754
FYN_ERBB2		0.272012	0.14785			0.204212							0.188279	0.501384	0.272523		0.234671	0.376412														0.179851
FYN_F2RL2							0.0871718	0.232137	0.126176	0.0583283	0.108651	0.174276
FYN_FAS		0.0199038				0.0149427	0.0152849	0.0407035	0.0221241		0.0190512	0.030558								0.0216921				0.0162853
FYN_FCGR2B								0.00254397	0.00138275		0.0011907	0.00190988	0.00104038	0.00277052	0.0015059		0.00129674	0.00207996	0.00244374	0.00650763	0.00353717	0.00163515	0.00304588	0.00488558
FYN_FCGR2C							0.00113443	0.00302096	0.00164202	0.000759067	0.00141395	0.00226798							0.00298679	0.00795377	0.00432321	0.00199852	0.00372274	0.00597127
FYN_FLT1		0.0473935				0.0355805	0.204555	0.544727	0.296082	0.136872	0.254958	0.408952
FYN_GABBR1		0.26214	0.142484			0.196801		0.301142	0.163683		0.140949	0.226082		0.29229	0.158872		0.136806	0.219436														0.211188				0.158549
FYN_GP6							0.0026271	0.00699591	0.00380257		0.00327442	0.00525216							0.00678815	0.0180767	0.00982547	0.00454208	0.00846077	0.0135711		0.00276583
FYN_GPR63		0.0465369				0.0349374		0.0319586						0.0641295	0.0348571		0.0300157	0.048145
FYN_HCN2																				0.00216921				0.00162853								0.00341584	0.00185665		0.00159877	0.00256443
FYN_HCN4		0.0174836				0.0131257
FYN_KDR							0.261874	0.697365	0.379047	0.175225	0.3264	0.523545		0.0369947																	0.0519219	0.138267	0.075154	0.0347419	0.0647156	0.103804
FYN_PDGFRB		0.380939	0.207056		0.178297	0.285989
FYN_RIMS1		0.185791	0.100985		0.0869592	0.139482
FYN_SLAMF1																			0.0010861	0.00289228	0.00157207	0.000726733	0.00135372	0.00217137
FZD5_GOPC			0.208931		0.0862067				0.211088		0.0870966				0.25388		0.104753				0.152632		0.0629771				0.164347		0.0678109				0.207599		0.0856572
FZD7_FFAR2							0.00791654		0.0082751										0.0542884	0.0169604	0.0567472	0.0106976	0.00644738	0.0111892
FZD8_GOPC		0.100272	0.170445					0.101307	0.172204					0.121845	0.207114			0.0684837		0.0732525	0.124516					0.078875	0.134073					0.0996331	0.169358
GAB2_DENND1A		0.0143199	0.00860468	0.0176894		0.0133435		0.0267618	0.0160809	0.0330589		0.0249372		0.00935492		0.0115562		0.00871711	0.0128251	0.0581685	0.0349529	0.0718557		0.0542026		0.0236739	0.0142254	0.0292444		0.0220598		0.0163211	0.00980722	0.0201616		0.0152084
GAB2_DENND4C		0.0270372	0.0162464	0.0333992		0.0251939		0.0496407	0.0298286	0.0613213		0.0462562	0.0155802	0.0706643	0.0424615	0.0872919		0.0658465		0.0446651	0.0268388	0.0551749		0.0416199		0.0223495		0.0276084		0.0208257		0.0314689	0.0189093	0.0388736		0.0293233
GABBR1_DRD2																															0.00359357	0.00412824	0.00400689			0.00289509
GABBR1_GABBR2								0.00268645																							0.00514374	0.00590904	0.00573535			0.00414395
GABBR1_GPR37
GABBR1_GRM1														0.00228726	0.00222003				0.00308752	0.00354689	0.00344263			0.0024874
GABBR2_DRD2						4.00985e-05																										6.75688e-05	3.01606e-05			0.000148623
GABBR2_GABBR1						0.00514374						0.00590904						0.00573535																		0.00414395
GABRD_RAB13		0.00853901						0.00971667						0.009007
GAD2_CACNG1																																	3.94256e-06
GALP_GALR1												2.4788e-06						7.93988e-06															3.90971e-06			5.90419e-05
GALP_GALR2						4.34442e-06						2.85063e-05						2.76308e-05	5.74037e-06		1.26901e-05			0.000191637												4.63073e-06
GALP_GALR3						1.97108e-06						4.95761e-06						1.58798e-06						5.63639e-06
GALR2_NPY1R				0.00032169						0.000183941				0.000139957	0.000135658	0.000940878												0.00043073						0.00036345
GAL_GALR1																		0.00016044													0.000157543	0.000316048	0.000190459	0.000118947		0.00119305
GAL_GALR2								0.000152592				0.000576023		0.000147906				0.000558332	0.000511352	0.00102582	0.000618187	0.000386077		0.00387239
GAL_GALR3												0.000100178												0.000113894
GAS6_AXL		0.0333299		0.151096						0.02845				0.0397272		0.180097			0.01348	0.0650076	0.0177861	0.294702						0.0154656						0.0540096
GAS6_TYRO3		0.0301954		0.136886				0.0355625		0.161217				0.0504184	0.0137945	0.228564						0.0359392										0.0233392		0.105805
GCG_DPP4													0.00549199
GCG_GIPR													0.00135488
GCG_IDE							0.0084895						0.0111416						0.00697569
GDE1_ADRA1A															0.000884343
GDF11_ACVR2B									0.189361				0.23095	0.209491	0.299734			0.247172													0.19852	0.180074	0.257646			0.212464
GDF15_GFRAL									5.1131e-05		4.75563e-05
GDF5_BMPR1A
GDF5_BMPR1B
GDF5_BMPR2
GDPD2_DRD2																																	0.000141866			6.31137e-05
GEM_CACNB1													0.00316284																		0.00357499
GEM_CLDN15							0.00725739						0.00759489
GHRH_DPP4				0.000343166		0.000516886				0.000339583		0.000511489				0.000484995		0.000730513				0.000309429		0.000466071
GHRH_VIPR1									9.58838e-05	0.000176034	5.61124e-05	0.000265147			3.98175e-05	7.31012e-05	2.33017e-05	0.000110107			7.57671e-05	0.000139101	4.43399e-05	0.000209518
GHRL_GHSR
GHRL_PTGER3				0.000375589																		0.000417304									0.00128659	0.00216152	0.00258141	0.00441893	0.000948633	0.00105581
GHRL_PTGIR			0.000988595	0.0016923																0.00122474	0.00146266	0.00250382
GHRL_TBXA2R							0.00266279	0.00447359	0.00534262	0.00914563	0.00196334	0.00218515							0.0004725	0.000793816	0.000948022	0.00162285	0.000348385	0.000387745
GHR_PTPRK													0.102144
GIP_GIPR													0.000120972	7.01601e-05	7.4161e-05	0.000119649
GJA1_HTR2C														0.00415389
GJA4_CD81		0.307937						0.368819						0.293611						0.335924						0.0585432						0.271313
GJA4_OPRK1		0.00390424						0.000862936					0.000872285	0.0454193	0.00108611	0.00240941	0.00167568			0.00156974												0.00241812
GJA4_OPRM1		0.000162443						0.000431468						0.000353802						0.00156974		8.32715e-05										0.00298234	7.13165e-05	0.000158208	0.00011003
GJA5_MFSD5							0.0379328						0.0354075						0.0300863
GJA5_SLC41A2													0.0045054	0.00229907
GJA8_ACKR2																									1.02296e-05	2.62654e-05
GJA8_C2CD2L
GJA8_CLDN4														0.000193421
GJA8_ITGAM																			4.44912e-05	0.000114235
GJA8_P2RY13																			4.30325e-05	0.000110489
GJA8_QRFPR								2.19166e-05
GJA8_RXFP4							4.63326e-07	1.18963e-06
GJA8_SLC16A13
GJA8_SLC16A3
GJA8_SLC52A1
GJB1_C2CD2L			0.00158358						0.0026957			0.00088395			0.000930599						0.0040524			0.00132883			0.00107239						0.00180602			0.000592215
GJB1_ITGAM									4.48349e-05										0.000114936	0.000114235	0.0139922			0.00458821
GJB2_APLNR							0.000299478		0.00187526			0.0002972
GJB2_FFAR2									3.39779e-05										3.72111e-05		0.000233007			3.69281e-05
GJB2_LHFPL5									0.000113799						0.000158381												0.000166528						0.000143575
GJB2_TRHR																					2.4527e-06												1.00754e-06
GJB4_LHFPL5
GJB5_AQP1
GJB6_CHRM5																																	2.62837e-06
GJB6_F2RL1									4.22086e-05					3.8316e-05	0.000196369	8.71242e-05					3.19918e-05
GJB6_GPR61																																	2.19031e-06
GJB6_LHFPL5									9.89557e-05						0.000137722												0.000144807						0.000124848
GJC2_ADRB2								0.000344122	0.000118852			0.000163046		0.000223283				0.000105792	0.00065322	0.0038047	0.00131406	0.000250761		0.00180267		0.000247133	8.53546e-05			0.000117092
GJC2_CHRM2		0.000340598																														0.000268352
GJC2_F2RL1								0.000284137					0.000226954	0.0013219	0.000456557			0.00062632		0.00021536
GJC2_GPR35		8.51496e-05						9.47125e-05						0.000180407				8.54769e-05	0.000273613	0.00159367	0.000550418	0.000105036		0.000755081								7.96209e-05
GJC2_LTB4R2		5.35899e-05						0.000198896	6.86945e-05			9.42373e-05		0.00011326				5.36626e-05		0.000172288	5.95047e-05			8.16304e-05								5.30806e-05
GJC2_PTGER4		0.000520734												0.000365667					0.000534901	0.00311555	0.00107604			0.00147615								0.000451185
GLP1R_ARRB1		0.00327551						0.00870467	0.00156348			0.0025836		0.00380124						0.00736948	0.00132366			0.00218731								0.00226819
GLP1R_ATP5F1A		0.022032						0.0222757						0.0224975						0.0215518						0.0199921						0.0223984
GNA12_AGTR1		0.00411768
GNA13_CXCR5
GNAI1_GPR50
GNAI1_GPSM2		0.261281	0.22236											0.225872																		0.246837	0.210068
GNAI2_C5AR1														0.00997108		0.0098268			0.169438	0.19931	0.185156	0.196426	0.0726179	0.18384
GNAI3_GPSM2		0.327867																														0.309743
GNAO1_CXCR5
GNAS_ARRB1							0.373934	0.374301	0.378111	0.373292	0.356617	0.378041							0.316577	0.316888	0.320114	0.316033	0.301917	0.320054
GNAS_CHRM3							0.133337	0.133468	0.134827	0.133108	0.127163	0.134802
GNAS_FZD7													0.603752	0.604345	0.610497	0.602715		0.610384
GNG2_GNAI1		0.215716		0.243803	0.270225	0.22914	0.278159	0.322059		0.363991	0.403439	0.3421	0.236724	0.274084		0.30977	0.343341	0.29114
GNG3_SNAP23						0.0680297			0.033268		0.0360785	0.130104			0.0259257		0.0281159	0.10139			0.0271574		0.0294516	0.106206						0.0464237						0.0493972
GNRH2_GNRHR																																	3.28547e-06
GOPC_ADRB1							0.0286492	0.028945	0.0348128	0.0209293	0.0225357	0.0284666							0.0118443	0.0119665	0.0143925			0.0117688
GOPC_CD300C																			0.0618534	0.0624919	0.0751606	0.0451861	0.0486544	0.0614592
GOPC_CFTR													0.0565801	0.0571641	0.0687527	0.0413338	0.0445064	0.0562194
GOPC_FZD5													0.208931	0.211088	0.25388	0.152632	0.164347	0.207599							0.0862067	0.0870966	0.104753	0.0629771	0.0678109	0.0856572
GOPC_FZD8							0.100272	0.101307	0.121845	0.0732525	0.078875	0.0996331	0.170445	0.172204	0.207114	0.124516	0.134073	0.169358															0.0684837
GOPC_GRID2																															0.102986	0.10405	0.125143	0.0752353	0.08101	0.10233
GOPC_TGFBR2							0.440445	0.444992	0.535203	0.321761	0.346458	0.437638	0.298324	0.301404	0.362506	0.217937	0.234665	0.296423	0.255968	0.25861	0.311037	0.186994	0.201346	0.254336
GOT2_ARF6		0.213358	0.215047				0.273361	0.390063	0.393151	0.237062		0.32831	0.255299	0.364289	0.367174	0.221398		0.306617	0.248055	0.353953	0.356755	0.215116		0.297917		0.281784	0.284015			0.237174		0.239681	0.241579
GOT2_VDAC1		0.506194	0.510202					0.551535	0.555901			0.464219		0.545773	0.550094			0.459369		0.508918	0.512947			0.428349								0.529758	0.533952			0.44589
GP6_FCER1G				0.000235524				0.000493237		0.00127448	0.000195001					0.000230607			0.00155237	0.00770886	0.00112238	0.0199189	0.00304769	0.000818248				0.000180979						0.000242948
GPHN_GLRB													0.0227958	0.0277214	0.0220465	0.015516	0.0238639	0.0293726
GPM6B_EGFR						0.209602							0.211784		0.211252			0.318752
GPM6B_MTNR1B
GPM6B_SLC6A4							0.014927	0.011545	0.0148895			0.0224663	0.0190782	0.0147557	0.0190302			0.0287142
GPNMB_EGFR				0.0221501						0.00495225					0.00385031	0.0336847						0.00682259												0.00367337
GPR101_SLC41A1
GPR146_GPR35		0.00106499			0.000869404			0.00118459			0.000967044			0.00225639			0.00184201		0.000429535	0.0199324	0.000976548	0.00115539	0.0162718	0.00146702		0.00051516			0.000420552			0.000995838			0.000812954
GPR146_LTB4R2		0.000670262			0.00054717			0.00248764		0.000144198	0.00203079	0.00018309		0.00141657			0.00115642			0.00215485			0.00175912	0.000158596		0.00051516			0.000420552			0.000663892			0.00054197
GPR151_CD300C																			2.47579e-05		3.00723e-05	8.89491e-05		5.4809e-05
GPR151_SLC41A2																2.60733e-05		1.60659e-05
GPR152_KCNN4
GPR161_CCR2																			0.0497725	0.0608383	0.0585266	0.00934628	0.00549181	0.0459334
GPR161_GPR35																			0.0464265	0.0567484	0.054592	0.00871796		0.0428455
GPR17_CYSLTR1						0.000706592		0.000443364				0.0078467							0.000241379	0.00190953	0.000180274		0.000437065	0.033795						0.00013382
GPR17_GPR37						0.00631139						0.00376949						0.00482964						0.00153932												0.00367904
GPR182_TMEM30A		0.0123658						0.0177998						0.0214352						0.0162405						0.00435269						0.0130586
GPR35_ADGRB1				0.00133883						0.00124722						0.000840423						0.00073525									0.000242064	0.000269249	0.000512861	0.00453049
GPR35_ATP1A1				0.0564745						0.0751564					0.0100484	0.0887653						0.0666976						0.0410814						0.0577529
GPR35_CD81				0.0824197						0.0987149						0.0785855						0.0899105						0.0156692						0.0726173
GPR35_CRHR2				2.69865e-05												4.73478e-05																		6.47213e-05
GPR35_GPR146				0.000429535			0.00106499	0.00118459	0.00225639	0.0199324	0.00051516	0.000995838				0.000976548						0.00115539			0.000869404	0.000967044	0.00184201	0.0162718	0.000420552	0.000812954				0.00146702
GPR35_GPR161				0.0464265						0.0567484						0.054592						0.00871796												0.0428455
GPR35_KCNJ4				0.000212893												0.000284087						0.000105036												0.000215738
GPR35_MCOLN1				0.01703					0.00356107	0.0314576						0.0188148				0.00261554	0.00498202	0.0440099						0.0103457						0.0199989
GPR35_SCARB1				0.0141979			0.00218427	0.00242958	0.00462782	0.040881						0.0101383			0.00219431	0.00244075	0.0046491	0.0410689						0.0030133						0.0140014
GPR35_SELENOK				0.0702121						0.0849262						0.0859777						0.0697437						0.0695068						0.0787874
GPR35_SLC2A1				0.0256169					0.007313	0.0646012					0.00682111	0.060256						0.00934817			0.00537206	0.00597538	0.0113818	0.100544		0.00502326				0.0259964
GPR35_SLC8A2				8.24587e-05												0.000136125																	5.12861e-05	0.000453049
GPR37L1_ADGRB3						0.000691441																														0.000766227
GPR37L1_AQP1						0.000198428		0.000184117	0.000424618			0.000902883														0.000289715	0.000668152			0.00142072
GPR37L1_CLEC2A																			7.42871e-07	1.66462e-06	3.83901e-06			8.16304e-06
GPR37L1_GPR42						1.14187e-05						1.52575e-05									1.5356e-05			3.26522e-05
GPR37L1_LHFPL5						0.000123537						0.000189372			0.00012395			0.00026356									0.000130326			0.000277118						0.000238922
GPR37L1_PDCD1LG2																			5.2001e-06	1.16523e-05	2.68731e-05			5.71413e-05
GPR37L1_SLC30A8						2.1643e-05
GPR37L1_TNFRSF10C								9.517e-06	2.19485e-05			4.66699e-05						8.50936e-06		4.99386e-06	1.1517e-05			2.44891e-05
GPR37_ADGRB1																															0.00368164	0.00219887	0.00281729			0.00214611
GPR37_ADORA2A							0.000544306	0.000325088	0.000416517			0.000317287
GPR37_ADRA1A
GPR37_ADRB2							0.00204584		0.00156553										0.0226193	0.0135094	0.0173089	0.00551674		0.0131853
GPR37_DRD2																															0.000894114		0.000684199
GPR37_GABBR1
GPR37_GPR17																															0.00631139	0.00376949	0.00482964	0.00153932		0.00367904
GPR37_HTR2C
GPR37_HTR4																									0.00342821	0.00204751	0.00262335	0.000836123		0.00199837
GPR37_LTB4R2							0.00118246		0.000904847										0.00102427
GPR37_SLC3A2													0.0728314
GPR37_SLC6A3																															0.00145513	0.000869077	0.0011135			0.000848223
GPR37_SLC8A2																															0.000368164
GPR37_TMED1													0.0598167
GPR37_TTYH1																															0.0358873	0.0214338	0.0274618			0.0209194
GPR37_TTYH2																			0.0104134		0.00796861
GPR42_ATP4B							2.96885e-05	3.96694e-05		8.48956e-05
GPR42_CD300C																			0.000248848	0.000332508	6.51565e-05	0.000711593
GPR42_GPR37L1																1.5356e-05															1.14187e-05	1.52575e-05		3.26522e-05
GPR42_ITGAM																			0.00145338	0.00194199	0.000380542	0.00415601
GPR42_KCNA1
GPR42_KLRG1																0.000486275																		0.000579965
GPR42_MFSD5										0.00175617						0.00163926						0.00139291
GPR42_SLC30A8
GPR42_SLC38A1										0.00330261				0.00285284		0.00610531																		0.00282053
GPR42_TMEM30B													0.00107268	0.0014333		0.00306737
GPR50_GNAI1
GPRC5B_HTR2C														0.00235359	0.00131854
GPRC5D_GYPA																									0.000129944	0.00021072	0.000215987
GPSM2_GNAI1							0.261281		0.225872			0.246837	0.22236					0.210068
GPSM2_LRRC8E													0.0193238	0.0110274	0.016705	0.0129925	0.0110596	0.0182556
GRAMD1A_CCR1																			0.151044	0.38973	0.259171	0.159525	0.0626441	0.159218
GRB7_EPHB1			0.0174091						0.0130087						0.0074262						0.00525859												0.00465787
GRB7_ERBB2			0.12364						0.0560819						0.227897						0.0289223												0.081749
GRB7_ERBB3													0.00906098		0.275603												0.0106859						0.237011
GRB7_KIT			0.0232356				0.00728967		0.221726						0.093522						0.0197197												0.00891071
GRB7_PDGFRB			0.173151																		0.0338522
GRB7_TEK			0.0273663				0.007475		0.227363												0.0128178
GREM1_KDR							0.00997186	0.013847	0.00673656	0.00182526		0.00862265																			0.00197713	0.00274545				0.00170962
GRIA1_ADRB2							0.000731801												0.00809098	0.00209534	0.00161078	0.00200609	0.000959189	0.00303879
GRIA1_CXCR2																			0.00112968	0.000292557	0.000224902	0.000280095	0.000133925	0.000424284
GRIA1_EXOC7
GRIA1_GRIA2							0.000986925																								0.00298505					0.00112112
GRIA2_EXOC7		0.0149986				0.0453647		0.0176893				0.0535029		0.0204151	0.0126335			0.0617473		0.0152937				0.0462572						0.0329992		0.0155869				0.0471439
GRIA2_GRIA1		0.000986925				0.00298505						0.000773045																								0.00112112
GRIA2_GRIA3		0.000775176				0.00234459																										0.00105546	0.000653151			0.00319233
GRIA3_GRIA2							0.000775176					0.00105546						0.000653151													0.00234459					0.00319233
GRID2_GOPC						0.102986						0.10405						0.125143						0.0752353						0.08101						0.10233
GRIK1_CYSLTR2						0.000529293
GRIN1_EPHB2															0.00061802			0.000563195
GRIN1_ERBB4															0.000151495		0.000107127	0.000138055															0.000248907		0.00017601	0.000226826
GRIN1_EXOC7
GRIN1_LRP8
GRIN1_PTAFR									1.77276e-05										0.000186069		0.000859938		0.00060809	0.000783652
GRIN2A_AKT1								0.0218554	0.0165273					0.0233574	0.0176631					0.0144722												0.0174419
GRIN2A_LRP1		0.0197596
GRIN2B_AP2A1																									0.0133309
GRIP1_EPHB2			0.0299236										0.022022	0.0240175	0.0823512			0.0401746			0.0221671												0.0539005			0.0262951
GRIP1_ESR1															0.00046119						0.000341032
GRIP1_GRIA2			0.00173172						0.00551181			0.0026889			0.00341088			0.00166398													0.00445809	0.00486205	0.016671			0.00813285
GRIP1_PRLHR																															0.00153598	0.00167516	0.00574378			0.00280207
GRK2_EGFR		0.144728	0.0885613	0.173087									0.086593	0.220094	0.134679	0.263221		0.0907331
GRK2_EPHA2		0.0430121		0.0514403			0.060059	0.152653	0.0934107	0.182565	0.0341506	0.0629305	0.0425625	0.108182	0.0661981	0.12938		0.0445975
GRK2_FPR1																			0.046316	0.117722	0.072036	0.140789	0.0263361	0.0485305
GRK2_PTCH1		0.240818	0.147361	0.288006				0.13162		0.157411				0.176783		0.211423																0.127387		0.152348
GRM1_GABBR1				0.00308752					0.00228726	0.00354689					0.00222003	0.00344263																		0.0024874
GRM1_OPRM1										9.36349e-06						7.67802e-06					2.19677e-05	3.40656e-05		9.32919e-06							9.08416e-06	1.10691e-05	4.17364e-05	6.47213e-05		1.77245e-05
GRM2_CLDN9													0.000729865	0.00577789	0.000386969	0.000447885		0.00110392
GRM2_HTR2A		0.000439352												0.000179527						0.000366217
GRM2_SLC30A8		0.000194193												0.000130002												0.000105062
GRM2_SLC38A1		0.00988242						0.0159768						0.0295353				0.00564299		0.00633555												0.0136447
GRN_CACNA1A		0.158782	0.138272	0.170408				0.160442	0.139717	0.17219																						0.123017		0.132025
GRN_SORT1				0.112161			0.119203	0.196791	0.171371	0.2112			0.219882	0.362999	0.31611	0.389579		0.173157	0.153687	0.253719	0.220946	0.272298		0.121029								0.163918	0.142744	0.175921
GRN_TNFRSF1A		0.240112	0.209097	0.257694			0.280087	0.46239	0.402663	0.496248		0.220569		0.230865	0.201044	0.24777			0.310635	0.512821	0.446579	0.550372		0.244625
GRN_TNFRSF1B							0.141426	0.233477	0.203319	0.250574	0.0450658	0.111373							0.304115	0.502057	0.437206	0.53882	0.0969071	0.23949	0.0276122	0.0455844	0.0396962	0.0489223		0.0217446
GRP_GRPR									3.58773e-05			8.80403e-05			4.41288e-05			0.000108289																		5.75648e-05
GSK3B_AKT1							0.267545	0.344104	0.35721			0.32774	0.285931	0.367752	0.381758	0.22168		0.350263		0.227859	0.236537			0.217023								0.274615	0.285074			0.261556
GSK3B_AKT2		0.255192	0.264911					0.279817	0.290474			0.26651	0.269769	0.346965	0.360179			0.330464														0.251957	0.261553
GSK3B_FZD5													0.148815	0.191399	0.198689	0.115375	0.069244	0.182297		0.033154	0.0344167				0.0614024	0.0789731	0.0819808	0.0476047		0.0752174
GSK3B_GPR39													0.0607145	0.0780883	0.0810623	0.0470714	0.0282506	0.0743747
GSK3B_LRP6		0.375457	0.389757			0.357602	0.368956	0.474535	0.492608			0.451968	0.364973	0.469413	0.487291			0.447089														0.359922	0.373629
GSN_ARRB1		0.0825917	0.0545966	0.11165		0.0504109	0.0603772	0.219488	0.145091	0.296709		0.133967		0.095848	0.0633595	0.12957		0.058502	0.0511161	0.185821	0.122836	0.251198		0.113418								0.0571923		0.0773141
GSN_ARRB2		0.0986661	0.0652224	0.133379		0.0602221		0.162332	0.107308	0.219445		0.0990815	0.0524276	0.190589	0.125987	0.257643		0.116328	0.130184	0.473255	0.312841	0.639758		0.288857		0.0654955		0.0885386				0.128683	0.0850647	0.173957		0.0785432
GSN_EGFR		0.187728	0.124096	0.253776		0.114582								0.285488	0.188719	0.38593		0.174251
GSN_VDAC1		0.484124	0.320026	0.654451		0.295491		0.527487	0.348691	0.713071		0.321958		0.521976	0.345048	0.705621		0.318595		0.486728	0.321747	0.657972		0.297081		0.32372	0.213992	0.437613				0.50666	0.334923	0.684916		0.309246
GUCA2A_FFAR2									4.4319e-06												3.03922e-05
GUCA2A_GUCY2C															1.02751e-06
GYPA_FFAR2					0.00106691				0.000138866	7.86533e-05	0.0132754						0.00259184		0.000296406	0.00037558	0.000952288	0.000539372	0.091037	0.000332352
GYPA_GPRC5D					0.000129944						0.00021072						0.000215987
GYPA_SLC4A1					0.00582695						0.0084288						0.00680359						0.00862456		0.00315968	0.00400368	0.0101514	0.00574971	0.970454	0.00354288					0.00531431
GYPC_GPR42																			0.00595458	0.00694147		0.00648761	0.00776038
HAVCR2_CEACAM1				0.00643283				0.000656673	0.00047555	0.0725808		0.000480033		0.000358386		0.0396117						0.00846341						0.00303502						0.00434585
HAX1_ARRB1							0.202637	0.265126	0.234167	0.18979	0.220055	0.206232		0.115778					0.171555	0.224459	0.198249	0.160679	0.186302	0.174599
HAX1_ESR1
HAX1_PKD2		0.255124						0.25782						0.286006	0.252608		0.237385															0.235946
HAX1_TNFRSF1A		0.21178					0.311706	0.407829	0.360206	0.291944	0.338499	0.317235		0.203624					0.345702	0.452309	0.399492	0.323785	0.375418	0.351835
HAX1_TNFRSF1B							0.157392	0.205928	0.181881	0.147413	0.17092	0.160184							0.338446	0.442815	0.391107	0.316989	0.367538	0.34445	0.0307293	0.0402055	0.0355107	0.0287811	0.0333707	0.0312744
HBEGF_CD44		0.0250572	0.010382	0.0291434				0.029674	0.0122948	0.034513			0.00755337	0.0818681	0.0339204	0.0952186		0.00859215	0.00828844	0.0898352	0.0372214	0.104485		0.00942831		0.014132		0.0164365						0.00836129
HBEGF_EGFR		0.130046	0.0538821	0.151253				0.0290754		0.0338168				0.197767	0.0819411	0.230018				0.0400564		0.0465885
HBEGF_ERBB4		0.0106524	0.0044136	0.0123895									0.00424776	0.0460398	0.0190757	0.0535477		0.00483194													0.0069791	0.0756438	0.0313415	0.0879793		0.00793891
HCK_EGFR				0.177517						0.0396887						0.269958						0.0546782						0.00913763						0.0294394
HCK_ERBB3				0.0105589						0.00933852				0.00157037		0.445155						0.00849369						0.01726				0.00135048		0.382822
HCK_FLT1				0.0347949				0.0014108		0.399922						0.0130118						0.0138023						0.00203059						0.00697824
HCK_GOPC				0.369146						0.372957						0.448565						0.269675						0.290374						0.366794
HCK_KIT				0.0375303				0.00126338		0.358132						0.151057						0.0318514						0.00964528						0.0143926
HFE_TFRC				0.0275191						0.0276148						0.046272			0.016064		0.0134411	0.0665907			0.0288112	0.0197866	0.0241069	0.119432		0.0112572				0.0259643
HILPDA_FZD10							0.167419	0.133831	0.219074	0.0677917		0.145553
HLA					4.98631e-05				5.00641e-05		0.000424823										0.000133619		0.00113383	3.47901e-05
HMGB1_TLR2													0.0866605	0.0866763	0.0866802	0.0864604	0.0860681	0.0866441	0.162352	0.162382	0.162389	0.161977	0.161242	0.162322
HMGB1_TLR4							0.309757	0.309814	0.309828	0.309042	0.30764	0.309699							0.631909	0.632025	0.632053	0.63045	0.62759	0.63179
HNRNPA2B1_CLDN17							0.000213409	0.000213263	0.000213622	0.000212447		0.000213263
HRAS_BMPR1A		0.100486	0.0771183	0.0670499		0.0754192							0.0661685	0.151072	0.115941	0.100804		0.113387														0.080695
HRH1_CD81		0.180256		0.323739				0.215894		0.387745				0.17187		0.308678				0.196638		0.353162				0.0342692		0.0615474				0.158817		0.285235
HSD17B11_SLC22A18													0.0218892	0.0339914	0.0263877	0.0336809		0.0180874	0.0430977	0.0669257	0.0519548	0.0663144	0.0157217	0.0356122
HSP90AA1_AKT1							0.554469	0.554581	0.555233	0.553133	0.554778	0.555072	0.592574	0.592694	0.59339	0.591146	0.592903	0.593218													0.442498	0.442588	0.443108	0.441432	0.442745	0.44298
HSP90AA1_EGFR													0.493948	0.494048	0.494629	0.492758	0.494223	0.494486
HSP90AA1_ERBB2													0.673521	0.673657	0.674449	0.671899	0.673896	0.674254
HSP90AA1_ERBB4													0.11499	0.115013	0.115149	0.114713	0.115054	0.115115													0.18893	0.188968	0.18919	0.188475	0.189035	0.189135
HSP90AA1_LRP1
HSP90AB1_ACVR1B													0.310192	0.310239	0.310188	0.306014	0.30793	0.310239
HSP90AB1_ACVR2B													0.644223	0.644321	0.644215	0.635547	0.639526	0.644321													0.553762	0.553846	0.553755	0.546304	0.549725	0.553846
HSP90AB1_AKT2													0.559825	0.55991	0.559818	0.552285	0.555743	0.55991
HSP90AB1_ALK																															0.204964	0.204995	0.204961	0.202203	0.203469	0.204995
HSP90AB1_AXL													0.292435	0.29248	0.292432	0.288497	0.290303	0.29248	0.478526	0.478599	0.478521	0.472081	0.475038	0.478599
HSP90AB1_BMPR1A													0.444681	0.444749	0.444676	0.438692	0.441439	0.444749
HSP90AB1_CLIC4							0.687595	0.687701	0.687587	0.678335	0.682583	0.687701	0.586843	0.586933	0.586836	0.578939	0.582565	0.586933
HSP90AB1_CSF1R																			0.810188	0.810311	0.810178	0.799276	0.804281	0.810311
HSP90AB1_DDR2	0.759744	0.75986	0.759735	0.749512	0.754205	0.75986
HSP90AB1_EGFR													0.494608	0.494683	0.494602	0.487946	0.491002	0.494683
HSP90AB1_EPHA1													0.199706	0.199737	0.199704	0.197017	0.19825	0.199737
HSP90AB1_EPHA2							0.343049	0.343102	0.343045	0.338429	0.340548	0.343102	0.243111	0.243148	0.243108	0.239837	0.241339	0.243148
HSP90AB1_EPHA4													0.534943	0.535025	0.534937	0.527739	0.531044	0.535025
HSP90AB1_ERBB2													0.67442	0.674523	0.674412	0.665337	0.669503	0.674523
HSP90AB1_ERBB3													0.815596	0.81572	0.815586	0.804611	0.80965	0.81572													0.701391	0.701499	0.701383	0.691945	0.696278	0.701499
HSP90AB1_ERBB4													0.115144	0.115161	0.115142	0.113593	0.114304	0.115161													0.189182	0.189211	0.18918	0.186634	0.187803	0.189211
HSP90AB1_FCHSD2							0.411702	0.411765	0.411697	0.406157	0.4087	0.411765	0.31759	0.317639	0.317586	0.313313	0.315275	0.317639	0.461992	0.462062	0.461986	0.45577	0.458624	0.462062
HSP90AB1_FGFR1							0.827039	0.827166	0.82703	0.815901	0.82101	0.827166
HSP90AB1_FGFR3													0.372504	0.372561	0.3725	0.367487	0.369788	0.372561
HSP90AB1_FLT4							0.587504	0.587594	0.587497	0.579591	0.583221	0.587594
HSP90AB1_IGF1R							0.700428	0.700535	0.70042	0.690994	0.695321	0.700535	0.654636	0.654736	0.654628	0.645819	0.649863	0.654736
HSP90AB1_KCNA5																			0.124495	0.124514	0.124493	0.122818	0.123587	0.124514
HSP90AB1_KCNA6							0.00834097	0.00834225	0.00834087	0.00822864	0.00828016	0.00834225
HSP90AB1_KCNG1													0.172798	0.172824	0.172796	0.17047	0.171538	0.172824
HSP90AB1_KCNS3													0.182388	0.182416	0.182386	0.179932	0.181059	0.182416
HSP90AB1_PDGFRB	0.512408	0.512486	0.512402	0.505507	0.508672	0.512486
HSP90AB1_TIE1							0.867033	0.867166	0.867023	0.855356	0.860712	0.867166
HSP90AB1_TYRO3													0.371134	0.371191	0.371129	0.366135	0.368428	0.371191
HSPA8_ARRB1							0.370823	0.37845	0.37242	0.371072	0.370061	0.371962							0.313944	0.3204	0.315296	0.314154	0.313298	0.314908
HSPA8_ARRB2							0.274259	0.2799	0.27544	0.274443	0.273695	0.275101	0.321999	0.328621	0.323385	0.322214	0.321337	0.322987	0.799561	0.816004	0.803003	0.800096	0.797917	0.802016
HSPA8_EGFR													0.48233	0.492249	0.484407	0.482653	0.481338	0.483811
HSPA8_TNFRSF1A							0.570417	0.582149	0.572873	0.570799	0.569245	0.572169							0.63263	0.645641	0.635354	0.633054	0.631329	0.634573
HSPA8_TNFRSF1B							0.288024	0.293948	0.289264	0.288217	0.287432	0.288909							0.619351	0.632089	0.622018	0.619766	0.618078	0.621253	0.0562342	0.0573907	0.0564763	0.0562718	0.0561186	0.0564068
HSPG2_CACNA1A		0.152207	0.103762					0.153798	0.104846																							0.117923	0.0803901
HSPG2_FLT1		0.0483073	0.0329318				0.169033	0.55523	0.378508	0.0826934	0.0361304	0.133389
HSPG2_KDR		0.0280881					0.216398	0.710811	0.48457	0.105865	0.0462545	0.170766		0.0377079	0.025706																0.0429053	0.140933	0.096076			0.0338579
HTR1A_FGFR1			0.00228034						0.00294704
HTR2A_GRM2							0.000439352		0.000179527	0.000366217
HTR2B_ATP1B1
HTR2B_NIPA2
HTR2C_ATP2B3									3.9723e-05										2.73106e-05		7.742e-05										5.04851e-05	2.30785e-05	0.000143115			3.01796e-05
HTR2C_GPR37
HTR2C_GPRC5B									0.00235359						0.00131854
HTR2C_LIN7C															0.00317765
HTR2C_SLC29A1									0.00148819						0.00168462						0.00189679				0.00174546	0.000797911	0.00494802			0.00104342
HTR2C_SLC39A1									0.00156196						0.00122947
HTR3A_HTR3B						1.24007e-05												2.61085e-05															7.09661e-06	2.79876e-05		0.000428263
HTR3A_HTR3C										2.49693e-06		3.82078e-05						3.26356e-06																		1.18962e-05
HTR3B_HTR3A																		7.09661e-06						2.79876e-05							1.24007e-05		2.61085e-05			0.000428263
HTR3C_HTR3A																				2.49693e-06												3.82078e-05	3.26356e-06			1.18962e-05
HTR4_ADRB2					0.000224587					2.26805e-05	0.000910931						0.000591058		3.57929e-05		0.000113038	0.000250761	0.0100715	5.15049e-05					0.000654191						0.000218572
HTR4_CD81					0.0298224						0.0357185						0.028435						0.0325328						0.00566966						0.0262755
HTR4_CLDN10					0.000485249						0.000284144					6.72893e-05	0.00270259						0.000304045						0.000218064						0.00044495
HTR4_GPR37					0.00342821						0.00204751						0.00262335						0.000836123												0.00199837
HTR4_SLC39A1					0.00447113						0.00920124						0.0072426						0.00501674						0.00116301						0.00380159
HTR6_SLC6A1							2.30089e-05																								2.14918e-05
HTR6_TTYH1
HYAL2_CD44								0.0688423					0.12634	0.18993	0.145043	0.0681271		0.115667	0.138635	0.208414	0.159158	0.074757		0.126923
IAPP_IDE
IFITM3_FFAR2							0.0128606	0.0133174	0.0121043	0.00983167		0.00823903							0.0881928	0.0913252	0.0830061	0.0674215	0.0219211	0.0564999
IFITM3_PTAFR																			0.623848	0.646006	0.587159	0.476919	0.155063	0.399663
IFNA2_IFNAR2												0.000169114												0.000203493
IFNA8_GPR152	0	0	3.80534e-10	0	0	0	0	0	0	0	0	0	0	0	0	0	0	0	0	0	0	0	0	0	0	0	0	0	0	0	0	0	0	0	0	0
IFNAR1_AXL		0.136469	0.0975393	0.132716										0.162663	0.116261	0.158189			0.137392	0.266173	0.190243	0.258853	0.121542	0.136743
IFNGR1_STIM1		0.0534517	0.0534153	0.0941846				0.0549707	0.0549332	0.0968611				0.0545631	0.0545259	0.096143			0.0500951	0.0817836	0.081728	0.144107						0.074586			0.0617355	0.100788	0.100719	0.177593		0.056411
IFNGR2_SLC52A1																0.000552818				0.000666681	0.000741249	0.0010901
IGF1R_ADCYAP1R1																															0.0274982	0.0347118	0.0324425			0.0248099
IGF1R_ARRB1							0.21106	0.266428	0.24901			0.190426		0.116346	0.10874				0.178686	0.225561	0.210815			0.161217
IGF1R_FFAR2							0.00747851	0.00944036	0.00882318			0.00674739							0.0512846	0.0647381	0.0605057	0.0211254	0.0183106	0.0462708
IGF1_IGF1R				0.316345			0.175813			0.399332			0.164319			0.373225																		0.285418
IGF1_INSR				0.151627			0.101891			0.23143			0.1136			0.258024												0.106584						0.117083
IGF2_IDE							0.0205389						0.0269551						0.0168765						0.0143537
IGF2_IGF1R							0.0560074
IGFBP1_FZD8		0.000965946						0.0035196						0.00598268						0.000577415												0.00197821
IGFBP2_FZD8		0.0327987	0.0321556				0.0379539	0.119508	0.117165			0.0887339	0.0645148	0.203142	0.199159			0.150832														0.0671702	0.0658532			0.0498735
IGFBP3_BMPR1A													0.127866	0.141178
IGFBP3_EGFR		0.103258											0.142222	0.157029
IGFBP3_TMEM219							0.236643	0.26128					0.23285	0.257092					0.212829	0.234987
IGFBP4_FZD8		0.0375414					0.0328495	0.136789		0.0713779		0.0236347	0.0558382	0.232516		0.12133		0.0401748		0.0224412												0.076883		0.0401184
IGFBP4_LRP6		0.559104		0.291747			0.169699	0.706643		0.368734			0.167867	0.699015		0.364754				0.188506						0.197432						0.535969		0.279675
IGFBP5_AQP2
IGFBP5_CLDN6													0.508741	0.116992	0.769617	0.161965		0.386378
IGFBP5_CXCR1																			0.00106408	0.000244699	0.00160972	0.000338764		0.000808141
IGFBP5_GPR151
IGFBP5_GPR37L1																															0.00229483		0.00347159
IGFBP5_MFSD5			0.0951464				0.123426		0.186717			0.0937392	0.115209		0.174286				0.0978949		0.148094
IGFBP5_RHCG			0.0709175
IGFBP5_SLC38A1			0.217193				0.232111		0.351134				0.429088		0.649118			0.325882															0.299879
IGFBP5_SLC41A2													0.0146597		0.022177			0.0111337
IGFBP6_AQP1			0.018135				0.0261722	0.0252241	0.0825175			0.015822													0.0411828	0.039691	0.129844	0.0121871		0.0248964
IGFBP6_FZD8			0.0156006				0.0180291	0.017376	0.0568436				0.0306463	0.0295361	0.0966238			0.0185267															0.0319493
IGFL1_IGFLR1										1.37331e-05					1.26906e-05	2.04747e-05					4.69212e-05	7.57014e-05					1.7387e-05	2.80518e-05						1.12728e-05
IGFL2_IGFLR1			0.00041648						0.000673227						0.00100371				0.000251225		0.00371104						0.00137516						0.000552616
IGFL3_IGFLR1																				3.32924e-05	2.55934e-05
IL10RA_SELENOK				0.349163						0.422336						0.427565						0.346833						0.345656						0.391807
IL10_IL10RA				0.000197199						0.000881						0.000435941			5.96458e-05	0.000574294	0.00011773	0.0762616												0.000652655
IL15_IL2RB		0.000393823
IL16_CACNA1C		0.0341331		0.0441952				0.00741969		0.00960694				0.00389646		0.0050451				0.00604028		0.0078209				0.00358523		0.00464211				0.0071016		0.00919509
IL16_GRIN2A		0.00464979		0.0060205				0.0084273		0.0109116				0.00637283		0.00825147										0.000597538		0.000773686						0.000609313
IL16_GRIN2C		0.000723928		0.000937334				0.00109921		0.00142325				0.000903698		0.0011701			0.000192066	0.00833143		0.0107874				0.000199179		0.000257895				0.000983957		0.00127402
IL16_KCNJ4		0.000422167		0.000546618				9.16011e-05		0.000118604				0.000563344		0.000729412				0.000208286		0.000269686										0.000427807		0.000553921
IL17A_IL17RA				5.83289e-05				4.94152e-05		0.000224724						9.27761e-05				0.000112986		0.000513823												6.06397e-05
IL17A_IL17RC				0.000124032						0.000155018						0.000100561						0.000102197
IL17A_KCNIP4				2.17931e-05										1.92401e-05		8.74975e-05
IL17C_IL17RA									0.000379877	0.000449448									0.000374042		0.000868576	0.00102765	0.000491358	0.000422146
IL17C_IL17RE															0.00027247	0.00032237	0.000154138	0.000132426
IL17F_IL17RA
IL17RA_IL17RE		0.00426296		0.0097471						0.00847396			0.00993562	0.038279	0.0158033	0.0875235	0.00554897	0.0103292		0.00426975		0.00976264						0.00638766				0.00544653		0.0124533
IL17RD_LTB4R2								0.00206391	0.00391854			0.00254171		0.00117527	0.00223138			0.00144736		0.0017878	0.00339433			0.00220169
IL17RE_IL17RA			0.00993562				0.00426296		0.038279	0.00426975		0.00544653			0.0158033				0.0097471	0.00847396	0.0875235	0.00976264	0.00638766	0.0124533			0.00554897						0.0103292
IL1A_IL1R2				7.98654e-05				3.97152e-05		0.000232215												5.10984e-05
IL1B_IL1R1				0.0288844				0.00174051		0.0550771						0.00674951						0.0101137						0.00272012						0.00259663
IL1R1_PDGFRB	0.0911218	0.173752
IL1RAP_IL1RL1							0.000293268	0.000209466	0.00018417	0.000524355		0.00019745
IL1RAP_MC4R
IL1RL1_CLEC7A																			6.19149e-05	0.0025038	0.000244417
IL1RL1_IL1RAP		0.000293268						0.000209466						0.00018417						0.000524355												0.00019745
IL1RN_IL1R1				0.0292303						0.0557367						0.00683035						0.0102348						0.00275269						0.00262772
IL23A_IL23R																				1.91431e-05	2.1861e-05	3.40656e-05	7.23916e-06
IL24_CCR5								6.40567e-07											2.47173e-06	1.26927e-05	3.2525e-06
IL2RG_IL7R				1.8018e-05			2.15254e-05	9.18299e-05	1.83021e-05	0.00269128	0.000133118	9.53058e-06				3.71104e-05			1.75588e-05	7.49079e-05	1.49295e-05	0.00219534	0.000108587											7.89094e-05
IL2_IL2RG																			5.09204e-06	1.20685e-05	1.54627e-05
IL33_IL1RL1							5.4668e-05	0.00136057		6.11748e-05				0.000132816
IL34_CSF1R																			0.0072626	0.00173329	0.000755059	0.00236472	0.000753778	0.000647601
IL4_IL2RG																			7.83391e-07
IL6ST_KCNIP3
IL6_HRH1							0.000691853	0.00277823	0.000543647	0.00114859		0.000235914							0.00124257	0.0049897	0.000976388	0.00206286		0.000423701
IL6_IL6R		0.000375792																	0.00195505	0.00785077	0.00153624	0.0032457		0.000666649
IL7R_IL2RG		2.15254e-05		1.75588e-05				9.18299e-05		7.49079e-05				1.83021e-05		1.49295e-05			1.8018e-05	0.00269128	3.71104e-05	0.00219534		7.89094e-05		0.000133118		0.000108587				9.53058e-06
IL7_IL2RG								4.32383e-05											0.00019624	0.00126719	6.18507e-05		5.24839e-05	0.000135273		6.26788e-05
IL7_IL7R							0.000165911	0.00107135	5.22918e-05		4.43726e-05	0.000114367							0.000135338	0.000873926	4.26557e-05		3.61958e-05	9.32919e-05								3.14124e-05
ILK_ARRB1							0.243996	0.286034	0.275193	0.240475	0.17654	0.263527		0.124908					0.20657	0.24216	0.232982	0.203589	0.149461	0.223105
ILK_ARRB2							0.180458	0.211549	0.203531	0.177854		0.194903	0.21187	0.248373	0.238959	0.208813		0.228829	0.526099	0.616739	0.593364	0.518507	0.380651	0.568211								0.167698	0.161342
INHBA_ACVR2B													0.0279753																		0.024047
INPP5D_CD244		5.44631e-05		9.03264e-05										5.16e-05		8.55779e-05			7.14372e-05	0.0125152	0.000181447	0.0207564	3.71007e-05	3.98434e-05
INPP5D_EPOR		0.0267436		0.0443539				0.0404748		0.0671269				0.109925		0.18231				0.0686812		0.113907				0.195868		0.324844				0.0358625		0.0594775
INPP5D_FAS		0.00840257		0.0139356				0.0171833		0.0284983				0.0027348		0.00453563				0.00915749		0.0151876				0.00145952		0.0024206				0.0037618		0.0062389
INPP5D_FCGR2B		5.01061e-05		8.31003e-05				0.00107396		0.00178114				0.0011696		0.00193977				0.00274725		0.00455628
INPP5D_IL4R		0.0196873		0.0326512				0.0843056		0.13982				0.0586004		0.097188				0.0882172		0.146307						0.00338883				0.00984338		0.0163251
INPP5D_SLAMF1		1.30711e-05		2.16783e-05																0.001221	1.77021e-05	0.00202501
INPP5D_TNFRSF1A		0.09533		0.158104				0.18358		0.304464				0.0916588		0.152015				0.203602		0.337671				0.0134276		0.0222695				0.058496		0.0970149
INPP5E_DENND1A		0.0160754	0.0162038				0.0170428	0.0300427	0.0302826			0.0183874							0.0370436	0.0652997	0.0658211	0.0298869	0.0176346	0.0399663	0.0150763	0.0265762	0.0267884			0.0162658		0.018322	0.0184683
INPP5E_DENND4C			0.0305943				0.0316128	0.0557264	0.0561714			0.034107	0.0450013	0.0793275	0.0799609	0.0363072		0.0485518		0.0501409	0.0505412			0.0306884								0.0353268	0.0356089
INPP5E_OSBPL6													0.02096	0.0369479	0.037243	0.0169106		0.0226137	0.0124581	0.0219609	0.0221363			0.013441								0.0114563	0.0115477
INPP5E_RAB11FIP2		0.0416255	0.0419579					0.0397435	0.0400609					0.0617953	0.0622887			0.0378214		0.0499465	0.0503453											0.0469827	0.0473578
INSL3_RXFP1							0.000499754	0.00110223	0.000641922	0.000759483		6.23975e-05							0.000389163	0.00085832	0.000499871	0.000591417
INSL5_RXFP3
INSL5_RXFP4							1.38998e-06	1.18963e-06	3.65808e-06	5.41002e-06
INSL6_NOTCH1				0.00302571	0.00657597			0.0038467		0.00801785	0.0174257					0.00480532	0.0104437						0.00576871									0.00297969		0.00621072	0.0134981
INSR_PTPRK		0.145666	0.162405						0.129451				0.151688	0.231523	0.258128
INSR_RHOB			0.116038				0.157832	0.240901	0.268584		0.110946	0.121875	0.136336	0.208091	0.232003				0.111262	0.16982	0.189335										0.184787	0.282043	0.314453		0.129894	0.142689
INSR_SORBS1		0.101905	0.113615					0.110464	0.123157					0.109976	0.122613																	0.0915808	0.102104
INSR_TRIM72																			0.00155249	0.00236959	0.00264188
INS_IDE
IQGAP1_ARF6		0.254199	0.309799	0.270344			0.298286	0.464729	0.566377	0.494245		0.26722	0.278577	0.434022	0.528954	0.461588		0.249564	0.270673	0.421707	0.513945	0.448491		0.242483		0.335724	0.409155	0.357046				0.285561	0.348021	0.303698
IQGAP1_EGFR		0.23386	0.285012	0.248713									0.228269	0.355643	0.433431	0.378231		0.204495
IQGAP1_ERBB2		0.263089	0.320633	0.279798									0.311255	0.484935	0.591003	0.515735		0.278839
IRS4_EGFR
IRS4_ERBB2															0.000924308
IRS4_TNFRSF1B							6.5626e-05	6.31874e-05	0.000404792										0.000141118	0.000135875	0.000870442						7.9032e-05
ITCH_NOTCH1		0.115466	0.103906				0.176858	0.305973	0.275342	0.249282	0.106645	0.189984	0.105996	0.183378	0.16502	0.149402		0.113862		0.101291											0.136996	0.23701	0.213283	0.193097		0.147163
ITCH_SNX18		0.0688598	0.0619663					0.0753795	0.0678333	0.0614133				0.0887905	0.0799017	0.0723394			0.123985	0.214499	0.193025	0.174757	0.0747625	0.133186								0.0646984	0.0582215
ITCH_SNX9		0.0811066					0.137428	0.237756	0.213954	0.193704	0.0828685	0.147626	0.130914	0.226486	0.203813	0.184523	0.0789406	0.140629	0.111586	0.193049	0.173723	0.157281		0.119867
ITFG1_TNFRSF14							0.0625727	0.087931	0.0953032	0.0596604	0.0440009	0.0708405							0.0567905	0.0798054	0.0864964	0.0541473	0.0399348	0.0642943
ITGA3_ITGB1		0.151407	0.179715					0.160765	0.190824					0.161881	0.192148					0.130355	0.154727						0.0935976					0.146818	0.174269
ITGA6_ITGB1		0.322911	0.396904			0.254599		0.342871	0.421437			0.270335		0.34525	0.424361			0.272211		0.278013	0.341718			0.219199		0.168176	0.206712			0.132597		0.313126	0.384877			0.246883
ITGA6_ITGB4		0.00733781	0.00901922			0.00578548		0.0146658	0.0180263			0.0115632		0.050576	0.0621651	0.00490818		0.0398765		0.00491438	0.00604047											0.00547953	0.00673512
ITGAL_ITGB2				0.00317243				0.000144951		0.0300755	0.000157592					0.00159586			0.000651079	0.00137165	0.000702966	0.284599	0.00149127	0.000800756				0.000990861						0.000425644
ITGAM_CLEC4M				0.000122351				3.91661e-05		0.0122231						8.78174e-05						0.0015585
ITGAM_GPR42				0.00145338						0.00194199						0.000380542						0.00415601
ITGAM_ITGB2				0.00477168						0.0452369						0.00240034			0.000395099	0.00137165	0.000351483	0.428069		0.000320302				0.00149036						0.000640216
ITGB1_CD63		0.924256	0.930669					0.938169	0.944678					0.943077	0.949621																	0.910104	0.916418
ITGB1_ITGA3							0.151407	0.160765	0.161881	0.130355		0.146818	0.179715	0.190824	0.192148	0.154727	0.0935976	0.174269
ITGB1_ITGA6							0.322911	0.342871	0.34525	0.278013	0.168176	0.313126	0.396904	0.421437	0.424361	0.341718	0.206712	0.384877													0.254599	0.270335	0.272211	0.219199	0.132597	0.246883
ITGB1_RAB5A							0.539781	0.573145	0.577122	0.464729		0.523424	0.534241	0.567263	0.571199	0.45996		0.518052														0.407971	0.410802
ITGB2_EGFR		0.0275539		0.260738						0.058295				0.0419026		0.396516						0.0803116						0.0134214						0.0432408
ITGB2_ITGAL				0.000651079				0.000144951		0.00137165						0.000702966			0.00317243	0.0300755	0.00159586	0.284599	0.000990861	0.000425644		0.000157592		0.00149127						0.000800756
ITGB2_ITGAM				0.000395099						0.00137165						0.000351483			0.00477168	0.0452369	0.00240034	0.428069	0.00149036	0.000640216										0.000320302
ITGB3_EGFR				0.0075943												0.011549
ITGB4_ITGA6							0.00733781	0.0146658	0.050576	0.00491438		0.00547953	0.00901922	0.0180263	0.0621651	0.00604047		0.00673512			0.00490818										0.00578548	0.0115632	0.0398765
ITGB4_S1PR2			0.0542151						0.019367						0.0271338						0.0215414												0.0425368
ITGB4_S1PR3			0.0680466						0.0310591						0.0266729
ITSN1_AP2B1							0.415121	0.420242	0.465097	0.387807		0.379982	0.374393	0.379011	0.419465	0.349759															0.347757	0.352046	0.389622
ITSN1_DENND1A							0.0804827	0.0814755	0.0901718	0.0751872		0.0736699							0.174934	0.177092	0.195994	0.163424		0.160126	0.0711961	0.0720744	0.0797673	0.0665116		0.0651694
ITSN1_EPS15							0.282892	0.286381	0.316948	0.264278		0.258945	0.240912	0.243884	0.269914	0.22506		0.220519	0.29416	0.297789	0.329574	0.274805		0.26926
ITSN1_SNX5								0.375042	0.415073				0.408012	0.413046	0.457132	0.381166		0.373475	0.410783	0.415851	0.460237	0.383755		0.376011
JAM2_GPR20		0.04386
JAML_CXADR				0.0492459						0.0302004						0.303758						0.00803949						0.00993032						0.0888244
JPH1_GPR42		0.000495391	0.000766283					0.000661935	0.0010239											0.00141659	0.00219122
JPH1_SLC16A13		0.00159106	0.0024611					0.00673616	0.0104197					0.00324273	0.00501595
JPH3_CCR2																			0.000467725	0.00297135	0.0101647	0.000450423	0.000646095	0.00529645
JPH3_TSHR			7.19347e-05																	7.49079e-05	0.000256254			0.000133524			8.16834e-05
KCNA1_GPR42
KCNA2_KCNAB2						0.000612668						0.000871172						0.000605928	0.00072517			0.000275364		0.00588206						0.000521897						0.000967344
KCNA2_SIGMAR1						0.00690712						0.00780499						0.00739984						0.00592248						0.00369194						0.00729868
KCNAB2_KCNA2				0.00072517																		0.000275364									0.000612668	0.000871172	0.000605928	0.00588206	0.000521897	0.000967344
KCNC1_LPAR3																		0.000449058
KCND2_KCNIP1		0.00341166				0.00279074																										0.00380638				0.00311361
KCND2_KCNIP2		0.000427148												0.000521124				0.000426278		0.000668137				0.000546535								0.000483922
KCND3_KCNIP1			0.0017433			0.00639229						0.00310047																					0.00194499			0.00713185
KCNE1_KCNQ1							0.00140143	0.00174692	0.000778514	0.00293597	0.000990922	0.00216383		0.00030688		0.00051576		0.000380118	0.00109036	0.00135916	0.000605711	0.00228429	0.000770971	0.00168353
KCNE3_SLC44A1		0.0244807		0.0918474				0.0480316		0.180206			0.0181185	0.0597055		0.224004	0.0156871			0.0262677		0.0985518										0.0251094		0.0942062
KCNIP1_KCND2							0.00341166					0.00380638																			0.00279074					0.00311361
KCNIP1_KCND3													0.0017433					0.00194499													0.00639229	0.00310047				0.00713185
KCNIP2_KCND2							0.000427148		0.000521124	0.000668137		0.000483922																					0.000426278	0.000546535
KCNIP2_KCNIP4													0.00106283		0.00129665	0.00166245		0.00120409
KCNIP3_IL6ST
KCNIP4_KCNIP2			0.00106283												0.00129665						0.00166245												0.00120409
KCNJ10_KCNJ16											2.22858e-05	2.75233e-05	1.25009e-05				5.03765e-05	6.22158e-05
KCNJ16_KCNJ10			1.25009e-05																							2.22858e-05	5.03765e-05					2.75233e-05	6.22158e-05
KCNJ4_GPR35																			0.000212893		0.000284087	0.000105036		0.000215738
KCNJ4_LIN7B
KCNK2_ADRB2						0.000849908						0.00344725						0.00223675	0.00279542		0.00315092			0.0381136						0.00247566						0.000827145
KCNK2_SORT1						0.0195499						0.0368128	0.00498043		0.0056138			0.0679047						0.0474623						0.0173296						0.0306634
KCNMA1_LIN7C						0.0119709						0.0146927			0.0118177			0.0196241						0.0112358												0.0156716
KCNMA1_LRRC26															3.78556e-05			6.28619e-05						3.98434e-05
KCNMA1_TBXA2R							0.00328487	0.00110814	0.00473264	0.000933228	0.000535456	0.00785888							0.000582884		0.000839784			0.00139452
KCNN4_CFTR					0.000694505						0.000408307				0.000825253	0.000732291	0.00591343	0.000752043					0.000137544												0.00015538
KCNN4_GPR152
KCNQ1_KCNE1		0.00140143		0.00109036				0.00174692	0.00030688	0.00135916				0.000778514		0.000605711				0.00293597	0.00051576	0.00228429				0.000990922		0.000770971				0.00216383	0.000380118	0.00168353
KCTD12_TNFRSF1B							0.133055	0.185329	0.0916611	0.251148	0.0233573	0.204981							0.286113	0.39852	0.197103	0.540055	0.0502262	0.440779	0.0259777	0.0361838	0.017896	0.0490345		0.0400206
KCTD3_DENND1A			0.0314593				0.0373407	0.0434236	0.058793			0.0387879							0.0811624	0.094384	0.12779	0.0492816	0.0361813	0.0843079	0.0330321	0.0384131	0.0520091			0.0343123			0.0358559
KCTD3_DENND4C							0.0692635	0.0805468	0.109056			0.0719479	0.0985977	0.11466	0.155242			0.102419	0.0623211	0.0724734	0.0981248			0.0647364									0.0691339
KCTD3_OSBPL3									0.00585421				0.0083299	0.00968687	0.0131155			0.00865274	0.0333345	0.0387649	0.0524854	0.0202407	0.0148602	0.0346265	0.0159386	0.018535	0.0250953	0.00967786	0.00710525	0.0165563
KCTD3_OSBPL6													0.0459233	0.0534044	0.0723065	0.0278845		0.0477032	0.0272957	0.0317422	0.0429771			0.0283536									0.0224197
KCTD3_RAB11FIP2			0.0814604						0.0777774				0.0768066	0.0893186	0.120932			0.0797833			0.0977445												0.0919442
KDR_ATP5F1A		0.903108				0.17906		0.913097				0.18104		0.922189				0.182843		0.883424				0.175157		0.819491				0.162481		0.918125				0.182037
KDR_FLT4		0.0157036					0.0217837	0.55127	0.0292444	0.0142897	0.00491939	0.109301		0.018667				0.00370111		0.0146021						0.0174545						0.00637326
KDR_LRP8		0.0918701				0.0182151		0.0947212				0.0187804		0.0455618						0.0593208				0.0117616								0.140399				0.0278371
KDR_NRP1		0.225073				0.0446255	0.025154	0.636559	0.0337689			0.126211		0.116784					0.0263981	0.668044	0.0354392			0.132454								0.44819	0.0237761			0.088863
KDR_PDGFRB		0.480805				0.0953296		0.0738505						0.0746164						0.0940007												0.0774164
KIAA0319L_RTN4R			0.0524744				0.0505593	0.0782297	0.099518	0.0519362		0.0556705	0.0554772	0.0858391	0.109198	0.056988		0.0610856
KIRREL3_ATP1B1						0.00912947						0.00857854						0.0134089						0.0114329												0.0090257
KISS1_KISS1R														6.01472e-05	8.68246e-05																		1.29557e-05
KITLG_KIT		0.0292741					0.0319834	0.279348	0.0633091	0.013406		0.073034	0.0134903	0.117826	0.0267032			0.0308051		0.0248445												0.0112264
KIT_PTPRU		0.0790473	0.0333415					0.0213371					0.0197903	0.188848	0.0796545																	0.0266174
KLB_FGFR1			0.0153309						0.0198132						0.0112781
KLB_FGFR4													0.00279833	0.00322885	0.00977213	0.00158743	0.00417457	0.00366806
KLK5_ERBB2
KLK5_ESR1
KLRG1_GPR42																					0.000486275			0.000579965
KL_ATP1A1		0.0742863						0.0988604						0.116762						0.0877338						0.0540383						0.075968
KL_FGFR1		0.0909062						0.117484						0.0668743						0.0374423						0.0327665						0.0587993
KL_FGFR4		0.00575362						0.00559014						0.0579448	0.002348	0.00158743				0.00179613						0.00198184						0.00198646
KRAS_EGFR		0.236296	0.252258										0.253134	0.359346	0.383621	0.27862	0.221342	0.254903
KRAS_LPAR1		0.104958	0.112048										0.124085	0.176149	0.188049	0.136578	0.1085	0.124952
KRT1_FFAR2							5.80049e-06				1.25358e-05								3.97774e-05				8.59651e-05
KSR1_DENND1A		0.0228395					0.0183509	0.0426838	0.028428	0.0201864		0.0178466							0.0398868	0.092776	0.0617902	0.0438765	0.0170265	0.0387908	0.0162335	0.0377587	0.0251478	0.0178572		0.0157874		0.0260314	0.0173373
KSR1_DENND4C		0.0431231					0.0340392	0.0791745	0.0527314	0.037444		0.0331038	0.0484553	0.112706	0.075064	0.0533021		0.0471238		0.0712387	0.047446	0.0336909				0.0356463						0.0501913	0.0334281
KSR1_OSBPL6		0.0116405											0.0225688	0.0524946	0.0349622	0.0248262		0.0219486	0.0134143	0.0312014	0.0207806	0.0147561		0.0130457								0.0162767
KSR1_RAB11FIP2		0.0591403	0.0393883					0.0564665						0.0877969	0.058474	0.0415218				0.0709626	0.0472621					0.0411913						0.0667516	0.0444575
L1CAM_RAB11A						0.315226						0.413289						0.393914						0.315						0.214625						0.326372
LAIR1_LILRB4				0.000282872						0.000446951						8.58979e-05			0.00148085	0.00100564	0.000267238	0.090958	0.000161976	0.000278321										0.00010437
LAMB1_CACNA1A		0.145074					0.135035	0.14659
LAMP1_EGFR		0.203036	0.176463	0.22245									0.163357	0.308767	0.268356	0.33829		0.169803
LAMP1_SLC2A8		0.062863	0.0546355	0.0688737			0.0640673	0.121096	0.105247	0.132675		0.0665955	0.0647998	0.12248	0.10645	0.134192		0.0673569	0.08352	0.157864	0.137203	0.172959		0.0868159								0.0728304	0.0632983	0.0797941
LAMP1_SLC36A1		0.0225028		0.0246544				0.0312419	0.027153	0.0342292			0.0230238	0.0435182	0.0378225	0.0476792		0.0239324	0.0289108	0.0546453	0.0474934	0.0598703		0.0300517	0.0436205	0.0824487	0.0716578	0.0903321		0.0453418		0.0290573	0.0252543	0.0318357
LAMP2_ADRB2							0.00814321	0.0121091	0.0143134	0.0147423				0.00785699	0.00928725	0.00956553			0.0900334	0.133881	0.158253	0.162995	0.0616279	0.068244		0.00869623	0.0102793	0.0105873
LAMP2_APLNR							0.259761	0.386269	0.456584	0.470266	0.177807	0.196895
LAMP2_SLC2A8			0.0618286	0.0636813			0.0677605	0.100761	0.119103	0.122672			0.0685352	0.101913	0.120465	0.124075			0.0883347	0.131355	0.155267	0.159919	0.0604651	0.0669564								0.0606004	0.0716319	0.0737784
LAMP5_LTB4R2		0.000511046		0.000201325		0.000446156		0.00189672		0.000747207		0.00165588		0.00108007		0.00042549		0.000942929		0.00164298		0.000647247		0.00143436		0.000392787				0.000342913		0.000506189		0.000199411		0.000441916
LAPTM4B_ABCB1																															0.115712	0.101595	0.14438	0.0608623	0.0537128	0.105984
LAPTM4B_EGFR			0.292001										0.355888	0.31247	0.44406			0.325967
LAPTM4B_EXOC7			0.428183						0.504997				0.467091	0.410107	0.582813			0.42782			0.436607												0.444976
LAPTM4B_FGFR2													0.483496	0.42451	0.603282			0.442846
LAPTM4B_PDGFRB	0.368696		0.460041
LAT_EGFR				0.011075										0.0140733		0.0168423
LAX1_RAB8A										0.00290227						0.00267366						0.00264576
LCK_CD3E		5.22133e-06						1.34062e-05						3.09178e-05						0.0003658	1.31166e-05	1.13552e-05	5.42937e-06
LCK_CD4		0.00942885						0.00518818						0.00173483						0.03847	0.00137943	0.00119419
LCK_CD55		0.00113912						0.0142105						0.0255347	0.000915604	0.000792649				0.0149978	0.000537781					0.0205803	0.000737955	0.000638856				0.00365649
LCK_KIT		0.00431021						0.0411301	0.00147481	0.00127676				0.0173483						0.003658						0.00110772						0.00165294
LCK_PTPRK		0.022487						0.017924						0.035741						0.00560894												0.0115079
LCK_SLAMF6		3.48089e-06												3.43531e-06					6.53727e-06	0.000670634	2.40471e-05	2.08179e-05	9.95385e-06			5.83012e-05
LDLR_FLT1							0.294485	0.44456	0.318777	0.274456	0.0845316	0.189907
LEPR_LRP1		0.164091			0.0756569			0.0436958						0.120946			0.0557641			0.12209			0.0562917									0.0911639			0.0420328
LEP_LEPR								0.000139827		0.000317943		0.000130607																0.000146593
LGALS1_FLT1							0.480857	0.459452	0.124964	0.491883	0.132933	0.417445
LGALS1_ITGA3							0.111021	0.106079		0.113567		0.0963802	0.131779	0.125913		0.1348		0.114401
LGALS1_KDR							0.615598	0.588195	0.15998	0.629713	0.170182	0.534417																			0.122055	0.116622		0.124854		0.105959
LGALS1_SUSD2													0.01899	0.0181446		0.0194254		0.0164857
LGALS3_EGFR			0.0404561	0.0373387											0.0615236	0.0567827
LGALS3_NCR3																			0.000161676	0.000102998	0.000604911	0.000558298
LGALS9_CD44		0.00863395		0.0171324				0.0102247		0.020289				0.0282092	0.00233469	0.0559758		0.00233216		0.0309545	0.0025619	0.0614231		0.00255911		0.00486944		0.00966247				0.0024771		0.00491532
LGI1_ADAM22						0.000670444						0.000550038			0.000275925			0.00158053																		0.00148643
LHFPL5_AQP2																																			1.31961e-05
LHFPL5_CD81			0.0479475		0.050414	0.0434652		0.0412623	0.0574272		0.0603813	0.0520587			0.0457169		0.0480687	0.0414432			0.0523052		0.0549959	0.0474156									0.0422449		0.0444181
LHFPL5_FCGR1A																			0.0148074	0.0226986	0.0315909	0.00587064	0.033216	0.0286377
LHFPL5_GPR37L1															0.00012395		0.000130326	0.000112363													0.000123537	0.000189372	0.00026356		0.000277118	0.000238922
LHFPL5_MFSD5			0.00722343		0.00759502			0.0101852	0.0141754		0.0149046	0.0128503		0.00950717	0.0132317		0.0139123	0.0119947		0.0080784	0.0112432		0.0118216	0.0101921											0.00720507
LHFPL5_SLC41A1			0.00760458		0.00799577		0.0089935	0.0137863	0.0191872		0.0201742	0.0173935		0.00888127	0.0123606		0.0129964	0.0112051			0.00873791		0.0091874	0.00792107	0.00975043	0.0149466	0.020802		0.0218721	0.0188574
LHFPL5_TFRC			0.0121713		0.0127975				0.0122137		0.012842			0.0147048	0.0204655		0.0215183	0.0185524	0.013805	0.0211619	0.0294522		0.0309673	0.026699	0.0247595	0.0379543	0.0528232		0.0555405	0.0478851					0.0120744
LIF_IL6ST
LIF_LIFR							0.00530128			0.00587778
LILRB4_LAIR1				0.00148085						0.00100564						0.000267238			0.000282872	0.000446951	8.58979e-05	0.090958		0.00010437				0.000161976						0.000278321
LIMA1_DENND1A							0.0694605	0.0719224	0.0725166			0.0875206							0.150977	0.156328	0.15762	0.0944299	0.0592888	0.190232	0.0614457	0.0636235	0.0641492			0.0774219						0.0533759
LIMA1_DENND4C							0.128843	0.133409	0.134512			0.162343	0.18341	0.18991	0.191479	0.114715		0.231097	0.115929	0.120037	0.121029			0.146071
LIMA1_OSBPL6													0.0854258	0.0884535	0.0891844	0.0534304		0.107637	0.0507749	0.0525745	0.053009			0.0639767
LIME1_AQP1									0.000129745	0.000209326																	0.000204158	0.000329382
LIME1_LHFPL5
LIME1_SLC41A2															1.61607e-05	2.60733e-05
LIMS1_FMR1							0.273614	0.322995	0.29305	0.277821			0.3719	0.439019	0.398317	0.377618	0.345936	0.303617
LIMS2_HRH1		0.00506838					0.0120156	0.0988546	0.0206327	0.00459435		0.01859							0.02158	0.177543	0.0370563	0.00825145	0.00276174	0.0333876								0.00476738
LIN7B_KCNJ4
LIN7C_HTR2C															0.00317765			0.00253764
LIN7C_KCNMA1															0.0118177																0.0119709	0.0146927	0.0196241	0.0112358		0.0156716
LINGO1_EGFR													0.110283					0.0904366
LITAF_KCNIP4													0.0574763		0.0643545			0.0610492
LOX_PTPRK													0.0385773
LPAL2_AQP1							0.00119664	0.000828528	0.0023354			0.00103187													0.00188295	0.00130372	0.00367484			0.00162368
LPAL2_CLDN1									0.000132324				0.00011918		0.000232596																0.000232214	0.00016078	0.000453197			0.000200239
LPAL2_F2RL2							0.00173667	0.00120244	0.00338935			0.00149754
LPAR1_DRD2																															0.00147229		0.00247093
LPAR2_CFTR													0.0247115		0.0419733	0.0102521		0.0174307
LPAR3_FFAR2							5.46369e-05		9.89791e-05	3.93267e-05									0.000374677	9.88368e-05	0.000678758	0.000269686		0.00018464
LPAR3_KCNC1																																	0.000449058
LPL_GPIHBP1							0.00434894	0.0014911	0.00476493	0.00997212		0.0142283
LPL_SORT1				0.00964686		0.0137642				0.0181652		0.0259182	0.0146129		0.0160107	0.0335074		0.0478086	0.0102137		0.0111907	0.0234201		0.033416						0.012201				0.0151308		0.0215887
LPXN_AQP1				0.00782068			0.00653893	0.0095741	0.0126678	0.0355854	0.00300261	0.00601922				0.00310907						0.00353904			0.0102892	0.0150652	0.0199332	0.0559949	0.00472472	0.00947146				0.00429532
LRFN1_DENND1A		0.00709109					0.00822334	0.0132522	0.00763246										0.017874	0.0288046	0.0165896	0.00858454		0.0118854	0.00727449	0.0117231						0.0080821
LRFN1_DENND4C							0.0152535	0.0245817					0.0217137	0.0349924	0.0201534					0.0221178												0.0155831
LRFN1_OSBPL6													0.0101135	0.0162982	0.00938676	0.00485731		0.006725	0.00601118	0.00968726	0.00557926											0.00505351
LRFN1_RAB11FIP2		0.0183616						0.0175314						0.0272587						0.0220321												0.0207247
LRG1_ACVRL1		0.00377172		0.00339585			0.000915671	0.0754879	0.00242284	0.0679652		0.00384604		0.000882159		0.000794249				0.0107118		0.00964435				0.000984952		0.000886798				0.00196744		0.00177138
LRG1_TGFBR1		0.0343079		0.030889				0.0339729		0.0305874				0.0573172		0.0516053				0.0469673		0.0422868				0.0266922		0.0240322				0.0398778		0.0359038
LRG1_TGFBR2		0.0179008		0.0161169				0.0689424		0.062072		0.00351255		0.0466964		0.0420429				0.0400664		0.0360736				0.00285636						0.0209226		0.0188376
LRP1_CACNA1A
LRP1_EGFR													0.248353		0.183052	0.184784
LRP1_GRIN2A							0.0197596
LRP1_LEPR							0.164091	0.0436958	0.120946	0.12209		0.0911639													0.0756569		0.0557641	0.0562917		0.0420328
LRP1_NOTCH3													0.316764
LRP6_ANTXR1		0.34676	0.343017											0.356024	0.352181
LRP6_ANTXR2		0.208014	0.205768				0.307675	0.388866	0.384669			0.294944								0.2272	0.224747
LRP6_PDGFRB	0.31051	0.392449	0.388213
LRP6_RAB11A		0.536725	0.530931				0.556771	0.703694	0.696098			0.533732	0.530669	0.670704	0.663464			0.50871		0.536341	0.530551											0.555704	0.549705
LRP8_GRIN1
LRP8_KDR							0.0918701	0.0947212	0.0455618	0.0593208		0.140399																			0.0182151	0.0187804		0.0117616		0.0278371
LRRC26_KCNMA1															3.78556e-05																		6.28619e-05	3.98434e-05
LRRC4C_CLEC4G
LRRC8A_LRRC8B		0.0601508					0.0847038	0.169457	0.142353			0.0878369	0.0794397	0.158926	0.133506			0.082378		0.0633113											0.0585534	0.117141	0.0984044			0.0607191
LRRC8A_LRRC8C							0.124746	0.249564	0.209647	0.0682598	0.0504797	0.12936		0.0286856					0.0819695	0.163987	0.137757	0.0448531	0.0331698	0.0850014								0.0326161	0.0273992
LRRC8A_LRRC8D		0.0468584					0.050423	0.100875	0.0847406			0.0522881	0.0800682	0.160183	0.134562			0.0830298	0.0570674	0.114168	0.095907			0.0591782	0.0523398	0.10471	0.0879619			0.0542758	0.053332	0.106695	0.0896295			0.0553047
LRRC8A_LRRC8E													0.0134909	0.0269896	0.0226727	0.0073821	0.00545923	0.0139899
LRRC8B_LRRC8A		0.0847038	0.0794397			0.0585534	0.0601508	0.169457	0.158926	0.0633113		0.117141		0.142353	0.133506	0.0531848		0.0984044														0.0878369	0.082378			0.0607191
LRRC8C_LRRC8A		0.124746		0.0819695				0.249564	0.0286856	0.163987		0.0326161		0.209647		0.137757		0.0273992		0.0682598		0.0448531				0.0504797		0.0331698				0.12936		0.0850014
LRRC8D_LRRC8A		0.050423	0.0800682	0.0570674	0.0523398	0.053332	0.0468584	0.100875	0.160183	0.114168	0.10471	0.106695		0.0847406	0.134562	0.095907	0.0879619	0.0896295														0.0522881	0.0830298	0.0591782	0.0542758	0.0553047
LRRC8E_GPSM2			0.0193238						0.0110274						0.016705						0.0129925						0.0110596						0.0182556
LRRC8E_LRRC8A			0.0134909						0.0269896						0.0226727						0.0073821						0.00545923						0.0139899
LTA_TNFRSF14				9.0009e-05			0.000183673	0.000514467	0.000208733	0.00136478	0.000186444	0.000440501							0.0001667	0.000466926	0.000189445	0.00123866	0.000169215	0.000399795
LTA_TNFRSF1A				0.00206865				0.00150167		0.00398365						0.00198898				0.00166545		0.00441812		0.00142601
LTA_TNFRSF1B							0.000270707	0.000758249	0.000307642	0.00201149	0.000274792	0.000649233							0.000582114	0.0016305	0.000661536	0.00432539	0.000590897	0.00139607		0.000148041		0.000392725		0.000126757
LTB4R2_AKT1		0.00451736						0.00748311	0.00426119	0.00648203				0.00799737	0.00455403	0.00692749				0.00495516		0.00429227										0.00597195		0.00517304
LTB4R2_AP2M1		0.0122242		0.0105889				0.0129398		0.0112087				0.0125585		0.0108785				0.0125714		0.0108896				0.0130748		0.0113257				0.0120785		0.0104627
LTB4R2_FOLR1													0.00145025	0.00538254	0.00306504	0.00466248	0.00111466	0.00143647
LTB4R2_GPR146							0.000670262	0.00248764	0.00141657	0.00215485	0.00051516	0.000663892								0.000144198					0.00054717	0.00203079	0.00115642	0.00175912	0.000420552	0.00054197		0.00018309		0.000158596
LTB4R2_GPR37		0.00118246		0.00102427										0.000904847
LTB4R2_IL17RD								0.00206391	0.00117527	0.0017878				0.00391854	0.00223138	0.00339433																0.00254171	0.00144736	0.00220169
LTB4R2_SCARB1		0.00177196		0.00153491				0.00510212	0.00290536	0.00441957										0.00512557	0.00291871	0.00443989										0.00174743		0.00151366
LTB4R2_SLC2A1		0.0031971						0.0080625	0.00459112	0.00698392				0.0075202	0.00428231	0.00651416									0.00338097	0.0125483	0.00714552	0.0108696		0.00334884		0.00324446
LTB4R2_TMED1		0.00593624		0.0051421				0.00727268		0.00629976				0.00918659	0.00523123	0.00795763
LTBP4_CACNA1A	0.121591						0.122863
LY6G6C_SLC41A2													0.000205434	0.000401333	0.000236535	0.000365026		0.000166015		0.000145654
LY86_CD180				0.000378675						0.000542666						0.000312879			0.00039953	0.00178281	0.000261053	0.251722	0.000369197	0.000158596										0.000126722
LY96_TLR4				0.0017546			0.000206572	0.00623208		0.148642		0.00024771				0.0011829			0.00042141	0.0127135	0.00031192	0.303231		0.000505331				0.00133834						0.000958186
LYN_CD36		0.00474138		0.00599999			0.0102273	0.116364	0.0152388	0.147254	0.00696689	0.00730055	0.00500926	0.0569947	0.00746387	0.0721241			0.0371731	0.42295	0.0553884	0.535224	0.0253226	0.0265353	0.0339549	0.386334	0.0505933	0.488888	0.0231303	0.0242381				0.00453729
LYN_DBNL		0.245366		0.3105				0.33001		0.417612				0.30088		0.38075				0.363597	0.0476157	0.460116				0.176951		0.223923				0.239102		0.302573
LYN_EGFR		0.166785		0.211058				0.0372893		0.0471878				0.253638	0.0332157	0.320967				0.0513725		0.0650095												0.035002
LYN_EPOR		0.0436976		0.0552972				0.0661336		0.083689			0.0157861	0.179612	0.0235215	0.227291		0.0112686		0.112221	0.0146962	0.142011			0.028128	0.320037	0.0419112	0.404992	0.0191611	0.0200787		0.0585974		0.0741523
LYN_FCGR2B								0.00175479	0.000229802	0.0022206				0.00191106	0.000250268	0.00241836			0.000394525	0.00448886	0.000587849	0.00568044	0.000268754	0.000281625
LYN_GP6		0.000971769		0.00122973				0.00482567	0.000631956	0.00610666				0.000702597		0.000889104			0.0010959	0.012469	0.00163291	0.015779	0.000746539	0.000782292		0.00190782		0.00241426				0.000512215		0.000648185
LYN_ITGB1		0.458814		0.580608				0.487173		0.616495				0.490553		0.620773				0.395019		0.499879				0.238955		0.302386				0.44491		0.563013
LYN_ITGB2		0.0045812		0.00579729			0.00381715	0.043431	0.00568761	0.0549599	0.00260027	0.0027248		0.00230452		0.00291626			0.036121	0.41098	0.0538208	0.520076	0.0246059	0.0257843				0.0018107
LYN_ITGB3		0.00506886		0.00641441				0.00263218		0.00333091										0.0119703	0.0015676	0.0151478				0.00333869		0.00422496				0.00389283		0.0049262
LYN_KIT		0.0352613		0.0446216			0.0295733	0.336481	0.0440646	0.425801	0.0201456	0.0211104	0.0124737	0.141925	0.0185861	0.179599				0.0299257		0.0378696						0.0114677				0.0135225		0.0171121
LYPD1_CHRNA4			0.000291279			0.000211628																										0.000413704	0.00102857			0.000747305
LYPD1_CHRNA7			0.0038322			0.00278427		0.0019045	0.00473505			0.00344024			0.00322385			0.00234228														0.00292696	0.00727713			0.00528718
LYPD3_ERBB2													0.0176216		0.0221095
LYPD3_IGF1R
LZTS1_AGTR1						0.00130518
LZTS1_COPB1						0.0926462						0.111963						0.10517						0.0931073						0.0628571						0.093849
MAEA_RAB8A			0.347603				0.362468	0.400782	0.446777				0.333917	0.369213	0.411585					0.365361	0.407291												0.336776
MAGED1_GLRA1
MAGED1_RXFP4							0.00407214	0.00322269	0.00456345	0.00205581		0.00373581
MAGI1_ADRB1							0.0107843	0.0215524	0.0285889			0.0150372								0.0089103	0.0118194			0.00621674
MAGI1_CYSLTR2		0.0364344	0.0483296
MAGI1_DENND1A		0.0409459	0.054314				0.0382896	0.076522	0.101505			0.0533896			0.0354824				0.083225	0.166326	0.220628			0.116046		0.0676925	0.0897929			0.0472292		0.0466682	0.0619046
MAGI1_DENND4C		0.0773096	0.10255				0.0710238	0.141941	0.188283			0.0990329	0.101103	0.202056	0.268023			0.140975		0.127714	0.169411			0.0891066			0.0847695					0.0899812	0.119359
[truncated: 1,459 more rows]

## Sheet: Main_celltype_interact_pvalue
Supplementary information, Table S6 Ligand-receptor analysis. Results of cellular interactions pvalues for main cell types. The blanks are insignificant interactions. (related to Supplementary information, Fig. S7b)
	ligand:Lung stromal cells_receptor:Lung stromal cells	ligand:Lung endotheliocytes_receptor:Lung stromal cells	ligand:Lung epithelial progenitors_receptor:Lung stromal cells	ligand:Lung macrophages_receptor:Lung stromal cells	ligand:Proerythroblasts_receptor:Lung stromal cells	ligand:Lung neural crests_receptor:Lung stromal cells	ligand:Lung stromal cells_receptor:Lung endotheliocytes	ligand:Lung endotheliocytes_receptor:Lung endotheliocytes	ligand:Lung epithelial progenitors_receptor:Lung endotheliocytes	ligand:Lung macrophages_receptor:Lung endotheliocytes	ligand:Proerythroblasts_receptor:Lung endotheliocytes	ligand:Lung neural crests_receptor:Lung endotheliocytes	ligand:Lung stromal cells_receptor:Lung epithelial progenitors	ligand:Lung endotheliocytes_receptor:Lung epithelial progenitors	ligand:Lung epithelial progenitors_receptor:Lung epithelial progenitors	ligand:Lung macrophages_receptor:Lung epithelial progenitors	ligand:Proerythroblasts_receptor:Lung epithelial progenitors	ligand:Lung neural crests_receptor:Lung epithelial progenitors	ligand:Lung stromal cells_receptor:Lung macrophages	ligand:Lung endotheliocytes_receptor:Lung macrophages	ligand:Lung epithelial progenitors_receptor:Lung macrophages	ligand:Lung macrophages_receptor:Lung macrophages	ligand:Proerythroblasts_receptor:Lung macrophages	ligand:Lung neural crests_receptor:Lung macrophages	ligand:Lung stromal cells_receptor:Proerythroblasts	ligand:Lung endotheliocytes_receptor:Proerythroblasts	ligand:Lung epithelial progenitors_receptor:Proerythroblasts	ligand:Lung macrophages_receptor:Proerythroblasts	ligand:Proerythroblasts_receptor:Proerythroblasts	ligand:Lung neural crests_receptor:Proerythroblasts	ligand:Lung stromal cells_receptor:Lung neural crests	ligand:Lung endotheliocytes_receptor:Lung neural crests	ligand:Lung epithelial progenitors_receptor:Lung neural crests	ligand:Lung macrophages_receptor:Lung neural crests	ligand:Proerythroblasts_receptor:Lung neural crests	ligand:Lung neural crests_receptor:Lung neural crests
A1BG_ABCC6													0	0	0			0
A2M_TNFRSF14		0		0			0	0	0	0		3.54952e-11							0	0	0	0		2.4859e-07
ABCA7_ADRB2			8.31394e-09		0				0	0	0				0	2.11081e-11	0		0	0	0	0	0	0			0	0	0				5.91088e-08		0
ABCA7_C5AR2									0	0	0								0	0	0	0	0	0			0		0
ABCB1_CD4						0						0						0		1.54154e-12		3.76844e-09		0												1.08226e-07
ABCB1_LAPTM4B						0						0						0						0						0						0
ABCC8_F2RL1						0			1.45479e-11			0			0			0			0.00021318			0
ABCG8_AKT2
ABI1_CACNA1A		0	0	0				0	0	0																						1.69148e-05	3.61822e-13	7.32969e-13
ABI1_SORBS1		0	0	0				0	0	0				0	0	0																1.63169e-11	0	0
ABI3BP_FZD5													0		0						4.39404e-12				1.11226e-09		0
ACTN1_CACNA1A
ACVRL1_TGFBR2		0		2.4964e-05			0	0		0				0		0				0		0				7.10082e-11						0		3.6704e-13
ACY3_PTGER4				0						0						0					0	0		0.00157496				0						0
ADAMTSL4_AQP1				0	0		0	1.91565e-11	0	0	0	0					1.91255e-06						2.08222e-11		0	0	0	0	0	0				0.00461737	0
ADAMTSL4_CATSPER1																			0	0	0	0	0	0	2.88247e-12		0	0	0	0
ADCY1_FZD7		0				0								0				0
ADCY2_F2RL1									0				0		0	0.00762205					0
ADCY5_TFRC													0						0						0					0
ADCYAP1R1_IGF1R						0						0						0																		0
ADCYAP1_ADCYAP1R1						5.42206e-08												1.04283e-11													0					0
ADCYAP1_DPP4						0						0						0						1.73916e-12
ADCYAP1_SCTR						3.57586e-09						0																								0
ADD3_OPRM1																			8.69546e-05	1.18522e-05	1.79795e-07										0	0	0	4.28811e-08	0	3.87579e-12
ADGRB1_BAIAP3												0	0	0	0.00463119			0													2.30899e-05	0.000535893				0
ADGRB1_DRD2						0.00102436																									2.40641e-05	0.000409149				0
ADGRB1_GPR35						0.000575377						2.71184e-06						0	0	0	0	0		0												0.00762927
ADGRB1_GPR37						0						0.000329889						3.13449e-12																		0.00129378
ADGRB3_GPR37L1																															1.85829e-09					1.93956e-12
ADGRB3_SLC7A1							0					0	0					0	0.00102852					4.42957e-08	0					0	0					0
ADGRE2_MFSD5				0						0						0						0						0						0
ADGRE5_CD55		0.00176024		0			0	0	0	0			0	0	0	0			0	0	0	0			0	0	0	0				0		0
ADGRG1_CCR9									4.6082e-05											0	0	0		0
ADGRG1_DRD2			0	0.000127968		0.00120366			0.000359367						6.07453e-09																	0	0	0		0
ADGRL1_CACNA1A
ADIPOQ_GPR152	0
ADM_CALCR		0	1.94409e-06					0	0
ADORA1_ADORA2A							0		0	0		8.10667e-11
ADORA1_TSHR
ADORA2A_ADORA1		0												0						0												4.48724e-10
ADORA2A_CNR1		4.35832e-10						0						0												0						0
ADORA2A_DRD2		0						1.10772e-05						3.56206e-10																		0
ADORA2A_GPR37		0						0						0																		0
ADRA1A_CD81									0.00347283
ADRA1A_GPR37
ADRA1A_SCN1B									1.14608e-11												0
ADRA1B_DRD4															2.81639e-07
ADRB1_ADRB2		1.45883e-12						0		0		0.0045111		0		0			0	0	0	0	5.30642e-12	0		0		0				1.34919e-11
ADRB1_DRD4		0						2.67388e-07						0		9.21454e-10				0.00129233						0.00748408						0.000552673
ADRB1_GOPC		0		0.000139256				0		7.11034e-05				0		3.01636e-10				0						0						0		0.000190218
ADRB2_ABCA7				0						0			6.14886e-09	0	0	0	0	4.51029e-08		0	1.4694e-11	0	0		0	0	0	0	0	0				0
ADRB2_ADRB1				0			6.05282e-12	0	0	0	0	5.40171e-11				0				0	0	0	0					2.29261e-11				0.00824481		0
ADRB2_ARRB2		5.73818e-05		0				0	9.8454e-07	0	6.63764e-10			0	2.43006e-12	0	0		5.45897e-10	0	0	0	0	5.01013e-09				0				0		0	0.00182606
ADRB2_CACNA1C		0		0	0.000572251					0						0						0						0						0
ADRB2_CCKBR				0						9.05079e-06			5.93529e-10	0	0	0	0	4.38957e-09																9.45876e-09
ADRB2_ERBB2		2.682e-07		0						0				0	0	0	0					0						0						0
ADRB2_GPR37		1.66905e-10		0						0				0.00279507		0						0												0
ADRB2_GRIA1		3.37114e-11		0						0						0						0						0						0
ADRB2_HTR4				2.5087e-11												0				0.00717371		0			0	0	0	0	0	0				0
ADRB2_KCNK2				0												0															0	0	0	0	0	0
ADRB2_MFSD2A				0						0			0.000345708	0	0	0	0	0.00119012		0	2.4459e-05	0	5.79895e-08					1.97059e-10				0	1.03305e-09	0	0
ADRB2_MOG				0						0						0.00131266																		0
ADRB2_SLC39A4		7.13271e-06		0				1.5182e-09		0				0	0	0	0			7.98982e-09		0						0						0
ADRB2_SLC52A2		9.33067e-06		0				0	0	0	0			0	6.01389e-09	0	7.96252e-13			0		0	0.000193113					0				1.07014e-12		0	0.00676472
AGER_EGFR		0	7.40741e-13											0	0			7.60677e-05
AGER_ITGB1		0	0					0	0					0	0					0	1.95226e-05											0	2.51954e-12
AGR2_CATSPER1				0												1.55805e-08			0	0	0	0	3.03579e-12	0			0	0
AGR2_CNNM3			0	0					0	0					0	0					0	0					0	0					0	0
AGRN_CACNA1A		0	0			1.09517e-10		0	0			1.34659e-11																				4.84867e-10	0
AGRP_MC3R
AGRP_MC4R				0.000116586
AGRP_MC5R																						0		5.68728e-10										0		0
AGTR1_ARRB1							1.24267e-11												3.38776e-06
AGTR1_ARRB2																			0			1.17463e-07
AGTR1_ATP1B1
AGTR1_BDKRB2							0
AGTR1_RBSN
AGTR1_SLC16A1
AGT_AGTR1				0																		2.57927e-12
AGT_AGTR2															2.2959e-11	0
AHCYL1_SLC23A1
AHSG_AKT1									2.24342e-05						1.28228e-06
AIMP1_ARF6							0	0	0	0	1.67821e-07	0	0	0	0	0		0	0	0	0	0		0	0.00155847	0	0					0.0023442	8.85641e-10
AJUBA_CATSPER1																			0	0	0	4.18843e-12	0.00853653	0	1.39779e-11	0.000110141	0
AKT1_ARRB2		1.45399e-05	2.02113e-10				3.68819e-05	0	0	3.57092e-12		0	0	0	0	0		0	0	0	0	0	0	0								0	0			2.80672e-08
AKT1_EGFR		0	0										0	0	0	0		0
AKT1_GRIN2A								0	0	0.000382849		4.81992e-11		1.07817e-08	1.029e-11
AKT1_LTB4R2							6.26527e-05	0	0	4.09375e-07		3.48499e-13		0.000720793	3.60203e-05					0	0	0.000577165		2.90721e-08
AKT2_ARRB2							1.13543e-10	0	0			1.38038e-09	0	0	0	0		0	0	0	0	0	0	0									0
AKT2_STEAP4																			0	0	0	0	0	0
AKTIP_EXOC7		0	0					0	0					0	0					0	0						0					0	0
ALB_FCGRT			0						0						0						0
ALB_TFRC			0						0						0						0						0						0
ALKAL1_ALK																															0		0			8.08516e-06
ALKAL2_ALK																															0	0	0	0	0	0
AMIGO1_KCNB1			0.000239222																												0	0	0	4.35796e-09		0
AMIGO1_SELENOK			0						0						0						3.15969e-13						3.9535e-13						0
AMIGO1_SLC38A1			2.32519e-06						0				0.00231351	1.79175e-07	0			0															0
AMIGO1_SLC41A1			4.53037e-09					6.41363e-05	0			0			0			0.000240304			0				0.00359015	4.04166e-07	0			0			0.000745558
AMIGO2_CACNA1A		0	0			0		0	0			0						0						0								0	3.61822e-13			0
ANGPT1_TEK							0	0	0	0		0
ANGPT2_TEK		9.99742e-10	0				0	0	0	0	0	0
ANGPT4_TEK							0			0.00454233
ANGPTL2_LILRB2																			0	0	0	0	0	0
ANGPTL4_ESR1														1.79846e-09						0.00151862
ANGPTL4_FGFR4													0	0		0		0
ANGPTL4_ITGB1		0						0						0						0												0
ANGPTL5_LILRB2																			0
ANG_ABCG8			0						0												2.93941e-06												5.33316e-09
ANG_PLAUR			0						0						0					1.84844e-06	0												6.02118e-06
ANK2_EHD1			0			0			0			0			0			0			0			0			0			0			0			0
ANK2_EHD3			0			4.06009e-13	0		0			0			0			0			0						0			0			0			0
ANK3_SCN5A			0						0						2.87631e-06																0	0.000603044	0			0
ANKRD27_RAB38			0					2.45322e-10	0					0	0	1.32843e-09	0.000429249																1.09435e-06
ANKS1B_EGFR													0.000647464		1.06957e-06			8.55034e-11
ANKS1B_ERBB2													3.71059e-10		0			0
ANKS1B_ERBB4													0		0			0													0	0.00703275	0			0
ANKS1B_ITGB3																			8.22588e-07		4.56737e-09			3.82006e-12
ANO10_HTR4																									0	0	0	0	0	0
ANO1_CFTR													0	0			0
ANO8_ADRA1A														0.000208895	0
ANOS1_FGFR1			0						0						0						0.00257513												0
ANOS1_FGFR2			0										3.53606e-12	2.45953e-11	0			0.00609935
ANTXR1_LRP6							0		0				0		0
ANTXR2_LRP6		0					2.62357e-06	0		0			1.93764e-05	0		0																0
ANXA1_EGFR		0	0	0				0						0	0	0				0		9.69225e-13										1.31023e-10
ANXA1_FPR1		0.00425123																	0	0	0	0	0	0
ANXA1_FPR2								5.62308e-05											0	0	0	0	0	0
ANXA1_FPR3																			0	0	0	0	1.34634e-05	0								0		0.00176297
ANXA2_ARF6			1.57089e-06				0	0	0			0	0	0	0			0	0	0	0			0	0.0028688	0	0					1.2445e-06	0
ANXA2_CCR10							9.59335e-05	5.14876e-11	0			0.0031468
ANXA2_CHRM2
ANXA2_EGFR		0.00086173	0										0	0	0			0
AOC3_CLDN9													0	0	0	0
AOC3_STX1A		4.51049e-06						1.0167e-09						0		4.2375e-12										0		9.16258e-11			0.00965546	0		0
AP2A1_GRIN2B					0.00521223
AP2A2_EPS15		0	3.96413e-05	0			0	0	0	0		0	2.80225e-07	0	0	0		0	0	0	0	0		0								0		2.11572e-07
AP2A2_NECAP1		0	2.01712e-07	0				0	0	0		7.63898e-08		0	0	0		0.00999511		0	3.14704e-06	0				0.00154482						0	0	0
AP2A2_SNAP91																															0	0	0	0	0	0
AP2B1_AP2M1		0	0			3.19154e-08		0	0			0		0	0			3.50053e-13		0	0			0		0	0			0		0	0			2.31571e-06
AP2B1_ITSN1		0	9.21208e-12			0.00311547		0	0			0.000204815		0	0			0		0	0.000742358											0
AP2B1_MYO6							0	0	0	0	0	0	0	0	0	0	0	0														0	2.35855e-07
AP2B1_NECAP2		0	1.19797e-05				0	0	0	0	0	0		0	0			0	0	0	0	4.50751e-12	0	0
AP2B1_SLC2A8							0	0	0	8.68176e-11	0	0	0	0	0	1.13776e-11	0	0	0	0	0	0	0	0								2.28718e-06
AP2B1_TGFBR1		5.50306e-11						6.54447e-10					0	0	0	0	0	0	1.56396e-06	0	0		1.18128e-06	0								0	0			5.40775e-08
AP2M1_AP2B1							0	0	0	0	0	0	0	0	0	0	0	0													1.17993e-07	0	1.80134e-12	1.09845e-12	0	6.85136e-06
AP2M1_BDKRB2							0	0	0	0	0	0
AP2M1_CACNA1A
AP2M1_EGFR													0	0	0	0	0	0
AP2M1_LTB4R2							3.23294e-07	7.03509e-09	5.22623e-08	5.16206e-08	4.33593e-09	6.49967e-07							0.000504164	3.28255e-05	0.000136597	0.000135181	2.44091e-05	0.000831049
AP2M1_PKD1L3
APBB1_EGFR		2.94506e-09				3.50488e-10							0	0	0			0
APBB1_ERBB2		2.7564e-06				4.49089e-07							0	0	0			0
APBB1_LRP1		0	0.000166381			0
APC_ADGRL1		2.48863e-06	0						1.88619e-09					6.75762e-08	0																		0.000100778
APC_AP2B1		6.00099e-07	0				0	0	0	6.51701e-13		0	0.00178672	0	0			0			0					4.25753e-07	0					0	0			8.15449e-11
APC_LRP8			5.51803e-09					0.00487766	4.53867e-11																						8.8156e-08	0	0	8.29262e-07		0
APC_MYO6							0	0	0	0	0	0	0	0	0	0	0	0														1.8148e-07	0
APELA_APLNR							0	0	0	0		0
APLN_APLNR		0					0	0	0	0		0		0						0						0						0
APOA1_AKT2			0						0						0						0						0						0
APOA1_CLEC4G			0						3.56986e-06												0
APOA1_KCNMA1			0												0																	0.00831202	0			8.39882e-05
APOA1_TNFRSF10C							8.74454e-09	0	0			0			0					9.40716e-05	0			3.30782e-06
APOA2_CATSPER1																			0	0	0			0	4.85929e-05	1.47617e-11	0
APOA2_PANX1
APOA2_SLC7A1									0						6.23261e-11												4.80919e-10
APOA5_CMTM6
APOA5_FAS									0.00621572
APOA5_RAB5B
APOB_AKT2		0.00475132						8.52447e-05						1.41085e-10																		0.00746706
APOB_LDLR		0.00149038						0	0.0031522					3.67803e-05
APOD_FFAR2		0.000193094					8.53717e-12	0				0		0				2.09366e-12	0	0	1.68645e-11	4.38659e-05	0.000311721	0
APOD_GPR151														6.21756e-05						0				0								0				2.32881e-05
APOD_GPR42		0				8.9258e-10		0				0								0				0
APOD_VSIR		0				2.10489e-10	0	0				0							0	0				0		0				0
APOE_LDLR			0				1.11668e-09		0						0						0												0.00143508
APOE_LRP8			0						0																						1.69892e-05		0
APOE_TTR													0	0	0	0		3.17516e-08									2.36877e-12						0
APOH_AKT1			0						0						0						0						1.42224e-06						0
APOH_CLEC4G			0						0												0
APOH_LDLR			0						0						0						0												0
APPL2_ADIPOR1			8.17261e-11				0	0	0	0		0	0	0	0	0		0	0	0	0	0		0	0	0	0	0		0			0	2.64497e-10
APPL2_RAB22A			1.50397e-10				1.43609e-08	0	0	0		0.00123113	0	0	0	0		0			0	4.92263e-08											3.61822e-13	0.000806052
APPL2_RAB5C			0	0			1.96808e-09	0	0	0		0.00679483		0.0026824	0	0			6.49592e-08	0	0	0					3.63838e-08						0	0
APP_CCR2																			0	0	0	0	0	0
APP_CHRFAM7A
APP_CHRNA7																															0	0	0			0
APP_EGFR													0	0	0			0
APP_FPR2																			0	0	0	0	0	0
APP_SLC40A1		1.72625e-07	1.26093e-07																0	0	0			0
APP_TMEM30A							0	0	0			1.38015e-09	0	0	0			0	2.60372e-06	0	0
APP_TNFRSF21								9.50176e-06	7.91048e-06				0	0	0			0
AQP1_GPR37L1								0.000132087			0			0			0														9.90282e-06	0			0
AQP1_SLC15A2		2.46844e-09			0			0			0		0.00356986	0			0		0	0	0	0	0	0		0			0			0			0
AQP1_SLC39A2														0			0
AQP2_LHFPL5																		0.00103775												0.000314522
AQP2_OR10AG1	0					0
AQP2_PANX1
AQP3_STX1A			1.17808e-11		0				0		0				0		0						0				0		0			0.00222729	0		0
ARAP1_FGFR3				0									0	0	0	0		0
ARF6_CLIC1		0	0	0	5.30031e-07			0	0	0	0			0	0	0	0			0	0	0	1.51834e-12			0	0	0	0.00750291			0	0	0
ARF6_EGFR		0	0	0									0	0	0	0	0	0
ARF6_GOT2		0	0	0			1.93892e-05	0	0	0	0	0	4.23614e-06	0	0	0	0	0		0	7.03476e-09	3.68186e-06										0	0	0	0
ARF6_RAB8A		0	0	0	0.00276161			0	0	0	0	2.07767e-12		0	0	0	0	0.000631827		0	0	0	0	0.00389147								0	0	0
ARF6_SLC3A2		0	0	0				0	0	0	0	0.000793215	2.50551e-07	0	0	0	0	0		0	0	0	0	1.32085e-05		0	0	0	0	5.89086e-09		0	0	0
ARL13B_C2CD2L							6.08937e-09	0	0										0	0	0	0		0								0.00383477	4.5767e-05
ARL13B_CLDN4													0	0	0	0	0	0
ARL13B_GPR37L1																															3.38365e-06	7.14984e-13	0
ARL13B_ITGAM																			0	0	0	0	0	0
ARL13B_KLRG1														9.20007e-05	5.92211e-07																	0	0
ARL13B_LPAR3
ARL13B_SLC13A3
ARL13B_SLC2A5														1.39076e-08	2.54085e-10				0	0	0	0	0.000213992	0
ARL13B_STX1A													0	0	0										1.15143e-11	0	0				0	0	0	9.77488e-08		3.40385e-11
ARL13B_TFRC													0	0	0				0	0	0	0		0	0	0	0	0	0	0
ARL13B_TNFRSF10C							0	0	0	0	5.51659e-05	0							1.22183e-08	0	0	0.00414404		0.000566252
ARL6IP5_CCR2																			0	0	0	0	0	0
ARL6IP5_CCR5							0.00955797	8.95244e-05	6.20954e-09	1.07001e-07		9.51658e-06							0	0	0	0	0	0
ARL6_BBS1			3.70892e-05					1.00554e-06	4.97202e-12					3.06422e-13	0
ARRB1_AGTR1		1.24029e-10		1.40135e-05
ARRB1_ARRB2		0		0			0.000312629	0	0	0			0	0	0	0			0	0	0	0		0		7.32869e-08						0		0
ARRB1_BMPR2		0		0			9.0638e-09	0	0	0				0		0				0		1.88408e-06										0		0
ARRB1_EDNRA		0	0.00104522	0
ARRB1_EGFR		0		0									9.02691e-10	0	0	0
ARRB1_GLP1R							0	0	0	0		0		1.7038e-06		0.00267245																0		0
ARRB1_IGF1R		0		0				0	3.24278e-08	0				0	0.000535456	0																0		0
ARRB2_ADRB2				7.67361e-10			6.43192e-05	0	0	0		0		1.16738e-06	3.33888e-12	0			0	0	0	0	0	0		8.67182e-10	0	0		0.00199205				6.80942e-09
ARRB2_AGTR1				0																		4.88479e-07
ARRB2_AKT1		1.70235e-05	0	0			6.07362e-06	0	0	0		0	4.95923e-11	0	0	0		0		6.1795e-13	0	0						0				0	0	0		9.00738e-09
ARRB2_AKT2		2.2825e-10	0	0				0	0	0				0	0	0		0			0	0						0				2.63512e-09	0	0
ARRB2_ARRB1		0.000184922	0	0			0	0	0	0	3.19503e-08	0		0	0	0			0	0	0	0		0										0
ARRB2_EDNRA		0	0	0		5.78318e-08
ARRB2_EGFR		1.45883e-12	0	0									2.22455e-06	0	0	0		0				0.000121391
ARRB2_FFAR4														4.63894e-10	0	0		2.90165e-05		2.03459e-08	1.25899e-12	0		0.00029922
ARRB2_RAB5C		0	0	0				0	0	0		0		0	0	0		2.39689e-08		0	0	0		0			1.22214e-11	0				0	0	0
ARRDC3_ADRB2							1.44342e-08	4.32987e-10	0	0.000389384		0.00577904			0.00588669				0	0	0	0	0	0			6.11002e-05
ARRDC3_ITGB4													0	0	0	0		0
ARRDC4_AVPR2							0	0	0	0	0	0
ARTN_GFRA3			3.82901e-05										0.000209778		0			0															0
ASAP2_ITSN1		0	0					0	0					0	0					0	0											0	0
ASGR1_CLEC4G
ASGR1_VSIR							0	0	0	0		0							0	0	0	0		0		0	0
ATF4_SNAP29							0	0	0	0	0	0	2.12756e-07	0	0	5.14692e-07		9.02991e-07	1.00582e-11	0	0	3.18195e-11	5.75459e-05	6.35518e-11	0	0	0	0	6.3818e-11	0
ATP1A1_ATP1B1		3.3614e-08	0						0				0	0	0	0		0		0	0	0		0.00041886								7.3637e-07	0
ATP1A1_GPR35															8.73703e-06				0	0	0	0	0	0
ATP1A1_TNFRSF1A		7.25431e-06	0				0	0	0	0	1.00272e-10	0		0.00423078	0				0	0	0	0	0	0
ATP1A1_TNFRSF1B							0	0	0	0	0	0							0	0	0	0	0	0	0	0	0	0	2.21667e-10	0
ATP1B1_AGTR1
ATP1B1_ATP1A1			0				5.36294e-09		0	0		1.48142e-07	0	0	0	0		0			0	0											0	0.000149714
ATP1B1_MLC1			0.000120029																0	0	0	0		0
ATP1B1_SLC4A1																									0	0	0	0	0	0
ATP2B1_CCR2																			0	0	0	0	0	0
ATP2B1_F2RL1													0	0	0	0	0	0
ATP2B3_HTR2C				3.29751e-07		0						0.000387801		0		0		0																		1.19174e-09
ATP2B4_STIM1		0.00525426	0.00367046					0.000277838	0.000182215					0.000591239	0.000388263				7.0717e-07	0	0	6.83417e-06									0	0	0	0
ATP4B_GPR42		0						0												0
ATP5F1A_GLP1R							0	0	0	0	0	0
ATP5F1A_KDR							0	0	0	0	0	0																			0	0	0	0	0	0
ATP5F1A_SCN2A														0.00663958	0.00392304			0.00577429													0	0	0	0	1.73321e-11	0
ATP5F1A_TNFRSF1A							0	0	0	0	0	0							0	0	0	0	0	0
ATP5F1A_TNFRSF1B							0	0	0	0	0	0							0	0	0	0	0	0	0	0	0	0	0	0
ATP6V0A2_DRD2																															8.67446e-05	0	0	6.07638e-09	0	2.43913e-08
ATP8A1_TMEM30A		0	0			0		0	0	4.3204e-06		0		0	0	0		0		0	0	0.0059683		0								0	0			0
ATP8A2_TMEM30A							1.65585e-07						0						0.00841861
ATP8B1_TMEM30A		0	0					0	0					0	0					0	0						6.23468e-09					0	0
ATP8B1_TMEM30B													0	0	0			0
ATP8B2_TMEM30A		0	3.73206e-06					0	0				1.36056e-07	0	0			0.00104457		0	0											0	2.04252e-09
ATP8B2_TMEM30B													0	0	0	0	0	0
ATP8B4_TMEM30A				0					8.69622e-09	0					0	0					2.90632e-06	0						0						0
ATP8B4_TMEM30B				0						0			6.55832e-06		0	0						0						0						0
ATRAID_SNX9							0	0	0	0	0	0	0	0	0	0	0	0	0	0	0	0	0.000160814	0
AVPR2_SLC41A1		0						0						0						0						0						0
AVP_AVPR1A
AXIN1_ARRB1			5.29192e-10				0	0	0	0	1.79867e-08	0			0				0	0	0	0		0
AXL_EGFR				0									0		0	0
AXL_IFNAR1				0			0		0	0			3.08833e-06		0	0			0		0	0						0						0
AZGP1_ABCC1						0						0						0						0												0
B2M_CD244																			0	0	0	0	0	0
B2M_FCGRT							0	0	0	0	0	0.0064099	0	0	0	0	0		0	0	0	0	0	0
B2M_HFE																			0	0	0	0	0	0
BAALC_AGTR1		0				0		0												0				0.00390203
BACE1_ADRB2							1.10032e-06	0	0	6.51701e-13		0			2.59209e-06			0.000239754	0	0	0	0	0	0		0.000214247	2.50863e-09	0.00523526		7.79553e-07
BAG6_ACVR1B								0	0				0	0	0	0	1.56394e-05	0														0.000194363	3.14814e-07
BAG6_FAS							1.508e-10	0	0	6.51701e-13		0
BAG6_GLRA2																															0	0	0	0	0	0
BAG6_NCR3																			0	0	0	0	6.65725e-11	0
BAG6_RAB8A		0	0				3.9747e-08	0	0	0		0		0	0	0.000349091		2.33825e-08		0	0	0.00308693		4.43164e-07								2.48923e-12	0
BAG6_TNFRSF11A							0	0	0	0	0	0							0	0	0	0	0	0
BAIAP3_ADGRB1			0			5.95902e-06			0			0.000174339			0.00185965																	0	0			0
BAIAP3_ERBB2			0			2.03457e-09								8.79222e-06	0			0															5.24328e-07
BBS1_ARL6								1.37143e-06	3.12417e-13				4.67027e-05	7.6078e-12	0
BBS1_BBS2														0.000383022	1.26725e-09
BBS1_BBS4															3.4037e-05
BBS1_BBS5															0.000477587
BBS1_BBS7									0.000575656						4.1119e-05
BBS1_BBS9
BBS1_EXOC7															0.000154584
BBS1_RAB8A									0.0018244
BBS1_TTC8														1.07488e-07	0																		6.1636e-06
BBS2_BBS1									0.000403223						1.40664e-09
BBS2_BBS4			0											5.6786e-10	0			0.000788753
BBS2_BBS5			7.44116e-07											0.00189579	0
BBS2_BBS7			1.98884e-10					1.67157e-06	0					3.85925e-09	0			0.00172822															3.3719e-11
BBS2_BBS9			1.72874e-11						5.09076e-11						0
BBS2_EXOC7			0						0					4.43422e-10	0			0.00176521			0												0
BBS2_TTC8			1.67076e-05										0	0	0			0													0.00630524	1.96769e-09	0			0.000540594
BBS4_BBS1															4.02084e-05
BBS4_BBS2			0.00885883						2.98182e-10				0		0																		0.000589111
BBS4_BBS5															0
BBS4_BBS7			0.000419631				0.000528907		0				2.11189e-06		0																		0.000119238
BBS4_BBS9			2.22327e-05						4.72008e-05						1.52212e-12
BBS4_EXOC7			4.07489e-09						0				3.48441e-08		0						3.8955e-11												3.61822e-13
BBS4_SPIRE1			5.6351e-05				0		0										1.78883e-07		0												1.69124e-09
BBS4_TTC8													0	0.0010975	0			0.00219499													9.97264e-07		0
BBS5_BBS1															0.000804807
BBS5_BBS2									0.00357616				2.01532e-06		0
BBS5_BBS4															0
BBS5_BBS7									0						0
BBS5_BBS9															6.2197e-05
BBS5_TTC8													1.06415e-12		0																		0
BBS7_BBS1														0.000623204	4.65195e-05
BBS7_BBS2								1.64016e-06	3.87826e-09				1.88575e-10	0	0			3.22555e-11															0.00175484
BBS7_BBS4		0.000364849	1.26072e-06										0.000266664	0	0			7.37807e-05
BBS7_BBS5														0	0
BBS7_BBS9		0.00660345	0.000108531						0.00020814					2.93736e-08	4.73064e-11
BBS7_EXOC7		8.12265e-05	8.61992e-08					0	0				0.000258454	0	0			6.02182e-05		3.07743e-06	1.54778e-09											1.20748e-07	2.83559e-11
BBS7_TTC8													0	0	0		9.40245e-06	0													0.000441923	0	0			0.000143265
BBS9_BBS1
BBS9_BBS2													1.69198e-11	5.09752e-11	0
BBS9_BBS4													1.47275e-05	3.26877e-05	6.09512e-13
BBS9_BBS5															4.2724e-05
BBS9_BBS7							0.00752534		3.90807e-08				0.000127037	0.00024741	6.5313e-11
BBS9_TTC8													0	0	0																1.06912e-05	2.20928e-05	2.87859e-12
BCR_ATP2B1		0	0					0	0					0	0					0	0					5.51942e-07	1.3937e-07					0	0
BCR_CFTR													0	0	0	0		0
BCR_COPB1		0	0					0	0					0	0					0	0					6.60731e-08	1.57235e-08					0	0
BCR_KIT							0	0	0	0		0	0	0	0	0		0
BDKRB1_SLC39A14
BDKRB2_AGTR1		0
BDKRB2_AP2M1		0						0						0						0						0						0
BDKRB2_CD81		0						0						6.11067e-13						0												4.74266e-10
BDKRB2_CLCA4																																1.27408e-07
BDKRB2_SLC2A8		1.87121e-09						0						0						0												0
BDNF_F11R							0					0	0					0	0						0
BDNF_FZD4							0					0	0
BDNF_NTRK2
BDNF_SORT1							0						0						0												0.000848538
BEST2_CLDN10
BGN_TLR4							0	0	0	0	4.73241e-06	0							0	0	0	0	0	0
BIN1_CACNB1				1.94405e-07						0.000175457				0		0		0.000375236													3.163e-06	0	0.00016805	0		1.16087e-08
BIN1_MTM1				0.000309089			0	0	0	0		0	0	0	0	0		0	0	0	0	0		0										0.00434036
BIN1_PTGER4		3.94471e-06		0															0	0	0	0		0										1.03036e-06
BLK_EGFR				0												0
BLK_ERBB2				0						0.000181538						0																		1.82798e-12
BLK_KIT				0					0.000245715	0						0						2.10177e-09
BLNK_ERBB2			0	0					0	0					0	0						0						0					0	0
BLNK_KIT			0	0					0	0					0	0					0	0						0						0
BMP10_FFAR2		2.54902e-06					1.18944e-06	0						0					0	0		0
BMP10_SLC38A1		0						0						0						0						0.000518676						0
BMP10_SLC4A1		7.16407e-11						0						0						0					0	0		0				2.69836e-08
BMP10_VSIR		0					0	0		0									0	0		0				0
BMP1_ADRA1A														0.00500535
BMP2_BMPR1A				0									2.90695e-09	0		0																		3.28737e-12
BMP2_BMPR1B				0									0.000179489	9.15934e-13		0
BMP2_BMPR2				0			1.10722e-09	0		0				0.00126168		0																		3.6704e-13
BMP4_BMPR1A													0
BMPR2_ARRB1		9.75717e-09					0	0	0	0		0		0					0	0	0	1.92915e-06		0
BRAF_AKT1		0					0	0	0	0		0	0	0	0	0		0		0	0.00196553											0	0			0.000964056
BSG_ADRB2							1.66722e-08	5.59153e-12	6.23279e-13	2.42556e-05	7.48334e-11	3.51619e-11							0	0	0	0	0	0			0.00630736
BSG_CCR4																			0	0	0	0	0	0	5.89919e-08	3.5859e-10	1.03568e-10	8.08631e-06	1.69826e-09	1.10668e-09
BSG_CHRM3							1.06899e-09	0	0	0.000715697	0	0
BSG_F2RL1													0	0	0	0	0	0
BST2_CD81		0		0				0		0				0		0				0		0										0		0
BST2_LILRA4																			0	0		0
BTC_EGFR			0												0						0.000886546
BTC_ERBB2			0						0						0																		0
BTC_ERBB3													1.79738e-09		0																9.54255e-05		0
BTC_ERBB4			0												0																		0
BTK_ARRB1				0	0					0	0					0	0					0	0					0						0	0
BTK_CD40				0	0		0	0	0	0	0	0				0				1.85989e-08	0	0	0					4.97856e-08						0	0
BTK_FCER1G				0	0				0.000471262	0	0					0	0		0	0	0	0	0	0				0	0					0	0
BTK_MRC1				0			0	0	0	0	0	1.30651e-09				0	0.000298568		0	0	0	0	0	0				0						0	0
BTLA_TNFRSF14				0				0		0	0					2.56557e-09				0		0	0
C11orf24_FFAR2							0	0	0	0	2.07461e-06	0							0	0	0	0	0	0
C14orf180_VSIR							0												0
C17orf67_GOPC		0						0						0						2.73219e-10						0						0
C1QBP_TNFRSF1A		0					0	0	0	0	0	0		1.8292e-12					0	0	0	0	0	0
C1QBP_TNFRSF1B							0	0	0	0	0	0							0	0	0	0	0	0	0	0	0	0	0	0
C1QL4_IL10RA																			0		0
C2CD2L_CXCR3								4.16367e-11		0		0.00114337							0	0	0	0	0	0
C2CD2L_MFSD5		0.000223195		0			8.56801e-11	0		0		0	2.63119e-07	0		0		0		0		0		5.74933e-06										0
C3_C3AR1				0.00814015						0						0			0	0	0	0		0
C5AR2_ABCA7				0						0				0		0	0			0		0				0		0	0					0
C5AR2_SCN1B		3.93482e-05		0				0		0				3.51695e-08		0				0		0	3.42791e-06					2.89317e-09				0.000384653		0
C5AR2_SLC26A11		0.000658608		0				0		0				0		0				0		0						1.41669e-10				0		0
C5_C5AR1															0				0	0	0	0	0	0
C5_C5AR2									0										0	0	0	0	0	0			0
CA4_SLC4A4		0						0						0						0						0.000108592						0
CACNA1A_ADGRL1
CACNA1A_AP2M1
CACNA1A_LRP1
CACNA1A_NOTCH1							0	0				0	0	0																	0	0				0
CACNA1C_ADRB2							0												0	0	0	0	0	0	0.000563068
CACNA1H_CCR4																			0	2.45121e-07	0			0	8.26192e-09		3.24634e-10			0.000312599
CACNB1_MTM1							7.16316e-13	4.01675e-09	0			0	2.67151e-10	4.75974e-07	0			0	0	0	0			0
CACNG1_FFAR2							2.05196e-05		0.00848091			0							0		0			0
CADM1_ITGB4									1.02851e-08			1.37135e-07	0	0	0			0
CALCA_ATP2B2						2.59949e-08						0						0						0						0			0	7.21998e-06		0
CALCA_ATP2B4						0			1.63871e-06			0			1.32247e-06			0						0						4.06786e-13						0
CALCA_BBS1						0			0.00162893			0			3.97773e-06			0						0.000933351						2.84896e-08						0
CALCA_BBS4						0						0			1.80654e-06			0						5.33763e-09												0
CALCA_CALCR						0			6.94334e-05			0
CALCA_CALCRL						0		1.27561e-09	0	0		0												0
CALCB_CALCR			1.75399e-07			0			0			0						9.23428e-09												0.000411134
CALR_CD40							0	0	0	0	0	0							0	0	0	0	0	0
CAMK2A_GRIA4
CAMK2D_IFNGR2			0						0	1.01102e-06			2.87638e-09		0	0			0	0	0	0		2.20867e-09									1.43399e-09
CAMK2D_SCN5A			0.000998563						0																						0	0	0	0		0
CAMP_FPR2										3.85948e-08									0	0	0	0
CAPN1_CLEC4G
CAPN1_F2R		3.65485e-13	0	1.31885e-05			0	0	0	0	0	0		5.32528e-10	0	0.00127003
CAPN1_GRIN2B			3.9628e-06
CAPNS1_F2RL1													0	0	0	0	0	0
CAPRIN2_LRP6			0						0			0.000992997			0			0.00374072															0
CASK_F11R							0	0	0	0		0	0	0	0	0	3.0678e-06	0	0	0	0			0	2.14165e-08	0	0			0
CASK_LIN7A			2.53808e-09										0	0	0			0
CASK_P2RX7							0	0	0			0							0	0	0	0	0	0							0	0	0	2.14283e-07		0
CASP4_VDAC1		0		0				0		0				0		0				0		0				0		0				0		0
CATSPER1_CATSPER2				0	3.72588e-10					0	0					0	0					0	0					0						0	0
CATSPER1_CATSPER3				0	6.61352e-06					0	0					0	0					0	0					0	0					0	5.24923e-07
CATSPER1_CATSPER4				0	1.14906e-07					0						0	0
CATSPER2_CATSPER1																			0	0	0	0	0	0	2.6358e-10	0	0	0		0
CATSPER3_CATSPER1																			0	0	0	0	0	0	3.00571e-05	0	0	0	0	2.92534e-06
CATSPER4_CATSPER1																			0	0	0				2.99745e-07		0
CAV1_ABCB1								0												0											0	0	0	0	3.63799e-10	0
CAV1_EGFR		0											3.35522e-07	0	9.46176e-10					0
CAV1_ESR1		0.00148704						3.64764e-07						0						0												6.26125e-10
CAV1_F2R		0					0	0	0					0						0												0
CAV1_FAS		0					1.51336e-07	0	5.35394e-09					9.52834e-06						0												0
CAV1_INSR		0					0.00506223	0	9.22224e-05				2.86544e-09	0	4.54803e-12					0						0						0
CAV1_KCNH2		0												0						0					1.77668e-09	0	6.31317e-12					0
CAV1_LRP6		0						0						0						0						0						0
CAV1_TGFBR1		0						0					3.30724e-09	0	3.94307e-12					0						0						0
CAV2_EGFR		0						3.72902e-12						0						0
CAV3_ADRB2																			0	0	0			0
CBLN1_GRID2			7.8931e-07			0																										0	0			0
CBL_EGFR		0		3.41436e-07									0	0	0	0		0
CBL_ERBB2		0		0.000287815									0	0	0	0		0
CBL_F2RL1								6.87105e-07					0	0	0	0	0	0
CBL_FCGR1A																			0	0	0	0	0	0
CBL_FLT1		0.000323478					0	0	0	0	0	0
CBL_ITSN1		0	0.000524799	1.21931e-10		0.000859574		0	5.39014e-05	4.21585e-12		9.00062e-05		0	0	0		0		0		0.000198018										0		0.00582861
CBL_NTRK1		4.33442e-10
CBL_PDGFRB		0	0	0		0
CBL_PTPRK		0		1.05496e-05				1.57873e-09					0	0	0	0		0
CCKBR_ADRB2			1.6096e-10						0						0				0	3.46974e-06	0			2.62628e-09			0						1.28939e-09
CCKBR_CCR4																			0		0						0						0.00809247
CCKBR_DRD2			0																														0
CCK_CCKAR															4.44002e-09
CCK_CCKBR															0
CCL11_ACKR2							0.000174304																		0
CCL11_CCR2																			0		0
CCL11_CCR3																			0		4.39255e-11
CCL13_ACKR2				0						0						0						0						0						0
CCL13_CCR1										0.000528844						0			0			0												1.09845e-12
CCL13_CCR2																			0			0
CCL13_CCR3																0			3.15449e-05			0
CCL14_ACKR2		0						0						0						0						0	0	0		0.000114143		0
CCL14_AKT2		0						0						0						0						0						0
CCL14_ARRB1		0						0						0						0						0						0
CCL14_CCR1								0.00275794						0					0	0	0	0		0								7.14984e-13
CCL14_CCR3														1.76983e-10					0.000696867	0	0	0		0
CCL15_CCR1															0.00128719				0	0	0	0
CCL15_CCR3																			0	0	0	0
CCL16_CCR1														8.10896e-07					0	0	0
CCL16_CCR2																			0	0	0
CCL16_HRH4		0.0007715						0						3.43928e-06						0												0
CCL17_CCR4				0.000340129						0.000868032									0.00190166	0	0	0				0		0				0.00689315		0
CCL17_CCR5								0		0									0	0	0	0
CCL18_CCR1																0			0			0
CCL19_CCR7							3.96877e-05												0		0.000130198				0
CCL19_CCRL2							0		0										0
CCL19_CXCR3																			0		0
CCL20_CCR6																9.80216e-13
CCL20_CXCR3									0.000789057	0									0	0	0	0
CCL21_ACKR4		0						0						0						4.98228e-06												0
CCL21_CCR7							0.00117476	0						1.50271e-06					0	0	3.15969e-13	0			0	0	5.55155e-05	0				0
CCL21_GOT2		0						0						0						0						0						0
CCL22_CCR4				4.79768e-06						1.60816e-05												0						0						0
CCL22_DPP4				0						0						0						0
CCL23_CCR1														0		0			3.0285e-07	0	0	0	0	0								4.94563e-08
CCL24_CCR2																			0		0	0
CCL24_CCR3				6.05977e-05												0			3.48388e-13		0	0
CCL25_CCR9																			0	5.16241e-05	0			0
CCL26_CCR1																			0	0	0
CCL26_CCR2																			0	0	0
CCL26_CCR3																			0	0	0
CCL27_CCR10
CCL28_CCR10				0	0				0	0	0					0.000120849	0						0						0				0.00882513	0	0
CCL28_CCR3																			0	0	0	0	0	0
CCL2_ACKR2				0.00165521			0	0		0						0			3.48388e-13	0		0			0	0	0	0		0
CCL2_CCR2																			0	0	0	0	0	0
CCL3L3_CCR1				0						0						0			0	0	0	0	0	0										0
CCL3L3_CCR3				0												0			0	0	0	0	0	0
CCL3_ACKR2				0						0						0						0			0	0	0	0	0	0				0
CCL3_CCR1				0						0						0			0	0	0	0	0	0										0
CCL3_CCR3				0												0			0	0	0	0	0	0
CCL3_CCR5				0						0						6.73331e-10			0	0	0	0	0	0
CCL3_IDE				0						0						0						0						0						0
CCL4L2_GPR152				2.55074e-09
CCL4L2_MFSD5				0						0						0						0						0						0
CCL4L2_VSIR				0			0	0	0	0	0	0				0			0	0	0	0	0	0				0						0
CCL4_ACKR2				0						0						0						0			0	0	0	0	0	0				0
CCL4_CCR5				0						0						2.74583e-09			0	0	0	0	0	0
CCL4_CNR2				0						0						0						0												0
CCL4_GPR152				0
CCL4_GPRC5D				0						0						0
CCL4_IDE				0						0						0						0						0						0
CCL4_SLC30A8				0						0						0						0						0						0
CCL4_SLC7A1				0						0						0						0						0						0
CCL5_ACKR2		0.0042597		0			0.000306514	0	1.62042e-05	0	2.6489e-06	0		0		0				0		0		0	0	0	0	0	0	0				0
CCL5_CCR1														0.000235855		0			0	0	0	0	0	0										1.38246e-05
CCL5_CCR3																			0	0	0	0	0	0
CCL5_CCR4				0						3.26406e-13						9.26673e-07			0	0	0	0	0	0		0	0.00298939	0	0.0009315	0				0
CCL5_CCR5								0		0		2.84365e-09							0	0	0	0	0	0
CCL5_DPP4		0		0				0		0				0		0				0		0
CCL5_GPR75		2.85554e-06		0				0		0		0.0015545		0		0				0		0										5.86023e-06		0
CCL5_SLC2A5		4.9564e-07		0						0				0		0		3.15651e-05	2.77822e-12	0	0	0	0	0				0.0037929						0
CCL7_ACKR2
CCL7_CCR1																			0
CCL7_CCR2																			0
CCL7_CCR3																			0
CCL7_CCR5																			0
CCL8_ACKR2		0.00679955		0				0		0		0		3.06422e-13		0				0		0		3.48499e-13	0	0		0		0				1.46288e-08
CCL8_CCR1														0.000152156		0			0	0		0		0
CCL8_CCR2																			0	0		0		0
CCL8_CCR3																			0	0		0		0
CCL8_CCR5								0		0		0							0	0		0		0
CCR1_GRAMD1A				0						0						0						0						0						0
CCR2_ATP2B1				0						0						0						0						0						0
CCR2_CD81				0						0						0						0						0						0
CCR2_GPR161				0						0						0						0						0						0
CCR2_NOTCH2				0						0						0						0						0						0
CCR2_S1PR5				0						0						5.42887e-08						0												0
CCR2_SLC2A1				0						0						0						0						0						0
CCR4_CACNA1H				0	2.87188e-08					7.28794e-07						0	1.29798e-09																	0	0.000651225
CCR4_CCKBR				0												0	0
CCR4_CCR5										0	0								0	0	0	0	0	0
CCR4_SLC3A2				0	8.37e-07					0	2.15855e-11					0	0					0	4.92884e-12					0	4.17666e-13					0	1.49308e-05
CCR4_SLCO4A1				0						0	0					0	0					0												0	0
CCR5_CCR4				0						0						0				0		0				0		0						0
CCR5_CD4		2.43798e-05		0						0						0				0		0						2.72238e-12						0
CCR5_CXCR4				0				0		0				0		0				0		0						0				0		0
CCR5_SLC20A2		0.00943394		0				0		0				2.13209e-10		0						0						0				0.00701227		0
CCR7_CD3E				0.00184783						0	0			0		0	0			0	0	0	0	0
CCR9_ADGRG1										0				9.31488e-05		0						0												0
CCR9_CD81				0						0						0						0												0
CCR9_TRPM4				0						0						0						0												7.83153e-08
CCR9_TTYH1				0												0																		0
CD14_TNFRSF1B				0			0	0	0	0	0	0				0			0	0	0	0	0	0		0		0						0
CD160_CMTM6
CD160_TNFRSF14							0	0	0	0	7.43388e-07	0							0	0	0	0	0.000182482	0
CD163_FCGR1A				0						0						0			0	0	0	0	0	0										0
CD164_ARRB1							0	0	0	0	0	0			6.33974e-09	1.22256e-05			0	0	0	0	2.40288e-06	0
CD164_CXCR4							0	0	0	0	0	0	0	0	0	0	0	0	0	0	0	0	1.12582e-06	0							0	0	0	0	0	0
CD1D_LILRB2										4.01196e-07									0	0	0	0	0	0
CD200_CD200R1																			0	0	0	0	0	0
CD226_NECTIN2		0		0				0		0	3.1123e-05			0		0						0												0
CD226_PVR		6.04848e-07		0				0		0	0		0.000487557	0	4.01044e-11	0	0			1.30233e-06		0												0
CD22_TLR1																			0	0	0	0	0	0
CD22_TLR2													0	0	4.49603e-08				0	0	0	0	4.74856e-06	0.000113888
CD22_TLR6																			0	0	0	0	0	0
CD274_CMTM6		4.70093e-05		0				1.12384e-06		0				0		0				7.0886e-11		0						0				0.00880411		0
CD300C_GOPC				0						0						0						0						0						0
CD300C_GPR151				0												0						0												0
CD300C_GPR42				0						0						0						0
CD33_LAIR1				0						0						0			0	0	0	0		0				0						0
CD3D_CD3E				4.25583e-09						0						0				0	3.45368e-12	0
CD3E_CCR7									0	0						0			0.00662166	0	0	0				0	0	0						0
CD3E_CD3D										0						9.68762e-09			2.05341e-06	0	0	0
CD3E_CD3G														0.00129017	0	0					0.000140504	0
CD3E_NCR1				0.000437591				0	0	0												0
CD3G_CD3E									0.000121661						0	8.9249e-06					0	0
CD40LG_CD40				0				0		0	0					1.60055e-05				0		0	0											0
CD40_CMTM6		0		0				0		0				0		0				0		0				0						0		0
CD40_MFSD5		0		0				0		0				0		0				0		0				0		0				0		0
CD40_MIP		0						0						0
CD40_SLC7A1		0		0				0		0				0		0				0		0				0		0				0		0
CD44_HBEGF			0.00112471	4.77167e-07			0	0	0	0	0		0	0	0	0			0	0	0	0	0	1.86438e-07									1.09066e-08	0
CD44_HYAL2			0	0				0.000116032	0	0					0	0					0.000330814	6.38792e-09											0	0
CD44_TGFBR1			0	0					0	0				2.43178e-06	0	0					0	0					0	0					0	0
CD48_CD244				0												0			0	0	0	0	0
CD4_ABCB1										2.92366e-12												6.10714e-09									0	0	0	0		1.64384e-07
CD4_CCR5							3.66351e-05			0									0	0	0	0	6.44163e-12	0
CD53_GPR152				0
CD53_LHFPL5				0						0						0						0						0						0
CD53_LPAR3				0						0						0						0												0
CD55_ADGRE5		0	0	0	0		0.00252069	0	0	0	0	0		0	0	0	0		0	0	0	0	0	0
CD59_CCR2																			0	0	0	0	0	0
CD59_CHRM4
CD59_EGFR			0										0	0	0	0	0
CD5_AP2M1				0						0						0						0						0						0
CD63_F2RL1													0	0	0	0	0	0
CD63_ITGB1							3.14411e-08	0	0			0.00220042	6.21952e-11	0	0			2.34142e-05
CD74_CCR1																2.04159e-08			0	0	0	0	0	0
CD74_CD44			0	0					0	0			0	0	0	0			0	0	0	0						0
CD74_CXCR4				0			0	0	0	0			0	0	0	0			0	0	0	0									0	0	0	0
CD79A_AQP1				7.00293e-06			0	0	0	0		1.73195e-12													0	0	0	0		0
CD79A_AQP3													1.61672e-08	0	8.01592e-09	0		0.00589867							0	0	0	0	7.17049e-11	0
CD79A_C2CD2L				4.38466e-08				4.9709e-05		0									3.29136e-05	0	1.909e-05	0												7.32969e-13
CD79A_CLDN1								0.00866346		0			1.06803e-05	0	6.07052e-06	0															0	0	0	0		0
CD79A_FFAR3				0.00218697															0.00088325	0	0.000583379	0
CD79A_GPR42										1.68165e-06										3.54602e-09		0
CD79A_ITGAM																			0	0	0	0	0	0
CD79A_MFSD5				1.88651e-05				4.53906e-06		0				0.000173364		0						0												0.000279674
CD79A_SLC13A5																0.000321805
CD79A_SLC16A12				0.00132748
CD79A_SLC16A13							2.38587e-10	0	1.11179e-10	0		0.000658177		0.00963924		0
CD79A_SLC38A1				0.0022857						0			0.000272633	0	0.000157092	0																		1.09845e-12
CD79A_SLC39A2														0.000170322		0
CD79A_SLC41A2													2.25455e-11	0	9.99834e-12	0		0.000122074				9.69225e-13												2.92451e-09
CD79A_SLC7A1							6.44775e-11	0	2.81369e-11	0		0.00075347	6.86876e-08	0	3.35401e-08	0						0			4.74274e-07	0	2.70738e-07	0				4.49817e-07		0
CD79A_TNFRSF10C							0	0	0	0		0				3.42075e-07			2.55949e-07	0	1.52206e-07	0		0.00473389
CD81_ADRA1A
CD81_BDKRB2							0	0	0	0		8.92819e-11
CD81_CCR2																			0	0	0	0	0	0
CD81_CCR9																			0	0	0	0		0
CD81_F2RL1													0	0	0	0		0
CD81_GPR35																			0	0	0	0	9.06697e-10	0
CD81_HRH1							0	0	0	0	0	0							0	0	0	0	0	0
CD81_HTR4																									0	0	0	0	0	0
CD81_LHFPL5								0.00107783					2.19485e-09	0	2.55811e-07	0		0.000230718							6.17006e-12	0	1.86172e-09	0		4.9293e-06	3.0101e-05	0	0.000933091	7.738e-09
CD81_OXTR													0	0	0	0		0													8.85891e-12	0	2.80558e-09	0		8.66098e-06
CD81_STX1A													0	0	0	0		8.65682e-10							0	0	1.58007e-12	0		5.51619e-08	0	0	0	0		0
CD81_TSHR
CDC42_ARRB1							0	0	0	0	0	0							0	0	0	0	0	0
CDC42_ARRB2							0	0	0	0	3.93796e-13	0	0	0	0	0	0	0	0	0	0	0	0	0									0.0095074
CDC42_MYO6							0	0	0	0	0	0	0	0	0	0	0	0
CDC42_RAB35							0	0	0	0	0	0	2.51249e-05	1.10166e-09	3.5059e-10	5.12336e-07	0.00534533	0.000161193	0	0	0	0	0	0
CDH13_MTNR1B														0				0.000269772														0				0
CDH1_AKT1			0						0						0						0						0						0
CDH1_EGFR			0						0						0						0												0.00281625
CDH1_FGFR1			0						0						0						0						0						0
CDH1_KLRG1			0						0						0						0						0						0
CDH1_PVR			0						0						0						0						0.000340448						0
CDH23_GOPC
CDH2_PTPRK						0							0	1.39769e-06	0			0
CDH2_PTPRR							5.12644e-10	9.4775e-05	5.59153e-12			0																			0	0	0	0.000159112		0
CDH3_IGF1R			0						0						0						0						0						0
CDH4_MTNR1B																		4.45074e-09																		0
CDH5_ACVRL1		0					0	0	0	0	0	0		0						0		1.38733e-08				0						0
CDH5_KDR		0					0	0	0	0	0	0		0						0						0						0		0
CDH5_TGFBR1		0						0						0		0.00260067				0						0						0
CDH5_TGFBR2		0						0		0				0		0				0		2.64549e-08				0						0
CDH5_TRPC4		0						0						0		1.59232e-11				0						0						0		0
CDIPT_AQP2																																0.00239655
CDIPT_FFAR2							0	0	0	0	2.11088e-06	0							0	0	0	0	0	0
CDIPT_KCNK1								0	0.000102135				0	0	0	0	0	0
CDIPT_SLC7A1							0	0	0	0	0	0	0	0	0	0	0	0		0	0			1.90742e-08	0	0	0	0	4.17666e-13	0	5.64371e-12	0	0	0		0
CDIPT_TNFRSF1A		0	0				0	0	0	0		0		0	0				0	0	0	0	1.58877e-05	0
CDIPT_TNFRSF1B							0	0	0	0	0	0							0	0	0	0	0	0	0	0	0	0	3.88027e-06	0
CDK16_DENND1A			0.00145249				0	0	0	1.88566e-05		0							0	0	0	0	0	0	3.94015e-08	0	0			0			3.5573e-10
CDK16_DENND4C							7.16316e-13	0	0			0	0	0	0	0	0	0	6.71514e-05	0	0			0									1.56647e-08
CEACAM1_CD209								5.45103e-10											0	0	0	0	0	0
CEACAM1_CLEC4M							0	0	0	0	5.89362e-12	0								0	0
CELSR3_RACGAP1			0			0			0			0			0			0			0			0			0			0			0			0
CFHR5_SLC4A1																									0		0
CFL1_ARRB1							0	0	0	0	0	0							0	0	0	0	0	0
CFL1_ARRB2							0	0	0	0	1.23032e-05	0	0	0	0	0	0	0	0	0	0	0	0	0
CFL1_EGFR													0	0	0	0	0	0
CFL1_ERBB4													0	0	0	0	0	0													0	0	0	0	0	0
CFP_NCR1							0	0	0	0	0	0								8.84012e-10		1.33799e-07
CFTR_ANO1			0						0																		0
CFTR_GOPC			0						0						0						0						0						0
CFTR_KCNN4															0						0				0	0	0			0.000250035			0
CFTR_LPAR2			0												0						6.16437e-05												0
CFTR_SLC26A6			0						0						0						0						0.000613599						0
CGA_FSHR														0		0
CGA_LHCGR		4.27474e-11		3.38719e-05										0		0				0		0
CHGB_FGFR3						0						0	1.15556e-06		0			0												0						0
CHIA_EGFR															0.000558286
CHIC2_CATSPER1																			0	0	0	0	0	0	0	0	0	7.26919e-10		2.93225e-09
CHP2_SLC9A1
CHRD_CATSPER1																			0	0	0	1.12237e-05	1.27692e-07	0	0	0.00928864
CHRD_CD36							0	0	0			0	0	0.00187174	0.00750921				0	0	0	0	0	0	0	0	0	0	0	0
CHRD_F2R							0
CHRD_LIN7A													0
CHRD_SLC15A2													4.34536e-06						0	0	0			0
CHRM2_SLC52A2							2.38622e-08						0.00157741
CHRM4_RAB3A																																				0.000442177
CHRM5_SLC2A6												5.74144e-06
CHRNA4_CHRNB2																		0.000195635													0					0
CHRNA5_CHRNB2																															0	0	0			0
CHRNA7_CHRNB2																															0	0	0			0
CHRNB2_CHRNA4						0																											0.00011598			0
CHRNB2_CHRNA5						0						0						0																		0
CHRNB2_CHRNA7						0						0						0																		0
CKLF_LRP6		0		0			6.25418e-08	0	0	0			9.33752e-07	0	0	0																0		0
CLASP2_ADRB2							2.78641e-06	0	0	6.65489e-07		0		0.000127645	2.48834e-05			3.50053e-13	0	0	0	0	0	0		3.90216e-07	4.74284e-08			0
CLASP2_AKT1			0.000587054			0	3.58935e-13	0	0	0		0	0	0	0	0		0		1.31216e-08	2.21422e-11			0								0	0			0
CLASP2_CCR4																			0	0	0	0	0	0	1.43763e-06	0	0	5.34524e-07		0
CLCA4_BDKRB2												7.54401e-09
CLDN10_BEST2
CLDN10_HTR4																					1.63565e-09				0	0	0	0	0	0
CLDN19_CLDN16																					0												2.90891e-05
CLDN22_CXCR2																			0	0	0			2.97513e-11
CLDN22_LHFPL5
CLDN2_GRM2			0						0						1.94743e-06						2.22729e-10												0
CLDN2_LPAR3			0												0						0												1.25221e-05
CLDN4_FFAR2			7.08553e-07						0						0				0	0	0	0	0	0
CLDN5_AQP1		0					6.51999e-07	0	0	0		0		0						0					0	0	0	0		0		0
CLDN5_GYPA		0						0						0						0					0	0	0	0	0	0		0
CLDN5_LHFPL5		0						0	0.00855613					0	0					0						0	0					0	6.14645e-10
CLDN5_MIP		0						0						0
CLDN7_GPR37L1									0					0	0																	0	0
CLDN7_LPAR3		0.00214905	0											0	0						0												7.1898e-12
CLDN7_MFSD5		0	0					0	0					0	0					0	0					0.00270571	0					0	0
CLDN9_GRM2			0						0						3.05089e-13						0												0
CLEC2A_GPR37L1				4.16637e-11						0						0																		0
CLEC2A_KLRF2
CLEC4C_FCER1G					0					0	0						0		3.48388e-13		4.09318e-07	0	0						0						0
CLEC4M_ITGAM								0											0	0	0	0
CLEC7A_IL1RL1				0						0						0
CLIC1_ARF6							0	0	0	0	0	0	0	0	0	0	0	0	0	0	0	0	0	0	1.35688e-07	0	0	3.89466e-13	0.00345791
CLRN1_C2CD2L						0						0						0						0						0						0
CLRN1_ITGAM												0							0		0			0
CLRN1_MFSD5						0						0						0						0						0						0
CLTRN_SLC6A18
CLTRN_SLC6A19																											9.07263e-12			0.000257463
CMTM6_CD160
CMTM6_CD274							2.83143e-05	6.38304e-07	0	3.36344e-11		0.00604792							0	0	0	0	0	0
CMTM6_CD40							0	0	0	0	0	0							0	0	0	0		0
CNIH3_KCNN4													3.50707e-06	9.1227e-12	0				0.000667313	3.74791e-08	6.26832e-12				0	0	0	0	0	0	0.00027394	8.18115e-09	7.22311e-13
CNIH3_SORT1								9.26339e-11	0				0	0	0	1.63258e-12		8.96979e-07	0	0	0												1.49311e-07
CNIH3_VSIR							0	0	0	0	0	0							0	0	0	0	0	0			0.0017941
CNR1_ADORA2A							2.76178e-10	0	0		0	0
CNTN1_GPR37			0			0			5.37336e-09			0			0			0															6.08836e-08			0
CNTN2_EGFR						0												0						0.000154493
CNTN2_TGFBR2						0	6.92204e-08	5.85421e-05				0						0						0												0
COBL_DBNL			0						0						0						0						0						0
COL11A2_DDR2			7.86322e-10			0						1.55276e-11
COL1A2_KCNIP4													0	5.35618e-06				1.20452e-07
COL3A1_ADGRG1													0	0	0	0	0	2.78888e-12	0	1.35437e-05		5.40856e-05									0	0.00102342		0.00324764
COL9A2_FEZ1			0				0		0			0									0												0
COL9A3_EGFR			0										0		0			0
COMP_AQP1							0		3.46945e-08			2.46288e-09													0		0			0
COMT_AVPR2							0	0	0	0	1.93842e-05	0
COMT_ESYT1		0	0	0.000748016			0	0	0	0		0	0	0	0	0		0		0	0	0		6.96332e-13								0	0	4.51049e-07
COMT_FFAR3																			2.00745e-05	0	0	0		3.49181e-11
COMT_GPR161		0	0	0				0	0	0		0		0	0	0		0														0	0	3.48613e-06
COMT_GPR42																				3.09641e-13	0	2.12918e-09		2.6522e-05
COMT_S1PR3		0	0	0		8.36761e-11
COMT_SELENOK		0	0	0				0	0	0		0		0	0	0		0		0	0	0				0	0	0				0	0	0		3.7509e-11
COMT_SLC16A7		0	0	8.75023e-09				0	0	0		0.000960108								0	0	0		0.00143604
COMT_SLC2A5														0	0	3.08966e-10		1.67414e-05	0	0	0	0		0
COMT_SLC39A1		4.81419e-06	4.03499e-11				0	0	0	0		0	2.70431e-05	0	0	0		0		0	0	9.47269e-06
COMT_SLC39A2														1.051e-05	4.34321e-07	0.000780938
COMT_SLC7A1							0	0	0	0		0	0	0	0	0		0		0	0	0		9.98124e-06	0	0	0	0		0	0	0	0	0		0
COMT_SLC7A8													0	0	0	0		0	0	0	0	0		0
COPA_SORT1							2.85461e-12	0	0	0		1.28688e-07	0	0	0	0	0	0	0	0	0	0		0								1.42597e-12	5.39402e-12	0.00304024
COPB1_TNFRSF1B							0	0	0	0	0	0							0	0	0	0	0	0	0	0	0	0	1.74277e-09	0
CORT_SSTR1							0	0	0	0	0.00136287	0
CORT_SSTR4								3.66226e-07	0
CPEB1_SLC16A7
CPN1_CLEC4G																					0.000186506
CP_SLC40A1																					3.14082e-12		0.00343218
CR2_FCER2																					0		0
CRELD2_FZD4							0	0	0	0		0	0	0	0	0		2.78888e-12
CRELD2_LTB4R2							5.1747e-06	0	0	4.57032e-10		5.65632e-05		8.9357e-06					0.00351134	0	1.53139e-11	4.76781e-06
CRHR2_GPR35																			0		0			0
CRH_CRHR1
CRH_CRHR2															3.61838e-08																		0
CRH_LINC02210
CRIM1_CACNA1A		0						0																								8.48177e-09
CRK_CELSR2													0	0	0	0		0													0	0	0	0	3.26161e-08	0
CRK_CNTFR		0	0	4.79843e-08																												0
CRK_EGFR		0	1.03684e-10										0	0	0	0		0
CRK_ERBB2		0	1.23211e-06										0	0	0	0		0
CRK_ERBB3													0	0	0	0	0	0													0	0	0	0	0	0
CRK_F2RL2							0	0	0	0	0	0
CRK_FCGR2B								3.42469e-11	1.03552e-07	0.00018967		0.00847927	0.000981725	0	8.69443e-10	7.21053e-06		0.00069828	0	0	0	0	0.000382045	0
CRK_FCGR2C							8.53717e-12	0	0	0		3.8054e-12							0	0	0	0	0	0
CRK_FGFR1		0	0				0	0	0	0		0		0.00680657
CRK_FLT1							0	0	0	0	0	0
CRK_GABBR1		0	6.63869e-12					0	0	6.28916e-08				0	0	2.89263e-05																0.000334073
CRK_GHR		0	0
CRK_GRIN2D		0.00458861
CRK_KDR							0	0	0	0	0	0																			0	0	0	0		0
CRK_KIT							0	0	0	0	0	0	0	0	0	0		0
CRK_PDGFRA		0	0	0		0.00806149
CRK_PDGFRB		0	0	1.51306e-11
CRK_SEMA4D								4.0306e-10	0.00304851				0	0	0	0	3.98237e-13	0	0	0	0	0	0	0								0	4.43495e-09
CRP_FCGR2A																			0	0	0
CRP_FCGR2C								0.000103429											0	0
CRTAC1_AQP1							0		0			0.00045919													0		0			0
CSF1_CSF1R																			0	0	0	0	0	0
CSF2_CSF1R																			0
CSF3_CSF1R																			0	0	0			0
CSF3_CSF3R																			0	0	4.92102e-06			0.000168733
CSK_EGFR		0		0									3.55715e-13	0	0	0		0
CSK_ERBB2		0		0									0	0	0	0		0																0
CSK_ERBB3													0	0	0	0	0	0													0	0	0	0	0	0
CSK_IGF1R		0	0.00244842	0				0	0	0		1.3032e-10		0	0	0		4.97125e-05														0		0
CSK_LAIR1																			0	0	0	0	0	0
CSK_LILRB1							0	0	0	0	0	0							0	0	0	0	0	0
CSK_PTPRK		0		0				5.29946e-06		0			0	0	0	0		0
CSPG4_GRIA2							9.9476e-12																								0		0.000412675			0
CST6_NOTCH2			0												0						3.15969e-13												0.000145931
CST9L_CCR5																			0
CTLA4_CD86																			0	0	0	0
CTLA4_RAB8A				6.38684e-05						1.19193e-09						7.36701e-08						1.1853e-07												0.000173052
CTNNA1_AKT1							0	0	0	4.21585e-12		0	0	0	0	0		0		0.000591619											9.46676e-06	0	0
CTNNA1_ARRB2							0	0	0			6.47186e-08	0	0	0	0		0	0	0	0	0	0	0								3.36263e-09	3.87996e-07
CTNNA1_EGFR		0.00260563											0	0	0	3.53604e-11		0
CTNNA1_F2RL1													0	0	0	0	7.84058e-06	0
CTNNA1_RACGAP1								0.000312679	0.00920243					0	0											0	0					2.80837e-06	0.000166183
CTNNB1_EPHA2							0	0	0	0		0	0	0	0	0		0
CTNNB1_ESR1
CTNNB1_FAS							1.42997e-12	0	0	3.34099e-07		0
CTNNB1_FGFR1		3.65485e-13	0				0	0	0	0		0
CTNNB1_FLT1							0	0	0	0	0	0
CTNNB1_IGF1R		0.0013378	0.000121029				0	0	0			0	1.75984e-07	0	0			2.29141e-10
CTNNB1_LRP2													0	0	0	0	0	0
CTNNB1_PTH1R		5.86331e-11	6.63869e-12
CTNND1_EGFR		0	0										2.08734e-09	0	0			0
CTTN_ARRB2		3.05977e-10					3.20283e-09	0	0			3.68441e-09	0	0	0			0	0	0	0		0	0								0	0
CTTN_EGFR		0	0										0	0	0			0
CTTN_KCNA2																															0	0	0		0	0
CTTN_KCNMA1														7.03268e-09	0.000146243																1.2137e-08	0	0			1.2621e-08
CX3CL1_CX3CR1								0											0	0	0	0	0	0
CX3CL1_ITGB1		0						0						0						0						9.84982e-05						0
CX3CL1_ITGB2		0.00255616					0	0	2.17681e-12										0	0	0	1.29097e-12	9.98002e-11	0
CX3CL1_ITGB3		0																	2.91976e-05	0						1.40273e-05						5.10725e-10
CX3CL1_ITGB4		3.94403e-06						0					0	0	6.29916e-06
CXCL10_CXCR3										2.92366e-12									0	0	0	0
CXCL10_DPP4
CXCL11_ACKR3
CXCL11_CXCR3																			0	0	0.00383603
CXCL12_ACKR3							0						0
CXCL12_CXCR3							0.00135209												0	0	5.95701e-12	0	0.000397786	0
CXCL12_CXCR4							0			1.24004e-05		2.55803e-07	0			0.000180178		5.66338e-06	0												0			2.67456e-05		6.06425e-07
CXCL12_DPP4													0
CXCL13_ACKR4
CXCL14_CXCR4							0		0				0		0				0		0										0		0
CXCL16_CXCR6				0					0	0											0	0											1.69592e-05	0
CXCL17_GPR35			0						0						0					1.40362e-06	0						9.28772e-07						0
CXCL1_CXCR1																			0	0	0	0
CXCL1_CXCR2		0.00187244						0		0									0	0	0	0
CXCL1_ESR1		2.71771e-06						2.56265e-11						0		0				0		0										0		0.00062746
CXCL2_CXCR2										4.9685e-05									0	0	0	0		2.07701e-11
CXCL2_DPP4		6.68103e-06		0				1.32011e-05		0				0	2.75864e-05	0				0.00729132		1.10618e-10
CXCL3_CXCR2								0.00291421											0	0	0	0	1.31772e-05	0
CXCL5_CXCR1																			0	0	0	0	2.7797e-05	1.9349e-06
CXCL5_CXCR2								5.16276e-07											0	0	0	0	0	0
CXCL6_CXCR1																			0	0	0	0		0
CXCL6_CXCR2																			0	0	0	0		0
CXCL8_CXCR1																			0	0	2.57647e-10	0		0
CXCL8_CXCR2		7.76978e-10		0				0		0						5.86531e-12			0	0	0	0		0										0
CXCL9_CXCR3								0											0.00155843	0
CXCL9_DPP4
CXCL9_IFNGR2																				5.23974e-06
CXCL9_RHCG
CXCL9_SLC39A1								0.000381343
CXCR2_GRIA1				0						0						0						0						2.12623e-07						0
CXCR2_SLC39A2				0										5.42668e-09		0
CXCR3_C2CD2L				0				3.79253e-10		0						0				0		0						0				0.00322372		0
CXCR4_CCR5								0	0	0		0							0	0	0	0	0	0
CXCR4_CXCR5		4.58677e-08	2.80468e-07			7.90835e-08								3.79567e-07	1.93681e-06			6.43233e-07		6.15508e-12	6.93966e-11			1.21236e-11
CXCR4_SLC1A1								3.12195e-13	9.29923e-12			1.0405e-12	0	0	0	0		0														0	0	8.45322e-07		0
CXCR5_CXCR4							4.35305e-09		4.81276e-08	3.26406e-13			3.19725e-08		2.87902e-07	3.58802e-12						0.00611454									7.99427e-09		8.60559e-08	3.6704e-13
CYBA_CYBB																			0	0	0	0	0	0
CYBB_CYBA				0						0						0						0						0						0
CYSLTR1_CYSLTR2		0		0						0						0						0						0				0.00334667		0
CYSLTR1_GPR17				0				0		0						0												0			0	0		0	3.07746e-05
CYSLTR2_CYSLTR1							0					0.00707324							0	0	0	0	0	0
CYSLTR2_GRIK1																															5.46983e-06
CYTH1_ITGB2				0.00534706			0	0	0	0		0							0	0	0	0	0	0
CYTH2_ADORA2A							0	0	0	0	2.63067e-06	0
CYTH2_ARF1		0	0					0	0					0	0					0	0					0	0.00167555					0	2.16094e-12
CYTH2_ATP6V0A2							0	0	0	3.37593e-08		0	0	0	0			0		3.09641e-13	3.92847e-06				0	0	0	0.00155566		0		3.85915e-11	9.50214e-05
DBH_ITSN1		9.82431e-10				0		2.91022e-10				0		0				0		1.6775e-07				0						0		7.91205e-07				0
DCN_INSR							0						0
DENND1A_DENND4C		2.35653e-06		0			1.42289e-05	0		0	0	6.94778e-13	0	0	0.0065281	0	0	0		0		0	0	1.01153e-06				0				0		0	1.01589e-07
DENND1A_ITSN1		0		0	2.09999e-12			0		0	3.93796e-13			0		0	0			0		0	4.82344e-08									0		0	7.04922e-07
DENND1A_OSBPL6				0									0	0	0	0	0	0	8.32667e-12	0		0	0	0				0				1.9775e-10		0	4.35596e-05
DENND1A_RAB11FIP2		0		0	2.92359e-07			6.81699e-12		0	4.04244e-05		0.00743977	0		0	0	1.37899e-08		0		0	0					0				0		0	0
DENND4C_DENND1A		1.37854e-05	0				2.13054e-06	0	0	0		0			0.00634511				0	0	0	0	0	0		0	0	0		9.16736e-08		7.14984e-13	0	9.93444e-07
DENND4C_OSBPL6			2.1569e-05										0	0	0	0	0	0	1.96032e-06	0	0	0		0								9.88454e-05	0
DES_MTM1							0						0						0			0.000223749
DIAPH1_PKD2		0	0					0	0					0	0	1.76115e-10	0.00110026															0	0
DIAPH1_RHOB		2.2864e-07	3.04827e-11				0	0	0	0	0	0	0	0	0	0	0	0	0.000900368	0	0	0	0	3.83528e-10			0.00117192				0	0	0	0	0	0
DIRAS3_FGFR4													0	0	0			0
DISC1_EXOC7		0		0		0.000348081		0		0		1.0405e-12		0		0		0		0		0		5.17588e-05		0		0				0		0		9.34204e-06
DISC1_ITSN1		0		0		1.17405e-05		0		0		2.85144e-06		0		0		9.04077e-12		0		0		0.00378154								0		0
DKK1_DPP4													0.000254497
DKK1_LRP6
DKK2_LRP6								8.18806e-05						0.000180124
DKK4_ITGAM																			0	0				0
DLG1_ADAM22													0	0	0			0													0	0	0			0
DLG1_ADGRA2		2.73443e-07	0				0	0	0	0.000211786		0
DLG1_ANO2							2.2152e-05	3.14569e-09	1.24523e-12			0.00155821	0.000122486	3.4337e-08	2.20608e-11			0.00611356
DLG1_ANO9													0	0	0	0	0	0
DLG1_CYSLTR2			0.00200766
DLG1_ERBB4													0	0	0	0	3.69818e-07	0													0	0	0	0	0	0
DLG1_FZD1		1.32767e-08	0
DLG1_FZD4							0	0	0	0	0	0	0	0	0			3.50053e-13
DLG1_FZD7		7.2516e-06	0											2.15746e-11	0
DLG1_GRIN2B
DLG1_GRIN2C																			0	0	0	0	0	0
DLG1_GRIN2D
DLG1_HTR2C															0.00181745
DLG1_KCNA4													0	0	0	0	5.16366e-09	0													0	0	0	0	0	0
DLG1_KCNA5																			0	0	0	0	0	0
DLG1_KCNJ12																															0	0	0			8.19078e-11
DLG1_SCN5A								0.00176288	4.57123e-06																						0	0	0	0	8.26228e-13	0
DLG1_SLC16A3							0	0	0	0	0	0	0	0	0	0	3.54979e-05	0	0	0	0	0	0	0
DLG1_SLC1A1													0	0	0	0	0	0
DLG2_ERBB4						0							0		0			0													0	0	0			0
DLG2_FZD1						0												0																		4.83711e-06
DLG2_FZD4						0	0	0	0			0	1.27442e-07		1.52212e-12			0
DLG2_FZD7						0												0
DLG2_NETO1						1.21736e-12	0	8.21728e-06	0			0																								0
DLG2_SSTR1							0	3.11084e-12	0			0						0
DLG2_SSTR4						1.10541e-07	1.19569e-05		8.75398e-08			0
DLG4_ARC							0	0	0	0		0	2.5169e-06	7.27152e-11	6.86421e-10			0.00123055													0	0	0	0		0
DLG4_CYSLTR2
DLG4_ERBB4													0	0	0	0		0													0	0	0	0		0
DLG4_EXOC7								0.000282628	0.00588003				0.00026563	0	2.12708e-12
DLG4_FZD1		0.00667369
DLG4_FZD2													7.91417e-10	0	0
DLG4_FZD4							0	0	0	0		0	0	0	0			1.28466e-08
DLG4_FZD7														0.00652776
DLG4_GRIN1
DLG4_GRIN2A							0.000962447	2.2325e-08	2.37649e-07
DLG4_GRIN2C																			0	0	0	0		0
DLG4_KCNA4													0	0	0	0		0													0	0	0	0		0
DLG4_LRP1
DLG4_LRP2													0	0	0	0		0
DLG4_LRP8																															2.27383e-08	0	0			0.00388023
DLG4_NETO1							0	0	0	0		0
DLG4_NTRK2
DLG4_SSTR1							0	0	0	0		0
DLG4_SSTR2																															0	0	0			1.74571e-08
DLG4_SSTR4							2.42575e-07	1.94584e-11	1.44389e-10			7.94437e-05
DLG5_CD81			0						0						0						0												0
DLG5_TGFBR1			0						0				0	4.02152e-05	0			2.67147e-11			0						0.00970094						0
DLGAP1_GRIN2A							2.37603e-06					0						0.00131737
DLL1_NOTCH1		0				1.20536e-05	0.00110297	0	0			0		0	1.88276e-06			0		0												0	0			0
DLL1_NOTCH2		0				0		0						0				0.00553066		0												0
DLL1_NOTCH3		0				3.15474e-11		0						0	0.00293838			0		0						6.97446e-07						0
DLL1_NOTCH4		0				0.00295366	0	0	0	0		0		0						0						0						0
DLL4_NOTCH1		0	4.77878e-08					0	0					0	0					0	0.000326435					0						0	0
DLL4_NOTCH2		0	0					0						0	4.05251e-05					0	0.00205185					0						0
DLL4_NOTCH3		0	0					0						0	0					0						0						0
DLL4_NOTCH4		0	9.59092e-06					0	0	1.18496e-07		0		0						0						0						0	5.64147e-05
DMD_DAG1			0						0			0	0		0			0			0												0			0
DNAJA3_TNFRSF1A		3.40165e-09	7.72426e-08				0	0	0	0	2.1031e-08	0		2.59143e-06	3.31373e-05				0	0	0	0	0	0
DNAJA3_TNFRSF1B							0	0	0	0	0	0							0	0	0	0	0	0	0	0	0	0	1.08507e-11	0
DNAJC5_AP2A1		0	0	0				0	0	0		0		0	0	0				0	0	0				0	0	0		0		0	0	0
DNAJC5_AP2B1		0	0	0				0	0	0		0		0	0	0		3.27826e-09		0	0	0				0	0	0				0	0	0		9.33765e-05
DNAJC5_AP2S1		0	0	0				0	0	0		0.000265069		0	0	0				0	0	0				0	0	0				0	0	0
DNAJC5_BEST1		9.90636e-06		0				0	5.4553e-09	0				0	1.16885e-08	0			0	0	0	0	0	0	0	0	0	0	0	0		0.000183941		0
DNAJC5_FAS		0	2.21169e-08	0			0.000388704	0	0	0		0								0	2.51443e-12	0
DNAJC5_GRM8													0	0	0	0	0	0														0	0	0
DNAJC5_LIN7A		0	0	0				0.00171669		0			1.14661e-07	0	0	0		0
DNAJC5_LIN7C		0	0	0				0	0	0		0.00101879		0	0	0		0		0	0	0						0				0	0	0		7.2836e-07
DNAJC5_NECAP1		0	0	0				0	0	0		1.35041e-05		0	0	0				0	0	0				3.57761e-07		0				0	0	0
DNAJC5_NECTIN2		0	0	0				0	0	0		0		0	0	0		3.67408e-11		0.000408185		0										2.39665e-07		0
DNAJC5_RBSN		0	0	0				0	0	0		1.80057e-05		0	0	0		0		0	0	0						0				0	0	0
DNAJC5_SCAMP5				0			0	0	0	0	5.55234e-09	0	0	0	0	0	0	0	0	0	0	0	0	0							0	0	0	0	2.18656e-11	0
DNAJC5_SLC6A1							0	0	0	0	0	0																			0	0	0	0	3.30402e-12	0
DNAJC5_SNAP29		0	0	0				0	0	0		0		0	0	0		5.74007e-08		0	0	0		1.85402e-10		0	0	0		0		0	0	0
DNAJC5_SNAP91																0.0080081															0	0	0	0	0	0
DNM2_ITSN1		0	3.69787e-09	0	0			0	2.07734e-10	0	0			0	0	0	0			0	0.00061391	0	0									0		0	0
DNM2_SNX9		0		0	0		0	0	0	0	0	0	0	0	0	0	0	0	0	0	0	0	0	0		0		1.90399e-08	0						0.00431257
DNM2_SORBS1		0	1.20152e-05	0	0			0	7.13707e-12	0	0			0	1.75342e-11	0	0												6.4218e-11			0		0	0
DOK7_MUSK														0																		0.000251775
DRD2_ADGRB1						6.74901e-05						0.000940664																			0.0023097					0
DRD2_ADGRG1												0	0	0.000548036	1.29105e-08			0	0.000192955					0							0.00181289					0
DRD2_ADORA2A							0	0.00010393	1.25629e-08			0
DRD2_ATP6V0A2						0.000186156						0						0						1.8645e-08						0						7.46515e-08
DRD2_CCKBR													0					0
DRD2_GABBR1						4.5824e-07						3.99623e-11						3.73487e-10																		0.00604044
DRD2_GABBR2												0						0.000787844													1.24572e-09					0
DRD2_GPR37						2.56906e-08												0.00552903
DRD2_LPAR1						3.76117e-06												0
DRD2_PAQR6												1.60001e-10						0						2.06549e-06							0	1.09971e-10	0			0
DRD2_SLC22A17						1.86085e-06						0						8.07901e-08																		0
DRD2_SLC6A1							0					0																			7.2522e-12					0
DRD2_SLC6A3																		0.00298134													0	6.53824e-05	2.11016e-09			0
DRD2_TTYH1						4.94099e-05												0													0.000405288					0
DRD4_ADRA1B															3.53002e-07
DRD4_ADRB1							0	6.93307e-07	0	0.00247539		0.00102446									2.89903e-09
DSTYK_RAB5C		0	0				1.13595e-09	0	0			0		0	0				3.77719e-08	0	0			6.247e-12		4.60712e-07						0	0
DST_ATP1A2																															0	0	0	0		0
DST_CELSR3													0	0	0	1.72315e-07		0													0	0	0	0	0	0
DST_PTGER4																			0	0	0	0	0	0
DTNBP1_RAB11A		0	0	0				0	0	0		1.4905e-05		0	0	0				0	0	0										0	0	0
DTNBP1_RBSN		0	0	0				0	0	0				0	0	0		3.6021e-07		0	0	9.59023e-11										0	0	5.43247e-10
DVL1_NKD2		7.43592e-10	3.22995e-11					0	0			0.00381383
DVL2_AP2M1			0						0						0						0						0						1.44285e-12
DVL2_NKD2									0.000350973
DYNC2H1_MFSD4B									2.15183e-07				0	0	0
DYSF_SLC12A6		0						0		0	0			0		0	0			0		0	0			0						0		0.000402905	3.29422e-06
ECM1_CPTP		0				0		0				0		0				0		0				0		0				0		0				0
ECM1_IL2RB		0				0														3.39335e-05
ECM1_LIN7A		0				0		0				0		0				0		0
EDA_LPAR3																0.00069129
EDDM3B_FFAR2									0						0.00042659				5.17119e-05		0
EDDM3B_PVR									0						0
EDN1_EDNRA		0	0											8.82183e-12						0.000292902												3.36331e-06
EDN1_EDNRB		0	0					0	0					0	0					0	0	0		8.45917e-05							0	0	0	0		0
EDN2_EDNRB																			0.00296054												0
EDNRA_ARRB1							0						0.0016195						0
EDNRA_ARRB2							0						0						0												8.54781e-08
EEF1A1_BBS1
EEF1A1_BBS2													0	0	0	0	0	0
EEF1A1_BBS4													0	0	0	0	0	0
EEF1A1_FAS							0	0	0	0	0	0
EEF1A1_ITSN1													4.13804e-05	3.57439e-05	3.52253e-05	3.85826e-05	4.82997e-05	4.11893e-05
EEF1A1_KCNE3							0	0	0	0	0	0							0	0	0	0	0	0
EEF1A1_PLAUR																			0	0	0	0	0	0
EEF1A1_TNFSF11
EFEMP1_CACNA1A			0						0																								0
EFEMP2_AQP1							0	0	0	3.5886e-11		0													0	0	0	0		0
EFEMP2_CACNA1A		1.35914e-05						2.36133e-06
EFEMP2_CATSPER1																			0	0	0	0		0	0	0	1.97463e-10
EFEMP2_CNNM3							0	0	1.87992e-08				0	0	0																1.71079e-08	0
EFEMP2_P2RX7							0	0	0										0	0	0	0	1.28757e-11	0							0	0	0			0.000958639
EFEMP2_SLC16A5							0	0	0				5.86361e-10	0
EFEMP2_TCAF1		3.61973e-08						1.47855e-07					3.10708e-07	0																		0
EFNA1_EPHA1													0	0	0
EFNA1_EPHA2		0	0				0	0	0					0	0																	0	1.85273e-07
EFNA1_EPHA3		0	0
EFNA1_EPHA4		0	0					0.00318777						0	0
EFNA1_EPHA5		0	2.95675e-12																													1.7808e-12	5.36384e-08
EFNA1_EPHA7		0	0					3.12195e-13	0.000957373					0	0																	0	0
EFNA1_EPHA8		2.57253e-06	0.000956374											0	0
EFNA2_EPHA1													0	0	0	0.00672165		0
EFNA2_EPHA2							0	0	0			0	0	0	0			0
EFNA2_EPHA3			8.24778e-08			1.6916e-07
EFNA2_EPHA4													0.00456348	1.1382e-09	0			0
EFNA2_EPHA7													0	0	0			0
EFNA2_EPHA8
EFNA3_EPHA1													0	0	0	0		0
EFNA3_EPHA2			0				0	0	0			8.65698e-05	2.83062e-12	0	0
EFNA3_EPHA3		0.00743117	0
EFNA3_EPHA4			0											2.21524e-07	0
EFNA3_EPHA5
EFNA3_EPHA7			0											0	0
EFNA3_EPHA8															1.26146e-08
EFNA4_EPHA1													0	0	0	0		0
EFNA4_EPHA2			0.000910464				0	0	0	1.78264e-09			0	0	0
EFNA4_EPHA3			0
EFNA4_EPHA4			0										2.30058e-05	4.49591e-10	0
EFNA4_EPHA7			0										0	0	0
EFNA4_EPHA8
EFNA5_ACKR2							0		0			2.46049e-05							1.04317e-12		3.15969e-13				0	0	0	0	0.00264313	0
EFNA5_AQP2
EFNA5_EPHA1													0	9.15934e-13	0			0
EFNA5_EPHA2							0		0			0	0		0			0.002508
EFNA5_EPHA3	0.00183159		0.000401499
EFNA5_EPHA4													0		0
EFNA5_EPHA7													0		0
EFNA5_EPHB2													0		0			0													0		0
EFNA5_FFAR3																			4.84615e-09		2.21857e-09
EFNA5_GPR161							2.46275e-10		1.5471e-11				2.71465e-06		2.85178e-07
EFNA5_GPR42																			0.000482882		0.000295674
EFNA5_RHCG
EFNA5_TRHR
EFNB1_EPHA4													0	6.11067e-13
EFNB1_EPHB2													0	0	2.95346e-06	5.31739e-10															0	0
EFNB1_EPHB3
EFNB1_EPHB4							0	0		0.00338047			0	0
EFNB1_ERBB2													0	0
EFNB2_EPHA4		0	0			0								0	0			0
EFNB2_EPHB1		0	0			0
EFNB2_EPHB2		0	0			4.45877e-12							0	0	0			0													9.67696e-07	0	0			0
EFNB2_EPHB3		0	0			0								3.49373e-07	6.33444e-08			0.000166035
EFNB2_EPHB4		0	0			0	0	0	0			0	0.00772328	0	0			0
EGFLAM_GRIK2		0				0																									0	0				0
EGFR_AKT1			0				0		0				0		0						0										0.00808536		0
EGFR_AP2M1			0						0						0						0						0						0
EGFR_ARF6			0				0		0				0		0				0		0				0.00791796		0						0
EGFR_ARRB1			1.28101e-09				0		0						0				0		0
EGFR_ARRB2			5.48764e-06				6.05282e-12		0				0		0				0		0	0.000239338											0
EGFR_AXL			0												0				0		0
EGFR_EPS15			0				0		0				0		0				0		0												2.68184e-07
EGFR_ERBB2			0										0		0
EGFR_ERBB3													0	6.06779e-10	0	0															0		0	0
EGFR_ERBB4													0		0																0		0
EGFR_ESR1
EGFR_EXOC7			0						0				8.47322e-12		0						0												0
EGFR_GPM6B			0												0																0		0
EGFR_HBEGF							0	0.00234514	0	0			0		0				0	2.19636e-10	0	0
EGFR_ITGB2							0		0										0	0	0	0	0	0
EGFR_ITGB3																			3.38612e-08		0
EGFR_LAMP1			0				0		0				0		0				0		0												0
EGFR_LAPTM4B			0						0				2.17832e-08		0																		0
EGFR_LRP1			0												0.000578845						0.000135587
EGFR_NTRK2									7.44783e-05
EGFR_PDGFRA	0.00127078		0
EGFR_RAB11A			0				1.59622e-11		0				2.52197e-06		0						0												0
EGFR_RAB3A															6.36491e-12																0		0
EGFR_SNX9							0		0				0		0				0		0
EGFR_TLR4							0	0	0	0		0							0	0	0	0	7.39958e-07	0
EGFR_TNFRSF1A			0				0		0						0				0		0
EHD1_ANK2													0	0	0	0	0	0													0	0	0	0	0	0
EHD1_EHD3					9.02038e-08		0	0	0	0	0	0					1.13767e-08									0.000588412			0		2.38029e-09	0	0	0	0	0
EHD1_RBSN		9.13309e-10			0			0	3.12417e-13	1.47953e-07	0	0	5.08993e-05	0	0	0	0	0		2.05165e-07			0									9.34495e-07			0
EHD1_SNAP29		1.45883e-12			0		3.91776e-12	0	0	0	0	0		0	0	1.95843e-12	0	0		0	0	0	0	0	1.09501e-05	0	0	0	0	0		3.64488e-10			0
EHD2_ANK2													0	0																	0	0
EHD2_RBSN		0					4.98408e-07	0					0	0						0												0
EHD3_ANK2		0											0	0	0	0	0	0													8.07132e-13	0	0		0	0
EHD3_EHD1		0				2.44089e-09		0			0.000614606	0		0				0		0				0	9.03508e-08	0	1.15366e-08		0	0		0				0
EHD3_RBSN		0				8.16322e-10		0				0		0				0		0				3.61271e-08		1.66907e-06						0				1.10404e-07
EHD4_ANK2		0	0	0									0	0	0	0		0														0	0	0		0
ELMO1_ADGRB1		0		0				0		0				0		1.19391e-05				5.43545e-11											0	0		0
EMC10_CCR2																			0	0	0	0	0	0
EMC10_OXTR													0	0	0	0		0													7.91966e-09	0	0	1.343e-08		0
EMID1_AKTIP		0.000633792	0					0	0				1.44569e-11	0	0						0											0	0
EMILIN1_ITGB1							1.97183e-08						2.63996e-09
ENG_ACVRL1		0		2.68722e-08			0	0	0	0	0	0							0	0		0										0
ENG_ARRB2		0		0			5.95912e-05	0		0			0	0		0			0	0	6.78869e-05	0				0		8.82245e-07				0		0
ENG_ITGB1		0		0				0		0				0		0				0		0				0		0.000336174				0		0
ENG_TGFBR1		0		0				0		0			1.41798e-12	0		0				0		0				0		0				0		0
ENG_TGFBR2		0		0			0	0		0			0	0		0			0	0		0										0		0
ENHO_GPR19				0						1.06072e-10																					2.61884e-09		2.09519e-05	0		0
ENO1_CYSLTR2
ENO1_ITGB1							1.59596e-07	0	0	1.74383e-06		3.46057e-12	3.51532e-10	0	0	5.42322e-09		0
ENO2_AKT1			0		0	0			0		0	0			0		0	0			0		0	0			0			1.3799e-05			0		0	0
ENO2_MTNR1A
ENOX1_ENOX2						0	0					0	4.4892e-06					0	0					0						1.21869e-12	1.1106e-05					0
ENOX2_ENOX1		0	1.0768e-05	3.7037e-13		2.49066e-05																									0	0	0	0	6.19171e-12	0
ENPP1_INSR		0					0.000160096	0					3.62293e-10	0												0						0
ENTPD6_NPSR1
EPGN_EGFR
EPHA2_EPHA4		0	0											0	0
EPHA2_EPHA7		0	0										0.00624202	0	0
EPHA3_EPHA7													0
EPHA4_EFNB2							0		0				0		0																0		0
EPHA4_EPHA2							0		0				0		0
EPHA4_EPHB2													0		0																0		0
EPHA7_EPHA2			0.00653476				0		0				0		0
EPHA7_EPHA3			0
EPHB1_EFNB2							0						0																		8.07132e-13
EPHB2_EFNB2			0			1.13357e-06	0		0			0	0		0			0													5.64371e-12		0			0
EPHB2_EPHA4			0			0									0			0
EPHB2_GRIN1															1.47244e-05																		0.000467084
EPHB3_EFNB2							0		4.95259e-07				0		9.0247e-08																0		0.000221
EPHB4_EFNB2		0					0	0	0				0	0	0																0	0	0
EPHB6_EFNB2							0		0			0	0		0			0													0		0			0
EPN1_EPS15		0					0	0	0	0		0	0	0	0	0		3.50053e-13	0	0	0	0		0								4.62645e-05
EPN1_ITSN1		0	3.68952e-06	2.62898e-09				0	1.49316e-07	5.91024e-11				0	0	0				0												0
EPO_EFNB2									0.00114872						0.000820192																		0.00431645
EPO_EPHB4									1.42908e-06
EPO_EPOR														7.17418e-08	0						0.000155706				2.71596e-06	0	0			0
EPPK1_ARF6			0						0						0						0						0						0
EPPK1_TNFRSF1A			0						0						0						0												0
EPPK1_TNFRSF1B			3.48582e-11				0	0	0		0	0							0	0	0	0	0	0		0.00160357	0
EPS15L1_EPS15		0.00290509					0	0	0	0		0	5.65321e-08	0	0	0		1.39622e-12	0	0	0	0		0
EPS15L1_ITSN1		1.25798e-10	0.000234108	1.23878e-05				5.59153e-12	2.73396e-05	1.18996e-06				0	0	0				7.17481e-05												0.0018047
EPS15_AP2A2		0	1.03487e-07	0			0	0	0	0		0	1.69588e-05	0	0	0			0	0	0	0		7.00061e-08								0	0	0
EPS15_EGFR		0	0	0									0	0	0	0		2.97612e-07
EPS15_ERBB2		0	5.71688e-10	0									0	0	0	0		0
EPS15_ITSN1		0	0	0				0	0	0				0	0	0				0	2.71223e-11	0										0	5.42723e-09	0
EPS15_TFRC		0	0.00227124	0				0	0.00126981	0			2.1243e-12	0	0	0		5.56684e-05	0	0	0	0	0.00132469	0	0	0	0	0	0	0		2.9133e-10		0
EPS8_ADAM22				3.10444e-10									0		0	0		0													0		0	0		0
EPS8_CD3E																			0	0	0	0		0
EPS8_EGFR			7.39593e-08	0									0		0	0		0
EPS8_ITGB3				0.00730854															2.94927e-07		0	0		4.52107e-06
ERBB2_ADRB2							2.76156e-07		0						0				0	0	0	0	0	0			0
ERBB2_BAIAP3									1.73848e-05				0		0			1.10291e-06													5.4307e-09		0
ERBB2_EGFR			0										0		0
ERBB2_EPS15			0				0		0				7.73127e-10		0				0		0												0
ERBB2_ERBB3													0	0	0	8.16702e-10		0													0	0	0			0
ERBB2_ERBB4													0		0			4.72839e-10													0	0	0			0
ERBB2_PLXNB1			0						0				0		0			0															0
ERBB2_PTPRK			0						0				0		0
ERBB3_EGFR			0			0			3.94843e-09						0			0			0			0
ERBB3_ERBB2			0			0			0			0			0			0			1.76456e-09												0			0
ERBB3_ERBB4			0			0									0			0															0			0
ERBB3_FGFR1			0			0			0			0			0			0			0			0			0			0			0			0
ERBB4_EGFR			0			0									0			0
ERBB4_ERBB2			0			0						0			0			0															1.52151e-09			0
ERBB4_ERBB3													0		0			0													0		0			0
ERBB4_GRIN1															3.10367e-10			0									0.0015218			0			6.54134e-08			0
ERBB4_HBEGF			0.000919333			0	0		0			0	7.00344e-05		0			0	0		0			0									4.59291e-08			0
ERBIN_ERBB2		2.73447e-05	5.17584e-05										0	0	0	0		0
ERBIN_GPR87
EREG_EGFR															0.00055098	2.23552e-10	0.00151785
EREG_ERBB4															0	0	0																0	0	0
ERRFI1_EGFR		0.00511732	0											0	0
ERRFI1_ERBB2			0						0					0	0			2.21037e-05															0
ERRFI1_FGFR2			0										0	0	0			0
ERRFI1_FGFR4			0						3.12417e-13				0	0	0			0
ERVFRD														0.000436541		0		8.54658e-08				1.73732e-05												0.000640906
ESR1_EGFR
ESYT1_ESYT2		3.63931e-12					0	0	0	0		0	0	0	0	0		0	3.4149e-06	0	0	0		1.51645e-08		0						0	4.44839e-06
ESYT1_ESYT3													0	0	0	0		0
ESYT1_SLC2A4		4.67722e-07												0	1.44027e-08
ESYT2_ESYT1		0	0	3.25148e-06			3.20943e-12	0	0	0	0	0		0	0	0		3.82294e-06		0	0	0										0	0	1.43488e-08
ESYT2_ESYT3													0	0	0	0	0	0
ESYT3_ESYT1			0						0						0						0												0
ESYT3_ESYT2			0						0						0						0						0						0
EWSR1_CXADR													0	0	0	0	0	0														7.37731e-05	1.12571e-06
EWSR1_SLC1A1													0	0	0	0	0	0
EWSR1_TRPV5																									1.66955e-06	6.00047e-08	1.71863e-08	1.26328e-05		7.09094e-07
EXOC7_AKTIP							0	0	0	0		0	0	0	0	0	0	0
EXOC7_BBS1															0.000281429
EXOC7_BBS2									6.79032e-10				0	0	0	0		0															0.00223534
EXOC7_BBS4			1.86641e-08										1.88444e-09	0	0	1.68923e-11		0
EXOC7_BBS7			0.000598946				0.000186238	0	0	8.95167e-06		3.84752e-07	2.77551e-07	0	0	6.5431e-09		1.37642e-10															0.00014936
EXOC7_EGFR			1.14161e-11										0	0	0	0		0
EXOC7_GRIA1
EXOC7_GRIA2							8.64091e-07	3.12195e-13	0	1.87593e-07		4.48516e-08																			0	0	0	0	0	0
EXOC7_GRIN1
EXOC7_LAPTM4B			0						0.000516343				3.93219e-09	0	0	3.91287e-12		0															5.27841e-09
EZR_CD44									4.72754e-05				0	0	0	0	0	5.73422e-06	0	0	0	0	0	2.24937e-11
EZR_EGFR		7.97642e-06	0										0	0	0	0
EZR_ERBB2			0										0	0	0	0	2.19794e-07
EZR_FAS							1.29733e-10	0	0	0											0.000229242
F11_VDAC1
F2RL1_ABCC8									0.0073561					3.95894e-12	0	0.00011036															0	0	0	0
F2RL1_ATP2B1			0						0						0						0						0						0
F2RL1_CD63			0						0						0						0						0						0
F2RL1_CD81			0						0						0						0												0
F2RL1_SCN1B			0					4.061e-05	0						0					0	0	1.72172e-07											0
F2RL1_TLR4							0	0	0	0									0	0	0	0	2.36317e-06	0.00535412
F2RL1_TMED1			0						0					0.00340036	0						0						0						0
F2RL1_TMED10			0						0						0						0						0						0
F2RL2_F2R		0						0						0						0						0						0
F2R_F2RL2							0	0	0	0	0	0
F2_F2R			0						0						0						0.0032436												3.23741e-12
F3_F2RL1									1.67026e-11			1.39257e-06	0		0			0			0.00459687
FAM3C_CLEC2D			7.77418e-11			0	0.00203415	0	0			0	3.91731e-06	0	0			0			0			0												0.00631708
FAM3C_CXADR													0	0	0	0	0	0														7.58265e-08	0			0
FAM3C_FCGR1A																			0	0	0	0	0	0
FAM3C_FCGRT			0			0	0	0	0			0	0	0	0			0	0	0	0	3.73909e-05		0
FAM3C_FFAR2							0	0	0	5.29583e-08		0							0	0	0	0	0	0
FAM3C_GPR42																				8.83491e-06	3.15969e-13			0
FAM3C_STX1A												0.000811661	3.34344e-11	0	0			0							2.8069e-09	0	0			0	0	0	0	0.000208939		0
FASLG_FAS				0						0												0
FASLG_SNX18				0						0						0						0												1.46327e-12
FASLG_SNX9				1.79384e-09						0						0						0						5.97523e-07
FASLG_TNFRSF1A				0						0						0						0												0.000155935
FBLN1_CACNA1A
FBLN1_NOTCH3													0		0			0.000275594
FBN1_RHOB							0	0					0	0					0	0											0	0
FCER1G_GP6				0				0		0						0			0	0	0	0	0	0		0		0						0
FCER1G_NCR1				0			0	0	0	0	0	0				0.000153694				1.06516e-06		0
FCER2_CR2																0												0
FCGR1A_FCGR3A				0						0						0			0	0	0	0		0
FCGR1A_LHFPL5				0						0						0						0						0						0
FCGR3A_FCGR1A				0						0						0			0	0	0	0												0
FCN1_TLR4				0			0	0	0	0		0.00130337				0			0	0	0	0		0				0						0
FCN2_LRP1		0												0						0												0
FER_ERBB2													0	0	0	0		0
FER_ERBB3													0	0	0	0		0													0	0	0	0		0
FES_EGFR		0		0									0.00444078	0	0	0	0
FES_KIT		0		0			0	0	0	0	0	0	0	0	0	0	0			0		0
FEZ1_PTPRS		0												0																		0
FFAR2_CACNG1		0.000121233		0												0																0		0
FFAR2_CLDN4				0						0			8.23391e-07	0	0	0						0						0						0
FFAR2_FZD7		0		0						0				0		0						0						0						0
FFAR2_GYPA				0						0				0		0				0.000594258		0			0	0	0	0						0
FFAR2_IGF1R		0		0				0		0				0		0						0						0				0		0
FFAR2_LPAR3		0		0						0				0		0				3.89091e-05		0												0
FFAR2_MFSD5		0		0				0		0				0		0				0		0				0.00478418		0				0		0
FFAR2_OR10AG1				1.68118e-05
FFAR2_SLC38A1		0		0				0		0				0		0				0.00145348		0						0				0		0
FFAR2_SLC41A1		0		0				0		0				0		0				0		0				0		0				5.3324e-12		0
FFAR3_SLC41A1				5.54836e-05						0						0						2.1103e-08			0.0011173			0
FFAR4_ARRB2									8.69118e-11	4.92962e-09					0	0					0	0											1.07222e-05	0.000130217
FGF10_FGFR2													0					4.52327e-12
FGF10_FGFR4													0					0
FGF10_FZD4							0					0	0
FGF19_FGFR4													0	0
FGF1_FGFR1						1.72837e-05						6.94778e-13
FGF1_FGFR2						0.00376688												0
FGF1_FGFR3													5.76722e-06		1.82521e-12			0
FGF1_FGFR4													0		0			0
FGF23_FGFR1		0						0						0																		2.43799e-09
FGF23_FGFR2		0												0
FGF2_FGFR1		0					0.00013698	0				0.0044978
FGF2_FGFR2		7.109e-08											0	0				0
FGF2_FGFR3													0	0	5.9398e-05			0
FGF2_FGFR4													0	0	0			0
FGF4_FGFR3																	0
FGF5_FGFR2													0.00033816
FGF5_FGFR3													0
FGF5_FGFR4													0			1.30654e-05
FGF7_FGFR2						0							0					0
FGF7_FGFR3						0							0					0
FGF8_FGFR2
FGF8_FGFR3
FGF9_FGFR2			0										0		0
FGF9_FGFR3													0		0
FGF9_FGFR4													0		0			3.50053e-13
FGF9_FZD4			3.47939e-05				0		0			0.00753829	8.47322e-12		0
FGFR1_ERBB3													0	0	0	0	0	0													0	0	0	0	0	0
FGFR1_HTR1A													1.46432e-06	3.06422e-13
FGFR1_NCAM1		0												0																	0	0	0			3.16309e-08
FGFR2_FGFR3			6.27554e-12										0		0
FGFR2_LAPTM4B			0						0						0																		0
FGFR3_FGFR2			0										7.41873e-12		0
FGR_EGFR		0		0				2.99837e-09		0				0		0				0		0												1.1809e-05
FGR_ERBB2		0		0				0		0				0		0				5.72317e-09		0						0.0014358				0		0
FGR_KIT		0		0			0.000119567	0	0	0				0		0				0		0				0.00843199		7.68441e-06				3.57936e-13		0
FLOT1_BBS1								0.0018994						1.31455e-08
FLOT1_BBS2		2.72866e-10						0	0.000689143				0	0	0	0	6.56381e-05	0														1.42597e-12
FLOT1_BBS4		0											2.88418e-09	0	0	2.91863e-08		0
FLOT1_BBS7		0					0.000144706	0	0	0.00065262		0	1.87937e-07	0	0	1.24146e-06		0														0
FLRT1_GPR35						0						0						0	0		0			0						0						0
FLRT2_ADGRL3							0	0																							0	0
FLRT2_VDAC1							3.56389e-10	1.1995e-08					7.61685e-09	1.97698e-07																	1.7685e-05	0.00023972
FLRT3_ADGRL3						0	0					0						0													8.07132e-13					0
FLT1_LDLR		0						0						0						0						0						0
FLT1_NRP1		0					0	0						0					0	0											1.63257e-09	0
FLT4_KDR		0					0	0	0	0	0	0		0						0						0						0	0.000839473
FN1_EGFR													0	0
FN1_ITGB1	6.09874e-06						0	0					0	0
FNBP1_AGTR1		0.00764082
FOLR1_LTB4R2			0						0						0						0						0						0
FSTL1_ACVR2B													0	0	0																0	0	0
FSTL1_BMPR1A													0	0	0
FSTL1_TGFBR2							0	0	0			0	0	0	0				0	0	0
FST_CATSPER1																			0	4.65127e-06	0	0	4.73699e-05	0	0
FUCA2_GPR37		0.00141811
FUCA2_GPRC5B							0	0	0	0	0	0	7.61685e-09	0	0	0																0.0003823
FURIN_ABCC6													0	0	0	0	0	0
FYN_ARHGAP33		0	5.00259e-08			0		1.66963e-08						0	0.00606979			0														0	1.08247e-12			0
FYN_CCKBR													0	0	0	0	0	0
FYN_CCR10		2.06953e-06					0.00517909	0	0		1.14162e-08	0																				5.75921e-10
FYN_CELSR3								0				6.94778e-13	0	0	0	0.00516359	0	0													0	0	0	0	0	0
FYN_CNTFR		0	0		1.35936e-07	0																										0				0
FYN_CSF1R																			0	0	0	0	0	0
FYN_DAG1		0				3.0747e-11	7.36977e-10	0	0		0	0	0	0	0	0	0	0		0												0	0		0	0
FYN_EPS15		0				0	0	0	0		0	0	0.000633883	0	0		0	0	0	0	0		0	0		6.21903e-12						0				0
FYN_ERBB2		0	0.000302834			0							0	0	0		0	0														0
FYN_F2RL2							0	0	0	0	0	0
FYN_FAS		0				7.98159e-07	9.58363e-08	0	0		0	0								0				1.79601e-10
FYN_FCGR2B								0	1.07829e-07		9.32694e-05	0	0.0060483	0	9.12157e-10		2.99165e-06	0	0	0	0	4.18843e-12	0	0
FYN_FCGR2C							4.19733e-10	0	0	0.00576119	0	0							0	0	0	0	0	0
FYN_FLT1		0				1.93731e-06	0	0	0	0	0	0
FYN_GABBR1		0	5.47799e-08			0		0	0		4.82063e-07	0		0	0		8.58379e-05	0														0				0
FYN_GP6							1.54002e-06	0	0		7.86926e-13	0							0	0	0	0	0	0		1.05238e-07
FYN_GPR63		0				0		2.14778e-08						0	0		2.54616e-05	0
FYN_HCN2																				0				3.30313e-06								0	3.65389e-09		9.02935e-06	0
FYN_HCN4		0				3.18488e-07
FYN_KDR							0	0	0	0	0	0		0																	0	0	0	7.75883e-11	0	0
FYN_PDGFRB		0	0		1.13249e-10	0
FYN_RIMS1		0	0		0.00680887	0
FYN_SLAMF1																			0	0	0	0	0	0
FZD5_GOPC			0		0				0		0				0		0				0		0				0		0				0		0
FZD7_FFAR2							0		0										0	0	0	0	0	0
FZD8_GOPC		0	0					0	0					0	0			1.06988e-05		3.11574e-09	0					0	0					0	0
GAB2_DENND1A		0	1.25095e-11	0		0		0	0	0		0		0		0		2.09366e-12	0	0	0	0		0		0	0	0		0		0	0	0		0
GAB2_DENND4C		0	3.67568e-06	0		0		0	0	0		0	0.000138621	0	0	0		0		0	0	0		0		0		0		0		0	0	0		0
GABBR1_DRD2																															1.51859e-07	8.88456e-12	9.166e-11			0.00321451
GABBR1_GABBR2								0.00925888																							0	0	0			3.88356e-13
GABBR1_GPR37
GABBR1_GRM1														0.00160771	0.00415803				9.78429e-10	0	3.15969e-13			8.33584e-05
GABBR2_DRD2						4.15673e-10																										0	0.000480145			0
GABBR2_GABBR1						0						0						0																		2.71461e-12
GABRD_RAB13		4.60987e-05						3.23195e-08						2.66866e-06
GAD2_CACNG1																																	0.000789448
GALP_GALR1												9.12706e-05						0															0			0
GALP_GALR2						0.00117545						0						0	1.83033e-08		0			0												0.000155087
GALP_GALR3						8.91618e-10						0						1.48947e-05						0
GALR2_NPY1R				0						0				0	0	0												0						0
GAL_GALR1																		0													0	0	0	0		0
GAL_GALR2								5.57216e-09				0		3.36551e-08				0	0	0	0	0		0
GAL_GALR3												0												0
GAS6_AXL		0		0						0				0		0			0.00373131	0	0	0						8.08425e-08						0
GAS6_TYRO3		0		0				0		0				0	0.000109017	0						0										0		0
GCG_DPP4													0.00926445
GCG_GIPR													0
GCG_IDE							1.42997e-12						0						0.000140653
GDE1_ADRA1A															5.03755e-09
GDF11_ACVR2B									5.90006e-12				0	0	0			0													0	5.34384e-07	0			0
GDF15_GFRAL									0		0
GDF5_BMPR1A
GDF5_BMPR1B
GDF5_BMPR2
GDPD2_DRD2																																	0			0.00236669
GEM_CACNB1													0.00154284																		3.32204e-07
GEM_CLDN15							1.18713e-06						1.45915e-08
GHRH_DPP4				0.000248573		0				0.000305515		3.48499e-13				9.10827e-12		0				0.00481091		1.36254e-10
GHRH_VIPR1									0	0	0	0			0	0	8.65602e-08	0			0	0	0	0
GHRL_GHSR
GHRL_PTGER3				0.000701022																		3.01506e-06									0	0	0	0	0	0
GHRL_PTGIR			0.00182915	0																1.89668e-09	0	0
GHRL_TBXA2R							0	0	0	0	0	0							0	0	0	0	5.64082e-08	1.66214e-11
GHR_PTPRK													0
GIP_GIPR													0	0.000280035	2.92483e-05	0
GJA1_HTR2C														0.00508454
GJA4_CD81		0						0						0						0						0						0
GJA4_OPRK1		0						3.36724e-06					1.90665e-06	0	0	0	0			0												0
GJA4_OPRM1		0						0						0						0		4.09057e-07										0	0.000265967	0	0
GJA5_MFSD5							0						0						6.9611e-13
GJA5_SLC41A2													0	0.000231205
GJA8_ACKR2																									0	0
GJA8_C2CD2L
GJA8_CLDN4														0
GJA8_ITGAM																			0	0
GJA8_P2RY13																			0	0
GJA8_QRFPR								0
GJA8_RXFP4							0.00671699	0
GJA8_SLC16A13
GJA8_SLC16A3
GJA8_SLC52A1
GJB1_C2CD2L			0						0			0			0						0			0			0						0			0.000391496
GJB1_ITGAM									0.000502764										0	0	0			0
GJB2_APLNR							0		0			0
GJB2_FFAR2									0										0		0			0
GJB2_LHFPL5									0.00108566						4.3926e-10												2.1671e-11						1.26192e-07
GJB2_TRHR																					0												0.00691169
GJB4_LHFPL5
GJB5_AQP1
GJB6_CHRM5																																	0.000509715
GJB6_F2RL1									5.6613e-07					2.76992e-05	0	0					0.00692225
GJB6_GPR61																																	0
GJB6_LHFPL5									5.14952e-08						0												0						0
GJC2_ADRB2								0	9.42622e-10			0		0				1.14558e-06	0	0	0	0		0		0	0.00944792			3.39977e-09
GJC2_CHRM2		0																														3.75411e-11
GJC2_F2RL1								0					0	0	0			0		1.07636e-11
GJC2_GPR35		1.35631e-05						4.52021e-08						0				1.09541e-05	0	0	0	5.07476e-11		0								0.000233381
GJC2_LTB4R2		7.12867e-05						0	6.90612e-11			0		0				6.49381e-05		0	4.75503e-07			0								0.000103267
GJC2_PTGER4		0												1.61392e-05					0	0	0			0								5.27369e-11
GLP1R_ARRB1		0						0	3.27375e-06			0		0						0	0.00394241			0								0
GLP1R_ATP5F1A		0						0						0						0						0						0
GNA12_AGTR1		7.66464e-05
GNA13_CXCR5
GNAI1_GPR50
GNAI1_GPSM2		0	3.12078e-11											3.06422e-13																		0	1.36417e-05
GNAI2_C5AR1														0.000666771		0.00131035			0	0	0	0	0	0
GNAI3_GPSM2		6.41113e-10																														0.000481784
GNAO1_CXCR5
GNAS_ARRB1							0	0	0	0	0	0							0	0	0	0	0	0
GNAS_CHRM3							7.33114e-11	5.4551e-11	1.02255e-11	8.80782e-11	8.65504e-08	1.20887e-11
GNAS_FZD7													0.00335665	0.00223723	0.000122263	0.00496685		0.000151251
GNG2_GNAI1		2.82491e-06		0	0	1.62226e-12	0	0		0	0	0	0	0		0	0	0
GNG3_SNAP23						0			0		0	0			1.21858e-12		0	0			0		0	0						0						0
GNRH2_GNRHR																																	6.34566e-06
GOPC_ADRB1							0	0	0	0	0	0							0.000457249	0.000247508	2.69872e-09			0.000613269
GOPC_CD300C																			0	0	0	0	0	0
GOPC_CFTR													0	0	0	0	0	0
GOPC_FZD5													0	0	0	0	0	0							0	0	0	0	0	0
GOPC_FZD8							0	0	0	5.85294e-09	0	0	0	0	0	0	0	0															1.67182e-05
GOPC_GRID2																															0	0	0	0	0	0
GOPC_TGFBR2							0	0	0	0	0	0	0	0	0	0	0	0	0	0	0	9.34578e-07	0	0
GOT2_ARF6		2.5428e-05	5.80514e-06				0	0	0	0		0	0	0	0	1.11749e-08		0	0	0	0	4.85971e-06		0		0	0			0		0	0
GOT2_VDAC1		0	0					0	0			6.94778e-13		0	0			2.4996e-11		0	0			0.00428884								0	0			3.13255e-07
GP6_FCER1G				0				0		0	0					0			0	0	0	0	0	0				3.89466e-13						0
GPHN_GLRB													0	0	0	2.57482e-07	0	0
GPM6B_EGFR						0							0		0			0
GPM6B_MTNR1B
GPM6B_SLC6A4							0	0	0			0	0	0	0			0
GPNMB_EGFR				0						0					5.62162e-09	0						0												1.28416e-07
GPR101_SLC41A1
GPR146_GPR35		0			0			0			0			0			0		0	0	0	0	0	0		0			0			0			0
GPR146_LTB4R2		0			0			0		0.000102632	0	9.44023e-11		0			0			0			0	1.04771e-06		0			0			0			0
GPR151_CD300C																			0		0	0		0
GPR151_SLC41A2																0		6.27153e-05
GPR152_KCNN4
GPR161_CCR2																			0	0	0	0	0	0
GPR161_GPR35																			0	0	0	9.67186e-09		0
GPR17_CYSLTR1						0		0				0							0	0	1.25899e-12		0	0						0.000103942
GPR17_GPR37						0						0						0						0												0
GPR182_TMEM30A		0						0						0						0						0						0
GPR35_ADGRB1				0						0						0						0									0.000790119	4.17105e-06	0	0
GPR35_ATP1A1				0						0					8.16513e-06	0						0						0						0
GPR35_CD81				0						0						0						0						5.11897e-10						0
GPR35_CRHR2				0												0																		0
GPR35_GPR146				0			0	0	0	0	0	0				0						0			0	0	0	0	0	0				0
GPR35_GPR161				0						0						0						6.59445e-09												0
GPR35_KCNJ4				0												0						0												0
GPR35_MCOLN1				0					2.8745e-11	0						0				0.00507811	0	0						0						0
GPR35_SCARB1				0			0.00239582	1.15883e-05	0	0						0			0.00198584	8.99763e-06	0	0						1.55609e-12						0
GPR35_SELENOK				0						0						0						0						0						0
GPR35_SLC2A1				0					0	0					0	0						0			7.2247e-07	2.7053e-10	0	0		3.76152e-05				0
GPR35_SLC8A2				0												0																	0	0
GPR37L1_ADGRB3						1.23717e-08																														1.93456e-11
GPR37L1_AQP1						4.89622e-05		0.000508017	0			0														0	0			0
GPR37L1_CLEC2A																			6.9611e-13	0	0			0
GPR37L1_GPR42						3.42211e-05						7.94653e-12									4.70624e-12			0
GPR37L1_LHFPL5						0.0014844						6.94778e-13			0.000958073			0									0.000254811			0						0
GPR37L1_PDCD1LG2																			0	0	0			0
GPR37L1_SLC30A8						8.02225e-07
GPR37L1_TNFRSF10C								0	0			0						0		0.000135129	0			0
GPR37_ADGRB1																															0	0.000146394	3.61822e-13			0.000602698
GPR37_ADORA2A							0	0	0			0
GPR37_ADRA1A
GPR37_ADRB2							5.8539e-10		0.00483465										0	0	0	0		0
GPR37_DRD2																															6.73396e-09		0.00294433
GPR37_GABBR1
GPR37_GPR17																															0	0	0	0		0
GPR37_HTR2C
GPR37_HTR4																									0	0	0	0		0
GPR37_LTB4R2							2.3186e-08		0.00937345										7.28353e-05
GPR37_SLC3A2													1.30701e-05
GPR37_SLC6A3																															0	0	0			0
GPR37_SLC8A2																															0.000193471
GPR37_TMED1													3.69424e-10
GPR37_TTYH1																															0	0	0			0
GPR37_TTYH2																			0		0.00101939
GPR42_ATP4B							0	0		0
GPR42_CD300C																			0	0	0	0
GPR42_GPR37L1																6.54143e-13															1.08857e-05	1.07014e-12		0
GPR42_ITGAM																			0	0	0	0
GPR42_KCNA1
GPR42_KLRG1																2.89439e-07																		1.82798e-12
GPR42_MFSD5										0						0						6.80447e-11
GPR42_SLC30A8
GPR42_SLC38A1										3.31905e-09				1.1341e-05		0																		2.35824e-05
GPR42_TMEM30B													0	0		0
GPR50_GNAI1
GPRC5B_HTR2C														0	1.84501e-06
GPRC5D_GYPA																									0	0	0
GPSM2_GNAI1							0		6.23279e-13			0	6.18634e-11					1.95182e-05
GPSM2_LRRC8E													0	0	0	0	0	0
GRAMD1A_CCR1																			0	0	0	0	0	0
GRB7_EPHB1			0						0						0						0												0
GRB7_ERBB2			0						0						0						3.37019e-07												0
GRB7_ERBB3													7.813e-05		0												4.73621e-12						0
GRB7_KIT			0				0.00700845		0						0						0												2.32225e-10
GRB7_PDGFRB			0																		7.14181e-09
GRB7_TEK			0				3.18203e-10		0												0
GREM1_KDR							0	0	0	1.54919e-09		0																			1.2097e-12	0				2.60705e-07
GRIA1_ADRB2							1.12871e-10												0	0	0	0	0	0
GRIA1_CXCR2																			0	0	0	0	1.99544e-07	0
GRIA1_EXOC7
GRIA1_GRIA2							8.92495e-09																								0					0
GRIA2_EXOC7		4.81739e-07				0		0				0		0	0.00968284			0		9.26378e-08				0						0		2.29649e-08				0
GRIA2_GRIA1		5.52901e-09				0						0.00900374																								0
GRIA2_GRIA3		1.46482e-07				0																										0	0.00231032			0
GRIA3_GRIA2							1.68338e-07					0						0.00242088													0					0
GRID2_GOPC						0						0						0						0						0						0
GRIK1_CYSLTR2						1.14486e-05
GRIN1_EPHB2															7.40111e-06			0.000255769
GRIN1_ERBB4															1.78754e-10		0.00116403	4.00288e-08															0		0	0
GRIN1_EXOC7
GRIN1_LRP8
GRIN1_PTAFR									0.00994185										0		0		0	0
GRIN2A_AKT1								0	2.34883e-08					0	2.71483e-11					0.000564494												1.26511e-10
GRIN2A_LRP1		1.86894e-06
GRIN2B_AP2A1																									0.00441767
GRIP1_EPHB2			0										3.55715e-13	0	0			0			0												0			0
GRIP1_ESR1															0						1.8578e-06
GRIP1_GRIA2			0.000552529						0			0			0			0.00374072													0	0	0			0
GRIP1_PRLHR																															0	0	0			0
GRK2_EGFR		0	3.55201e-09	0									1.46166e-07	0	0	0		3.77686e-11
GRK2_EPHA2		0		0			0	0	0	0	9.16876e-08	0	0	0	0	0		0
GRK2_FPR1																			0	0	0	0	0	0
GRK2_PTCH1		0	0	0				1.55428e-07		0				0		0																2.90375e-05		0
GRM1_GABBR1				7.03803e-11					0.000437325	0					0.00122402	0																		1.74612e-05
GRM1_OPRM1										1.18642e-06						0.001618					0	0		1.49955e-06							5.50127e-06	1.72425e-10	0	0		0
GRM2_CLDN9													0	0	1.82521e-12	0		0
GRM2_HTR2A		0												1.36104e-05						0
GRM2_SLC30A8		0												0												4.88791e-09
GRM2_SLC38A1		0						0						0				1.83856e-09		0												0
GRN_CACNA1A		0	0	0				0	0	0																						8.79269e-08		0
GRN_SORT1				0.00013381			8.55251e-09	0	0	0			0	0	0	0		0	0	0	0	0		4.79083e-10								0	0	0
GRN_TNFRSF1A		0	0	0			0	0	0	0		0		0	5.73576e-10	0			0	0	0	0		0
GRN_TNFRSF1B							0	0	0	0	0	0							0	0	0	0	0	0	0	0	0	0		0
GRP_GRPR									0.00471349			0			1.57409e-06			0																		0
GSK3B_AKT1							0	0	0			0	0	0	0	0.00016951		0		6.74575e-07	7.46603e-11			0.00649055								0	0			0
GSK3B_AKT2		0.000119279	3.94086e-08					0	0			8.42692e-09	3.67438e-10	0	0			0														0.00117288	7.47575e-07
GSK3B_FZD5													0	0	0	0	0	0		0.00514014	0.000366023				0	0	0	0		0
GSK3B_GPR39													0	0	0	0	0	0
GSK3B_LRP6		8.90922e-10	0			0.000421438	1.54133e-07	0	0			0	2.81576e-06	0	0			0														8.47942e-05	4.00389e-09
GSN_ARRB1		0	0	0		0	0	0	0	0		0		0	0	0		0	0	0	0	0		0								0		0
GSN_ARRB2		0	0	0		1.21736e-12		0	0	0		0	0.000704952	0	0	0		0	0	0	0	0		0		0		0				0	0	0		0
GSN_EGFR		0	0	0		0								0	0	0		0
GSN_VDAC1		0	0	0		0		0	0	0		0		0	0	0		0		0	0	0		0		0	0.000150627	0				0	0	0		0
GUCA2A_FFAR2									0												0
GUCA2A_GUCY2C															0
GYPA_FFAR2					0				0	0.000370087	0						0		0	0	0	0	0	0
GYPA_GPRC5D					0						0						0
GYPA_SLC4A1					0						0						0						0		0	0	0	0	0	0					0
GYPC_GPR42																			0.000970499	8.95767e-07		2.62257e-05	1.27625e-09
HAVCR2_CEACAM1				0				0	0	0		0		2.53954e-07		0						0						0						0
HAX1_ARRB1							0	0	0	0	0	0		1.7571e-09					0	0	0	0	0	0
HAX1_ESR1
HAX1_PKD2		5.09193e-12						3.12195e-13						0	7.16072e-11		0.000185509															0.000492131
HAX1_TNFRSF1A		1.01353e-07					0	0	0	0	0	0		0.000137014					0	0	0	0	0	0
HAX1_TNFRSF1B							0	0	0	0	0	0							0	0	0	0	0	0	0	0	0	0	0	0
HBEGF_CD44		0	0	0				0	0	0			0.00342489	0	0	0		9.14817e-08	2.80692e-06	0	0	0		1.73916e-12		0		0						1.3338e-06
HBEGF_EGFR		0	0	0				0.00676013		2.56106e-09				0	0	0				0		0
HBEGF_ERBB4		0	4.86279e-05	0									0.000631571	0	0	0		2.40324e-08													0	0	0	0		0
HCK_EGFR				0						0						0						0						0						0
HCK_ERBB3				0						0				9.96903e-07		0						0						0				0.00132843		0
HCK_FLT1				0				0		0						0						0						0						0
HCK_GOPC				0						0						0						0						0						0
HCK_KIT				0				1.88494e-05		0						0						0						0						0
HFE_TFRC				0						0						0			0		5.06751e-09	0			0	0	0	0		0.00901045				0
HILPDA_FZD10							0	0	0	0		0
HLA					0				0		0										0		0	0
HMGB1_TLR2													0	0	0	0	0	0	0	0	0	0	0	0
HMGB1_TLR4							0	0	0	0	0	0							0	0	0	0	0	0
HNRNPA2B1_CLDN17							0.0072809	0.00651954	0.00623295	0.00754599		0.00728061
HRAS_BMPR1A		0	0	0.000297795		4.45877e-12							0.00122224	0	0	0		0														0
HRH1_CD81		0		0				0		0				0		0				0		0				0		0				0		0
HSD17B11_SLC22A18													0	0	0	0		3.57124e-11	0	0	0	0	2.01112e-05	0
HSP90AA1_AKT1							0	0	0	0	0	0	0	0	0	0	0	0													1.49802e-08	1.23446e-08	8.8734e-09	2.71977e-08	1.30926e-08	1.0489e-08
HSP90AA1_EGFR													0	0	0	0	0	0
HSP90AA1_ERBB2													0	0	0	0	0	0
HSP90AA1_ERBB4													0	0	0	0	0	0													0	0	0	0	0	0
HSP90AA1_LRP1
HSP90AB1_ACVR1B													0	0	0	0	0	0
HSP90AB1_ACVR2B													0	0	0	0	0	0													0	0	0	0	0	0
HSP90AB1_AKT2													0	0	0	0	0	0
HSP90AB1_ALK																															0	0	0	0	0	0
HSP90AB1_AXL													9.22803e-05	7.77786e-05	7.86222e-05	0.000790199	0.000366525	8.95104e-05	0	0	0	0	0	0
HSP90AB1_BMPR1A													0	0	0	0	0	0
HSP90AB1_CLIC4							0	0	0	0	0	0	1.57161e-08	1.27757e-08	1.34264e-08	1.4533e-06	2.31317e-07	1.46918e-08
HSP90AB1_CSF1R																			0	0	0	0	0	0
HSP90AB1_DDR2	0	0	0	0	0	0
HSP90AB1_EGFR													0	0	0	0	0	0
HSP90AB1_EPHA1													0	0	0	0	0	0
HSP90AB1_EPHA2							0	0	0	0	0	0	0	0	0	0	0	0
HSP90AB1_EPHA4													0	0	0	0	0	0
HSP90AB1_ERBB2													0	0	0	0	0	0
HSP90AB1_ERBB3													0	0	0	0	0	0													0	0	0	0	0	0
HSP90AB1_ERBB4													0	0	0	0	0	0													0	0	0	0	0	0
HSP90AB1_FCHSD2							0	0	0	0	0	0	0	0	0	0	0	0	0	0	0	0	0	0
HSP90AB1_FGFR1							0	0	0	0	0	0
HSP90AB1_FGFR3													0	0	0	0	0	0
HSP90AB1_FLT4							0	0	0	0	0	0
HSP90AB1_IGF1R							0	0	0	0	0	0	3.55715e-13	3.06422e-13	3.05089e-13	1.55125e-10	1.11413e-11	3.50053e-13
HSP90AB1_KCNA5																			0	0	0	0	0	0
HSP90AB1_KCNA6							1.38991e-05	1.2125e-05	1.2182e-05	2.39752e-05	2.21982e-05	1.35836e-05
HSP90AB1_KCNG1													0	0	0	0	0	0
HSP90AB1_KCNS3													0	0	0	0	0	0
HSP90AB1_PDGFRB	8.71029e-08	6.91478e-08	7.33136e-08	3.73422e-06	7.41752e-07	7.79234e-08
HSP90AB1_TIE1							0	0	0	0	0	0
HSP90AB1_TYRO3													0	0	0	0	0	0
HSPA8_ARRB1							0	0	0	0	0	0							0	0	0	0	0	0
HSPA8_ARRB2							0	0	0	0	0	0	0	0	0	0	0	0	0	0	0	0	0	0
HSPA8_EGFR													0	0	0	0	0	0
HSPA8_TNFRSF1A							0	0	0	0	0	0							0	0	0	0	0	0
HSPA8_TNFRSF1B							0	0	0	0	0	0							0	0	0	0	0	0	0	0	0	0	0	0
HSPG2_CACNA1A		0	0					0	0																							0	0
HSPG2_FLT1		0	1.26502e-09				0	0	0	0	0	0
HSPG2_KDR		1.47556e-06					0	0	0	0	0	0		0	0.00393722																0	0	0			0
HTR1A_FGFR1			4.00337e-06						1.55598e-12
HTR2A_GRM2							0		1.14049e-05	0
HTR2B_ATP1B1
HTR2B_NIPA2
HTR2C_ATP2B3									0										1.77466e-06		0										0	0.00127256	0			1.08748e-08
HTR2C_GPR37
HTR2C_GPRC5B									0						1.62742e-05
HTR2C_LIN7C															1.06487e-06
HTR2C_SLC29A1									0						0						0				0	0.00849609	0			4.64287e-08
HTR2C_SLC39A1									3.12417e-13						2.59927e-06
HTR3A_HTR3B						0												0															2.38595e-05	0		0
HTR3A_HTR3C										0		0						0																		0
HTR3B_HTR3A																		7.23131e-05						0							0		0			0
HTR3C_HTR3A																				0												0	0			0
HTR4_ADRB2					0					0.00289088	0						0		2.085e-12		0	0	0	0					0						0
HTR4_CD81					0						0						0						0						0						0
HTR4_CLDN10					0						0					1.70888e-09	0						0						0						0
HTR4_GPR37					0						0						0						0												0
HTR4_SLC39A1					0						0						0						0						0						0
HTR6_SLC6A1							5.59341e-06																								9.53947e-05
HTR6_TTYH1
HYAL2_CD44								0.000181221					0	0	0	0.00051999		0	0	0	0	1.37398e-08		0
IAPP_IDE
IFITM3_FFAR2							0	0	0	0		3.55462e-08							0	0	0	0	0	0
IFITM3_PTAFR																			0	0	0	0	0	0
IFNA2_IFNAR2												0.00232977												6.77434e-06
IFNA8_GPR152			0
IFNAR1_AXL		0	1.47174e-06	0										0	0	0			0	0	0	0	0	0
IFNGR1_STIM1		6.49179e-08	7.2099e-08	0				8.29806e-10	9.26399e-10	0				2.60162e-09	2.86983e-09	0			0.000194379	0	0	0						0			0	0	0	0		1.39329e-11
IFNGR2_SLC52A1																0.00171063				2.51962e-06	1.80025e-08	0
IGF1R_ADCYAP1R1																															0	0	0			0
IGF1R_ARRB1							0	0	0			0		7.07195e-08	0.000833788				0	0	0			0
IGF1R_FFAR2							0	0	0			0							0	0	0	0	0	0
IGF1_IGF1R				0			0			0			1.11699e-09			0																		0
IGF1_INSR				0			0			0			0			0												0						0
IGF2_IDE							0						0						2.00713e-10						0.00325493
IGF2_IGF1R							0.00026003
IGFBP1_FZD8		0						0						0						0												0
IGFBP2_FZD8		0.000280536	0.00150404				1.101e-11	0	0			0	0	0	0			0														0	0			0
IGFBP3_BMPR1A													0	0
IGFBP3_EGFR		0.00707163											0	0
IGFBP3_TMEM219							0	0					0	0					0	0
IGFBP4_FZD8		0					0	0		0		6.17268e-07	0	0		0		0		9.09617e-05												0		0
IGFBP4_LRP6		0		0			0.000383759	0		0			0.00183312	0		0				3.09641e-13						0						0		0
IGFBP5_AQP2
IGFBP5_CLDN6													0	3.06422e-13	0	0		0
IGFBP5_CXCR1																			0	9.80841e-08	0	0		0
IGFBP5_GPR151
IGFBP5_GPR37L1																															1.44347e-06		0
IGFBP5_MFSD5			7.20739e-05				0		0			0.000388657	0		0				1.75791e-06		0
IGFBP5_RHCG			0
IGFBP5_SLC38A1			7.09951e-05				3.155e-11		0				0		0			0															0
IGFBP5_SLC41A2													0		0			1.11084e-10
IGFBP6_AQP1			0				0	0	0			0													0	0	0	1.33362e-06		0
IGFBP6_FZD8			5.52538e-06				0	1.82361e-11	0				0	0	0			0															0
IGFL1_IGFLR1										1.6561e-06					2.84939e-05	0					0	0					1.06475e-11	0						0.00131796
IGFL2_IGFLR1			0						0						0				1.77108e-06		0						0						0
IGFL3_IGFLR1																				0	5.3291e-07
IL10RA_SELENOK				0						0						0						0						0						0
IL10_IL10RA				0						0						0			0	0	0	0												0
IL15_IL2RB		0
IL16_CACNA1C		0		0				0		0				1.21081e-08		0				0		0				6.3137e-06		0				0		0
IL16_GRIN2A		0		0				0		0				0		0										0.00040076		5.832e-12						0.000139604
IL16_GRIN2C		0		0				0		0				0		0			4.33126e-11	0		0				2.72238e-12		0				0		0
IL16_KCNJ4		0		0				0.000249802		4.76815e-10				0		0				0		0										0		0
IL17A_IL17RA				2.90564e-08				2.02272e-05		0						0				0		0												4.16917e-09
IL17A_IL17RC				3.7037e-13						0						4.47765e-08						2.0772e-08
IL17A_KCNIP4				3.87794e-06										0.000205078		0
IL17C_IL17RA									4.04606e-09	0									1.11157e-08		0	0	0	4.51317e-12
IL17C_IL17RE															0	0	1.98963e-05	0.00327287
IL17F_IL17RA
IL17RA_IL17RE		0.000283397		0						0			0	0	0	0	0	0		0.000220772		0						0				0		0
IL17RD_LTB4R2								0	0			0		0.00493416	0			2.93041e-07		0	0			0
IL17RE_IL17RA			0				0.000282628		0	0.000237958		0			0				0	0	0	0	0	0			0						0
IL1A_IL1R2				0				6.92288e-06		0												5.14788e-12
IL1B_IL1R1				0				0.00124525		0						0						0						0						0
IL1R1_PDGFRB	0.000902044	0
IL1RAP_IL1RL1							0	0	4.69136e-11	0		3.48499e-13
IL1RAP_MC4R
IL1RL1_CLEC7A																			0	0	0
IL1RL1_IL1RAP		0						0						1.68272e-10						0												2.13563e-12
IL1RN_IL1R1				0						0						0						0						0						0
IL23A_IL23R																				0	0	0	0.00143308
IL24_CCR5								0.000980232											0	0	0
IL2RG_IL7R				0			0	0	0	0	0	0.000147825				0			0	0	0	0	0											0
IL2_IL2RG																			0	0	0
IL33_IL1RL1							3.47694e-10	0		0				0
IL34_CSF1R																			0	0	0	0	0	0
IL4_IL2RG																			0
IL6ST_KCNIP3
IL6_HRH1							0	0	0	0		1.30951e-08							0	0	0	0		0
IL6_IL6R		2.20792e-07																	0	0	0	0		0
IL7R_IL2RG		0		0				0		0				0		7.81508e-12			0	0	0	0		0		0		0				0.00508238
IL7_IL2RG								0											0	0	0		0	0		0
IL7_IL7R							0	0	0		0	0							0	0	9.44911e-13		6.58913e-08	0								4.97217e-05
ILK_ARRB1							0	0	0	0	0	0		0.00163364					0	0	0	0	0	0
ILK_ARRB2							0	0	0	6.51701e-13		0	0	0	0	0		0	0	0	0	0	0	0								1.42634e-07	7.95679e-05
INHBA_ACVR2B													1.41798e-12																		1.99175e-05
INPP5D_CD244		1.52525e-11		0										3.9983e-10		0			0	0	0	0	0.000907098	7.93376e-05
INPP5D_EPOR		0		0				0		0				0		0				0		0				0		0				0		0
INPP5D_FAS		0		0				0		0				0		0				0		0				0		0				0		0
INPP5D_FCGR2B		0.000975952		0				0		0				0		0				0		0
INPP5D_IL4R		0		0				0		0				0		0				0		0						0				0		0
INPP5D_SLAMF1		0.000121359		0																0	1.99192e-10	0
INPP5D_TNFRSF1A		0		0				0		0				0		0				0		0				0		0				0		0
INPP5E_DENND1A		2.28972e-06	1.01743e-06				3.08118e-09	0	0			0							0	0	0	0	3.67013e-11	0	0.000886365	0	0			7.69697e-07		0	0
INPP5E_DENND4C			0.00744818				0.000377848	0	0			6.63407e-08	0	0	0	5.86531e-12		0		0	0			0.00558128								4.79393e-10	1.44114e-10
INPP5E_OSBPL6													0	0	0	0		0	1.60174e-09	0	0			0								9.26674e-06	4.58896e-06
INPP5E_RAB11FIP2		1.3936e-09	4.17845e-10					7.02056e-07	2.53738e-07					0	0			0.000220669		0	0											0	0
INSL3_RXFP1							0	0	0	0		0.00078002							0	0	0	0
INSL5_RXFP3
INSL5_RXFP4							4.9061e-06	0.000728708	0	0
INSL6_NOTCH1				0.00494383	0			4.55694e-08		0	0					0	0						0									0.00784157		0	0
INSR_PTPRK		7.30083e-13	0						0.00193647				0	0	0
INSR_RHOB			1.49443e-08				0	0	0		3.55185e-05	3.48499e-13	0	0	0				2.0214e-05	0	0										0	0	0		0	0
INSR_SORBS1		2.18559e-12	0					0	0					0	0																	0.000228287	1.44285e-12
INSR_TRIM72																			2.36568e-05	0	0
INS_IDE
IQGAP1_ARF6		2.17626e-11	0	0			0	0	0	0		0	0	0	0	0		2.75326e-09	0	0	0	0		2.13772e-06		0	0	0				0	0	0
IQGAP1_EGFR		0	0	0									0	0	0	0		6.37143e-06
IQGAP1_ERBB2		0	0	0									0	0	0	0		0
IRS4_EGFR
IRS4_ERBB2															0.000672799
IRS4_TNFRSF1B							7.16316e-13	1.08219e-11	0										0	0	0						0
ITCH_NOTCH1		7.30083e-13	0.00011209				0	0	0	0	2.64655e-06	0	5.99831e-06	0	0	0		1.251e-11		0.00254627											0	0	0	0		0
ITCH_SNX18		0	6.6322e-07					0	0	2.05601e-06				0	0	0			0	0	0	0	0	0								7.5312e-10	0.00145757
ITCH_SNX9		0.000346865					0	0	0	0	2.43732e-05	0	0	0	0	0	0.0085234	0	0	0	0	0		0
ITFG1_TNFRSF14							0	0	0	0	0	0							0	0	0	0	0	0
ITGA3_ITGB1		0	0					0	0					0	0					0	0						1.45206e-06					0	0
ITGA6_ITGB1		0	0			0		0	0			0		0	0			0		0	0			0		0	0			0		0	0			0
ITGA6_ITGB4		0	0			6.89606e-08		0	0			0		0	0	0.00855127		0		0.00766048	7.30348e-10											6.29151e-06	0
ITGAL_ITGB2				0				0.000528473		0	2.00997e-05					0			0	0	0	0	0	0				0						0
ITGAM_CLEC4M				0				0		0						0						0
ITGAM_GPR42				0						0						0						0
ITGAM_ITGB2				0						0						0			0	0	0	0		0				0						0
ITGB1_CD63		8.56111e-09	1.21453e-11					0	0					0	0																	0.00113269	9.36201e-06
ITGB1_ITGA3							0	0	0	0		0	0	0	0	0	9.3983e-07	0
ITGB1_ITGA6							0	0	0	0	0	0	0	0	0	0	0	0													0	0	0	0	0	0
ITGB1_RAB5A							0	0	0	0		0	0	0	0	0		0														0.000107432	2.33837e-05
ITGB2_EGFR		0		0						0				0		0						0						0						0
ITGB2_ITGAL				0				0.000727393		0						0			0	0	0	0	0	0		3.00787e-05		0						0
ITGB2_ITGAM				0						0						0			0	0	0	0	0	0										0
ITGB3_EGFR				2.97702e-08												0
ITGB4_ITGA6							0	0	0	0.00526244		3.26641e-06	0	0	0	3.1726e-10		0			0.00540504										3.2128e-08	0	0
ITGB4_S1PR2			0						8.3438e-05						0						5.39677e-09												0
ITGB4_S1PR3			0						0						3.69331e-10
ITSN1_AP2B1							0	0	0	0		0	2.67644e-11	3.06422e-13	0	0.00115289															0.00443269	0.000330851	0
ITSN1_DENND1A							0	0	0	0		0							0	0	0	0		0	1.23634e-12	0	0	3.54436e-08		5.18761e-07
ITSN1_EPS15							0	0	0	0		0	0	0	0	6.84031e-11		1.07588e-08	0	0	0	0		0
ITSN1_SNX5								0.00298911	0				3.55715e-13	0	0	0.000102117		0.00755302	0	0	0	2.09438e-05		0.00204016
JAM2_GPR20		0
JAML_CXADR				0						0						0						0						0						0
JPH1_GPR42		0.000207392	0					9.58855e-12	0											0	0
JPH1_SLC16A13		1.28382e-08	0					0	0					0	0
JPH3_CCR2																			0	0	0	0	0	0
JPH3_TSHR			2.0784e-07																	2.1236e-08	0			0			1.51877e-10
KCNA1_GPR42
KCNA2_KCNAB2						0						0						0	0			0.00282565		0						0						0
KCNA2_SIGMAR1						0						0						0						0						7.83964e-09						0
KCNAB2_KCNA2				0																		0.00179272									0	0	0	0	0	0
KCNC1_LPAR3																		6.85632e-11
KCND2_KCNIP1		0				5.82485e-06																										0				1.21223e-09
KCND2_KCNIP2		0.00114127												1.03903e-08				0.00120399		0				2.94894e-10								1.71478e-06
KCND3_KCNIP1			0.00862156			0						0																					4.41496e-05			0
KCNE1_KCNQ1							0	0	0	0	0	0		6.28995e-06		0		2.09366e-12	0	0	0	0	0	0
KCNE3_SLC44A1		0		0				0		0			1.87932e-10	0		0	0.000152851			0		0										0		0
KCNIP1_KCND2							0					0																			9.15956e-07					8.19078e-11
KCNIP1_KCND3													0.00720665					3.3656e-05													0	0				0
KCNIP2_KCND2							0.00170821		2.30396e-08	0		3.12137e-06																					0.00191536	7.57308e-10
KCNIP2_KCNIP4													0		0	0		0
KCNIP3_IL6ST
KCNIP4_KCNIP2			0												0						0												0
KCNJ10_KCNJ16											0	0	3.38113e-05				0	0
KCNJ16_KCNJ10			7.98466e-06																							0	0					0	0
KCNJ4_GPR35																			0		0	0		0
KCNJ4_LIN7B
KCNK2_ADRB2						0						0						0	0		0			0						0						0
KCNK2_SORT1						0						0	0.000178668		3.91325e-08			0						0						0						0
KCNMA1_LIN7C						1.49051e-07						0			3.07834e-07			0						1.4849e-05												0
KCNMA1_LRRC26															6.59524e-06			0						9.49639e-07
KCNMA1_TBXA2R							0	0	0	0	0	0							0		0			0
KCNN4_CFTR					0						0				0	0	0	0					0.00865689												0.000105629
KCNN4_GPR152
KCNQ1_KCNE1		0		0				0	3.46199e-06	0				0		0				0	0	0				0		0				0	7.22311e-13	0
KCTD12_TNFRSF1B							0	0	0	0	0	0							0	0	0	0	0	0	0	0	3.30882e-11	0		0
KCTD3_DENND1A			4.52335e-05				0	0	0			0							0	0	0	0	3.79918e-13	0	2.43311e-07	0	0			1.75001e-09			2.16094e-12
KCTD3_DENND4C							3.62965e-10	0	0			3.48499e-13	0	0	0			0	0.00117262	0	0			1.19156e-05									5.12721e-10
KCTD3_OSBPL3									0.00768573				0	0	0			0	0	0	0	0	0	0	0	0	0	0	1.29499e-07	0
KCTD3_OSBPL6													0	0	0	0		0	0	0	0			0									0.000592096
KCTD3_RAB11FIP2			7.14757e-10						1.27782e-06				8.91267e-06	0	0			2.59003e-08			0												0
KDR_ATP5F1A		0				0		0				0		0				0		0				0		0				0		0				0
KDR_FLT4		0					0	0	0	0	0	0		0				0.00467236		0						0						0
KDR_LRP8		0				0		0				0		0						0				3.1275e-12								0				0
KDR_NRP1		0				0	8.17592e-05	0	0			0		0					7.65354e-07	0	0			0								0	0.0073743			0
KDR_PDGFRB		0				0		0						0						0												0
KIAA0319L_RTN4R			2.31515e-11				6.85821e-09	0	0	1.08292e-10		0	0	0	0	0		0
KIRREL3_ATP1B1						7.48804e-10						5.52278e-08						0						0												1.71468e-09
KISS1_KISS1R														0	0																		0.000171718
KITLG_KIT		0					0	0	0	0		0	0	0	0			0		0												4.73541e-06
KIT_PTPRU		0	0					5.95765e-07					0.00109184	0	0																	0
KLB_FGFR1			1.76499e-11						0						0.00567451
KLB_FGFR4													0	0	0	0.000213248	0	0
KLK5_ERBB2
KLK5_ESR1
KLRG1_GPR42																					4.26799e-07			3.47389e-12
KL_ATP1A1		0						0						0						0						0						0
KL_FGFR1		0						0						0						0						0						0
KL_FGFR4		0						0						0	0	0				0						0						0
KRAS_EGFR		0	0										0	0	0	0	1.26718e-07	0
KRAS_LPAR1		0.000577548	6.11121e-08										0	0	0	0	8.8865e-06	0
KRT1_FFAR2							0.00351631				0								0				0
KSR1_DENND1A		0					3.17951e-10	0	0	0		1.1018e-08							0	0	0	0	2.47055e-06	0	0.000249468	0	0	1.16792e-08		0.00243142		0	3.32958e-07
KSR1_DENND4C		0					4.76236e-05	0	0	1.24686e-10		0.000827821	0	0	0	0		0		0	0	0.000133036				2.02857e-07						0	0.000329258
KSR1_OSBPL6		0.00039327											0	0	0	0		0	2.72951e-10	0	0	0		7.64553e-09								0
KSR1_RAB11FIP2		0	0.00110165					0						0	0	2.82166e-06				0	0					9.13665e-06						0	1.74402e-10
L1CAM_RAB11A						0						0						0						0						0						0
LAIR1_LILRB4				0						0						1.21229e-09			0	0	0	0	0	0										0
LAMB1_CACNA1A		1.97215e-07					0.0058686	2.6518e-08
LAMP1_EGFR		0	0	0									0	0	0	0		0
LAMP1_SLC2A8		2.35401e-10	0.00813683	0			9.23994e-12	0	0	0		0	1.06415e-12	0	0	0		0	0	0	0	0		0								0	7.44969e-11	0
LAMP1_SLC36A1		0.00800504		8.02351e-06				0	2.61828e-10	0			0.00167632	0	0	0		9.19632e-05	0	0	0	0		0	0	0	0	0		0		0	8.25799e-07	0
LAMP2_ADRB2							2.42169e-06	0	0	0				1.79905e-05	1.0673e-10	7.81508e-12			0	0	0	0	0	0		2.94173e-08	0	0
LAMP2_APLNR							0	0	0	0	0	0
LAMP2_SLC2A8			5.08257e-07	7.0258e-09			0	0	0	0			0	0	0	0			0	0	0	0	9.85386e-06	1.39178e-12								6.84421e-06	0	0
LAMP5_LTB4R2		0		6.57618e-05		0		0		0		0		0		0		0		0		0		0		0				0		0		0.000100364		0
LAPTM4B_ABCB1																															0	0	0	0	0	0
LAPTM4B_EGFR			8.41345e-08										0	0	0			0
LAPTM4B_EXOC7			5.53843e-09						0				0	0.000600435	0			6.90269e-09			5.64548e-12												0
LAPTM4B_FGFR2													0	0	0			0
LAPTM4B_PDGFRB	0.000213845		0
LAT_EGFR				0.000138218										0		0
LAX1_RAB8A										2.8066e-06						8.34694e-05						0.000123237
LCK_CD3E		1.11886e-06						0						0						0	0	0	2.14205e-07
LCK_CD4		0						0						0						0	9.289e-10	4.53156e-06
LCK_CD55		0						0						0	0	6.54143e-13				0	0.00206765					0	2.10384e-10	1.57826e-06				0
LCK_KIT		0						0	0	0				0						0						2.76652e-10						0
LCK_PTPRK		0						0						0						0												0
LCK_SLAMF6		0.000967392												0.00116355					0	0	0	0	0			0
LDLR_FLT1							0	0	0	0	0	0
LEPR_LRP1		0			0			5.97473e-11						0			0			0			0									0			1.18196e-08
LEP_LEPR								0.000510349		0		0.00404508																0.000143202
LGALS1_FLT1							0	0	0	0	0	0
LGALS1_ITGA3							0	0		0		0	0	0		0		0
LGALS1_KDR							0	0	0	0	0	0																			0	0		0		0
LGALS1_SUSD2													0	0		0		0
LGALS3_EGFR			0	0											0	0
LGALS3_NCR3																			0	0.00032714	0	0
LGALS9_CD44		0		0				0		0				0	1.993e-08	0		2.51559e-08		0	6.26832e-12	0		7.63034e-12		0		0				1.67294e-10		0
LGI1_ADAM22						0						0			0.00399061			0																		0
LHFPL5_AQP2																																			0.00764817
LHFPL5_CD81			4.59095e-09		1.42724e-11	4.8907e-05		0.00158743	0		0	0			4.57514e-07		3.80758e-09	0.00133453			0		0	1.43219e-08									0.00036611		8.47901e-06
LHFPL5_FCGR1A																			0	0	0	0	0	0
LHFPL5_GPR37L1															0.000246855		5.61622e-05	0.00579936													0.000382926	0	0		0	0
LHFPL5_MFSD5			0.00175884		6.9932e-05			0	0		0	0		0	0		0	0		3.30827e-07	0		0	0											0.00243906
LHFPL5_SLC41A1			0.00243037		0.000103724		2.9338e-09	0	0		0	0		9.06419e-09	0		0	0			4.57947e-08		3.18777e-10	0.00016335	4.12448e-13	0	0		0	0
LHFPL5_TFRC			0.000433348		1.21983e-05				0.000287738		8.52066e-06			6.69731e-12	0		0	0	9.71327e-09	0	0		0	0	0	0	0		0	0					0.000875649
LIF_IL6ST
LIF_LIFR							6.11407e-06			7.26375e-09
LILRB4_LAIR1				0						0						0			0	0	1.07879e-08	0		0				0						0
LIMA1_DENND1A							0	0	0			0							0	0	0	0	1.10983e-09	0	4.52716e-12	0	0			0						0.000347553
LIMA1_DENND4C							0	0	0			0	0	0	0	2.14564e-08		0	3.39404e-09	2.46381e-12	3.15969e-13			0
LIMA1_OSBPL6													0	0	0	0		0	0	0	0			0
LIME1_AQP1									3.113e-06	0																	0	0
LIME1_LHFPL5
LIME1_SLC41A2															0.000262398	0
LIMS1_FMR1							0.00107715	0	2.40577e-10	6.06359e-05			0	0	0	0	0	0
LIMS2_HRH1		0					0	0	0	0		0							0	0	0	0	1.21096e-07	0								0
LIN7B_KCNJ4
LIN7C_HTR2C															7.85647e-08			0.00293508
LIN7C_KCNMA1															3.16335e-07																1.51482e-07	0	0	1.65393e-05		0
LINGO1_EGFR													0					1.79356e-05
LITAF_KCNIP4													0		0			0
LOX_PTPRK													1.0232e-11
LPAL2_AQP1							0	7.95319e-06	0			1.38645e-12													0	0	0			0
LPAL2_CLDN1									4.88222e-06				0.000604694		0																0	2.1263e-11	0			0
LPAL2_F2RL2							0	0	0			0
LPAR1_DRD2																															9.22575e-07		0
LPAR2_CFTR													0		0	1.45363e-05		0
LPAR3_FFAR2							3.58935e-13		0	5.83858e-05									0	0	0	0		0
LPAR3_KCNC1																																	1.90353e-11
LPL_GPIHBP1							0	0	0	0		0
LPL_SORT1				0.000890074		0				0		0	0		0	0		0	1.3715e-05		2.90723e-09	0		0						0				0		0
LPXN_AQP1				0			0	0	0	0	0.00126032	0				0.000115933						3.3814e-09			0	0	0	0	0	0				0
LRFN1_DENND1A		0.000528536					5.7328e-10	0	1.14008e-06										0	0	0	2.57927e-12		0	9.17502e-05	0						4.08827e-09
LRFN1_DENND4C							0.000237317	0					0	0	0					0												4.00352e-05
LRFN1_OSBPL6													0	0	0	0.0050698		0	4.5377e-11	0	1.18523e-07											0.000428486
LRFN1_RAB11FIP2		0.000180164						0.00506492						0						0												6.92627e-10
LRG1_ACVRL1		0		0			3.56493e-12	0	0	0		0		7.18325e-11		1.36633e-07				0		0				0		6.02124e-11				0		0
LRG1_TGFBR1		0		0				0		0				0		0				0		0				0		0				0		0
LRG1_TGFBR2		0		0				0		0		3.89264e-10		0		0				0		0				0.000142729						0		0
LRP1_CACNA1A
LRP1_EGFR													0		0.000742184	0.000181209
LRP1_GRIN2A							9.48024e-07
LRP1_LEPR							0	5.69961e-11	0	0		0													0		0	0		1.17757e-08
LRP1_NOTCH3													0
LRP6_ANTXR1		0	0											0	0
LRP6_ANTXR2		2.43627e-06	1.80525e-05				0	0	0			0								0	0
LRP6_PDGFRB	0.0091413	0	0
LRP6_RAB11A		0	2.58793e-12				0	0	0			3.48499e-13	2.83062e-12	0	0			9.54949e-06		0	2.82774e-12											0	0
LRP8_GRIN1
LRP8_KDR							0	0	0	0		0																			0	0		1.46327e-12		0
LRRC26_KCNMA1															6.96022e-06																		0	1.06124e-06
LRRC4C_CLEC4G
LRRC8A_LRRC8B		4.57756e-09					0	0	0			0	0	0	0			0		6.1795e-13											2.68896e-07	0	0			1.10873e-09
LRRC8A_LRRC8C							0	0	0	0	0	0		3.96052e-09					0	0	0	0	0	0								0	8.09661e-07
LRRC8A_LRRC8D		0.000494698					8.95594e-08	0	0			4.34476e-10	0	0	0			0	0	0	0			0	4.46207e-10	0	0			8.12905e-13	2.05309e-11	0	0			0
LRRC8A_LRRC8E													0	0	0	2.20748e-11	0.00704752	0
LRRC8B_LRRC8A		0	0			7.63436e-08	1.01495e-09	0	0	0		0		0	0	0.00596287		0														0	0			2.31681e-10
LRRC8C_LRRC8A		0		0				0	1.10741e-09	0		0		0		0		2.73756e-07		0		0				0		0				0		0
LRRC8D_LRRC8A		6.20916e-09	0	0	1.55276e-11	4.06009e-13	9.1375e-05	0	0	0	0	0		0	0	0	0	0														1.59722e-11	0	0	0	0
LRRC8E_GPSM2			0						0						0						0						0						0
LRRC8E_LRRC8A			0						0						0						1.93492e-11						0.00663142						0
LTA_TNFRSF14				8.95359e-05			0	0	0	0	0	0							0	0	0	0	0	0
LTA_TNFRSF1A				1.47926e-12				6.89257e-05		0						2.20748e-11				7.73373e-07		0		0.000519118
LTA_TNFRSF1B							0	0	0	0	0	0							0	0	0	0	0	0		0		0		0
LTB4R2_AKT1		9.48197e-05						0	0.00102019	0				0	5.32522e-05	0				6.35133e-07		0.000809586										7.14984e-13		5.28479e-08
LTB4R2_AP2M1		5.13026e-07		0.000725811				1.15688e-08		4.86776e-05				8.13847e-08		0.000195431				7.80249e-08		0.000186414				7.16049e-09		3.58208e-05				1.01858e-06		0.00117658
LTB4R2_FOLR1													0	0	0	0	0	0
LTB4R2_GPR146							0	0	0	0	0	0								0.000109834					0	0	0	0	0	0		1.20188e-10		1.28301e-06
LTB4R2_GPR37		2.11353e-08		7.2537e-05										0.00889558
LTB4R2_IL17RD								0	0.0069732	0				0	0	0																0	5.4118e-07	0
LTB4R2_SCARB1		3.35399e-06		0.00261104				0	0	0										0	0	0										6.95548e-06		0.00436386
LTB4R2_SLC2A1		0.0029358						0	6.23279e-13	0				0	2.02338e-10	0									0.000350479	0	0	0		0.000524455		0.00163487
LTB4R2_TMED1		7.96996e-06		0.00495366				6.81699e-12		2.44424e-07				0	0.00202966	0
LTBP4_CACNA1A	0.00123607						0.000250348
LY6G6C_SLC41A2													1.77081e-12	0	0	0		4.09404e-06		0.00135668
LY86_CD180				0						0						0			0	0	0	0	0	0										0
LY96_TLR4				0			5.54248e-06	0		0		5.46876e-11				0			0	0	0	0		0				0						0
LYN_CD36		1.82188e-12		0			0	0	0	0	0	0	0	0	0	0			0	0	0	0	0	0	0	0	0	0	0	0				3.12235e-10
LYN_DBNL		0		0				0		0				0		0				0	2.65232e-06	0				0		0				0		0
LYN_EGFR		0		0				0		0				0	1.14854e-08	0				0		0												1.13025e-11
LYN_EPOR		0		0				0		0			0	0	0	0		0.00365788		0	0	0			0	0	0	0	0	0		0		0
LYN_FCGR2B								0	0.000424365	0				0	1.88022e-05	0			0	0	0	0	1.15034e-06	1.0733e-07
LYN_GP6		0		0				0	4.04612e-11	0				0		0			0	0	0	0	0	0		0		0				1.2214e-05		6.93789e-12
LYN_ITGB1		0		0				0		0				0		0				0		0				0		0				0		0
LYN_ITGB2		0		0			0	0	0	0	0	0		1.01078e-09		0			0	0	0	0	0	0				0.00848239
LYN_ITGB3		0		0				0		0										0	4.73708e-09	0				0		0				0		0
LYN_KIT		0		0			0	0	0	0	0	0	3.55715e-13	0	0	0				0		0						1.07809e-08				0		0
LYPD1_CHRNA4			2.68834e-10			0.00578823																										0	0			0
LYPD1_CHRNA7			0			0		0.00976612	0			0			0			3.25283e-08														0	0			0
LYPD3_ERBB2													6.26025e-05		0
LYPD3_IGF1R
LZTS1_AGTR1						1.31092e-05
LZTS1_COPB1						0						0						0						0						0.000110353						0
MAEA_RAB8A			9.35743e-07				3.56493e-12	0	0				0.00642528	0	0					3.09641e-13	0												0.00127993
MAGED1_GLRA1
MAGED1_RXFP4							0	0	0	5.29447e-07		0
MAGI1_ADRB1							0	0	0			0								0	0			3.52872e-08
MAGI1_CYSLTR2		0	0
MAGI1_DENND1A		5.09193e-12	0				7.50484e-08	0	0			0			0.000262723				0	0	0			0		0	0			0		0	0
MAGI1_DENND4C		2.02653e-08	0				0.00229805	0	0			0	0	0	0			0		0	0			0			0					0	0
[truncated: 1,459 more rows]
