# Supplementary material for: Single-cell RNA sequencing reveals the developmental program underlying proximal–distal patterning of the human lung at the embryonic stage
Source: Cell Res. 2023 Apr 21;33(6):421–33. doi: 10.1038/s41422-023-00802-6 (PMC10119843; doi:10.1038/s41422-023-00802-6)
Supplement: Supplementary file 17 — Supplementary information, Table S7 [file 41422_2023_802_MOESM17_ESM.xlsx]

## Sheet: TF_regulon
Supplementary information, Table S7 Information on transcriptional regulons in smooth muscle development, containing transcription factors, their motif and their target genes. (related to Fig. 5d and Supplementary information, Fig. S10a, b)
Regulon	TFs	Score	Targets	Motif
ALX1(+)	ALX1	2.81087	TMCC3,COL8A2,SIX2,SHOX2,HAPLN1,GFRA1,CFTR,MATN1,POU4F1,ANKRD1,ARHGAP22,PITX2,NID2,TRH,FOXA3,CCDC141,PRELP,ACTC1,EPYC,CCDC3,SCIN,AMIGO2,ERBB4,CHST8,NTS,BMP5,DLGAP1,ABI3BP,COL11A1,ACAN,MATN4,CLEC18A,BMP4,TIPARP,FGF18,TWIST1,KLF2,NEFL,NR2F2,FBXO32,AMOT,NRP2,MPZL2,GCNT1,S100B,ADAMTS9,GATA3,TECRL,FZD9,BAMBI,PROX1,TNNI3,CRHBP,CAPN6,PCDH10,GATA6,NR2F2-AS1,NMU,CDKN1C,CCDC186,FAT3,PCLO,CRABP2,LINC01551,GR…	transfac_pro__M01341
ALX4(+)	ALX4	1.48315	SULF2,FGF7,PCSK2,CORIN,TPBG,LDB2,CA10,MAF,CBLN4,SMOC2,IGFBP5,KCNIP4-IT1,EBF2,SLC5A7,CDH18,PTX3,TMEM215,SFRP2,EPHB2,CDH7,PCDH8,ALCAM,GFRA2,FAR2P2,PCDH19,LIMCH1,NFIA,WT1-AS,PHEX,CDH10,NTM,MAFB,ISLR,DCN,PLK2,EPHA5,PTN,DKK2,RORB,PPP1R12B,NIM1K,TMSB4X,GCG,WT1,HPSE2,CXCL13,ENPEP,PDGFD,DHRS3,LRRC3B,SPARCL1,LMO4,PREX2,FLT1,MATN2,NKX6-1,PDE5A,HIC1,GRIA1,THY1,LINC00173,LRRC17,ITGAM,NPAS3,FRMD4A,SGCD,RSPO3,…	cisbp__M1189
ARID5B(+)	ARID5B	1.82279	SLC4A4,PAG1,EPHA4,DACT1,CREBRF,FILIP1L,NEXN,NFIA,ROBO2,TNFRSF19,NDST3,GDF5,SDC2,DST,BRINP3,NEBL,PCDH7,ACTG1,KCNJ2,PTCH1,MECOM,PCDH9,SEMA3A,ITPR1,LINC00472,LIMA1,CREB5,PLEKHH2,EFNA5,ZEB2,LRRN3,WT1,HGF,LINC01133,FILIP1,CASC15,ZBTB20,SOX5,FHDC1,COL3A1,FREM1,TSC22D1,MGAT4C,TGFB3,LINC00632,OLFML2B,PAPPA,TGFBR3,CNTN3,CDH12,DAAM2,SOX6,EYA4,FOXP2,ARL4A,PLN,CNTN1,ENPP2,CAV1,FLNA,INHBA,GNAO1,PDGFC,RSPO3,SY…	cisbp__M0102
ARX(+)	ARX	2.07422	KCNIP4,AHNAK2,MGLL,TCEA3,BRINP3,CD9,GPR85,RAB25,KIT,ADAM11,HS3ST5,MRGPRF,THBD,KHDC1L,VWA2,ARX	cisbp__M1125
ATF3(+)	ATF3	5.28431	CNN1,SLMAP,TAGLN,TNFRSF12A,DES,CKB,LMOD1,HSPA1A,PPP1R12B,MYLK,GADD45B,RHOB,SMTN,CAV1,IL17B,ACTA2,MYL4,BTG2,EDNRB,CSRP1,GREM2,JUN,FERMT2,ADAMTS1,CARMN,LMNA,TNNT2,MYL9,DNAJB1,ISM1,MYL6,IER3,TPM2,PPP1R15A,ENTPD1,SORBS1,KLHL4,FLNA,FILIP1,CLSTN2,VCL,LRIG1,CORO1C,MRGPRF,FILIP1L,SYNPO2,CRYAB,MYOCD,CALD1,GPR183,FOS,GADD45A,TPM1,LIMS2,TACC2,DUSP8,LPP,DMD,TINAGL1,HBEGF,SERPINE2,S100A10,TGFB1I1,TIMP3,ACTB,P…	transfac_pro__M00513
BHLHE40(+)	BHLHE40	1.91991	GEM,SSC5D,COL8A1,UCMA,COL11A1,TNFRSF12A,GADD45B,MATN1,P4HA1,SLC2A4,C1QTNF3,DDIT4,LMO7,S100A1,RGS4,HAPLN1,MRGPRF,KRT17,HMGCS1,ST6GAL2,LINC00514,DMD,PRUNE2,ABI3BP,REEP1,SERTAD4,LMNA,CAPN6,DIO2,PMEPA1,STUM,AHNAK2,IER3,MGLL,POU2F2,COL11A2,TNNT2,HSPB7,ITIH6,SLC25A48,CKB,MAFB,ITGA11,CHST11,CLEC18A,S100A10,KCNMA1,SERPINE1,CRYAB,MYL4,CSPG4,ACTA2,NOG,PLXNA4,HES6,ATP2A3,ENPP1,NAV2,RORC,CDKN1C,GREM2,NOTUM,Z…	taipale_cyt_meth__MAX_NCACGTGNNNNNCACGTGN_eDBD_repr
BNC1(+)	BNC1	1.0097	TRPM5	transfac_pro__M06791
CEBPD(+)	CEBPD	3.88214	IRF1,SOCS3,GADD45B,NFKBIZ,ISG15,SGK1,JUNB,CCL2,SPATS2L,CCDC3,CDKN1C,EGR1,IRF9,HES4,ZFP36,KLF2,FOS,SAT1,GBP4,VEGFC,MRC2,HIC1,CXCL2,IER2,MAF,PDZK1IP1,G0S2,ADAMTS9-AS1,TFPI2,HPSE2,PRR16,FOSB,TMCC3,S100A10,UNC5B-AS1,VIM,COL6A1,TBX18,KHDRBS3,SFRP2,ID4,TMEM215,CNTN1,ANKRD1,DCN,PRSS35,GNAO1,ICAM1,IGFBP2,SHISA3,ACTG1,ATF3,NFKBIA,ADRB3,TMSB10,SHOX2,GATA3,MEOX2,TNIK,EDN1,ANGPT1,WNT11,ADAMTS16,PLK2,NCAM2,CA…	taipale_cyt_meth__CEBPG_NRTTGCGYAAYN_FL_meth
CREB5(+)	CREB5	3.54204	FILIP1,PDLIM3,SPARCL1,FILIP1L,GEM,DCN,IGFBP5,COL1A1,TMSB4X,COL21A1,AHNAK,CLU,TNFRSF12A,TAGLN,MME,LMNA,HSPA2,FIBIN,COL3A1,CARMN,SEMA3E,CAV1,SGCD,CSRP1,ATF3,TGM2,CAP2,GDF5,NTRK3,PLAC9,THY1,MCAM,DUSP8,INHBA,RHOB,ITGA8,HSPA1A,ANXA2,CAST,MIR4435-2HG,SYNE1,COLGALT2,LUM,LIMA1,PCDH9,CSRP2,CNN1,SFRP2,COL12A1,HBEGF,LRIG1,SLMAP,SLC8A1,CHL1,FLT1,VIM,MYL6,LAMA4,TGFB1I1,PDLIM7,IL33,MEG3,MAF,TGFB3,SCN7A,RAB30,G…	taipale_cyt_meth__DBP_NRTTAYGTAAYN_eDBD
DLX2(+)	DLX2	3.14156	HOXB9,HEY2,LEFTY2,PKIB,HSPA2,HOXC9,ZNF503-AS1,DLX5,PRDM1,PTPRZ1,RCSD1,KCNIP4-IT1,C3orf70,ESRP2,USP50,INHBA,SLC26A7,DLX2	taipale_cyt_meth__DLX5_NYAATTAN_FL
DMRT1(+)	DMRT1	1.25294	CDH18,GPM6A,KLK11,DMRT1	transfac_pro__M01146
DMRT2(+)	DMRT2	2.40757	PAX3,PAX7,FAP,NAV3,PEG10,RAPGEF5,ZFHX4-AS1,MEOX1,EN1,HOXC6,FST,GREM1,PLXNA2,COL25A1,ALX4,LIMCH1,ASCL1,PAPPA2,IL17RD,MYF5,BOC,SERTAD4,EMX2OS,HOXC9,ANK3,PRL,SULF2,CXCR4,HOXD9,TMEFF1,TWIST1,ITGA6,ZFHX4,NTN1,PART1,IGFBP5,GAS6-AS1,HOXB9,HOXC-AS1,PRRX1,LBX1,TMEM215,EPB41L3,DMRT2	cisbp__M0632
EBF1(+)	EBF1	2.70341	PDGFRB,FOXS1,GPM6B,HGF,EBF2,MEF2C,ITPR2,IGFBP5,IL11RA,MSANTD1,KCNS3,THY1,RPRM,SERPINI1,COL21A1,ITGA4,PRKG2,NRXN1,PLXDC1,FLRT2,CSRP2,BOC,CTHRC1,PRRX1,RGS7BP,LPL,INPP4B,NEFM,PDE3A,CA10,LRP1B,FRMD4A,FLI1,PCDH10,SEMA5B,PI15,TM4SF1,ADAMTSL3,STMN2,RBMS3,AFAP1L2,CLDN11,MEG3,IQGAP2,MECOM,ESAM,LRRN1,MTSS1,DKK2,HS3ST1,ALCAM,HRC,MGAT4C,NRP1,CHMP4C,MEG8,SLCO3A1,PLA2G5,COL5A3,NTRK3,HEY2,PDGFRA,INHBA,NFIA,OLFM…	hdpi__EBF1
EGR1(+)	EGR1	4.29732	FOS,IER2,FOSB,JUNB,NR4A1,IRF1,JUN,BTG2,NFKBIZ,ZFP36,ATF3,PPP1R15A,SOCS3,LRRC75A,ZFP36L2,SCN7A,GADD45B,TMSB4X,SLIT2,ATP1B1,IRF9,ID4,HES1,LIMA1,COL1A1,A2M,CEBPD,RPS2,ID1,RHOB,ASPN,NTRK3,AHNAK,THBS1,CREB5,SAT1,FRMD4B,LPL,APOE,BNC2,PCSK2,SPATS2L,GFRA2,FILIP1,CHL1,VEGFC,NTF3,RBMS3,MCAM,IER3,KLK5,CCDC102B,PDLIM3,IGFBP5,PLCE1,MAF,DUSP6,GADD45A,CREBRF,KCNIP4-IT1,GYG1,KCNS3,CACNA1D,WT1,PEG3,TSPAN7,HIC1,CD…	cisbp__M6535
ELF3(+)	ELF3	2.15715	ADM,EHF,SLC2A3,SLC17A3,FGF10,PCDH17,JADE1,PITX2,CHST8,GJA1,COL18A1,BNC1,GPC3,NPR3,FOXA2,BDNF,ALDH1A2,GAPDH	taipale_cyt_meth__ELF3_NATKGCGGATGYN_eDBD_repr
EMX2(+)	EMX2	2.2642	ZBTB16,SMOC1,EMX2OS,PEG10,PRRX1,TMEM215,SCUBE3,FAP,RSPO3,EPHA4,SLC5A7,CDH8,LRRN1,HOXC6,SIM1,EBF2,NEFM,LUM,LMX1B,PLXNA2,DCX,HOXA10,CA10,LHX9,SULF2,HOXD11,NAV3,KBTBD11-OT1,INHBA,PI15,EMX2	cisbp__M1237
EN1(+)	EN1	3.74287	SCUBE1,HOXA7,PAPPA2,HOXC8,MAB21L2,PAX7,HOXC6,DMRT2,IL17RD,TPD52L1,ALX4,TRPM5,PDZRN4,ANK3,APELA,PRRX1,PLXNA2,LIMCH1,KCNJ3,PAX3,PSD4,SMOC1,GPR101,NCAM1,CDH4,CNR1,GREM1,OSR2,FAP,TWIST1,GATA3,PDE1A,MEOX1,BTBD11,EPHB2,COL25A1,HAND1,PTH2R,LINC01230,NR0B1,PEG10,ST6GAL2,EN1	hocomoco__VAX2_HUMAN
ESRRG(+)	ESRRG	1.43512	ARHGAP24,RGS7BP,NRXN1,UNC45B,PRRX1,PDZRN4,MIR503HG,PDGFD,FILIP1,EDNRA,MEF2C,GPR85,COL6A6,TNIK,RBMS3,EZR,MMP16,PDE11A,TRPM3,TENM4,MLLT3,SEMA5A,GABRA1,ESRRG,MYH6,EDN3,CHST8,MIR99AHG	cisbp__M6067
ETV1(+)	ETV1	1.85141	PLXDC2,FN1,SEMA5A,BMP4,ITPR1,DUSP6,P2RY1,DACH1,SHISA2,NRXN1,EDNRA,CSRNP3,ZEB2,LRP1B,ST8SIA4,KCNMB2,ITPRIPL2,TNIK,VCAN,PTCH1,DACT1,RAI14,LSAMP,HEY1,ECEL1,PTPRD,NRP1,SLC4A4,NFKBIZ,CNTNAP2,USP18,BAMBI,KIFC1,TRPC3,AURKA,GUCY1A2,RELN,PCDH7,MXD3,KIF20B,SLIT2,TENM4,FOXG1-AS1,JAG1,GLIS1,HJURP,FAT1,GAS2L3,HIC1,TRIM59,SULF1,FOXG1,KIF26B,BGN,CALCRL,PCDH17,RBMS3,RACGAP1,IRS1,EPB41L3,MEG3,MAP1B,NR2F2,CEP55,GA…	cisbp__M5419
EVX1(+)	EVX1	2.51028	PCDH11X,FOXG1-AS1,PPP2R2B,CFH,NRXN1,NAP1L2,HTR2C,EDN3,RGS7BP,GPR158,CTHRC1,NCAM2,DIO3,DSC3,TTN,CRABP1,PDE6A,SPATS2L,DKK1,COL6A6,CCDC141,CCDC3,TECRL,TM4SF1,CRHBP,TMCC3,HTR2A,ESRRG,NFKBIZ,ERBB4,LSAMP,FCRL5,TBX18,LAMA2,TRH,GFRA1,CDKN2B,SEMA3D,EFNA5,SFRP1,SLIT2,NRG3,GATA3,SULF1,ETV1,CDKN1C,GPR39,HEY1,MIR99AHG,NID2,BCL2L14,MGARP,IL6ST,C7,OR2F1,FLRT2,LINC00410,GATA4,EVX1,SHOX2,PITX2	hocomoco__MEIS1_HUMAN
FLI1(+)	FLI1	2.5353	SOX9,DOK5,MECOM,SEMA6A,LINC00511,PTN,AMOT,BOC,TTYH1,FLRT2,EBF1,FRMD6,GPM6B,CLDN11,LSAMP,MPPED2,SOX6,COL25A1,RBMS3,WNT5A,EYA4,ANGPTL1,NFIA,PRDM16,PHLDB2,TM4SF1,ATP1A2,EBF2,SCN1A,FOXP2,IL11RA,SCRG1,MTSS1,PLEKHG1,ADAMTSL3,FRMD4A,DNM3OS,KLHL13,SYT8,SNAI2,IFI44L,MAP2,CHST11,FOXC1,SYT1,PHACTR2,FGFR2,EBF3,TBX3,MEF2C,SRGAP3,HS3ST1,BTBD11,PDGFRA,WWP2,CADM1,COL27A1,PTPRD,COL2A1,MRC2,ECEL1,RHOJ,NR2F2-AS1,SO…	cisbp__M0688
FOS(+)	FOS	3.82903	FOSB,JUN,EGR1,JUNB,PPP1R15A,IRF1,ATF3,IER2,GADD45B,ZFP36,SOCS3,SPARCL1,NEXN,TPM1,NR4A1,KLF4,ARL4A,BTG2,SYNE1,AHNAK,IRF9,NFKBIZ,MYLK,ADAMTS1,TMSB4X,PLK2,FILIP1,MYL9,MYOF,KLF2,KCNQ1OT1,DES,FBLN5,MYL6,COL1A2,ID1,AKAP12,MFAP4,TIMP3,CAV1,ADAMTS9-AS1,ID4,COL3A1,VIM,TAGLN,TGFB1I1,SFRP2,COL12A1,LMNA,IGFBP5,CEBPD,TSC22D1,THBS1,PRSS35,MAF,ANXA2,COLEC12,MEG3,CSRP1,COL1A1,LPP,HPSE2,CREB5,RHOB,COL14A1,BNC2,CO…	taipale_cyt_meth__ATF2_NRTGAYGTMAYN_FL_meth
FOSB(+)	FOSB	2.87923	FOS,JUN,KLF4,EGR1,PPP1R15A,JUNB,ZFP36,IRF1,SOCS3,COL1A1,ISLR,PTN,COL1A2,KLF2,IER2,AHNAK,NR4A1,NFIA,COL3A1,ARL4A,MOXD1,SFRP2,SYNE1,MME,ALCAM,ATF3,SPARCL1,COL21A1,MEG3,ZFP36L2,CPE,ELN,COLEC12,KCNQ1OT1,THBS1,PLK2,DCN,HES4,NFKBIZ,RSPO3,LMNA,DHRS3,NCAM1,MAF,SRGAP3,NEXN,SLIT2,PAPPA,PLCE1,GADD45B,VIM,SPON1,TIMP3,ADAMTS1,NTNG1,MSANTD1,CLU,SULF2,CDKN1C,P4HA1,HIC1,LIMCH1,WT1,LMO4,INHBA,TPBG,SLIT3,BTG2,KCNE…	transfac_pro__M00916
FOXA3(+)	FOXA3	3.1702	EPYC,FGFBP2,HAPLN1,FRZB,ACAN,LGALS3,S100B,PRELP,IL16,FABP7,CLEC18A,COL11A1,COL8A2,GCNT1,COL11A2,FIBIN,COL9A1,UCMA,C1QTNF3,WWP2,MIA,CAPN6,CFH,MATN4,CSPG4,EXTL1,ITIH6,MGP,LMO7,PAPSS2,MATN1,MPZL2,SCIN,MATN3,ENHO,ITGA10,MFAP3L,CYP26B1,STK26,ZNF385B,DAAM2,ART3,CPM,ATP6V0A4,RUNX3,CA3,ADCY2,PYGL,SOX6,YPEL2,SORBS2,TTR,LINC01500,RBP4,ERICH5,MMP16,ROPN1,PDPN,GDF5,S100A10,COL2A1,SOX5,C19orf38,CHAD,WNK4,CPE,…	dbcorrdb__TCF12__ENCSR000BQQ_1__m1
FOXC1(+)	FOXC1	4.18682	MEIS2,HEY1,ISL1,FOXG1,IQGAP2,LIX1,FOXP2,SOX9,MEST,JAG1,SPATS2L,SULF1,TRIB2,SHOX2,KIF26B,LSAMP,RUNX1T1,CXXC4,FLI1,SLC26A7,WNT5A,PRICKLE1,CADM1,CPE,KIF5C,DACH1,FRMD4A,CYSLTR2,EFNB2,PPP1R1A,LINC01551,HAND2,COL2A1,IGFBP2,OSR1,FOXD1,FRZB,EBF1,LMO4,CDH7,COL25A1,APELA,RAI14,MSC,KCNG1,PLEKHG1,GPM6B,EBF3,PDE3A,NHS,GDF6,SYT4,EGLN3,PIF1,FOXG1-AS1,FRMD6,MAPK10,ZFHX4,YBX2,MAP2,AMOT,DAB2,ID4,CGNL1,ADAMTS8,CSRP…	transfac_pro__M07254
FOXD1(+)	FOXD1	2.13454	NKX6-1,NR2F1,WNT4,GCG,IGFBP2,MSC,PLCB1,CLMP,LEF1,CCDC73,CXXC4,ZFP36L2,FOXF1,MYCN,TRIB2,IRF1,FOXC1,ENHO,AFF3,CADM1,VWA2,ATP1B1,ITGBL1,GJA1,ID4,HES1,FENDRR,EDN3,FST,ARG2,TENM2,BRCA1,YBX2,KIF5C,LIPG,TIPARP,CECR2,LMO2,FAT1,HSP90AA1,MEIS2,PIF1,PLCE1,NNAT,PRDM1,ACKR3,SDC2,KIF20B,LDB2,EFNB2,TPPP3,ID2,SNAI1,HMGB1,OTC,BDNF,FOXD1,TTR,GRIK2,MSX1,CDKN1C,DDIT4,PBK,CLDN6,RUNX1T1,PTCH1,IQGAP2,CSRNP3,PITX2,CCNB2…	cisbp__M4766
FOXF1(+)	FOXF1	2.4879	PTCH1,FENDRR,HHIP,PGF,FST,NKD1,HHIP-AS1,LINC00472,IRS1,FAT1,RIMS1,CXCL14,SDC2,LEF1,MYH11,NDST3,SLC9A3R1,MYOCD,ANO1,NR2F1,CKB,SYNPO2,APCDD1,TBX3,ACTG2,TRIL,MTCL1,PTMA,PLXNA2,PLPPR4,ENC1,NOG,TRIB2,FHDC1,MYCN,MYH9,DDIT4,CNN1,GAPDH,KCTD12,TANC1,WFDC1,WNT4,KCNK3,ACTA2,MYBL2,ISM1,PDGFC,PAG1,PHACTR3,REEP1,IL17B,ZNF385D,HSP90AA1,DES,MRGPRF,FHL2,CAV1,SLC4A4,TSPAN2,LIMS2,HMGB1,LPP,NHS,SKAP2,FLNA,ZFHX3,SLC2…	cisbp__M3282
FOXG1(+)	FOXG1	2.47294	ISL1,JAG1,LIX1,RSPO2,FOXC1,HAND2,SULF1,NEFM,KIF26B,PCDH7,MEIS2,FOXG1-AS1,WNT5A,ADAMTS8,SHOX2,TRH,CYSLTR2,ETV1,SFRP1,EPB41L3,MDK,DKK2,RAI14,EPHA7,NCAM2,RGS7BP,TENM4,OSR1,GDF6,DACH1,NRXN1,PDE3A,RGS5,IQGAP2,DAB2,ITPR1,BMP5,RUNX1T1,NR0B1,VCAN,TWIST1,CALD1,NID2,TRDN,LRRN1,HAND2-AS1,PCDH18,CHST2,FRMD4A,FOXP2,GFRA1,FRMD6,COL25A1,ZFHX4,SEMA5A,PRLR,PITX1,RPRM,BAMBI,NEFL,SLIT3,RELN,CA10,RASD1,NHS,DKK1,SIX2…	dbcorrdb__FOXA1__ENCSR000BKW_1__m1
FOXP2(+)	FOXP2	1.44316	HHIP,FLRT2,SPOCK3,TES,PRICKLE1,MYH11,SYNPO2,ACTG2,CNN1,MPPED2,MECOM,MYOCD,GBP2,FHL2,ADAMTS6,LRIG1,TBX3,GREM2,LIMS2,SEMA6A,LMOD1,CELF2,ZEB1,GLIPR1,SORBS1,WNT5A,ACTA2,TSC22D1,MTCL1,LMO4,LPP,MYL9,ZBTB20,PDGFC,MSRB3,SLMAP,ZFHX3,MAP1B,IGF1,TPM1,MYLK,PRUNE2,FRMD6,PDLIM7,COL4A2,SLC8A1,SEMA3C,ZFHX4,NFIA,DCX,DES,TNFRSF19,SOX9,PHLDB2,CASC15,HHIP-AS1,KCNMB1,NHS,FBXO32,FAT4,EYA4,THSD7A,CKB,SOX6,AMOT,IL17B,FE…	cisbp__M2283
FOXS1(+)	FOXS1	0.843497	PDGFRB,COL4A1,BGN,NDUFA4L2,CXCL12,EBF1,COL4A2,MEF2C,NGFR,IGFBP7,THY1,CCDC102B,CAST,SLIT3,TTYH1,SEMA5B,NTRK3,LRRC32,CALD1,INPP4B,KANK1,KCNC4,WNT11,ITGA1,TAGLN,ARHGDIB,RCSD1,MGP,PERP,OLFML2A,HSPA2,CCDC3,LINC00672,COL8A1,HMCN1,COLGALT2,JAG1,HRH2,DKK1,TPM1,SVIL,PRKG2,CARMN,GRIA4,DMD,FILIP1L,ANGPT2,NTM,MTUS1,PHLDA1,ACTA2,CAV1,A2M,RGS5,APELA,ADGRF5,PI15,MYH11,ZEB2,ITPR1,NTN4,PRKCB,IBSP,TAGLN2,MYC,SLIT2…	bergman__croc
GATA1(+)	GATA1	12.9973	HBG2,HBE1,CTSE,HBZ,GYPB,HBG1,C17orf99,AHSP,GYPA,ALAS2,KLF1,HEMGN,SLC30A10,CR1L,HBM,RHAG,SLC4A1,RHCE,HBD,DIO2,RHD,ANK1,TESC,FAM83A,LAPTM5,TESPA1,FCER1A,HDC,SPTA1,GATA1,NFE2,HRNR,KEL,IL1B,PKLR,NPY5R,HPGDS	dbcorrdb__POLR2AphosphoS5__ENCSR000BKR_1__m1
GATA3(+)	GATA3	3.16553	PITX2,BMP4,CHST8,ID3,GATA6,EFNB2,DSP,SHROOM3,WNT2,SHOX2,MGARP,PDE11A,TMEM88,DSC3,CRABP2,ACTC1,NID2,ID1,GATA4,MYL7,NR2F2,ANKRD1,CDH2,GATA6-AS1,ERBB4,BAMBI,ID2,ATP2B1,EPB41L3,TTN,MICAL2,TNNT2,ADAMTS9,FREM2,TGFB2,PEG3,DSC2,SAMD11,CKB,PDZRN4,MYRF,ELAVL2,RSPO2,SLCO3A1,ISG15,HACD1,EDN1,SLC2A12,EPHA4,KRT18,LEPROTL1,KDR,PCDH7,NEBL,PCDH17,APOE,DTNA,GAP43,TBX18,ENC1,RASD1,ZFHX4,SLC2A3,POU3F4,CCDC141,KRT8,S…	jaspar__MA0309
GATA4(+)	GATA4	3.50065	NID2,NPR3,IL6ST,GATA6,ZFPM2,TECRL,EZR,COLEC11,MYL7,ACTC1,DLGAP1,NR2F2,CKB,MGARP,TTN,CHST8,FBXO32,PHACTR2,SFRP1,COL18A1,LAMA2,SIPA1L2,PLCL1,FN1,CCDC3,CDH2,GATA6-AS1,PITX2,ALDH1A2,EFNA5,BAMBI,NR2F2-AS1,PRDX1,PCDH17,PRRX1,TBX18,PDZRN4,ID3,DSP,AKAP12,SPRR2F,GABRB2,CCDC141,ADM,TRH,HAS2,TNNI3,NRP2,VSNL1,MYRF,MLLT3,ERBB4,TMEM200B,DMKN,MICAL2,KRT18,CRABP2,NRXN1,GAP43,PCDH7,MDK,SLITRK2,GATA3,TGFB2,TNIK,CA…	transfac_pro__M00632
GATA6(+)	GATA6	3.48613	ID3,AKAP12,EZR,GATA6-AS1,MYRF,IL6ST,ID1,BMP4,ZFPM2,ALDH1A2,FGF10,TECRL,KRT18,GATA4,TGFB2,RSPO2,KRT8,DMKN,ACTC1,NPR3,SFRP1,BAMBI,PLCL1,EDNRA,MDK,ADAMTS9,CHST8,PCDH17,EPB41L3,TMEM88,CRABP2,PCDH7,HLA-B,MGARP,SEMA3D,MYL7,PODXL,COL18A1,SAMD11,ERBB4,RAB11FIP1,DSC2,LRAT,EFNA5,ASPHD1,EMP2,MICAL2,WT1,HLX,UCHL1,EFNA1,ADAMTS5,GRIA4,KRT19,CRIP2,PLS3,SEMA3A,SPRY1,PRDX1,CRB2,TAGLN2,ARHGAP22,GABRB2,TNNT1,TNNI3,…	transfac_pro__M01619
GLIS1(+)	GLIS1	2.08344	NRXN1,NCAM1,CRABP1,PCP4,PPP2R2B,TNC,DPP6,POSTN,SYT1,HTR2A,CDH9,RGS7BP,GFRA1,PRRX1,PRLR,CALB1,ETV1,COL25A1,RGS6,EFNA5,COL14A1,NEFM,HS3ST1,TNIK,MEGF10,EBF1,FGF5,EBF2,SFRP1,NCAM2,IGFBP5,DCX,DKK1,PENK,MEIS2,GAS2,ISLR,IL11RA,PTN,GPR85,FN1,GPM6B,PRKG2,HIC1,CHRM2,FLRT2,MIR99AHG,ZFHX4,FOXG1,RASSF5,PAPPA,NFIA,NRP1,PDE3A,SOCS3,JPH4,MFAP4,SMOC2,BOC,ZEB1,LRRC3B,KCNK2,GDF6,MRC2,FOXG1-AS1,PDGFRA,COL1A1,PCDH10,…	cisbp__M5965
GSC(+)	GSC	2.69	PCDH10,SYT4,MAB21L2,PCDH9,LRRN1,KCNG1,VSTM4,EBF3,DCX,NTS,GAS2,MAP2,RASSF9,PCDH8,APELA,PENK,MAP1B,LRFN5,ZNF804A,OLFM4,GRID2,RSPO3,KCTD12,EPHA5,NRP1,NEFL,OSR2,CREB5,LRRC3B,FOXP2,CORIN,PCP4,CNR1,IL13RA2,SCUBE3,MPPED2,FHL2,NEFM,HAND2,GAPT,FRMD4A,RAI14,PAMR1,ZFHX4,SLC26A7,KAZALD1,OLFML2B,HOXA9,CDH9,NRXN1,KLHL41,AMOT,MEOX1,SLIT2,GSC,IL11RA	homer__TAATCHGATTAC_Pax7
HAND1(+)	HAND1	2.45519	HAND2,EBF3,NTRK2,RGS5,KCNMA1,IRX2,SLC8A1,KCNK2,FOXP2,NAV2,MICAL2,RUNX1,EPB41L3,NKX3-2,RSPO2,LIX1,APELA,PATJ,NXPH2,MAP2,LRRN4,SORBS2,IL17RD,BNC1,IL7,IGFBP2,SLC4A8,WNT5A,IRX1,TNNT2,FGF18,MAB21L2,TENM1,KIF5C,PCDH7,KRT8,PROX1,HOXA9,TMEM196,FGA,RASSF9,HAND1,PCDH17,CHST8,GADD45B,LCP1,EMP2,TRPM1,FITM1,MYRF,SYT4,CRABP2,RAI14,PRL,HOXC6,HEY1,GRM8,CDH13,THTPA	tfdimers__MD00222
HAND2(+)	HAND2	2.07734	RGS5,LIX1,SULF1,EPB41L3,NAV2,HAND1,GATA4,STMN2,KRT8,NRXN1,ETV1,PROX1,FOXP2,BMP4,GRM8,TNNT2,RUNX1,RUNX1T1,SLC4A8,KANK1,IRX2,CTNNA2,TNIK,SYT4,ITPR1,DCX,TENM1,CDH7,PLXNA2,LRRN4,RBMS3,MAP2,ARSJ,ALX1,NTM,HAND2	tfdimers__MD00222
HES1(+)	HES1	2.64505	TAGLN2,MYCN,PCSK1N,FGF10,KHDRBS3,JADE1,UBE2S,ID4,IGFBP2,ENC1,FABP3,NMU,PTTG1,NR2F1,MYRF,TUBA1C,NRP2,PGF,HMMR,MICAL2,HOTAIRM1,KRT19,TROAP,IRF1,FOXF1,PLK1,KPNA2,CENPF,TPX2,IRF9,SGO1,TIPARP,GAS2L3,FJX1,ENO1,ASPHD1,KNSTRN,NR2F2,MDK,MXD3,PTMA,ESRRA,CKS2,KIF23,UBE2C,WNT2B,CCDC73,SPAG5,G2E3,LINC01235,TMEFF1,PIF1,HOXA5,KIF14,SEMA6D,EZR,ACTRT2,NUSAP1,FOXD2,LEF1,HES1,RBBP8NL	taipale_cyt_meth__HES5_GGCACGTGYY_eDBD
HES4(+)	HES4	0.18532	ID4,SOCS3,HES1,IRF1,FJX1,KIF5C,GPR183,KCNS3,ADAMTS8,KHDRBS3,CD24,CLSPN,CADPS,SGO1,PROX1-AS1,MT1L,LINC00461	stark__TGGCACGTGYYA
HES6(+)	HES6	0.384065	GAL,SLC6A17,PMEPA1,COL8A1,FHDC1,ITGB3,THBS2,PAK3,BHLHE40,FMO3,DAPP1,DIO2	cisbp__M5026
HEY1(+)	HEY1	1.00367	JAG1,RSPO2,KIF26B,FOXG1,ETV1,IQGAP2,DACH1,SULF1,DUSP6,FRMD4A,EPB41L3,SPHK1,FOXP2,NTRK2	dbcorrdb__MYC__ENCSR000DLZ_1__m1
HEY2(+)	HEY2	1.79891	HEYL,SERPINI1,MEF2C,COL8A1,TTYH1,NDUFA4L2,SEMA5B,COL4A1,NTRK3,KCNS3,NTF3,LRRC32,HMCN1,CAV1,INPP4B,DMD,LIX1,JAG1,EBF1,LURAP1L,NTRK2,CALD1,SUSD4,TNNT2,ZIC1,MICAL2,MT2A,CAST,CRYAB	cisbp__M6273
HEYL(+)	HEYL	0.175917	COL4A1,BGN,KCNS3,MEF2C,NGFR,THY1,SEMA5B,LRRC32,CSPG4,TTYH1,MYH9,PLXDC1	cisbp__M0200
HIC1(+)	HIC1	1.34244	FN1,SNAI2,VIM,IL1R1,FRMD4A,COL1A1,RUNX1T1,COL6A1,MEG3,NRP2,EBF2,DNM3OS,IGFBP3,ZEB2,TCF21,LXN,MEST,NTNG1,SPATS2L,HOXA5,MRC2,NFIA,ITGA8,JUNB,PRKCB,PDGFRA,MAF,CA10,LGALS1,TSHZ2,SFRP2,HTR2A,SULF2,SFRP1,OSR1,GJA5,PDGFRB,ROR1,ZNF385D,LDB2,NCAM2,C8orf34,TMEFF2,DHRS3,CACNA1D,MEG8,RELN,ETV1,SORBS1,CCBE1,CCDC3,ITPR1,TMSB4X,OLFML3,PRDX1,CEBPD,LMO4,CALD1,BAMBI,SOCS3,NTM,TPBG,GDF10,TIMP3,DLGAP1,ALX4,MIR503HG,…	dbcorrdb__BRF2__ENCSR000DNV_1__m2
HLX(+)	HLX	2.34469	HOXA5,AKAP12,COL1A1,GATA6,SFRP2,HOXB5,ANXA2,DMKN,IL6ST,PLK2,GRID2,RAB3C,CYP26A1,SPRY1,FGF12,ID3,DGKB,SFRP1,ACTG1,SLITRK5,CHST8,PRRX1,PLS3,IGFBP5,ARPP21,TMTC2,EPHB2,PTN,SYT1,MIR100HG,EZR,TGFB2,FLT1,EBF2,ADAMTS9,NRXN3,BDNF,ALDH1A2,PLPP3,VIM,SNCG,NR2F2-AS1,WT1,ID1,GATA4,LIMCH1,PDGFD,ZFPM2,CYP26B1,ISLR,PIEZO2,APOE,CDC42EP3,GRIN2A,MAF,DKK1,SLC40A1,DHRS3,LRRC32,LRRN1,GRIN2B,COL1A2,AHNAK,PLCXD3,NEO1,CHR…	jaspar__MA0182
HOXA5(+)	HOXA5	3.07261	RPS2,HOTAIRM1,FGF10,ID1,PLAC9,HLX,NR2F1,DNAJB1,HSPA1A,PLCL1,HOXB5,DHRS3,JUN,PLPP3,NR2F1-AS1,ATP1B1,SKAP2,TAGLN2,MAMDC2,PLCB1,CYP26A1,BDNF,COL5A2,BNC2,LRAT,NFKBIA,SLITRK5,CHST8,ZFPM2,LDB2,HIC1,PRRX1,PTX3,GCG,ID2,PLXDC2,MIR100HG,RIMS1,TENM2,KHDRBS3,MLLT3,EFEMP1,CKMT1B,LEF1,EDNRA,CYP26B1,SFRP2,GDF10,MOXD1,NKX6-1,AKAP12,WNT2B,APOE,PTPRN2,FLT1,GJA1,ALDH1A2,LY6H,DMKN,CHMP4C,MME,NRP2,ROR1,IGFBP3,CAMK1D,…	jaspar__MA0612
HOXA9(+)	HOXA9	5.23785	HOXA7,FAP,EBF2,SCUBE1,HOXA10,HOXC8,PLXNA2,OSR2,SMOC1,ZBTB16,SCUBE3,HOXC10,PEG10,KLHL41,MAB21L2,HOXC6,HOXC9,MYF5,KCNJ3,PPP1R9A,PRL,HOXD11,AFF3,SIM1,CYP1B1,MSTN,NCAM1,TFAP2B,LIMCH1,CHRNA1,HAND1,CPB1,SIX1,DMRT2,IP6K3,TPD52L1,HOXD10,CRABP2,HOXA9	cisbp__M6036
HOXB5(+)	HOXB5	2.60887	HOXB6,IGFBP3,CCBE1,TNFRSF19,SEMA3A,SNCA,SNCG,COL5A2,HOXA5,HOTAIRM1,PLS3,PLEKHH2,SLC4A4,RAB3C,ACTG1,NFKBIA,SKAP2,RSPO2,PIEZO2,AKAP12,RGS2,HOXB-AS3,NEBL,GNAO1,FGF10,RIMS1,ROR1,TMSB10,PLXDC2,COLEC12,HLX,ZNF385D,BMPER,HSPA1A,SLITRK6,ZEB2,CCDC80,ROBO2,IL1R1,DUSP6,SNAI2,PLPP3,COL6A3,SFRP2,TGFBI,SPRY1,ST8SIA4,LINC00632,TSHZ2,CTSC,LAMA4,SHISA3,PRKCB,FREM1,TNFAIP6,NTNG1,COL12A1,CNTN3,MYLK,GATA6,PCDH7,PMP2…	flyfactorsurvey__Antp_FlyReg_FBgn0000095
HOXB6(+)	HOXB6	1.95665	HOXB5,IGFBP3,SHISA2,SLC4A4,SEMA3A,ADGRG6,SNCG,TAGLN2,HOXB-AS3,TNFRSF19,PLS3,PLEKHH2,NEBL,ZNF385D,FREM1,IL1R1,RGS2,ROBO2,BMPER,COL6A3,KCNK3,RAB3C,RHCG,COLEC12,MEOX2,MEPE,HOTAIRM1,DUSP6,TMSB10,CPED1,GNAO1,RPS2,ZEB2,NFKBIA,GNG11,PTPRB,PIEZO2,TSPAN13,SYT17,COL5A2,PLXDC2,SKAP2,HSPA1B,USP18,MT2A,ST8SIA4,HSPA1A,AKAP12,SLC35D3,ACTB,ANKRD22,GUCY1A2,PAG1,ATF3,LURAP1L,ACTG1,SLITRK6,CCDC80,KCNJ8,NNAT,PRSS35,…	homer__GGCAATTAAA_Unknown
HOXB9(+)	HOXB9	3.82008	HOXA7,HOXA10,HOXC10,HOXC8,HOXC9,HOXC6,TMEFF1,TFAP2B,MEOX1,LBX1,NTN1,HOXD9,HEY2,DMRT2,PAX1,PRDM12,HOXA9,FOXD3-AS1,ZBTB16,LINC01230,KLHL41,GSAP,PLP1,MEGF10,SOX3,HES5,SIM1,SIX1,HOXB-AS3,STXBP5L,HOXD11,GREM1,DLX2,TTYH1,PAX3,SOX2,PRL,LINC00379,HOXD10,EN1,NEUROG2,LINC00278,FOXB1,PKIB,KLHL14,MYF6,MYF5,IL17RD,HOXC-AS1,RHOH,INSC,ZIC4,PRDM8,PAX2,HOXB9,TMPRSS3,POU3F3	cisbp__M1157
HOXC6(+)	HOXC6	2.89329	NR0B1,PAX3,HOXC8,ITIH5,ZIC1,SIX1,HOXA7,SIM1,NEFM,EBF2,HOXA10,MEOX1,PEG10,MEGF10,EN1,ANK3,TRDN,OSR2,LBX1-AS1,PAX2,LYPD1,HOXB9,IL17RD,DMRT2,SMOC1,KLHL41,PRL,SGCG,HOXA9,FAP,DNAJB1,PPP1R9A,AFF3,MYF6,FLRT3,MYF5,TPD52L1,MAB21L2,LBX1,FLG,SCUBE1,IGFBP3,HSPA1A,CCBE1,HOXC10,MXRA5,NCAM1,GREM1,PAX7,HOXD10,TRPM5,AMOT,LINC00278,CYP1B1,HOXC9,CNR1,PRRX1,LRRN3,LINC00379,SEMA3A,TMEM196,ALK,TGFBI,PART1,HSPA1B,PHOX2…	homer__GGCAATTAAA_Unknown
HOXC8(+)	HOXC8	2.62638	HOXC6,HOXA7,PLXNA2,HOXC9,HOXA9,KLHL41,LIMCH1,TRPM5,PEG10,SIM1,HOXB9,PAX7,FAP,NTN1,VIT,DMRT2,EN1,MYF5,NCAM1,NES,PRL,MEOX1,OSR2,IL17RD,CLMP,PPP1R9A,SIX1,MEGF10,SCIN,HOXA10,KCNMA1,HAND1,KCNJ3,ANK3,MAB21L2,FAT3,EBF2,PEG3,PAX3,EMX2OS,STXBP5L,MYF6,PRRX1,HOXC10,CNR1,HOXD10,SCUBE3,SCUBE1,MYOG,AMOT,TMEM196,CYP1B1,GREM1,MSTN,ST6GAL2,GAS6-AS1,NTRK2,APCDD1L,LRIG1,RYR1,LINC00485,TWIST1,STK26,HOXC8,SERTAD4	cisbp__M0913
HOXD4(+)	HOXD4	2.79762	MAB21L2,PCDH10,NTS,HOXC10,SYT4,TFAP2A,FGF7,SATB2,ARHGAP18,PLPPR1,DPP6,SPON1,PCDH8,ZMIZ1-AS1,NAV3,RCAN2,ARHGAP24,HOXA7,DMRT2,MAP2,NBAT1,APELA,ZBTB16,ADAMTS18,HOXA9,DLX5,GSC,HOXB9,RSPO3,HOXA10,GDNF,CDH6,SOX3,CELSR3,SMOC1,OSR2,MUSK,HOXD4,POU3F3,CRABP1,EBF3	taipale_cyt_meth__MNX1_NYAATTAN_eDBD_meth
IRF1(+)	IRF1	2.59032	NFKBIA,HLA-E,IRF9,JUNB,CCL2,SOCS3,NFKBIZ,TNFAIP3,EGR1,CEBPD,HES4,FOS,ISG15,FOSB,IGFBP2,ZFP36,GADD45B,IER2,APOE,JUN,ICAM1,ID4,CXCL3,PPP1R15A,WNT2,HES1,ID1,ZNF414,PPP1R1A,MEST,BAMBI,NKX6-1,ATF3,TWIST1,GLI4,CITED4,BTG2,PLK2,AKAP12,RND1,TIPARP,APCDD1,CHST8,HIC1,RSPO2,SPATS2L,SSTR2,PCSK2,GNAO1,DUSP8,PHEX,HOXA5,RPS2,CCBE1,ADAMTS9-AS1,CDH8,RGCC,CYP26A1,CDKN1C,ARHGAP22,NR2F2,TMEM88,ANKRD1,IGFBP3,PITX2,IL…	dbcorrdb__EZH2__ENCSR000ARD_1__m6
IRF8(+)	IRF8	4.40984	CYP26B1,CCL2,IRF1,SPOCK2,CLIC3,ACSBG1,LXN,TCEAL2,GNAO1,HSPA12A,CD84,CNTN3,OLFML2B,HLA-E,CD177,AKAP12,GPM6A,NFKBIZ,KLK11,TIMP3,CXCL10,LRAT,ICAM1,MAG,SPON1,F13A1,PLAT,TNFAIP3,ADAMTS9-AS1,LDOC1,ARHGAP22,GATA6,NTNG1,SOSTDC1,LRP8,FGF9,C2,NTRK3,TSPAN7,NFKBIA,GADL1,IRF9,CMYA5,PLEK,IRF8,PVALB,CCBE1,WT1-AS,PAMR1,WT1,ATF3,SLC7A7,RND1,SBSPON,LINC00602,PLP2,CFC1,PRICKLE2-AS3,LGALS3BP,PATJ,MAFB,RNASE1,FOSB,HE…	dbcorrdb__STAT1__ENCSR000FAV_1__m1
IRF9(+)	IRF9	3.13466	IRF1,CREBRF,CEBPD,JUNB,SPRY1,FOS,GNAO1,DMKN,HOTAIRM1,HES1,NFKBIZ,FOSB,IL6ST,IER2,FGF10,GATA6,TIPARP,GADD45B,JUN,ZFP36,PHACTR2,ABCA8,CCL2,WNT2,ISG15,CHST8,PRRX1,PIF1,NOS1AP,FGF10-AS1,LAD1,SFRP1,ID4,PLK2,LRAT,THBS1,ID1,BAMBI,HLX,TMCC3,NR2F2-AS1,LRP1B,ANKRD1,PRSS35,CDKN1C,GBP4,PREX2,GATA6-AS1,PHEX,SLITRK2,DSC3,SPATS2L,NR2F2,SHOX2,BNC2,ACTC1,PRR16,SORBS2,GATA4,HIC1,SSTR2,ATF3,DAB2,MDK,COL5A2,NTNG1,GA…	cisbp__M1262
IRX2(+)	IRX2	1.50903	IRX1,TPPP3,NKX2-1,SIX2,FOXG1,PLXNA2,MPPED2,KCNG1,HAND2,KDF1,WNT5A,CNR1,MDK,ID4,KCNK2,JADE1,GABRA1,LIMCH1,KCNMA1,NAV2,PODXL,HMGB1,IQGAP2	cisbp__M2026
IRX5(+)	IRX5	4.36003	GDF6,VEPH1,LINC01551,DDIT4,SLC8A1,EMP2,NAV2,IGFBP2,ID4,HAND2,DSC3,PLXNA2,SLC25A4,UGT2B7,WNT5A,IRX1,GPX2,NKX2-5,ZNF804A,IGFBP7,HEY1,UCHL1,DAB2,DSC2,FGF5,KRT8,SOX2,TNNT2	transfac_pro__M01472
ISL1(+)	ISL1	2.29835	JAG1,LIX1,HAND2,FOXG1,SULF1,ATP2B1,SYNPO2,EPB41L3,ID3,MEIS2,PCDH7,CYSLTR2,WNT5A,KIF26B,DAB2,BMP4,GDF6,MDK,KRT8,DACH1,SYT1,KCNG1,TENM4,CGNL1,CRABP1,GPM6B,RAI14,ENC1,LIMCH1,RUNX1,FOXP2,MPPED2,CHST8,ETV1,SHOX2,IQGAP2,EPHA7,SFRP1,NKX2-5,HAND2-AS1,NAV2,MSX1,CDH7,FOXG1-AS1,SNAI1,BAMBI,SOX9,DCX,NPR3,KANK1,CRABP2,COL25A1,PPP1R1A,KIF5C,NRXN1,ELAVL2,LMO4,GRM8,SYNE2,SEMA3D,NEFM,ZFHX4,STK26,ECEL1,CSRNP3,MEST…	stark__BYAATTARH
JUN(+)	JUN	3.706	HSPA1A,FOS,DNAJB1,IER2,ATF3,FOSB,JUNB,BTG2,RHOB,ID1,SERPINE2,HOXA5,EGR1,NFKBIA,RPS2,TSPYL2,DES,VIM,HSP90AA1,PPP1R15A,ZFP36L2,CDKN1C,TIMP3,FLNA,KLF4,TPM1,SOCS3,CREB5,MATN2,PLPP3,CARMN,PTX3,CCDC80,SPARCL1,COL9A3,PPP1R12B,TSC22D1,FERMT2,GADD45B,NEXN,ZFP36,SFRP2,SAT1,COL1A2,LAMA4,HPSE2,ISLR,WNT4,IRF1,DHRS3,MAFB,NUPR1,KCNQ1OT1,EMC10,CPE,SMOC2,NR4A1,SMTN,TMEM59L,KLF2,PDLIM7,CAV1,ADAMTS1,LMNA,COL6A1,EDN…	transfac_pro__M00513
JUNB(+)	JUNB	4.30407	ZFP36,IRF1,EGR1,IER2,JUN,FOS,VIM,FOSB,CCL2,TNFAIP3,NFKBIZ,SOCS3,IER3,CXCL2,PPP1R15A,PLK2,ISLR,NR4A1,HIC1,MEG3,CXCL3,GADD45B,COL1A1,BTG2,PLAT,SAT1,PHLDA1,CEBPD,THY1,KLF4,ATF3,S100A11,ID1,IRF9,MOXD1,CTHRC1,WNT11,HES4,LGALS1,SFRP2,GDF10,IL11RA,COL1A2,DCN,ACTG1,KLF2,MSANTD1,CDKN1C,DHRS3,TGFBI,VCAM1,CREB5,C7,COL3A1,FIBIN,SERPINE2,MRC2,PIEZO2,LMNA,FEZ1,NTRK3,EBF2,COL6A3,PTN,IGFBP7,PI15,SYT4,BOC,SRGAP3,…	cisbp__M6180
KLF1(+)	KLF1	3.15808	UPK1B,GATA1,FAM83A,KLF1	cisbp__M6322
KLF2(+)	KLF2	3.81336	PRELP,FOSB,ACAN,HAPLN1,LGALS3,COL9A1,COL11A2,ENHO,GCNT1,ABI3BP,FGFRL1,WWP2,COL11A1,S100A10,SOCS3,RHOB,JUN,CSPG4,LMNA,MEG3,COL8A2,NR4A1,DAAM2,JUNB,CYP26B1,PRRX1,CD9,ATF3,EGR1,LMO7,GDF5,COL9A2,HLA-E,GLIS1,ZFP36,DLK1,TIMP3,COL27A1,CPE,TSC22D1,WNK4,DUSP8,S100A11,ADCY2,MSANTD1,CSGALNACT1,MEST,PLAC9,ANXA1,SPOCK2,MATN1,GDF10,RUNX3,CALM1,TMSB4X,ZNF385B,HIC1,MPZL2,PTGDS,MEG8,MEF2C,IRF1,MSLN,NFKBIZ,FOXA3,P…	transfac_pro__M07460
KLF4(+)	KLF4	3.3704	FOSB,JUN,S100A1,LMNA,JUNB,CHAD,PRELP,NOG,LGALS3,ITGA10,ATF3,MATN4,PAMR1,ARL4A,PAPSS2,SPATA2L,NR4A1,COL11A2,MEG3,RHOB,CAPN6,TCEA3,ABI3BP,CLEC3A,HAPLN1,EPYC,EGR1,IRS1,TINAGL1,ACAN,TOB1,ENHO,FZD9,MSLN,CCDC184,SYT8,COL8A2,RGCC,LAMA2,MGP,TSC22D1,SYNE1,KRT17,GCNT1,TGFBR3,DST,LINC01133,SERPINE1,FHDC1,CSPG4,KCNMB1,FGFRL1,MATN2,COL9A1,ADCY2,FST,FGF7,LINC01500,IL17B,FLNA,ARID5B,ACTG2,CDC42EP3,MYOCD,DES,MRG…	transfac_pro__M07281
LBX1(+)	LBX1	1.92864	PAX3,LBX1-AS1,GREM1,HOXA10,ITIH5,LINC01551,SIX1,CTNNA2,HOXB9,SLCO5A1,LUZP2,HOXC-AS1,NEFM,HOXC6,LRRN3,CCDC140,SIX2,NTN1,LBX2,KLHL14,HOXD9,NALCN,NR0B1,HOXC9,DMRT2,HTR2C,CXCR4,BTBD11,FOXG1,RALYL,GADD45G,RDH10,LBX1	cisbp__M1036
LEF1(+)	LEF1	3.27326	PTCH1,FENDRR,FOXF1,KCTD12,FAT1,LMO2,NR2F1,SKAP2,TRIL,LIPG,MCM3,APCDD1,MYBL2,TBX3,TANC1,STK17B,UHRF1,SLC4A4,FST,PAG1,ENO1,MSX1,FILIP1L,RHCG,CLSPN,DACT1,IRS1,NDST3,RRM1,KCNJ2,IGFBP3,NKD1,BRCA1,CXCL14,GUCY1A2,ITGA2,ATAD2,ENC1,PTMA,KIT,HBZ,OPCML,CCDC68,PLXNC1,EFNB2,HMGB1,CSRNP3,ABCA1,PLS3,DLK1,CASR,DSEL,GAPDH,IL1R1,ZNF385D,RIMS1,FGF19,IBSP,FBXO5,PLCB1,CD24,SEMA6D,DACH1,CADPS2,HOTAIRM1,ANO1,MYCN,MAD2L…	cisbp__M5144
LHX1(+)	LHX1	1.52561	LEFTY2,FRMD6-AS2,PLXNA4,C3orf70,CLSTN2,TMEM255A,HPSE2,POU2F2,MYL4,ELN,LIMS2,TYRP1,KRT17,TACC2,SLMAP,WFDC1,ISM1,PMEPA1,CNN1,POU6F2,IL17B,L3MBTL4,TRIM72,CHRNA1,PPBP,MYH9,CKB,GBP2,NKD1,EDNRB,LHX1	idmmpmm__abd-A
MAF(+)	MAF	2.75586	SFRP2,GJA5,COL1A1,MME,COL1A2,COL5A2,COL14A1,IGFBP5,ISLR,LIMCH1,NFIA,COL3A1,OLFML3,SCN7A,SPARCL1,RUNX1T1,GPC3,SLC40A1,SYT6,ENPEP,AHNAK,CACNA1D,MEOX2,EPHB1,SGCD,SHISA3,BNC2,DCC,PRSS35,LAMA4,PTN,LBH,MFAP4,LGALS1,SLIT2,LMO4,FRMD4B,C7,SLITRK5,ADAMTS16,COL21A1,MIR99AHG,PCDH9,TSHZ2,PDGFRA,ACTG1,KCNQ1OT1,VIM,PREX2,CCDC80,TNFAIP6,L1TD1,TXNIP,EDIL3,HTR7,FN1,PCDH18,HIC1,ANGPT1,TMEFF2,WT1,PMP22,SULF2,CLU,PLC…	cisbp__M0290
MAFB(+)	MAFB	3.27008	MYOCD,COL12A1,ACTG2,ACTA2,WT1,SLC6A17,LIMS2,THBS2,CNN1,ADAMTS6,HPSE2,IGF1,GAL,MYLK,DSEL,DES,TMEM59L,HHIP,CD82,TSPAN2,MYL4,SVIL,TAGLN,GREM2,EDNRB,POU2F2,SPINT2,MTCL1,FHL2,KLHL4,SBSPON,SLC25A48,LPP,MYL6,FHDC1,RSPO3,LTBP1,PMEPA1,FLNA,SSC5D,GAL3ST4,KCNMB1,CHRM3,ZEB1,CELF2,CRLF1,PAPPA2,DLGAP2,L3MBTL4,IL17B,FST,GBP1,LMOD1,GLIPR1,LINC00514,SLITRK4,NGF,TMEM255A,PTPRB,SERPINE2,EPHA3,ATP2A3,WT1-AS,AHNAK2,L…	tfdimers__MD00162
MECOM(+)	MECOM	1.79699	DOK5,FLRT2,SOX6,SOX9,SEMA6A,MPPED2,ZFHX3,FOXP2,LDB2,NFIA,EYA4,TBX3,ZEB1,FRMD6,GPM6B,FLI1,AMOT,ANGPTL1,KANK4,TSC22D1,BOC,PDGFRA,KCTD12,ROBO2,THSD4,ZFP36L2,RHOJ,IGF1,WNT5A,PTN,MAPK10,IL11RA,PHLDB2,PRDM16,LSAMP,CPE,CLDN11,DNM3OS,ATP1A2,LINC00511,SRGAP3,ROR1,CA3,ARID5B,PTX3,SSX2IP,MYH11,MIR99AHG,MATN2,ANK2,TNFRSF19,EBF1,COL27A1,COL25A1,MAP2,LMO4,SOX10,TMPRSS5,PMP22,CRISPLD1,ZBTB20,FGFR2,MFAP4,TGFB3,D…	cisbp__M0514
MEF2C(+)	MEF2C	4.81718	NDUFA4L2,GATM,MGP,ITGA4,COX4I2,ESAM,MCAM,IGFBP7,SEMA5B,CAV1,KCNC4,RCSD1,PDLIM5,CAV2,INPP4B,COL4A1,RGS5,HEY2,ARHGDIB,HSPA2,PERP,CTHRC1,VCAM1,ITGA1,PLN,HRH2,KCNA5,FILIP1L,PDLIM1,CIDEA,FLT1,ACTA2,AFAP1L2,PDE3A,APELA,LPL,TMEM150C,MIR4435-2HG,KCNS3,SLC35F1,COL4A2,HIGD1B,EBF1,COL8A1,SLC8A1,CDH6,MAMDC2,CSPG4,BGN,PDGFRB,CALD1,OLFML2B,DAAM2,SPRY1,TFPI,MSRB3,H19,NECAB1,FILIP1,TRIB2,ARHGAP24,LIMA1,B3GNT2,HB…	homer__CCATATATGGNA_CArG
MEIS2(+)	MEIS2	1.71228	CRABP2,MDK,ZFHX4,MIR100HG,OSR1,NRXN1,ATP2B1,RELN,GPC3,TGFB2,ID2,NR2F2,PTN,CADM1,TNC,DAB2,LRRN1,GPR85,COL25A1,PEG3,EFNB2,TENM4,PTPRD,EDN3,EPHA4,SLIT3,FLRT3,RGS7BP,PDGFD,KIF26B,GAS2,EPB41L3,CSRP2,CSRNP3,PRRX1,MID1,EPHB2,LRP1B,GFRA1,EFNA5,PCDH9,PCDH10,SYT1,HTR2A,KCNMB2,TENM2,TIPARP,CCDC186,TNIK,PRICKLE1,SLCO3A1,CADM2,ETV1,ELAVL2,FOXG1,NELL1,PCDH11X,NTM,CHRM2,CDC42EP3,MGAT4C,BDNF,AMOT,NXPH2,PLCL1,SLC…	swissregulon__sacCer__TOS8
MEOX1(+)	MEOX1	2.88018	PLP1,STMN2,PENK,SIX1,FAT3,PAX7,CRABP1,IL33,GAS2,STC2,KCNK2,PAX3,EBF3,DMRT2,MPPED2,CDH9,KCNG1,LYPD1,MAP2,CNR1,CDH10,NNAT,IL17RD,NTRK2,SPOCK3,RASSF9,MYF5,IL7,HOXA7,DKK1,TAC1,PCP4,LAMP5,LRRN1,COL25A1,KLHL41,NOS1,ZFHX4,DNAJC5B,CREB5,ECEL1,GREM1,CHRM2,ITIH5,MAP1B,HS6ST3,CLCN5,MRC2,INHBA,HOXB9,LEP,CXCL12,SORCS1,MEGF10,PCDH10,ZFHX4-AS1,HOXA10,SIM1,BOC,FAP,LBX1-AS1,HOXC9,CA10,AFF3,ACTRT2,PEG10,THSD7B,GPR…	cisbp__M4940
MEOX2(+)	MEOX2	1.66916	SULT1E1,SFRP2,DCN,COL1A1,TMSB10,COL14A1,GNAO1,PIEZO2,PLEKHH2,SHISA3,LAMA4,COL5A2,OLFML3,COL6A3,G0S2,ADAMTS9-AS1,ZEB2,A2M,EDIL3,MAF,SYT6,AHNAK,HOXB5,ENPEP,IGFBP3,SLIT2,MOXD1,WNT2,VIM,LPL,DUSP6,COL1A2,PLPP3,MEG3,ACTG1,GPC3,CCDC102B,SNAI2,AKAP12,MEG8,HOXB6,SNCG,BCHE,SPRY1,AFF3,TXNIP,PCDH7,FN1,TSHZ2,ITGA1,SEMA3A,LBH,CXCL13,NEXN,CARMN,FEZ1,NFKBIA,LUZP2,NTRK3,CNTN1,COLEC10,RSPO2,CCDC80,HOXB-AS3,LRRN3,H…	cisbp__M1010
MSC(+)	MSC	2.48086	WNT4,NKAIN3,GCG,VIPR2,GJA1,CCDC73,CXXC4,CADM1,GRIK2,AFF3,PDE5A,CDH10,SEMA6D,DSEL,FLRT3,TENM2,LRRC3B,ACKR3,RUNX1T1,PDGFRA,PLXNA2,MEIS2,BDNF,TAC1,WNT2,NR2F1-AS1,NTF3,LINC01497,FAT1,TMEM155,MAPK10,GPC3,UGT8,NGF,PRICKLE1,IGFBP2,PTCH1,PLXNC1,SYNM,FOXG1,MAP1B,HTR2C,CDH7,LEF1,MYCN,HHIP,RORB,ATP1B1,PRDM1,SPATS2L,BNC2,TPBG,ENO1,PGF,PTPRT,MIR217HG,RPRM,MSC,POU3F1,BEX2,ZNF831,FBXO5,CELF2,PITX2,LMO4,BRCA1,CS…	taipale__Tcf21_DBD_NNAACAGCTGTTNN
MSX1(+)	MSX1	2.65273	BAMBI,MEST,NDST3,SNAI1,DLK1,LIPG,ENC1,FAT1,LMO2,BMP4,HES4,TBX3,SLC35D3,LEF1,KIF5C,BMP5,STK17B,TANC1,NR2F2,IRS1,PRDX1,NPR3,PLXNC1,ID3,LIX1,EFNB2,HAS2,JAG1,ETV1,EPB41L3,KCTD12,PTCH1,CGNL1,TRH,RUNX1,NID2,CECR2,ANO1,FENDRR,MTUS1,DACT1,SYNPO2,ID2,DACH1,PLCB1,TWIST1,SDC2,SULF1,MYCN,DUSP6,ELAVL2,ITPR1,FOXF1,USP18,CRABP2,SHISA2,PLS3,CXCR4,MYBL2,TMEM200B,KCNJ2,FRMD4A,PITX1,ESRRA,GATA4,NR2F1,DKK2,CSRNP3,DC…	stark__BYAATTARH
MYBL2(+)	MYBL2	3.42326	CLSPN,PCNA,DHFR,RRM2,BRCA1,RRM1,DTL,HELLS,CENPM,UHRF1,SYNE2,MCM3,BRIP1,FBXO5,TUBA1B,C21orf58,HMGB1,SMC4,CDK1,HMGB2,TUBB,SPC25,MIS18BP1,PEG10,NCAPH,KIF20B,CDCA7,CENPF,MKI67,CIT,MXD3,ANLN,KIF22,TOP2A,ASPM,GAPDH,PCNT,KIF2C,BUB1B,TUBB4B,KIF23,DBF4,CKAP2,CKS2,CCNA2,ARHGAP11A,SPDL1,CKAP2L,TACC3,NUF2,KIF4A,CCDC18,UBE2C,CDC25C,RACGAP1,NCAPD2,CDCA2,CENPE,PSAT1,UBE2S,PDLIM1,RAI14,SGO2,CKB,CALM1,ECT2,KPNA2,…	taipale_cyt_meth__MYBL2_NTAACSGTTRN_eDBD_repr
MYC(+)	MYC	2.08913	CDCA7,RPS2,PRKCB,GUCY1A2,KCNK3,ZFHX3,ZEB2,MCM5,SNAI2,PLS3,TPM2,REM1,MCM3,CTSC,IGFBP3,ITGA11,ITGA1,ITPRIPL2,MCM6,NDUFA4L2,FILIP1L,RGS2,SNCA,IL1R1,KANK4,TTYH1,HIGD1B,GINS2,LINC00632,TMPRSS5,ZNF385D,IRS1,TAGLN,TBX3,LINC00511,SDC2,ACTB,COX4I2,PPP1R14A,SOX9,DUSP6,CIDEA,HEYL,ARHGDIB,RAB7B,GATM,ROBO2,SERTAD4,PHLDA1,SLC25A48,BGN,NGFR,MYH11,IER3,PMEPA1,FOXS1,ATP2A3,TGFBI,HSPA2,SYT17,MT2A,HEY2,AFAP1L2,LRRC…	dbcorrdb__E2F6__ENCSR000BLI_1__m1
MYCN(+)	MYCN	1.42359	ENO1,HMGCS1,CD24,FOXF1,DDIT4,FENDRR,POU3F1,GAPDH,JADE1,HES1,IGFBP2,PTMA,ORC6,BNIP3,NMU,PTCH1,MYBL2,BEX1,LMO2,MYRF,NHS,CECR2,BMP4,GINS2,PNP,GJA1,PODXL,UHRF1,CENPF,FEN1,CHAF1A,SATB2,SLCO5A1,HMGB1,SGO1,NRP2,IRX1,UGT8,IRS1,CALB2,KHDRBS3,FLRT3,MID1,ANK3,TENM2,CIART,CSRNP3,HHIP,SLC4A8,ANKRD1,LINC01234,CNNM1,ELAVL2,BICDL1,GPM6A,SYT10,ACTRT2,GAP43,UNC5D	dbcorrdb__MXI1__ENCSR000DZI_1__m1
MYF5(+)	MYF5	2.23022	KLHL41,MEGF10,NEB,CDH15,TTN,ITGA6,PRL,STXBP5L,MEOX1,HOXA7,TNNI1,NAV3,TNNT1,CYP1B1,HOXC6,DPP6,PART1,CDH12,HOXC9,ITIH5,STC2,APCDD1L,FITM1,HOXA9,NTN1,HOXC10,RGS16,RYR1,MSTN,SULF2,ZNF727,IGFN1,NCAM1,CELF2,ST6GAL2,CHRNA1,TNNC2,WNT16,ABCA12,NNAT,MYF6,CLCN5,EN1,SPINT2,MUSK,SIM1,TRIM55,IP6K3,C1QTNF3,NES,COL25A1,CCDC140,DNER	taipale_cyt_meth__MYF6_NAACANNTGWYN_eDBD
MYF6(+)	MYF6	4.09886	NEB,CDH15,MEGF10,TTN,PART1,DNAJC5B,SCN3B,CHRNA1,MRLN,HOXC9,ITIH5,HOXA7,NEFL,ADAMTS16,KLHL41,GADD45G,CHRNG,PRL,PAX3,NPPA,ZPLD1,MYLPF,CDX4,ZNF385B,UNC5B-AS1,MEOX1,RAPSN,NR0B1,TNNI1,MYOG,TNNT1,TRPV5,SPOCK2,FLRT3,HOXC6,TNNC2,GPM6A,USP2-AS1,ABRA,CPB1,COBLL1,LEMD1,ZIC1,CCDC140,HTR1B,MSTN,FITM1,KLHL14,MYF6,WNT16,ACTA1,STXBP5L,SPINT2,UNC80,LBX2,HOXA9,ZIC4,PPP1R9A,BCAM,RHOH,HOXD-AS2,SPATA45,LBX1,MYH4,FGF9…	transfac_pro__M03137
MYOG(+)	MYOG	5.99379	NEB,KLHL41,PRL,MYO5B,CDH15,RAPSN,GADD45G,TTN,PALMD,MYLPF,LINC00937,NNAT,CHRNA1,TNNT1,ACTC1,TNNI1,CDH10,NAV3,ANK1,SMPX,HOPX,MRLN,ANKRD1,MEGF10,FITM1,PDLIM3,HOXA7,RGS16,CKB,AMIGO2,MYF6,SMYD1,TRDN,MYH6,DHRS7C,PGAM2,TNNC2,LRRC10,TRIM55,MYOZ2,MSTN,MYOG,HOXB9,LINGO1-AS1,CELF2-AS2,LBX2,APOBEC2,MEOX1,CHRNG,COL19A1,MT3,PAX3,MYL10,MAB21L1,HOXC6,LBX1,HOXA9	hocomoco__MYOD1_MOUSE
NFE2(+)	NFE2	2.62192	HBD,FCER1A,IL1B,GATA2,LAD1,HBZ,LAPTM5,NXPH1,SPTA1,PLEKHN1,P2RX1,NFE2	transfac_pro__M04685
NFIA(+)	NFIA	3.68745	KCNQ1OT1,IGFBP5,COL1A2,PDGFRA,COL3A1,PTN,OGN,MIR99AHG,FLRT2,ISLR,LRRC17,SRGAP3,COL21A1,MIR100HG,COL5A2,SPARCL1,FAT4,IL11RA,MATN2,AHNAK,PKN2,PCDH18,PTPRD,COL1A1,NCAM1,VCAN,COL12A1,SFRP2,TXNIP,POSTN,DNM3OS,MAPK10,PMP22,LAMA4,ZFHX3,FGF7,IGF1,DHRS3,RUNX1T1,ASPN,PLAT,ITGA8,NCKAP5,SULF2,SCN7A,BNC2,CASC15,RBMS3,SGCD,DCN,TGFB3,MTSS1,LIMCH1,CCDC80,CHL1,DST,TNC,TMEFF2,MBP,SERPINE2,SVIL,MECOM,BOC,PDGFD,PCDH…	taipale__NFIX_full_YTGGCNNNNTGCCAA
NKX2-5(+)	NKX2-5	1.61414	HAND2,WNT5A,HAND1,FREM1,HAND2-AS1,PROX1,FBXO32,SORBS2,TTN,DDIT4,RUNX1,TRDN,STC2,MPPED2,IRX1,KIF5C,CASC15,GABRA4,ENC1,GFRA1,TNNT2,MYOZ2,NNAT,EBF3,CADPS2,FAM170B,SLC8A1,ACTC1,LIMCH1,SNAI1,DUSP6,KCTD12,NAV2,ESRRG,SYNE2,SMPX,MYH6,TRPM3,DCC,NEFM,PLXNA2,PDLIM5,CADPS,CNR1,TMOD1,TENM4,SLC26A7,NKX2-5	transfac_pro__M01312
NKX3-2(+)	NKX3-2	3.01836	SOX9-AS1,PCDHB9,SEMA3E,DAAM2,OTX1,PRSS23,FGF7,ITGA8,SGCD,CHL1,DCN,PKN2,ADAMTS9-AS1,SOX9,LINC01046,DST,MAPK10,PHLDA1,SCN7A,ZFHX3	tfdimers__MD00129
NKX6-1(+)	NKX6-1	2.09463	NR2F1,NKAIN3,CXXC4,APCDD1,PPP1R1A,GJA1,WNT2,BNC2,WNT4,GCG,CD24,CADM1,LDB2,IGFBP2,NR2F1-AS1,PLCE1,SORCS1,OSR1,ATP1B1,PRICKLE1,FOXF1,CCDC73,LMO4,TENM2,PLCB1,EFEMP1,RYR2,NRP2,VIPR2,GRIK2,FENDRR,TPBG,AFF3,NGF,EPHA3,FST,TUBB2B,BDNF,LEF1,TRIB2,ENHO,HOXA5,TMEM155,HES1,ID2,FSTL5,PITX2,NR2F2,ZFHX4,XACT,IRF1,FLRT3,MYCN,MEIS2,CELF2,ZNRF2,HHIP,TRHDE-AS1,RUNX1T1,BNC1,PLXNC1,PAPPA2,NTF3,CDH10,SNX10,HHIP-AS1,AL…	stark__KNVNVBYTAATKRSBHNVD
NR2F1(+)	NR2F1	1.91423	NKX6-1,NR2F1-AS1,PDE5A,LEF1,NRP2,GJA1,TANC1,FGF10,HOXA5,WNT2,NR2F2,TENM2,CXXC4,PRICKLE1,SKAP2,RIMS1,EPHA4,PTCH1,CLMP,MSC,SEMA6D,DACH1,PPP1R1A,TRIB2,HBG2,DTNA,MLLT3,MEIS2,VCAN,KCNJ2,HAS2,PLS3,PLXNC1,OSR1,BMP5,MID1,DCX,AFF3,FRMD4A,ZFHX4,BDNF,MDK,NKD1,SHOX2,SLC2A12,CASR,LMO2,IGFBP2,IRS1,RUNX1T1,EPHA7,NCAPD2,ATP2B1,CCNB2,PDGFRA,EDN3,SCUBE3,NGF,MKI67,IQGAP2,CKAP5,PEG3,SLCO5A1,TUBA1C,NAP1L2,TFPI2,TWIST…	dbcorrdb__NFIC__ENCSR000BQX_1__m2
NR2F2(+)	NR2F2	2.33751	NR2F2-AS1,CHST8,PITX2,SFRP1,BAMBI,PRDX1,GATA4,COLEC11,NR2F1,CRABP2,CD24,MDK,CGNL1,MSX1,HBZ,KRT18,CDH2,CDKN1C,NRP2,PLCL1,MEIS2,DSP,IGFBP2,ID4,KHDRBS3,KRT8,ACTC1,TWIST1,ZFHX4,SHOX2,GATA3,HAS2,OSR1,PDE11A,PEG3,BMP4,EFNB2,ATP2B1,GATA6,TMEM88,MEST,COL18A1,CKB,PLCB1,SPATS2L,HES1,DLGAP1,MLLT3,ZFPM2,PDE5A,MGARP,VSNL1,BMP5,COL2A1,EDNRA,CCDC3,WNT2,MYL7,BDNF,SULF1,MYRF,MID1,ACKR3,GATA6-AS1,APOE,HOXA5,MYCN,P…	cisbp__M0787
NR4A1(+)	NR4A1	1.91617	BTG2,RGS4,MRGPRF,IL17B,HSPB7,LMNA,FOS,ASB2,SLC25A4,RASD2,MGLL,HRH1,KCNMA1,FNDC1,TOB1,ADAM19,EDNRB,TIMP3,ATF3,PRUNE2,DMD,LDB3,SERPINE1,TINAGL1,DUSP8,AQP1,CAPN6,CDC42EP3,CKB,LEFTY2,CDH6,PLXNA4,PRELP,LRIG1,SPOCK2,GPR183,NEGR1,LPP,NKD1,PDGFC,CSPG4,SERPINE2,HPSE2,SPON1,PDZK1IP1,ATP1A2,THSD4,CDH8,TPM2,ADAMTS9-AS1,COL15A1,PMEPA1,BOC,TMEM59L,CYP26B1,NTRK3,CACNA1D,ATP1B1,DAAM2,COL27A1,GTSF1,BHLHE40,COL8A2…	taipale__NR4A2_full_TGACCTTTAAAGGTCA_repr
OSR1(+)	OSR1	1.54776	NRXN1,C7,ALCAM,EFNA5,ZFHX4,PDE5A,MOXD1,SLIT3,LMO4,RUNX1T1,TNC,PITX2,PDGFRA,NCAM2,NRP2,DDIT4,LAMP5,LRRN1,NR2F2,RELN,ITGB8,HIC1,MSC,PRRX1,PTPRD,VCAM1,CA10,NR2F2-AS1,BNC2,ADAMTS18,PKN2,SEMA3D,PRICKLE1,SLITRK5,NELL1,SGK1,CBLN4,COL14A1,GPR85,RPRM,TMEFF2,FRAS1,EPHA4,DPP6,MID1,PCDH11X,BMP4,CDA,GRID2,CDH7,VEGFC,RGS6,CSRNP3,MMP16,MIR99AHG,MTSS1,CALD1,TMTC2,FLRT3,ACKR3,FSTL5,CHMP4C,CNTN5,NR2F1,CCDC73,HAS2,…	cisbp__M5203
OSR2(+)	OSR2	1.53848	EBF3,NTRK2,ASPN,CREB5,EBF2,MAB21L2,FOSB,KLF4,CNTN1,HOXA9,ANGPT1,LINC00643,CCDC184,HOXC6,HTR1A,HOXD11,OSR2,COL14A1,LEMD1,BOC,TGFBI,PRSS35,AFF3,SEMA3A,ATF3,PRSS23,TSC22D1,ROR1,CSMD2,TFAP2A-AS1,RSPO3,LRRC17,EGR1	cisbp__M0431
OVOL2(+)	OVOL2	3.71172	AFAP1L2,HPGD,SYT17,CLDN3,GPR39,TPPP3,FOLR1,MIR202HG,CDH4,DDC,PRR15L,OVOL2	tfdimers__MD00481
PAX3(+)	PAX3	3.58965	SIX1,SIM1,ITIH5,HOXC6,HOXA7,PART1,DMRT2,MEOX1,LBX1,LRRN3,PAX7,GREM1,HOXC9,SCUBE1,CTNNA2,LBX1-AS1,PEG10,FAP,AMOT,LUZP2,DACH1,NR0B1,MYF6,STXBP5L,PLXNA2,FLRT3,LYPD1,CCDC140,NEFM,SERTAD4,LRRN1,ANK3,SMOC1,LINC01551,LIMCH1,SGCD,SLCO5A1,HOXC8,ADAMTS16,PRL,ZFHX4,MYF5,KLHL41,RALYL,WNT16,SIX2,BOC,UCA1,HES6,TKTL1,NCAM1,NTN1,EBF3,TFAP2B,GLRA4,COL25A1,HOXA9,CRABP2,LINC00379,EN1,EPB41L3,FOXD2,GADD45G,TWIST1,MG…	hocomoco__PAX3_MOUSE
PAX7(+)	PAX7	2.04201	MEOX1,PAX3,MEGF10,SIM1,MYF5,FAP,NAV3,HOXC8,SIX1,PLXNA2,GREM1,EN1,SMOC1,LIMCH1,HOXC9,PART1,DNER,CXCR4,STC2,LRIG1,C1QTNF3,COL25A1,HOXA7,PEG10,SUSD4,FAT3,HOXC6,LINC00278,NPPA,PAX7	hocomoco__LHX9_HUMAN
PEG3(+)	PEG3	2.15072	PDE11A,SVIL,HMGCS1,BMP5,CAST,DAB2,SYNE2,PLCL1,EFNB2,TTN,SLIT2,FRMD4A,MIR99AHG,UCMA,EPB41L3,ITGB8,NR2F2,DPP6,PRELP,FLRT3,TECRL,MID1,MICAL2,MGAT4A,MLLT3,ANK3,IQGAP2,CDH2,MAPK10,ABI3BP,ACKR3,HAS2,DTNA,DACH1,TENM2,CSRNP3,FAT1,GRIK2,ZBTB20,BNC2,LINC00937,LDB2,DKK2,JADE1,SIM1,CLEC18A,SHANK2,TNC,ESRRG,CAPN6,TTC3P1,MAP1B,ID2,DMD,ABCA1,NAV3,SORBS2,CFTR,NTM,CREB5,ZNF385B,KCNS3,GRIA4,PPP1R9A,PRKG2,NTF3,CTNN…	transfac_pro__M06806
PITX2(+)	PITX2	1.81723	NR2F2,HAS2,TTN,ERBB4,OSR1,NRP2,BMP5,CCDC141,SLC2A12,EFNB2,IL6ST,PDE11A,ACKR3,CRABP2,TMEM88,DDIT4,BMP4,PRDX1,ZFHX4,TIPARP,CDH2,BNIP3,CNTN5,DLGAP1,ADAMTS5,MDK,MAP1B,GRIK2,MEIS2,CHST8,TMCC3,SGK1,TMEM200B,MID1,SPATS2L,NKX6-1,NFKBIZ,ALX1,GAP43,HBEGF,MLLT3,PCDH7,CDKN1C,SEMA6D,CXXC4,FLT1,GREM1,HAPLN1,BDNF,DSC2,CALB2,ID2,MYRF,NCAM2,TNNI3,ETV1,ANK2,MIR99AHG,SHANK2,FERMT2,RASD1,SULF1,IRF1,CFTR,FGFR2,ESRRG,…	transfac_pro__M07352
POU2F2(+)	POU2F2	2.65977	CRLF1,HES6,HTRA1,IGF1,IL17B,SLC6A17,MYOCD,ACTG2,ITGA11,MAFB,PMEPA1,WFDC1,CNN1,KCNMB1,PTPRB,ATP2A3,TSPAN2,MYLK,FST,L3MBTL4,ZFHX3,LIMS2,CKB,THBS2,TMEM59L,EDNRB,CXCL14,GAL3ST4,GAL,KLHL4,CDH6,LMOD1,MYL9,ADAMTS6,MSRB3,ZEB1,SERPINE2,SLC25A48,C3orf70,CLSTN2,MYL6,ELN,KRT17,DES,STUM,TMEM255A,SMTN,FHL2,ASB2,CAV1,PDGFC,NALCN,LEFTY2,SEMA3C,LTBP1,CALD1,FHDC1,TPM2,MLLT3,NEXN,LPP,COL8A1,MATN2,CXCL13,SLC9A3R1,CA…	cisbp__M3676
POU3F1(+)	POU3F1	2.60307	TFPI2,SLCO5A1,TENM2,GCG,LMO1,MYCN,PVALB,SPRR2F,DDIT4,RIMS1,HSPA12A,EPS8L2,POU3F1	transfac_pro__M01098
POU3F4(+)	POU3F4	2.9445	GRIN2A,ASPHD1,NPR3,TNFRSF18,EDN1,ARHGAP22,CHST8,CALB2,CKMT1B,NMU,PDLIM1,TAGLN2,LRAT,PODXL,MYRF,ACTC1,GATA3,HOOK1,FGF18,GATA4,TTN,EPB41L3,UPK1B,HACD1,CCDC141,PVALB,ADAMTS5,LTBP1,EZR,GAP43,JADE1,SLC2A12,IL1B,BDNF,MGARP,PLCL1,PITX2,LINC00917,DSPP,CALM1,LRRC7,FGF10,GATA6,COL2A1,MGAT4A,MICAL2,CFTR,PDZRN4,LRP2,KIF18A,DSP,THSD4,PCDH17,COL18A1,TRH,NRP2,PCLO,SLC9A3R1,HAPLN1,SHROOM3,CKB,PDE11A,ARR3,BNC1,TP…	taipale_cyt_meth__POU3F4_NTAATKAKATGCRN_eDBD
PRDM16(+)	PRDM16	0.473352	SOX6,COL9A1,THSD4,ATP1A2,COL11A1,SOX9,FGFR2,MECOM,DOK5,WWP2,SOX5,COL11A2,MATN4,DAAM2,ENPP2,COL2A1,ACAN,CAPN6,PSAT1,COL27A1,LSAMP,ZFP36L2,RGCC,TSC22D1,DHRS3,FLI1,AMOT,ANGPTL1,FRMD6,TMPRSS5,MAP2,BOC,KLHL13,ROBO2,SEMA6A,GDF5,FOXP2,HAPLN1,CA3,EPYC,YPEL2,GDF10,LINC00511,GPM6B,GCNT1,FLRT2,MAPK10,CYP26B1,PHACTR2,MGAT4C,ZBTB20,BMX,SOX9-AS1,MATN3,CPE,PHLDB2,NCKAP5,SCN1A,S100A1,WNT5A,MATN2,PAPPA,MEF2C,MPPE…	cisbp__M0533
PROX1(+)	PROX1	1.43553	RUNX1,SCN9A,HAND2-AS1,DKK2,SHOX2,HAND2,ZBTB20,ACTC1,HBZ,PROX1	hocomoco__PROX1_HUMAN
PRRX1(+)	PRRX1	2.08683	CPE,MIR100HG,RELN,EBF2,SFRP1,NCAM1,PTN,EPHB2,DHRS3,RPRM,BOC,AKAP12,ADAMTS9,ID3,GRID2,DMKN,NRXN1,INHBA,CA10,CRABP1,ACTC1,FLRT2,CSRP2,CLCN5,GABRB2,MEIS2,MGAT4C,GFRA1,EBF1,NPR3,GATA4,ZFHX4,LRRN1,CASC15,COL14A1,MOXD1,SPRY1,IL11RA,RSPO3,GPC3,PCDH9,ZFPM2,NTNG1,ACAN,SEMA3C,EFNA5,GAS2,SYT1,PPP2R2B,ADAMTS5,GATA6,CHST8,KHDRBS3,DPP6,MATN4,HLX,ID1,NR2F2-AS1,KCNQ1OT1,CNTN5,SEMA3D,RNF207,PDGFD,ISLR,IL6ST,SPON1…	hocomoco__LHX2_MOUSE
RORC(+)	RORC	1.97357	ZBTB16,SAMD9,LCP1,SLA,RUNX3,SRGN,BHLHE40,PTPRC,SASH3,CA2,LST1,TRAF3IP3,CDH10,IL7R,EVI2A,BCAS1,IL16,LCK,VAMP8,IL1R1,TMIGD2,KLRC1,TEX19,ST8SIA3,ARHGAP30,RORC	cisbp__M5033
RUNX1(+)	RUNX1	1.76394	USP18,KCTD12,LMO2,HHIP,SOX9,IRS1,TENM1,TRIL,PROX1,SEMA6A,NKD1,PLXNC1,CPED1,ISL1,ELAVL2,NKX2-5,MKNK1-AS1,LEF1,NOTUM,ENC1,SULF1,TENM4,FREM1,LMO4,KIF5C,PMEPA1,KANK4,FENDRR,GUCY1A2,MATN1,STK17B,FAT1,ADAMTS8,CAPN6,ECEL1,MPPED2,PAG1,MCCD1,FILIP1L,FOXP2,TMOD1,HOXD10,EPB41L3,RUNX1	cisbp__M5789
RUNX3(+)	RUNX3	3.9121	PRDM16,SLA,AQP3,LCP1,NOTUM,SOX8,COL9A1,ACAN,FGFBP2,S100B,HAPLN1,PTHLH,C1QTNF3,FOXA3,WWP2,CAPN6,LTA,CD53,SLPI,KLF2,MATN1,PRELP,SRGN,CD247,MIA,LST1,RBP4,FGFR2,PTPRC,RORC,ABI3BP,MGAT4C,ADAMTSL3,CRISPLD1,MPZL2,LEFTY2,TFAP2A-AS1,IL16,LINC00923,FGFRL1,KLRB1,CSPG4,IL2RG,LCK,ANK2,TRAF3IP3,FIBIN,CFH,GCNT1,EYA4,SOX5,GPR65,SASH3,MAPK10,SOX6,DAAM2,ENHO,SERTAD4,LTB,XCL2,LINC00511,LAPTM5,ANGPTL1,BGN,MAG,SORBS2…	hocomoco__RUNX2_HUMAN
SHOX2(+)	SHOX2	2.36788	NID2,TRH,WNT2,TTN,CGNL1,CCDC141,BMP5,DLGAP1,HEY1,JAG1,PITX2,GATA3,GAP43,TNNT2,NR2F2,DACH1,DSC3,HES4,RSPO2,KIF26B,NES,MEIS2,CRHBP,BAMBI,ETV1,NEFM,TBX18,TMCC3,IQGAP2,GFRA1,ALX1,SFRP1,CRABP2,FBXO32,GATA4,NFKBIZ,CYSLTR2,TWIST1,FOXG1,MEST,ERBB4,NEBL,PROX1,NCAM2,DLK1,EPB41L3,SPATS2L,RBMS3,TNC,MEF2C,CDH7,ACTC1,NR2F1,TAC3,DSC2,ISL1,PREX2,CDH2,PTPRD,TIPARP,CAP2,ANKRD1,CKB,HACD1,OSR1,NRP2,SGK1,MRC2,PCDH7,H…	cisbp__M2057
SIX1(+)	SIX1	2.52667	ITIH5,PAX3,NNAT,NEB,FAT3,MAP2,MEOX1,MEGF10,PART1,CDH15,SIX2,AMOT,PEG10,IL17RD,CADM1,STC1,SCUBE1,ADAMTS16,LRRN3,HOXA7,GAS2,MYF6,MXRA5,FLRT3,KLHL41,EPHA4,HOXC6,EBF2,GADD45G,PRL,BOC,MRLN,TTN,HOXC9,TRPC3,NCKAP5,COL25A1,LBX2,CTNNA2,LRRN1,LBX1,NR0B1,FOXG1,CLCN5,MYF5,PAX7,PDGFC,MYLPF,DNAJC5B,DACH1,TNNC2,GRIA2,NHS,CHRNA1,NCAM1,EBF3,GREM1,APELA,NEFM,RGS16,IRX1,TRDN,SIM1,CREB5,TNNT1,NAV3,LBX1-AS1,DMRT2,CHR…	cisbp__M0859
SIX2(+)	SIX2	1.59899	SIX1,IRX1,PHACTR3,EPHA4,RGS16,WNT5A,ALX1,NHS,ITGA6,FOXG1,NKX2-5,SIM2,SIX2	cisbp__M0859
SNAI1(+)	SNAI1	0.622681	MSX1,DDIT4,SLC2A12,JAG1,SAMD11,PTCH1,SPHK1,P2RY1,MAG,FGFRL1,PDE11A,LINC00511,SNAI1	cisbp__M2582
SNAI2(+)	SNAI2	0.727167	GYG1,TNFRSF19,LAMA4,SNCA,EPHB1,PAPSS2,PLA2R1,TFAP2A,LINC01524,CPS1,SNAI2,LINC01322	cisbp__M5200
SOX10(+)	SOX10	3.40269	LINC00511,TMPRSS5,THSD4,SCN1A,PHLDB2,TTYH1,ART3,ERICH5,ENPP2,PLEKHG1,KANK4,CELF2,KCNJ13,GPRC5B,PSAT1,SOX6,ROBO2,SOX9,IFI44L,ANGPTL1,FRMD6,DOK5,SEMA6A,AMOT,YPEL2,SOX5,MECOM,COL11A1,FLRT2,MFAP3L,ZBTB20,S100B,ST8SIA6,NYX,EYA4,AFP,SLPI,CHL1,CASC15,HTR1B,TSC22D1,PABPC5-AS1,PRDM16,FGFR2,LINC00923,TFAP2B,ANK2,ERBB3,RHOJ,WWP2,TNFRSF19,PAK3,MPPED2,COL11A2,IGF1,TBX3,KLHL24,DHRS3,SOX10	taipale_cyt_meth__SOX10_AACAATNNNNNATTGTT_eDBD_repr
SOX2(+)	SOX2	2.3246	SCGB3A2,DCDC2,ANXA3,IRX5,TFAP2B,TSPAN13,AGR3,FOXA2,NR5A2,SHH,PRDM12,GRB14,NKX2-1,SPINT1,NECTIN4,TPPP3,FOXD3-AS1,IRX1,RBM47,GABRA1,WNT7B,SOX2	cisbp__M2249
SOX21(+)	SOX21	3.71553	MYO5B,MSR1,IFNLR1,CA2,HIP1R,ZNRF2,EHF,ANXA3,ELF3,FAM167B,GTSF1,ARHGEF15,COL8A2,RNF144B,PPP1R1C,P3H2,LINC00276,RNASE1,C1QA,C1orf210,FGFBP1,TSHR,PYGL,C1QB,MMRN2,CCDC170,UNC5B-AS1,GIMAP7,SOX21	cisbp__M5832
SOX5(+)	SOX5	4.20192	COL11A1,SULF1,PHACTR2,SOX6,COL9A1,EPYC,LINC00511,WWP2,PRDM16,SOX9,COL2A1,PRELP,ACAN,ITPR2,UCMA,HAPLN1,GCNT1,FGFR2,TNFRSF11B,THSD4,ABI3BP,YPEL2,COL8A2,ZBTB20,ENPP2,DAAM2,LGALS3,PAPSS2,SYNE2,COL27A1,PHLDB2,MPZL2,ENHO,HHIP,FGFRL1,ROBO2,FRMD6,MEG3,LSAMP,CSGALNACT1,TBX3,VCAN,KLHL13,CELF2,LMO7,SORBS2,CAPN6,ART3,CSPG4,AMOT,TMPRSS5,SEMA6A,DST,ITGA1,SOX10,CCDC144B,CCDC186,C1QTNF3,CASC15,IL16,FZD9,MFAP3L,P…	transfac_pro__M03850
SOX6(+)	SOX6	2.10032	SOX9,COL9A1,THSD4,FGFR2,COL11A1,MECOM,WWP2,PRDM16,EYA4,ENPP2,DOK5,LINC00511,COL2A1,SOX5,ART3,FLRT2,ATP1A2,SEMA6A,DAAM2,ROBO2,YPEL2,COL27A1,TTYH1,ACAN,PRELP,TMPRSS5,FRMD6,CAPN6,DHRS3,SSX2IP,TNFRSF19,COL15A1,FAP,FGFRL1,TBX3,LGALS3,BOC,GDF5,TSC22D1,PHLDB2,LUM,LSAMP,WFDC2,NOTUM,PLEKHG1,EPYC,GPM6B,FLI1,GCNT1,ZBTB20,ANK2,ENHO,ZFP36L2,PHACTR2,CPE,AMOT,RHOJ,MPZL2,ITGA1,CHST11,MAPK10,PMP22,MATN3,CLDN11,FO…	cisbp__M1577
SOX8(+)	SOX8	4.4015	MPZL2,FGFRL1,FGFBP2,MATN3,LGALS3,BMX,EPYC,ACAN,PRELP,ADCY2,COL15A1,SIM2,HAPLN1,MATN1,COL11A1,ATP6V0A4,COL8A2,IL16,CHADL,PRDM16,MIA,ABI3BP,WWP2,S100A1,CLEC18A,COL11A2,CSPG4,FZD9,GPM6B,COL9A1,RUNX3,CFH,TXNDC12-AS1,TGFA,UCMA,GCNT1,TGFB2,ENHO,ARHGAP22,STMN2,PPP2R2B,SCIN,MEST,NFKBIZ,PCP4,MEG3,EFNA1,CDKN1C,CYP26B1,ERBB4,SORBS2,YPEL2,CHAD,EXTL1,CPE,FIBIN,ID3,NRXN1,COL9A3,FGFR2,SOX6,SOX8,TMPRSS5,MPPED2,R…	transfac_pro__M08838
SOX9(+)	SOX9	5.51457	COL9A2,SOX6,LINC00511,DOK5,SEMA6A,MECOM,TTYH1,FGFR2,FLI1,ENPP2,COL11A1,LSAMP,COL2A1,BMP5,SOX5,MIA,FLRT2,COL9A3,TBX3,COL9A1,VCAN,PRDM16,PHACTR2,WNT5A,TMPRSS5,ANGPTL1,FRMD6,LIX1,THSD4,YPEL2,TSC22D1,WWP2,GPM6B,COL11A2,EYA4,FGFRL1,GPRC5B,S100B,MAPK10,HAPLN1,CHST11,PHLDB2,ACAN,DAAM2,ATP1A2,RUNX1,MPPED2,HHIP-AS1,PRELP,ZFP36L2,FOXP2,GDF5,AMOT,DNM3OS,PLEKHG1,SERTAD4,RHOJ,COL27A1,KIF5C,SCN1A,NOTUM,ANK2,GC…	hocomoco__SOX10_HUMAN
TBX1(+)	TBX1	1.3646	PNP,RGS16,IRX2,GDF6,SIX2,PLXNA2,KDF1,MYH4,LINC01551,CRYBB2,EDN3,TBX1	cisbp__M1624
TBX18(+)	TBX18	2.47332	SFRP5,TM4SF1,GATA4,SMOC2,TNNT1,KCNJ3,BICDL1,GATA6-AS1,PTGS1,COBLL1,MYRF,TGFB2,SLITRK2,NPNT,SPRR2F,ALDH1A2,IL6ST,ERBB4,TTN,LRP2,PDZRN4,EFNA1,MEDAG,PPP1R9A,CMYA5,ARHGAP22,OPRK1,ZFPM2,MGARP,RIMS2,ENTPD2,EPS8L1,KRT19,PDZK1IP1,GADD45A,MICAL2,UPK1B,EPS8L2,TSPAN7,PLP2,SGK1,BNC1,GPM6A,DLGAP1,ELOVL7,RBM47,SLC7A7,RDH10,ARAP2,GOLT1A,TCEAL2,ALPK2,NTN4,LMNTD2,FAM41C,SLC6A2,TAGAP,PPM1J,TNFRSF18,ARHGAP18,SYTL5,…	cisbp__M5628
TBX3(+)	TBX3	1.76762	PLS3,CXCL14,STK17B,RUNX1,SKAP2,HHIP,LEF1,FOXF1,SEMA6A,ENC1,ZBTB20,PTCH1,MSX1,KCTD12,FOXP2,ELAVL2,VCAN,MECOM,DACT1,MYH11,RIMS1,SNAI1,LIPG,FILIP1L,LINC00511,SOX6,ZFHX3,PLXDC2,ZEB1,FST,FENDRR,NHS,ROBO2,CSRNP3,HAS2,TENM4,DTNA,ZFHX4,PLEKHG1,MYH9,DLK1,ECEL1,PRICKLE1,ROR1,SULF1,NALCN,FGFR2,EYA4,MEG8,SPOCK3,DOK5,COL11A1,PLXNC1,ADAMTSL3,PALMD,SCN1A,MFAP3L,TMEM255A,MGLL,BHLHE40,SATB2,PAK3,CDH12,ECT2,BMX,TB…	cisbp__M5886
TCF21(+)	TCF21	2.59737	ITGA8,DCN,SCN7A,MAF,GYG1,DCC,SYT6,ANGPT1,RUNX1T1,OLFML3,OGN,MME,SEMA3E,SGCD,LRRC17,GJA5,LRRN3,PLPP3,ADAMTS9-AS1,NRK,SNAI2,COL14A1,LMO4,CHL1,ASPN,C7,NKAIN4,EPHB1,PID1,SLITRK6,SCUBE2,LIMCH1,MAPK10,PLEKHH2,COL21A1,BACE2,S100A10,SLIT2,ZEB2,TSHZ2,NTF3,PRSS23,FGF7,PTPRD,PDGFRA,MEOX2,ADH1B,DST,TNC,BCHE,ISLR,NFIA,LGALS1,SLC38A5,RGS2,CNTNAP2,PRKCB,HIC1,C8orf34,TNFAIP6,ZBTB16,CREB5,COL1A1,VSTM4,RBMS3,LUZP2…	cisbp__M0224
TFAP2B(+)	TFAP2B	1.0766	TFAP2A,HOXB9,LGI4,SOX2,ERBB3,PAX3,LINC01198,PRDM12,AGMO,TFAP2B	dbcorrdb__MAZ__ENCSR000EFX_1__m1
TWIST1(+)	TWIST1	1.7002	SOX9,NID2,PITX2,PLXNC1,APCDD1,LIX1,IQGAP2,TMEFF1,CCDC73,ADAMTS8,GCG,CDK1,HAPLN1,MIR217HG,CRABP2,FRMD4A,HEY1,PDE5A,PLCB1,RUNX1T1,TIPARP,GATA3,ITGBL1,KANK3,NFKBIZ,TBX18,PREX2,EPB41L3,GRIK2	hocomoco__TWST1_HUMAN
WT1(+)	WT1	3.85763	UPK3B,TNNT1,ITGA3,WNT2B,KLK5,TSPAN7,SBSPON,PLEKHN1,EPS8L1,BCAM,ALDH1A2,FGF9,PTGS1,WT1-AS,SLC7A7,PDPN,RSRP1,SPOCK2,DHRS3,UNC5B-AS1,SLITRK4,HRH2,LAMA5,TCEAL2,BICDL1,CNTN3,PLP2,NPNT,SVIL,RNASE1,LDOC1,SOSTDC1,PODXL,SFRP2,ASS1,EFNA1,SPON1,PRSS35,TM4SF1,IL6R,GPM6A,PLAC9,CDH3,LRP8,GRIN2B,CMYA5,SEMA3A,RSPO3,EPS8L2,MAFB,ADCYAP1,CRB2,GPC3,TMEM151A,COBLL1,LGALS3,BRINP1,MSLN,PAMR1,HPGD,CXADR,BMP3,KLK11,TNNI1…	hocomoco__ZN263_HUMAN
ZBTB16(+)	ZBTB16	1.61039	CXCL13,HOXC10,HOXB9,CNTN1,DES,PRUNE2,LIMS2,CAV1,PPP1R12B,KCNMA1,CD9,SOX3,EDIL3,LST1,DDIT4L,ATP1B1,HPSE2,HOXA9,RALYL,TPM1,NFIA,HOXC9	transfac_pro__M04625
ZEB1(+)	ZEB1	1.74125	MYH11,MYOCD,ACTA2,TAGLN,CNN1,FHDC1,NKD1,MYL4,FHL2,LIMS2,TSPAN2,IGF1,LPP,LINC00514,TPM1,DES,FST,VCL,FLNA,SMTN,ZFHX3,ISM1,FERMT2,SYNPO2,SERPINE2,MSRB3,CORO1C,PDGFC,PMEPA1,PLXNA2,LTBP1,MYH9,MAP1B,SORBS1,ATP2A3,HHIP,IL17B,MATN2,NCAM1,PPP1R12B,CSRP2,FILIP1,NOG,ACTB,CRISPLD1,MAFB,FOXP2,CHCHD7,LRIG1,MECOM,NAV2,CKB,PLXNA4,TPM2,TES,CDH6,COL27A1,TNNT2,MIR99AHG,EPHA4,TBX3,MPPED2,LIMA1,PRICKLE1,TNFRSF12A,POU…	dbcorrdb__SMARCA4__ENCSR000EZC_1__m10
ZFHX3(+)	ZFHX3	1.48181	MYOCD,ACTA2,PMEPA1,SEMA6D,SLITRK6,MYL9,KCNK3,FLNA,LPP,KCTD12,MSRB3,FN1,ITGA11,CAV1,TSPAN2,CNN1,CALD1,ZEB1,LIMS2,FHL2,ZEB2,SEMA3E,SERTAD4,FERMT2,NRP2,SYNPO2,PLXNA2,DES,FILIP1L,TPM2,MIR99AHG,IL17B,MECOM,WFDC1,TPM1,ACTB,MGLL,PTPRD,MYC,ROBO2,IRS1,PLP1,HPSE2,FST,HES6,RBMS3,CLSTN2,LBH,ZFP36L2,MAP1B,WNT5A,FRMD4A,FBXO32,CRLF1,BNC2,SORBS1,RUNX1T1,PPFIA2,NRP1,CKB,TSHZ2,DMD,KLHL4,LDB3,CXXC4,PLPP3,CELF2,GFRA…	transfac_pro__M01461
ZIC4(+)	ZIC4	0.658642	ZIC1,CDH6,LYPD1,HOXC6,PPM1J,ECM2,TFEB,SMOC1,IKZF1,HOXD3,IGFN1,FRZB,HOXB9	flyfactorsurvey__sug_SOLEXA_5_FBgn0033782
ZNF385D(+)	ZNF385D	2.35744	SLC4A4,ARID5B,IRS1,NDST3,SYT17,COL6A1,GUCY1A2,MTUS1,LEF1	taipale_cyt_meth__ZNF385D_NCGTCGCGACGN_eDBD_repr
