# Supplementary material for: Single-cell RNA sequencing reveals the developmental program underlying proximal–distal patterning of the human lung at the embryonic stage
Source: Cell Res. 2023 Apr 21;33(6):421–33. doi: 10.1038/s41422-023-00802-6 (PMC10119843; doi:10.1038/s41422-023-00802-6)
Supplement: Supplementary file 18 — Supplementary information, Table S8 [file 41422_2023_802_MOESM18_ESM.xlsx]

## Sheet: Probes1
Supplementary information, Table S8 Probes sequences for smiFISH experiment.
Gene	NCBI	#	Sequence
ADAP2	NM_001346712	ADAP2-X-01	GCAGCAGTTGAGACAGATGACCTCCTAAGTTTCGAGCTGGACTCAGTG
		ADAP2-X-02	CAATACTGTCGTCCCAGAAGCCTCCTAAGTTTCGAGCTGGACTCAGTG
		ADAP2-X-03	TGCAAGACAACAGCAACCTCCCTCCTAAGTTTCGAGCTGGACTCAGTG
		ADAP2-X-04	GGTTTCCATTGTGGATCATACCTCCTAAGTTTCGAGCTGGACTCAGTG
		ADAP2-X-05	GACTCTGGCTTCGAACTTGGCCTCCTAAGTTTCGAGCTGGACTCAGTG
		ADAP2-X-06	GGGGGATGTAGTAGAAAGCTCCTCCTAAGTTTCGAGCTGGACTCAGTG
		ADAP2-X-07	TTAAGACCAGGCAGTCGTTGCCTCCTAAGTTTCGAGCTGGACTCAGTG
		ADAP2-X-08	TTAGCTCGAATCCATTGTTCCCTCCTAAGTTTCGAGCTGGACTCAGTG
		ADAP2-X-09	CATAAATTCCCGTCTCTCATCCTCCTAAGTTTCGAGCTGGACTCAGTG
		ADAP2-X-10	CAGGAATCCTTCTCGGTTACCCTCCTAAGTTTCGAGCTGGACTCAGTG
		ADAP2-X-11	CCTTCTCAGAAACTGTGAGTCCTCCTAAGTTTCGAGCTGGACTCAGTG
		ADAP2-X-12	TTCTCTTGCCAGAAGTACAACCTCCTAAGTTTCGAGCTGGACTCAGTG
		ADAP2-X-13	TTTTACCCTGTTCCTTTGTGCCTCCTAAGTTTCGAGCTGGACTCAGTG
		ADAP2-X-14	ATGCTGATGACAGCTTTGGGCCTCCTAAGTTTCGAGCTGGACTCAGTG
		ADAP2-X-15	GAAGGTGGCATTCAAGTCCTCCTCCTAAGTTTCGAGCTGGACTCAGTG
		ADAP2-X-16	CATCTCTCCTGTAGGTGATCCCTCCTAAGTTTCGAGCTGGACTCAGTG
		ADAP2-X-17	TTCCCACTTTCATGATACACCCTCCTAAGTTTCGAGCTGGACTCAGTG
		ADAP2-X-18	CATTGAACCAGTCCACTATCCCTCCTAAGTTTCGAGCTGGACTCAGTG
		ADAP2-X-19	CCATTTTTAGGTACTGCAGACCTCCTAAGTTTCGAGCTGGACTCAGTG
		ADAP2-X-20	GACTCTGGGAGTTCAGGAAACCTCCTAAGTTTCGAGCTGGACTCAGTG
		ADAP2-X-21	CTGGTGAGGAATGGCACGAGCCTCCTAAGTTTCGAGCTGGACTCAGTG
		ADAP2-X-22	TGAAGCCTTGTTTGAGGTAGCCTCCTAAGTTTCGAGCTGGACTCAGTG
		ADAP2-X-23	CATGGCAATCCAGGGCGAACCCTCCTAAGTTTCGAGCTGGACTCAGTG
		ADAP2-X-24	CCAGTGGGTTCTTGTAATAGCCTCCTAAGTTTCGAGCTGGACTCAGTG
		ADAP2-X-25	CCTTGTTCCCAAGAAAAACCCCTCCTAAGTTTCGAGCTGGACTCAGTG
		ADAP2-X-26	GTCTTCGTAGGCTTCATATCCCTCCTAAGTTTCGAGCTGGACTCAGTG
		ADAP2-X-27	GGGGCAAGTGAGGACAAATCCCTCCTAAGTTTCGAGCTGGACTCAGTG
		ADAP2-X-28	AAACTTTCCAGCCATTCCTGCCTCCTAAGTTTCGAGCTGGACTCAGTG
		ADAP2-X-29	TCTCTGTTGATGCAGTAAGCCCTCCTAAGTTTCGAGCTGGACTCAGTG
		ADAP2-X-30	TTCCTCAGTTAATGGGTCACCCTCCTAAGTTTCGAGCTGGACTCAGTG
		ADAP2-X-31	TGCAAACTTCTTCCCACAAGCCTCCTAAGTTTCGAGCTGGACTCAGTG
		ADAP2-X-32	AGAGTTCACTGCCAGGAATGCCTCCTAAGTTTCGAGCTGGACTCAGTG
		ADAP2-X-33	CCAGGGAGCTGATGGATAAACCTCCTAAGTTTCGAGCTGGACTCAGTG
		ADAP2-X-34	TATGCACCAGATCCTCAGATCCTCCTAAGTTTCGAGCTGGACTCAGTG
		ADAP2-X-35	GAGGAGGGGATAGATGTTCACCTCCTAAGTTTCGAGCTGGACTCAGTG
		ADAP2-X-36	CAGCCATCTGAGATTTCATTCCTCCTAAGTTTCGAGCTGGACTCAGTG
		ADAP2-X-37	ACATCCAGTGTATTTCTGCGCCTCCTAAGTTTCGAGCTGGACTCAGTG
		ADAP2-X-38	TCTCCATTGAAGCAAAGAGACCTCCTAAGTTTCGAGCTGGACTCAGTG
		ADAP2-X-39	CGGAGAATCAGAGAGTCTCTCCTCCTAAGTTTCGAGCTGGACTCAGTG
		ADAP2-X-40	CCAAAGGAAAGTCCCATACACCTCCTAAGTTTCGAGCTGGACTCAGTG
		ADAP2-X-41	TTGCTTATCCTTTGATTGGGCCTCCTAAGTTTCGAGCTGGACTCAGTG
		ADAP2-X-42	CAGGAAGGACACAGGCTTACCCTCCTAAGTTTCGAGCTGGACTCAGTG
		ADAP2-X-43	CTATCTGGGCAGTCGAGAAGCCTCCTAAGTTTCGAGCTGGACTCAGTG
		ADAP2-X-44	ATTTTCAAGGTGCTTCCAGACCTCCTAAGTTTCGAGCTGGACTCAGTG
		ADAP2-X-45	CCAGCAAGTGTCCTTGAAAACCTCCTAAGTTTCGAGCTGGACTCAGTG
		ADAP2-X-46	TAAACTGGCCCTTAATGCACCCTCCTAAGTTTCGAGCTGGACTCAGTG
		ADAP2-X-47	TTCTTTCCCACCCTTAGAATCCTCCTAAGTTTCGAGCTGGACTCAGTG
		ADAP2-X-48	AGGACTTTATCTCTTGTGTCCCTCCTAAGTTTCGAGCTGGACTCAGTG
CD93	NM_012072	CD93-X-01	CACATGCCTTTGAAGCTGAACCTCCTAAGTTTCGAGCTGGACTCAGTG
		CD93-X-02	TGAAGTTGCAGCCATACTTGCCTCCTAAGTTTCGAGCTGGACTCAGTG
		CD93-X-03	GATGACAGCGAAGGTCTACTCCTCCTAAGTTTCGAGCTGGACTCAGTG
		CD93-X-04	GGTGCCTAGGATGTAGAATACCTCCTAAGTTTCGAGCTGGACTCAGTG
		CD93-X-05	GGAATGGGGAGTTCAAAGCTCCTCCTAAGTTTCGAGCTGGACTCAGTG
		CD93-X-06	TCCAGTCCAGTCTTTCAAAACCTCCTAAGTTTCGAGCTGGACTCAGTG
		CD93-X-07	GCCTTTAAGGAGGAGACTTACCTCCTAAGTTTCGAGCTGGACTCAGTG
		CD93-X-08	TATAGAGTCACGAAATCCCCCCTCCTAAGTTTCGAGCTGGACTCAGTG
		CD93-X-09	AGGGAGGGGGAGTAACAATCCCTCCTAAGTTTCGAGCTGGACTCAGTG
		CD93-X-10	ATCCGGAATTGGTCACATTGCCTCCTAAGTTTCGAGCTGGACTCAGTG
		CD93-X-11	CCTAATCAGCATGAGCAACTCCTCCTAAGTTTCGAGCTGGACTCAGTG
		CD93-X-12	CATGTTCCCTTTGACCAAAACCTCCTAAGTTTCGAGCTGGACTCAGTG
		CD93-X-13	CCACCTAAGAGGTTAATTGCCCTCCTAAGTTTCGAGCTGGACTCAGTG
		CD93-X-14	CAAGTGTGTGGTAACCTCAGCCTCCTAAGTTTCGAGCTGGACTCAGTG
		CD93-X-15	TAGTGTTGATCACATCCGTACCTCCTAAGTTTCGAGCTGGACTCAGTG
		CD93-X-16	TGGCTCAAAGACAGGTTGTCCCTCCTAAGTTTCGAGCTGGACTCAGTG
		CD93-X-17	AAACACAGTGCATCATCTCCCCTCCTAAGTTTCGAGCTGGACTCAGTG
		CD93-X-18	GGTAAAAAGCCCACAGGAGACCTCCTAAGTTTCGAGCTGGACTCAGTG
		CD93-X-19	GAGACCGATGCATTGCTAAGCCTCCTAAGTTTCGAGCTGGACTCAGTG
		CD93-X-20	ACTGGCAAGAGTATTAACCCCCTCCTAAGTTTCGAGCTGGACTCAGTG
		CD93-X-21	CTGGAGACCATGAGATGACTCCTCCTAAGTTTCGAGCTGGACTCAGTG
		CD93-X-22	ACACCAGAGTTCCAACTGAACCTCCTAAGTTTCGAGCTGGACTCAGTG
		CD93-X-23	TTCACACATCACCTAGAGTCCCTCCTAAGTTTCGAGCTGGACTCAGTG
		CD93-X-24	TCTGAATGGCCAGACAGATGCCTCCTAAGTTTCGAGCTGGACTCAGTG
		CD93-X-25	CCCCAAATGATAAGGGCAAGCCTCCTAAGTTTCGAGCTGGACTCAGTG
		CD93-X-26	TTGGATCCCAGGAATCATACCCTCCTAAGTTTCGAGCTGGACTCAGTG
		CD93-X-27	GGCTGTGAGAGCAATCAGAACCTCCTAAGTTTCGAGCTGGACTCAGTG
		CD93-X-28	TCAGAGAACAGACGATGGGCCCTCCTAAGTTTCGAGCTGGACTCAGTG
		CD93-X-29	TGTTGTTGAGAACAGGGCTGCCTCCTAAGTTTCGAGCTGGACTCAGTG
		CD93-X-30	AACTGGATTCTTTATCACCCCCTCCTAAGTTTCGAGCTGGACTCAGTG
		CD93-X-31	GTTTCCATCAGATGCACAACCCTCCTAAGTTTCGAGCTGGACTCAGTG
		CD93-X-32	TTTGTTTACCCACTACTGTACCTCCTAAGTTTCGAGCTGGACTCAGTG
		CD93-X-33	GACGATTTGTTAATGGCCTCCCTCCTAAGTTTCGAGCTGGACTCAGTG
		CD93-X-34	GCAGAAACACTGTGTCTAGCCCTCCTAAGTTTCGAGCTGGACTCAGTG
		CD93-X-35	TCTCCAAGTGAAAACTTCCCCCTCCTAAGTTTCGAGCTGGACTCAGTG
		CD93-X-36	GTGTGAGATGTTCTCTCTTTCCTCCTAAGTTTCGAGCTGGACTCAGTG
		CD93-X-37	TTTCTGCATTCCTCAGATTACCTCCTAAGTTTCGAGCTGGACTCAGTG
		CD93-X-38	TACAGAGGATGCTCACCAAGCCTCCTAAGTTTCGAGCTGGACTCAGTG
		CD93-X-39	GTTGCATCATGATGCTATGGCCTCCTAAGTTTCGAGCTGGACTCAGTG
		CD93-X-40	TCGTAGTGCTACACGTAGATCCTCCTAAGTTTCGAGCTGGACTCAGTG
		CD93-X-41	CCCACATTACCCAAACATAACCTCCTAAGTTTCGAGCTGGACTCAGTG
		CD93-X-42	TTAATCAGAGCCTCATGCAGCCTCCTAAGTTTCGAGCTGGACTCAGTG
		CD93-X-43	TGCTCAGGGATAAGACACTCCCTCCTAAGTTTCGAGCTGGACTCAGTG
		CD93-X-44	ATCATCTCCATCCATCGAAACCTCCTAAGTTTCGAGCTGGACTCAGTG
		CD93-X-45	CCTGTTTTCCTGATTTAGACCCTCCTAAGTTTCGAGCTGGACTCAGTG
		CD93-X-46	TTCCAGAGCTTCTACCTAAACCTCCTAAGTTTCGAGCTGGACTCAGTG
		CD93-X-47	ACTCAGAGGAGAAGCTCGATCCTCCTAAGTTTCGAGCTGGACTCAGTG
		CD93-X-48	GACAACAAAGCTGCACCTTCCCTCCTAAGTTTCGAGCTGGACTCAGTG
CRLF1	NM_004750	CRLF1-X-01	ACTGATCACAGCTGTGTGGCCTCCTAAGTTTCGAGCTGGACTCAGTG
		CRLF1-X-02	GATGAGAAGCGTGGGATCCCCTCCTAAGTTTCGAGCTGGACTCAGTG
		CRLF1-X-03	CGTTGAGGGTCCAGTAGAGCCTCCTAAGTTTCGAGCTGGACTCAGTG
		CRLF1-X-04	GTTGAGTACACGGGAGAGCCCTCCTAAGTTTCGAGCTGGACTCAGTG
		CRLF1-X-05	CGTGGCACACGAGGTTGTCCCTCCTAAGTTTCGAGCTGGACTCAGTG
		CRLF1-X-06	CAACATAGAGGCAGGAGCCCCTCCTAAGTTTCGAGCTGGACTCAGTG
		CRLF1-X-07	TGACGGGTTTCTCTGGGGGCCTCCTAAGTTTCGAGCTGGACTCAGTG
		CRLF1-X-08	TCTTGGACCAGCAGCTGATCCTCCTAAGTTTCGAGCTGGACTCAGTG
		CRLF1-X-09	GGCAGGTCAAGTCCTTCATCCTCCTAAGTTTCGAGCTGGACTCAGTG
		CRLF1-X-10	TTGGTGTGGAGGAAGGTCTCCTCCTAAGTTTCGAGCTGGACTCAGTG
		CRLF1-X-11	AGCTTGTACTTGAGGGAGTCCTCCTAAGTTTCGAGCTGGACTCAGTG
		CRLF1-X-12	TGTGTTGTCCTGGCCATACCCTCCTAAGTTTCGAGCTGGACTCAGTG
		CRLF1-X-13	CACTGTGTGGTACTCCTCACCTCCTAAGTTTCGAGCTGGACTCAGTG
		CRLF1-X-14	CGTGAGTACATCGGAGCGGCCTCCTAAGTTTCGAGCTGGACTCAGTG
		CRLF1-X-15	TCACCACATCCAGGATATCCCTCCTAAGTTTCGAGCTGGACTCAGTG
		CRLF1-X-16	GAGGAAATCCTTGAGGGCGCCTCCTAAGTTTCGAGCTGGACTCAGTG
		CRLF1-X-17	GGTAGCGGATCTGGTATTTCCTCCTAAGTTTCGAGCTGGACTCAGTG
		CRLF1-X-18	AGGTCTGGTTGCTCACATCCCTCCTAAGTTTCGAGCTGGACTCAGTG
		CRLF1-X-19	CACGAAGTACACGGTGCCGCCTCCTAAGTTTCGAGCTGGACTCAGTG
		CRLF1-X-20	CAAAGGGGTTGCAGCGCACCCTCCTAAGTTTCGAGCTGGACTCAGTG
		CRLF1-X-21	CTTTCTTGGAGCCATAGATCCTCCTAAGTTTCGAGCTGGACTCAGTG
		CRLF1-X-22	CTCACTGCGGGGAGTGGAGCCTCCTAAGTTTCGAGCTGGACTCAGTG
		CRLF1-X-23	AGTACGCGTGCTTCTTGAGCCTCCTAAGTTTCGAGCTGGACTCAGTG
		CRLF1-X-24	CTCGCCACTGGTCGTAGAGCCTCCTAAGTTTCGAGCTGGACTCAGTG
		CRLF1-X-25	CTTGTGCGACTTCTGCATCCCTCCTAAGTTTCGAGCTGGACTCAGTG
		CRLF1-X-26	TACAGCTTATCTGGCAGGACCTCCTAAGTTTCGAGCTGGACTCAGTG
		CRLF1-X-27	AGTGAGGGTACAGAGGTGGCCTCCTAAGTTTCGAGCTGGACTCAGTG
		CRLF1-X-28	AGAGCTGTTATGGCCGTTGCCTCCTAAGTTTCGAGCTGGACTCAGTG
		CRLF1-X-29	CAAAGGTGGCCTCACGTGGCCTCCTAAGTTTCGAGCTGGACTCAGTG
		CRLF1-X-30	GGTTCTAGGCAACTCAACCCCTCCTAAGTTTCGAGCTGGACTCAGTG
		CRLF1-X-31	CCCTAGGTAATGGGGAGTACCTCCTAAGTTTCGAGCTGGACTCAGTG
CTNND2	NM_001288715	CTNND2-X-01	TCTTTTTGACCATCTTGTGACCTCCTAAGTTTCGAGCTGGACTCAGTG
		CTNND2-X-02	CTGTTGTAAGCTCATCTTCGCCTCCTAAGTTTCGAGCTGGACTCAGTG
		CTNND2-X-03	TGACCTAATACAGGAGTCCACCTCCTAAGTTTCGAGCTGGACTCAGTG
		CTNND2-X-04	TGGGTCAAGTATTCCTGATTCCTCCTAAGTTTCGAGCTGGACTCAGTG
		CTNND2-X-05	GCCTTTCACCTGTAGAATAACCTCCTAAGTTTCGAGCTGGACTCAGTG
		CTNND2-X-06	CAGGTTTGGAATTGAGCTGACCTCCTAAGTTTCGAGCTGGACTCAGTG
		CTNND2-X-07	TGGCCGGATACTGGAAAGACCCTCCTAAGTTTCGAGCTGGACTCAGTG
		CTNND2-X-08	GACACGACGATGTTGATGGGCCTCCTAAGTTTCGAGCTGGACTCAGTG
		CTNND2-X-09	GAGGAGGAGATGGTGGACTGCCTCCTAAGTTTCGAGCTGGACTCAGTG
		CTNND2-X-10	ATAGGGGGCTTCTGATAGACCCTCCTAAGTTTCGAGCTGGACTCAGTG
		CTNND2-X-11	CAGAGGGACAATACTGCAGCCCTCCTAAGTTTCGAGCTGGACTCAGTG
		CTNND2-X-12	CGGATTTGCTGTATGGAGACCCTCCTAAGTTTCGAGCTGGACTCAGTG
		CTNND2-X-13	AATGCTATCAATGGACGGGGCCTCCTAAGTTTCGAGCTGGACTCAGTG
		CTNND2-X-14	TCCAAATTCTCTGGGATCTTCCTCCTAAGTTTCGAGCTGGACTCAGTG
		CTNND2-X-15	GTGCTGCAACATCTGAATCACCTCCTAAGTTTCGAGCTGGACTCAGTG
		CTNND2-X-16	TAGACTGGACCGAGGGAAACCCTCCTAAGTTTCGAGCTGGACTCAGTG
		CTNND2-X-17	ACAGAGGTGTTGCAAGTAGGCCTCCTAAGTTTCGAGCTGGACTCAGTG
		CTNND2-X-18	TCCTTATCTCGGCTTTAATTCCTCCTAAGTTTCGAGCTGGACTCAGTG
		CTNND2-X-19	GTCATCCGATGATCCAACAGCCTCCTAAGTTTCGAGCTGGACTCAGTG
		CTNND2-X-20	ATACACCAGGTTTCTCAGAGCCTCCTAAGTTTCGAGCTGGACTCAGTG
		CTNND2-X-21	CACAGTTTTTCAGGGCAATTCCTCCTAAGTTTCGAGCTGGACTCAGTG
		CTNND2-X-22	TGAGGAGAGGTTCCAAAGGACCTCCTAAGTTTCGAGCTGGACTCAGTG
		CTNND2-X-23	ATAATCACCGCGTTGGTCAGCCTCCTAAGTTTCGAGCTGGACTCAGTG
		CTNND2-X-24	GATCATCCTGAAGAGGCGAACCTCCTAAGTTTCGAGCTGGACTCAGTG
		CTNND2-X-25	CTGTGATGAATGCAGCTGTACCTCCTAAGTTTCGAGCTGGACTCAGTG
		CTNND2-X-26	GCCGAACTAACATTCCTTAGCCTCCTAAGTTTCGAGCTGGACTCAGTG
		CTNND2-X-27	GACTGGATCACGTACAGCAACCTCCTAAGTTTCGAGCTGGACTCAGTG
		CTNND2-X-28	TTTCAACGGTCTTGCTATCGCCTCCTAAGTTTCGAGCTGGACTCAGTG
		CTNND2-X-29	TTCAGCACAGTCTGGAAGAGCCTCCTAAGTTTCGAGCTGGACTCAGTG
		CTNND2-X-30	GTGAGGTAGGGTTTGACTATCCTCCTAAGTTTCGAGCTGGACTCAGTG
		CTNND2-X-31	GATTTGAGCACTCAGAGAGCCCTCCTAAGTTTCGAGCTGGACTCAGTG
		CTNND2-X-32	CGGCTCGGATATATACTGACCCTCCTAAGTTTCGAGCTGGACTCAGTG
		CTNND2-X-33	ACACGGTCATTGTCTATTCGCCTCCTAAGTTTCGAGCTGGACTCAGTG
		CTNND2-X-34	GATGAGCTCCTTATTTCTGACCTCCTAAGTTTCGAGCTGGACTCAGTG
		CTNND2-X-35	TCACTGTGTCATCCGACATGCCTCCTAAGTTTCGAGCTGGACTCAGTG
		CTNND2-X-36	CCATGTTCTTGGTAATCACTCCTCCTAAGTTTCGAGCTGGACTCAGTG
		CTNND2-X-37	TTTTGGAGATGCCGACCAACCCTCCTAAGTTTCGAGCTGGACTCAGTG
		CTNND2-X-38	TTTGGAGAGTGTTTATCTCCCCTCCTAAGTTTCGAGCTGGACTCAGTG
		CTNND2-X-39	AAGTGGTATTGTGACCATCCCCTCCTAAGTTTCGAGCTGGACTCAGTG
		CTNND2-X-40	GATGGTTGAAGACGAGGCTACCTCCTAAGTTTCGAGCTGGACTCAGTG
		CTNND2-X-41	GATCATTTCCCGAGGTGAAGCCTCCTAAGTTTCGAGCTGGACTCAGTG
		CTNND2-X-42	ATCTTTCCTGGAAGTGTGTTCCTCCTAAGTTTCGAGCTGGACTCAGTG
		CTNND2-X-43	TTGTGTTTGATGTCTTCAGCCCTCCTAAGTTTCGAGCTGGACTCAGTG
		CTNND2-X-44	CTCGTAATCTTTTCTGCTGGCCTCCTAAGTTTCGAGCTGGACTCAGTG
		CTNND2-X-45	GGAATTCTGAAATGGCTGGTCCTCCTAAGTTTCGAGCTGGACTCAGTG
		CTNND2-X-46	CCTCGAAGAAGGACTCATCGCCTCCTAAGTTTCGAGCTGGACTCAGTG
		CTNND2-X-47	AGAAGTCAACGTAGTTGCCGCCTCCTAAGTTTCGAGCTGGACTCAGTG
		CTNND2-X-48	TAGTTCAGTTCACTGTAGGGCCTCCTAAGTTTCGAGCTGGACTCAGTG
ESAM	NM_138961	ESAM-X-01	TCAGCCCCAGGAACAAAAACCCTCCTAAGTTTCGAGCTGGACTCAGTG
		ESAM-X-02	AAGGTGTACCACGCTGGAAGCCTCCTAAGTTTCGAGCTGGACTCAGTG
		ESAM-X-03	CATGGCTGGGATGAAGACACCCTCCTAAGTTTCGAGCTGGACTCAGTG
		ESAM-X-04	GAACCACATCACAAAGGGCACCTCCTAAGTTTCGAGCTGGACTCAGTG
		ESAM-X-05	CTCCTTTTCTTTCTGTTTGACCTCCTAAGTTTCGAGCTGGACTCAGTG
		ESAM-X-06	CCCATTGATGTAGGACAACACCTCCTAAGTTTCGAGCTGGACTCAGTG
		ESAM-X-07	ATACTCCAGGTTTGCTTGTTCCTCCTAAGTTTCGAGCTGGACTCAGTG
		ESAM-X-08	AGGGCATGGAGTAGACCAAGCCTCCTAAGTTTCGAGCTGGACTCAGTG
		ESAM-X-09	AGAGTCTTTCTCCTGGAGACCCTCCTAAGTTTCGAGCTGGACTCAGTG
		ESAM-X-10	CATTCACGGAGCAGCTGTAGCCTCCTAAGTTTCGAGCTGGACTCAGTG
		ESAM-X-11	TAGATTTGCCTTGTTTGTCTCCTCCTAAGTTTCGAGCTGGACTCAGTG
		ESAM-X-12	TAAGGTTTTGATGCTGTGGCCCTCCTAAGTTTCGAGCTGGACTCAGTG
		ESAM-X-13	CTGGAGGAACCAGTACATTGCCTCCTAAGTTTCGAGCTGGACTCAGTG
		ESAM-X-14	GAGACGGCAGGATGGAGGAGCCTCCTAAGTTTCGAGCTGGACTCAGTG
		ESAM-X-15	TACTCCTTGGAGACTGGCAGCCTCCTAAGTTTCGAGCTGGACTCAGTG
		ESAM-X-16	CACTGGTATTGGACAGCGGGCCTCCTAAGTTTCGAGCTGGACTCAGTG
		ESAM-X-17	AAGGATGGAAGCTGCCGATCCCTCCTAAGTTTCGAGCTGGACTCAGTG
		ESAM-X-18	GCTGGTGCAAAGAAAGTCTGCCTCCTAAGTTTCGAGCTGGACTCAGTG
		ESAM-X-19	AAAGACCCACGGATGACATCCCTCCTAAGTTTCGAGCTGGACTCAGTG
		ESAM-X-20	AGACGAAAGGTTGGTGAGGCCCTCCTAAGTTTCGAGCTGGACTCAGTG
		ESAM-X-21	CTTGCAGACATAGACTCCAGCCTCCTAAGTTTCGAGCTGGACTCAGTG
		ESAM-X-22	TCACATTACATTGGGCAGTGCCTCCTAAGTTTCGAGCTGGACTCAGTG
		ESAM-X-23	AACCAGGGTACCCACAACAGCCTCCTAAGTTTCGAGCTGGACTCAGTG
		ESAM-X-24	CGGTGGTACAAGAGGACCAGCCTCCTAAGTTTCGAGCTGGACTCAGTG
		ESAM-X-25	CATCCTCCTTGATATCATTGCCTCCTAAGTTTCGAGCTGGACTCAGTG
		ESAM-X-26	AGATTGTGTCTGAGCTCTTGCCTCCTAAGTTTCGAGCTGGACTCAGTG
		ESAM-X-27	GAGGTGACAGAGGAAAGGGTCCTCCTAAGTTTCGAGCTGGACTCAGTG
		ESAM-X-28	GATGGGGGATATTGGTTGAGCCTCCTAAGTTTCGAGCTGGACTCAGTG
		ESAM-X-29	GCTCAAGCCAGAGGAAGAAACCTCCTAAGTTTCGAGCTGGACTCAGTG
		ESAM-X-30	TCATCATACCAGAGAGCCAGCCTCCTAAGTTTCGAGCTGGACTCAGTG
		ESAM-X-31	CTTTAGCCAATGAGTGGTGGCCTCCTAAGTTTCGAGCTGGACTCAGTG
		ESAM-X-32	GGAAGGAGAGACCCCAAATCCCTCCTAAGTTTCGAGCTGGACTCAGTG
		ESAM-X-33	TGCTAGAGGTGACCCTTATACCTCCTAAGTTTCGAGCTGGACTCAGTG
		ESAM-X-34	GACTCTTTCCCATGACTCAGCCTCCTAAGTTTCGAGCTGGACTCAGTG
		ESAM-X-35	CAGAGTACTAAGGGTCAGGACCTCCTAAGTTTCGAGCTGGACTCAGTG
		ESAM-X-36	ACAGTAAAGAGAGGTGGGGGCCTCCTAAGTTTCGAGCTGGACTCAGTG
		ESAM-X-37	TCTTACTGAGATGGTTTTCCCCTCCTAAGTTTCGAGCTGGACTCAGTG
		ESAM-X-38	TCTGTCTCCTGGACACTTAGCCTCCTAAGTTTCGAGCTGGACTCAGTG
		ESAM-X-39	AATTCCAGATCCACTTCCTCCCTCCTAAGTTTCGAGCTGGACTCAGTG
		ESAM-X-40	GCTTCATAAGGAGGAGTCAGCCTCCTAAGTTTCGAGCTGGACTCAGTG
		ESAM-X-41	AGTAGCTAATTTCAGCAGCTCCTCCTAAGTTTCGAGCTGGACTCAGTG
		ESAM-X-42	TCAGTGACTGGAAGTCTCTGCCTCCTAAGTTTCGAGCTGGACTCAGTG
		ESAM-X-43	GTGGGGTACAGATCAAGGGGCCTCCTAAGTTTCGAGCTGGACTCAGTG
		ESAM-X-44	AAGGGTGGTGTTAGATAGGGCCTCCTAAGTTTCGAGCTGGACTCAGTG
		ESAM-X-45	AATACAGGGAGCTGGAGTGGCCTCCTAAGTTTCGAGCTGGACTCAGTG
		ESAM-X-46	CCAGCCTGACAGGTTATATCCCTCCTAAGTTTCGAGCTGGACTCAGTG
		ESAM-X-47	CCCCAGTAAAACCTAACCAACCTCCTAAGTTTCGAGCTGGACTCAGTG
		ESAM-X-48	ATAAGAGATTCCCTATCCTCCCTCCTAAGTTTCGAGCTGGACTCAGTG
KIF1A	NM_001244008	KIF1A-X-01	CGGGAATTGAAGGGGCGGACCCTCCTAAGTTTCGAGCTGGACTCAGTG
		KIF1A-X-02	CTTGGAGTCACGGCTCATTTCCTCCTAAGTTTCGAGCTGGACTCAGTG
		KIF1A-X-03	GCTTCCAGACATCTGAATGACCTCCTAAGTTTCGAGCTGGACTCAGTG
		KIF1A-X-04	TTGGGGTTAACAATGGTGGTCCTCCTAAGTTTCGAGCTGGACTCAGTG
		KIF1A-X-05	AAAGCTGAAGCTTTTGGGCGCCTCCTAAGTTTCGAGCTGGACTCAGTG
		KIF1A-X-06	TGTGCGACCAGTAGGAGTAGCCTCCTAAGTTTCGAGCTGGACTCAGTG
		KIF1A-X-07	TAGTTGATGTCCTCAGGTGACCTCCTAAGTTTCGAGCTGGACTCAGTG
		KIF1A-X-08	TCAAAGGCATGCTGCAGCATCCTCCTAAGTTTCGAGCTGGACTCAGTG
		KIF1A-X-09	CATAGGCGAAGATGCACACGCCTCCTAAGTTTCGAGCTGGACTCAGTG
		KIF1A-X-10	CATCATGGTGTAGGACTTGCCCTCCTAAGTTTCGAGCTGGACTCAGTG
		KIF1A-X-11	CGCAGAGCTGTGGGATGATGCCTCCTAAGTTTCGAGCTGGACTCAGTG
		KIF1A-X-12	GTTGATCCGAGAGAAGAGGTCCTCCTAAGTTTCGAGCTGGACTCAGTG
		KIF1A-X-13	GAGTAGGACATGTTGTCGTTCCTCCTAAGTTTCGAGCTGGACTCAGTG
		KIF1A-X-14	GCTCACAGTAAATCTCCATGCCTCCTAAGTTTCGAGCTGGACTCAGTG
		KIF1A-X-15	TTGTTCTTGGGGTTCAGGAGCCTCCTAAGTTTCGAGCTGGACTCAGTG
		KIF1A-X-16	CTGGATGTCATTGTAGGAGGCCTCCTAAGTTTCGAGCTGGACTCAGTG
		KIF1A-X-17	TGGTCTCATTCATGTTGGTGCCTCCTAAGTTTCGAGCTGGACTCAGTG
		KIF1A-X-18	GATGATGTTGAAGACGGCGTCCTCCTAAGTTTCGAGCTGGACTCAGTG
		KIF1A-X-19	ATATTGGTCTCTGCGTCATGCCTCCTAAGTTTCGAGCTGGACTCAGTG
		KIF1A-X-20	CTGATTTTGCTCACCTTCTCCCTCCTAAGTTTCGAGCTGGACTCAGTG
		KIF1A-X-21	CAGGTCAACACGGAATCTCGCCTCCTAAGTTTCGAGCTGGACTCAGTG
		KIF1A-X-22	CATAGCTGTCCTTGAGTTACCCTCCTAAGTTTCGAGCTGGACTCAGTG
		KIF1A-X-23	GATGTCTGCAGGACTCAAGGCCTCCTAAGTTTCGAGCTGGACTCAGTG
		KIF1A-X-24	TGCTAAGGGTCTCATCGTAGCCTCCTAAGTTTCGAGCTGGACTCAGTG
		KIF1A-X-25	ATTGATGACAGCATTGCAGCCCTCCTAAGTTTCGAGCTGGACTCAGTG
		KIF1A-X-26	CGGATCAGCTTGTTGTTGGGCCTCCTAAGTTTCGAGCTGGACTCAGTG
		KIF1A-X-27	TGTCAGTGATGTCGCCAAGACCTCCTAAGTTTCGAGCTGGACTCAGTG
		KIF1A-X-28	CAGGGCATTGGTCAATTTGGCCTCCTAAGTTTCGAGCTGGACTCAGTG
		KIF1A-X-29	CGAGGATGAGGGGCTCATACCCTCCTAAGTTTCGAGCTGGACTCAGTG
		KIF1A-X-30	CAAACAAGATGCGCTCGTGGCCTCCTAAGTTTCGAGCTGGACTCAGTG
		KIF1A-X-31	TCTCATTGAGCTCAGCTATGCCTCCTAAGTTTCGAGCTGGACTCAGTG
		KIF1A-X-32	TTTTTGGGAGAGAATACGCCCCTCCTAAGTTTCGAGCTGGACTCAGTG
		KIF1A-X-33	GTTCAGGTTGACGAGGTGTGCCTCCTAAGTTTCGAGCTGGACTCAGTG
		KIF1A-X-34	AGCAGGCACTCAGACATCAGCCTCCTAAGTTTCGAGCTGGACTCAGTG
		KIF1A-X-35	TGATCCCATCCTTGATGTAGCCTCCTAAGTTTCGAGCTGGACTCAGTG
		KIF1A-X-36	CACTCAGAACAATGTCCTGCCCTCCTAAGTTTCGAGCTGGACTCAGTG
		KIF1A-X-37	AGTGCTCCTCCTTGATGAAGCCTCCTAAGTTTCGAGCTGGACTCAGTG
		KIF1A-X-38	TGATGATGCGGTTTCCTGAACCTCCTAAGTTTCGAGCTGGACTCAGTG
		KIF1A-X-39	AACCGGAACACATGGCTCTTCCTCCTAAGTTTCGAGCTGGACTCAGTG
LIMS2	NM_001136037	LIMS2-X-01	AGGGAGACGCCCAAAAAAGGCCTCCTAAGTTTCGAGCTGGACTCAGTG
		LIMS2-X-02	CATATTGCTCCACCTCAATGCCTCCTAAGTTTCGAGCTGGACTCAGTG
		LIMS2-X-03	CATTGCTGTTGACAATGCGCCCTCCTAAGTTTCGAGCTGGACTCAGTG
		LIMS2-X-04	CAGTGCTCATGGTACAGCTCCCTCCTAAGTTTCGAGCTGGACTCAGTG
		LIMS2-X-05	AAGCACTGGGCACACACGAACCTCCTAAGTTTCGAGCTGGACTCAGTG
		LIMS2-X-06	CAAACTCATAGAAGAGCCCCCCTCCTAAGTTTCGAGCTGGACTCAGTG
		LIMS2-X-07	AAGTCGTGTTCGCAGTACTTCCTCCTAAGTTTCGAGCTGGACTCAGTG
		LIMS2-X-08	ACGGAGCAAACAGCATTTGGCCTCCTAAGTTTCGAGCTGGACTCAGTG
		LIMS2-X-09	AATGATGAACTCACCGCAGGCCTCCTAAGTTTCGAGCTGGACTCAGTG
		LIMS2-X-10	TTGTTCATGGCCTTGATGACCCTCCTAAGTTTCGAGCTGGACTCAGTG
		LIMS2-X-11	TGCCGGCATTCTTCACAAAGCCTCCTAAGTTTCGAGCTGGACTCAGTG
		LIMS2-X-12	CTTCTCACGGTTGTGGCAAGCCTCCTAAGTTTCGAGCTGGACTCAGTG
		LIMS2-X-13	TGAACATGAGGGGCTGCTCGCCTCCTAAGTTTCGAGCTGGACTCAGTG
		LIMS2-X-14	CACAGTGGGTGCAGTTGAAGCCTCCTAAGTTTCGAGCTGGACTCAGTG
		LIMS2-X-15	CACAGACAAAGTGCTCCACGCCTCCTAAGTTTCGAGCTGGACTCAGTG
		LIMS2-X-16	AGGAATGGCTTCTCACACTTCCTCCTAAGTTTCGAGCTGGACTCAGTG
		LIMS2-X-17	TTCTTCTCATAGTGCCGGTGCCTCCTAAGTTTCGAGCTGGACTCAGTG
		LIMS2-X-18	AAGAGCTGGTTGTAGTGAGTCCTCCTAAGTTTCGAGCTGGACTCAGTG
		LIMS2-X-19	CTGCAGTTGTAGCAGACGTCCCTCCTAAGTTTCGAGCTGGACTCAGTG
		LIMS2-X-20	ACATCGCCTTCAATCACATGCCTCCTAAGTTTCGAGCTGGACTCAGTG
		LIMS2-X-21	AGGAGAAGCAGCTCACACACCCTCCTAAGTTTCGAGCTGGACTCAGTG
		LIMS2-X-22	TGTTCTTCAGGGTGAGCTTGCCTCCTAAGTTTCGAGCTGGACTCAGTG
		LIMS2-X-23	CTTCATGTCGAACTCCACAACCTCCTAAGTTTCGAGCTGGACTCAGTG
		LIMS2-X-24	TCGTAGCACCTCTTACACACCCTCCTAAGTTTCGAGCTGGACTCAGTG
		LIMS2-X-25	TCAGGCAGAGTTGAGGTCTGCCTCCTAAGTTTCGAGCTGGACTCAGTG
		LIMS2-X-26	CAAGCATGGACAGCAGGAGGCCTCCTAAGTTTCGAGCTGGACTCAGTG
		LIMS2-X-27	CACAGGTGGATGGGGACGAGCCTCCTAAGTTTCGAGCTGGACTCAGTG
		LIMS2-X-28	AAAGGGAGGGTAAGATGCGGCCTCCTAAGTTTCGAGCTGGACTCAGTG
		LIMS2-X-29	AGGGAGAAGGCAATGAGGAACCTCCTAAGTTTCGAGCTGGACTCAGTG
		LIMS2-X-30	GCAGAGATGAGGGAACAGGACCTCCTAAGTTTCGAGCTGGACTCAGTG
		LIMS2-X-31	GAGAGGAGAGACATGGGGAACCTCCTAAGTTTCGAGCTGGACTCAGTG
		LIMS2-X-32	CTCACAGACAGAAGCCACGGCCTCCTAAGTTTCGAGCTGGACTCAGTG
		LIMS2-X-33	TGTCAGACGTGGGGTCATAGCCTCCTAAGTTTCGAGCTGGACTCAGTG
		LIMS2-X-34	GGGAGCTGTGGTGCAATTTGCCTCCTAAGTTTCGAGCTGGACTCAGTG
		LIMS2-X-35	CTCTCACAGGACAGCATGAGCCTCCTAAGTTTCGAGCTGGACTCAGTG
		LIMS2-X-36	TGGTGAGGGATTGGAGGTGGCCTCCTAAGTTTCGAGCTGGACTCAGTG
		LIMS2-X-37	TGTGCCACTGGTTGAGTGAGCCTCCTAAGTTTCGAGCTGGACTCAGTG
		LIMS2-X-38	CAGTGTGGGCACAAGGACACCCTCCTAAGTTTCGAGCTGGACTCAGTG
		LIMS2-X-39	TAGCTTGTGGGTGTGGACAGCCTCCTAAGTTTCGAGCTGGACTCAGTG
		LIMS2-X-40	CTTCCGAAGGATGGAGGTGGCCTCCTAAGTTTCGAGCTGGACTCAGTG
		LIMS2-X-41	CAAGGTGGGATTCCAGGAAGCCTCCTAAGTTTCGAGCTGGACTCAGTG
		LIMS2-X-42	TGGAGGTGGGAACAAGTCACCCTCCTAAGTTTCGAGCTGGACTCAGTG
		LIMS2-X-43	GCGTGAGCCCAACAAACAAACCTCCTAAGTTTCGAGCTGGACTCAGTG
		LIMS2-X-44	TGAACAAGCCTTCATTGTGCCCTCCTAAGTTTCGAGCTGGACTCAGTG
MRC1	NM_002438	MRC1-Y-01	AAAAATTGCCTGGTGTCCAGTTACACTCGGACCTCGTCGACATGCATT
		MRC1-Y-02	GCGCTTGTGATCTTCATTATTTACACTCGGACCTCGTCGACATGCATT
		MRC1-Y-03	GGAATTTCTGTGATTCGGCATTACACTCGGACCTCGTCGACATGCATT
		MRC1-Y-04	AATCTGAGATTCGGACACCCTTACACTCGGACCTCGTCGACATGCATT
		MRC1-Y-05	CACTCCCAGGCATAATTTAATTACACTCGGACCTCGTCGACATGCATT
		MRC1-Y-06	AGAGTGATAGCAACCCAGTCTTACACTCGGACCTCGTCGACATGCATT
		MRC1-Y-07	ACTTTTTGAGTCACAGGCATTTACACTCGGACCTCGTCGACATGCATT
		MRC1-Y-08	TGCACTCCCATTTCTGAAATTTACACTCGGACCTCGTCGACATGCATT
		MRC1-Y-09	CTTTGATCCCCAAAAGTGTGTTACACTCGGACCTCGTCGACATGCATT
		MRC1-Y-10	ATTCTTTTCTTGTCTGTTGCTTACACTCGGACCTCGTCGACATGCATT
		MRC1-Y-11	ATAAACCCGATCCCTTGTAGTTACACTCGGACCTCGTCGACATGCATT
		MRC1-Y-12	TCTGTGGTTCCATAGATCTTTTACACTCGGACCTCGTCGACATGCATT
		MRC1-Y-13	ATAACCTCTGGAGCACAGATTTACACTCGGACCTCGTCGACATGCATT
		MRC1-Y-14	TGCCTAGTAGCGTATACATGTTACACTCGGACCTCGTCGACATGCATT
		MRC1-Y-15	TGAACGGGAATGCACAGGTTTTACACTCGGACCTCGTCGACATGCATT
		MRC1-Y-16	GCGTACCACTTGTTTTCAAATTACACTCGGACCTCGTCGACATGCATT
		MRC1-Y-17	CTTGTCTGTGTCATAGTCAGTTACACTCGGACCTCGTCGACATGCATT
		MRC1-Y-18	GCCCTCAAATTTCAATGGACTTACACTCGGACCTCGTCGACATGCATT
		MRC1-Y-19	GGTCTTTATTCCATAAGCTTTTACACTCGGACCTCGTCGACATGCATT
		MRC1-Y-20	TATCTGGTAGGAAACGCTGGTTACACTCGGACCTCGTCGACATGCATT
		MRC1-Y-21	CCACGTTAAAGCGGATTTGGTTACACTCGGACCTCGTCGACATGCATT
		MRC1-Y-22	AATCTCTGTGATGCTCAGGATTACACTCGGACCTCGTCGACATGCATT
		MRC1-Y-23	AATCCTGTCAGGTATGTTTGTTACACTCGGACCTCGTCGACATGCATT
		MRC1-Y-24	CTGTTGAAGCTCAGACTGTTTTACACTCGGACCTCGTCGACATGCATT
		MRC1-Y-25	ATATCGGAAAGGACTGCGGTTTACACTCGGACCTCGTCGACATGCATT
		MRC1-Y-26	CTGATGGACTTCCTGGTAACTTACACTCGGACCTCGTCGACATGCATT
		MRC1-Y-27	GGATTTAGTGACACACAGCTTTACACTCGGACCTCGTCGACATGCATT
		MRC1-Y-28	GATTTTCCCATTTAGCATTTTTACACTCGGACCTCGTCGACATGCATT
		MRC1-Y-29	CCCAGTTTCTGAACACATTCTTACACTCGGACCTCGTCGACATGCATT
		MRC1-Y-30	GTTGCCCTTTTTGCAAATATTTACACTCGGACCTCGTCGACATGCATT
		MRC1-Y-31	CACTGACTAGGACAGTGAGTTTACACTCGGACCTCGTCGACATGCATT
		MRC1-Y-32	TTGTAACAGTGACCGGCATATTACACTCGGACCTCGTCGACATGCATT
		MRC1-Y-33	TGGATACTTGTGAGGTCACCTTACACTCGGACCTCGTCGACATGCATT
		MRC1-Y-34	AAAGTCCAATTCCTCGATGGTTACACTCGGACCTCGTCGACATGCATT
		MRC1-Y-35	CATATCCTAGCTGGGAGATATTACACTCGGACCTCGTCGACATGCATT
		MRC1-Y-36	TTAAGCCGATCCACAATTCGTTACACTCGGACCTCGTCGACATGCATT
		MRC1-Y-37	CCACGAAGCCATTTGGTAAATTACACTCGGACCTCGTCGACATGCATT
		MRC1-Y-38	ATCTTGCAGATGTAGCCAAGTTACACTCGGACCTCGTCGACATGCATT
		MRC1-Y-39	GACTTCCACTATTTCTGGACTTACACTCGGACCTCGTCGACATGCATT
		MRC1-Y-40	ATGTTGAAAGCGTATGTCCATTACACTCGGACCTCGTCGACATGCATT
		MRC1-Y-41	TTACAGGTTTGGTTTGCTTCTTACACTCGGACCTCGTCGACATGCATT
		MRC1-Y-42	GCTTGTTCATATCTGTCTTCTTACACTCGGACCTCGTCGACATGCATT
		MRC1-Y-43	GCCAACGAAACTAGTCAGGATTACACTCGGACCTCGTCGACATGCATT
		MRC1-Y-44	ATATCTGAAAGTCCTGTCCATTACACTCGGACCTCGTCGACATGCATT
		MRC1-Y-45	ACTGAAAAGTCCCTTTGGTTTTACACTCGGACCTCGTCGACATGCATT
		MRC1-Y-46	GCATATCTGAATTCCAGTGGTTACACTCGGACCTCGTCGACATGCATT
		MRC1-Y-47	CTTGCACACAAATTTTGCCTTTACACTCGGACCTCGTCGACATGCATT
		MRC1-Y-48	ACAAGCTTGTTCTACTGCTGTTACACTCGGACCTCGTCGACATGCATT
MYH11	NM_001040113	MYH11-Y-01	CGTATATATTAGCCCTGAGATTACACTCGGACCTCGTCGACATGCATT
		MYH11-Y-02	AGGTGTTTATAGGGGTTGACTTACACTCGGACCTCGTCGACATGCATT
		MYH11-Y-03	CGATCTTCTCCGAGTAGATGTTACACTCGGACCTCGTCGACATGCATT
		MYH11-Y-04	GTGCATAGAATGGACTGGTCTTACACTCGGACCTCGTCGACATGCATT
		MYH11-Y-05	GAATGACCTTCTTGGTGTTTTTACACTCGGACCTCGTCGACATGCATT
		MYH11-Y-06	CGTGATACTTGTGTCTTTCTTTACACTCGGACCTCGTCGACATGCATT
		MYH11-Y-07	GAATCGGGTTTGCTTGTAGATTACACTCGGACCTCGTCGACATGCATT
		MYH11-Y-08	TTGTCGTTCTTCACTGTTTTTTACACTCGGACCTCGTCGACATGCATT
		MYH11-Y-09	TTGATGCGGATGAATTTGCCTTACACTCGGACCTCGTCGACATGCATT
		MYH11-Y-10	AGATAGGTCTCAATGTTGGCTTACACTCGGACCTCGTCGACATGCATT
		MYH11-Y-11	AATTGCCCGTGATTTTTCTATTACACTCGGACCTCGTCGACATGCATT
		MYH11-Y-12	TTGTTGAAGCCCTCCAAAAGTTACACTCGGACCTCGTCGACATGCATT
		MYH11-Y-13	TGAAACCCATGATTGCCATGTTACACTCGGACCTCGTCGACATGCATT
		MYH11-Y-14	CCTTCAATATGGATAGCTGCTTACACTCGGACCTCGTCGACATGCATT
		MYH11-Y-15	CAAACTTTCTGAGCAGCTGTTTACACTCGGACCTCGTCGACATGCATT
		MYH11-Y-16	CACATTAATTCCCATGAGGTTTACACTCGGACCTCGTCGACATGCATT
		MYH11-Y-17	GTGAGGATGGATCTGGTGAATTACACTCGGACCTCGTCGACATGCATT
		MYH11-Y-18	CGGAAAAGGCGCTCATATGTTTACACTCGGACCTCGTCGACATGCATT
		MYH11-Y-19	TCGATGAAGTTCCACTCGATTTACACTCGGACCTCGTCGACATGCATT
		MYH11-Y-20	ACAGCTTCTCCACGAAAGACTTACACTCGGACCTCGTCGACATGCATT
		MYH11-Y-21	AACTCAGTCTTGTCCTTGAGTTACACTCGGACCTCGTCGACATGCATT
		MYH11-Y-22	TCCCAGCATAATGGATGATGTTACACTCGGACCTCGTCGACATGCATT
		MYH11-Y-23	AAGTCACGTTGTCATTCAGCTTACACTCGGACCTCGTCGACATGCATT
		MYH11-Y-24	CACAAACTTGTCGGAGGAGGTTACACTCGGACCTCGTCGACATGCATT
		MYH11-Y-25	GGAACTCCTGGAAGACGATCTTACACTCGGACCTCGTCGACATGCATT
		MYH11-Y-26	TATCCTGTATAAGTTGGGGTTTACACTCGGACCTCGTCGACATGCATT
		MYH11-Y-27	GCCAGTTCGGAAGAAGATTTTTACACTCGGACCTCGTCGACATGCATT
		MYH11-Y-28	TGATCTTCAAATCTCGCTCCTTACACTCGGACCTCGTCGACATGCATT
		MYH11-Y-29	TGGAAGGCCATGATGACATCTTACACTCGGACCTCGTCGACATGCATT
		MYH11-Y-30	TCTTGGCAAAAGCCTTTCTGTTACACTCGGACCTCGTCGACATGCATT
		MYH11-Y-31	TAAGTCACTAATCCTCTCCTTTACACTCGGACCTCGTCGACATGCATT
		MYH11-Y-32	CATGCTTGTTTTTCAGCTTGTTACACTCGGACCTCGTCGACATGCATT
		MYH11-Y-33	GCACTTCCAGTTCTGAAATCTTACACTCGGACCTCGTCGACATGCATT
		MYH11-Y-34	TCTTCTGAGCGATTTCATCGTTACACTCGGACCTCGTCGACATGCATT
		MYH11-Y-35	CTCTTGAACTGCTCAAGCTGTTACACTCGGACCTCGTCGACATGCATT
		MYH11-Y-36	TTATTCTTGTCTAGGTTCGCTTACACTCGGACCTCGTCGACATGCATT
		MYH11-Y-37	TGTGGACTTTGTCATTGAGCTTACACTCGGACCTCGTCGACATGCATT
		MYH11-Y-38	CTCTCAACTTCATTCTGCAGTTACACTCGGACCTCGTCGACATGCATT
		MYH11-Y-39	AGCTTCGTAGACACGTTGAGTTACACTCGGACCTCGTCGACATGCATT
		MYH11-Y-40	CTTGGTCTTTTCCAGTTTATTTACACTCGGACCTCGTCGACATGCATT
		MYH11-Y-41	GTCCAAATCAACAACCAGGTTTACACTCGGACCTCGTCGACATGCATT
		MYH11-Y-42	TTTTTCTCCTCGGCTAACAATTACACTCGGACCTCGTCGACATGCATT
		MYH11-Y-43	ATCCGCGTATTTGGAAGAGATTACACTCGGACCTCGTCGACATGCATT
		MYH11-Y-44	TTTCGGCTTTGAGCATTTTGTTACACTCGGACCTCGTCGACATGCATT
		MYH11-Y-45	GTCTCATACTCGTGAAGCTGTTACACTCGGACCTCGTCGACATGCATT
		MYH11-Y-46	CTTCCAGCTCTCTTTGAAAGTTACACTCGGACCTCGTCGACATGCATT
		MYH11-Y-47	GCAAAGATCTCATCTCTGGATTACACTCGGACCTCGTCGACATGCATT
		MYH11-Y-48	TTGAACTTGGACTTGACGGCTTACACTCGGACCTCGTCGACATGCATT
NKX2.1	NM_001079668	NKX2.1-Y-01	TTGGTCTACGTGTCTGTCAGTTACACTCGGACCTCGTCGACATGCATT
		NKX2.1-Y-02	ACAAATGAGCGAGCGAGTCTTTACACTCGGACCTCGTCGACATGCATT
		NKX2.1-Y-03	ACTCATCGACATGATTCGGCTTACACTCGGACCTCGTCGACATGCATT
		NKX2.1-Y-04	AGAACGGAGTCGTGTGCTTTTTACACTCGGACCTCGTCGACATGCATT
		NKX2.1-Y-05	GGGACTCAAGATGTCAGACATTACACTCGGACCTCGTCGACATGCATT
		NKX2.1-Y-06	ACTTTCTTGTAGCTTTCCTCTTACACTCGGACCTCGTCGACATGCATT
		NKX2.1-Y-07	CATGAAGCGGGAGATGGCGGTTACACTCGGACCTCGTCGACATGCATT
		NKX2.1-Y-08	TACTTCTGTTGCTTGAAGCGTTACACTCGGACCTCGTCGACATGCATT
		NKX2.1-Y-09	TGGAACCAGATCTTGACCTGTTACACTCGGACCTCGTCGACATGCATT
		NKX2.1-Y-10	CTTCATTTTGTAGCGGTGGTTTACACTCGGACCTCGTCGACATGCATT
		NKX2.1-Y-11	GAGGAGTTCAGGTGGGACAGTTACACTCGGACCTCGTCGACATGCATT
		NKX2.1-Y-12	TATAGCAAGGTGGAGCAGGATTACACTCGGACCTCGTCGACATGCATT
		NKX2.1-Y-13	AAAAGTCGAAGCGCGTGGAGTTACACTCGGACCTCGTCGACATGCATT
		NKX2.1-Y-14	TAAACGCGGCCAGGTTGTTATTACACTCGGACCTCGTCGACATGCATT
		NKX2.1-Y-15	TGTGGTTTTTTTGTTCCTTGTTACACTCGGACCTCGTCGACATGCATT
		NKX2.1-Y-16	GAAAGACGTCCAGCAGTTTGTTACACTCGGACCTCGTCGACATGCATT
		NKX2.1-Y-17	AACCCACAAATTTTAGGGGGTTACACTCGGACCTCGTCGACATGCATT
		NKX2.1-Y-18	GGTTGTTTTTCATTTTCTTTTTACACTCGGACCTCGTCGACATGCATT
		NKX2.1-Y-19	TTCCTTGAGATTGGATGCGCTTACACTCGGACCTCGTCGACATGCATT
		NKX2.1-Y-20	TATGCCCTTCTCTGCTTAAATTACACTCGGACCTCGTCGACATGCATT
		NKX2.1-Y-21	AAAAGACACCCCAAAGCTGTTTACACTCGGACCTCGTCGACATGCATT
		NKX2.1-Y-22	AGCGTGGAAAACCCATTTGATTACACTCGGACCTCGTCGACATGCATT
		NKX2.1-Y-23	AGAGCCATGTCAGCACAGAGTTACACTCGGACCTCGTCGACATGCATT
		NKX2.1-Y-24	CAGAGTGAAGTTTGGTCTTTTTACACTCGGACCTCGTCGACATGCATT
		NKX2.1-Y-25	CTCTTTGCTGGCAGAGTGTGTTACACTCGGACCTCGTCGACATGCATT
		NKX2.1-Y-26	TCCTGGTATTTACAAGCGAGTTACACTCGGACCTCGTCGACATGCATT
		NKX2.1-Y-27	CCGTCCTCCCTTCAAAAAAATTACACTCGGACCTCGTCGACATGCATT
		NKX2.1-Y-28	TGTTGAAGACTCTTTCCTCTTTACACTCGGACCTCGTCGACATGCATT
		NKX2.1-Y-29	TCCTTTGTGTCAGTGACAAGTTACACTCGGACCTCGTCGACATGCATT
		NKX2.1-Y-30	AAACTATTTTCGCGGAGGGCTTACACTCGGACCTCGTCGACATGCATT
		NKX2.1-Y-31	TGACAGCGTTTTACAGCTACTTACACTCGGACCTCGTCGACATGCATT
		NKX2.1-Y-32	ACTAGGCATTTAGTCCAACTTTACACTCGGACCTCGTCGACATGCATT
		NKX2.1-Y-33	GGGAGTGGTTTTTCTTTTTATTACACTCGGACCTCGTCGACATGCATT
		NKX2.1-Y-34	AAAATGTGAAGGGCTGGGGATTACACTCGGACCTCGTCGACATGCATT
		NKX2.1-Y-35	ACAGATTTGTCAATGCCCATTTACACTCGGACCTCGTCGACATGCATT
		NKX2.1-Y-36	ACGCCGCAAATACCAAACTGTTACACTCGGACCTCGTCGACATGCATT
PECAM1	NM_000442	PECAM1-Y-01	GCTTGAACAGAGCAGAAGGGTTACACTCGGACCTCGTCGACATGCATT
		PECAM1-Y-02	GAAAGAGTTTTCTTGACCCTTTACACTCGGACCTCGTCGACATGCATT
		PECAM1-Y-03	CTCTTCATGTCAACACTGTTTTACACTCGGACCTCGTCGACATGCATT
		PECAM1-Y-04	GTAAAACAGCACGTCATCCTTTACACTCGGACCTCGTCGACATGCATT
		PECAM1-Y-05	TAACTCTCTGTGCTCTTCATTTACACTCGGACCTCGTCGACATGCATT
		PECAM1-Y-06	AGATCCGGACTTCAGGAATATTACACTCGGACCTCGTCGACATGCATT
		PECAM1-Y-07	CATTTATATGTCCCTGAGTCTTACACTCGGACCTCGTCGACATGCATT
		PECAM1-Y-08	CTCTGGGACAGAACAGTTGATTACACTCGGACCTCGTCGACATGCATT
		PECAM1-Y-09	ATTGTGAAGTGTATTGGGGCTTACACTCGGACCTCGTCGACATGCATT
		PECAM1-Y-10	AACGGGGAATTCCAGTATCATTACACTCGGACCTCGTCGACATGCATT
		PECAM1-Y-11	GGAAGGATAAAACGCGGTCCTTACACTCGGACCTCGTCGACATGCATT
		PECAM1-Y-12	ATGGATCCCAGAAATGATCCTTACACTCGGACCTCGTCGACATGCATT
		PECAM1-Y-13	GTTCACTCTTGGTAGATTCTTTACACTCGGACCTCGTCGACATGCATT
		PECAM1-Y-14	GTAGAGAAGGATTCCGTCACTTACACTCGGACCTCGTCGACATGCATT
		PECAM1-Y-15	CCTTGTCCTTCTGAATTATGTTACACTCGGACCTCGTCGACATGCATT
		PECAM1-Y-16	ATGACTGAGTACACAGCCTTTTACACTCGGACCTCGTCGACATGCATT
		PECAM1-Y-17	TTCTGTTATGTTGACCACGATTACACTCGGACCTCGTCGACATGCATT
		PECAM1-Y-18	CCAGTTCGGGCTTGGAAAATTTACACTCGGACCTCGTCGACATGCATT
		PECAM1-Y-19	CTTGGTCCAGATGTGTGAAGTTACACTCGGACCTCGTCGACATGCATT
		PECAM1-Y-20	CAGGACAGGTTCAGTCTTTCTTACACTCGGACCTCGTCGACATGCATT
		PECAM1-Y-21	CACAATCGTATCTTCCTTCTTTACACTCGGACCTCGTCGACATGCATT
		PECAM1-Y-22	ACTTTGAGGCTATCTTGGTGTTACACTCGGACCTCGTCGACATGCATT
		PECAM1-Y-23	TACCTGCAGTGCAGATATACTTACACTCGGACCTCGTCGACATGCATT
		PECAM1-Y-24	CTTTTCTTGACCACTTTGTCTTACACTCGGACCTCGTCGACATGCATT
		PECAM1-Y-25	TACGACTATCTGGACTGTGTTTACACTCGGACCTCGTCGACATGCATT
		PECAM1-Y-26	ATAAGAAATCCTGGGCTGGGTTACACTCGGACCTCGTCGACATGCATT
		PECAM1-Y-27	TTATGACCTCAAACTGGGCATTACACTCGGACCTCGTCGACATGCATT
		PECAM1-Y-28	CAACGGACTTCGATGGTCTGTTACACTCGGACCTCGTCGACATGCATT
		PECAM1-Y-29	GCAAAGTTCCACTGATCGATTTACACTCGGACCTCGTCGACATGCATT
		PECAM1-Y-30	GTGGGGTTGTCTTTGAATACTTACACTCGGACCTCGTCGACATGCATT
		PECAM1-Y-31	CTGCAACACACTGGTATTCGTTACACTCGGACCTCGTCGACATGCATT
		PECAM1-Y-32	TTGGCATGGGAATGGCAATTTTACACTCGGACCTCGTCGACATGCATT
		PECAM1-Y-33	CCTCAGAACCTCACTTAACATTACACTCGGACCTCGTCGACATGCATT
		PECAM1-Y-34	TCATTCACAGCACATTGCAGTTACACTCGGACCTCGTCGACATGCATT
		PECAM1-Y-35	TTATAGGTGATGGGACCAGATTACACTCGGACCTCGTCGACATGCATT
		PECAM1-Y-36	CTTCTGCTTGGTCCAAAATGTTACACTCGGACCTCGTCGACATGCATT
		PECAM1-Y-37	TATTTTGCTTCTGGGGACACTTACACTCGGACCTCGTCGACATGCATT
		PECAM1-Y-38	GGGGCAAGAATGACTCTGACTTACACTCGGACCTCGTCGACATGCATT
		PECAM1-Y-39	TGCAATAAGTCCTTTCTTCCTTACACTCGGACCTCGTCGACATGCATT
		PECAM1-Y-40	TGATCACTCCGATGATAACCTTACACTCGGACCTCGTCGACATGCATT
		PECAM1-Y-41	CATTTTCTCGTTGTTGGAGTTTACACTCGGACCTCGTCGACATGCATT
		PECAM1-Y-42	TTAGCTTCCATATTGGGATCTTACACTCGGACCTCGTCGACATGCATT
		PECAM1-Y-43	CGTCATTGTGACCGTAATGATTACACTCGGACCTCGTCGACATGCATT
		PECAM1-Y-44	GTTTCATTGCATGGTTTCTGTTACACTCGGACCTCGTCGACATGCATT
		PECAM1-Y-45	GACACTTGAACTTCCGTGTATTACACTCGGACCTCGTCGACATGCATT
		PECAM1-Y-46	ATCTTTGTGAGACTCAGCTGTTACACTCGGACCTCGTCGACATGCATT
		PECAM1-Y-47	TTCACTGTACACTGTCTCTGTTACACTCGGACCTCGTCGACATGCATT
		PECAM1-Y-48	CGTTCTAGAGTATCTGCTTTTTACACTCGGACCTCGTCGACATGCATT
PERP	NM_022121	PERP-X-01	CAGGAAGACAAGCATCTGGGCCTCCTAAGTTTCGAGCTGGACTCAGTG
		PERP-X-02	AAGGTCATCTTCGTAGTTGGCCTCCTAAGTTTCGAGCTGGACTCAGTG
		PERP-X-03	ATTTTCTCCCACATTCATTCCCTCCTAAGTTTCGAGCTGGACTCAGTG
		PERP-X-04	GCCTGGAGAAACAGTTTCTTCCTCCTAAGTTTCGAGCTGGACTCAGTG
		PERP-X-05	AGTTTCACGTGCATATTCTCCCTCCTAAGTTTCGAGCTGGACTCAGTG
		PERP-X-06	TCGAGTCAACATGAAGCCTTCCTCCTAAGTTTCGAGCTGGACTCAGTG
		PERP-X-07	CTATGGCAACAGGTTTGGACCCTCCTAAGTTTCGAGCTGGACTCAGTG
		PERP-X-08	CACACCCTAACCCTATAAAGCCTCCTAAGTTTCGAGCTGGACTCAGTG
		PERP-X-09	CAGTCTACTCTGGTTCTGAACCTCCTAAGTTTCGAGCTGGACTCAGTG
		PERP-X-10	AAATTAGACCCAGTCCATCTCCTCCTAAGTTTCGAGCTGGACTCAGTG
		PERP-X-11	AAGAATGACCCTCCTAATGCCCTCCTAAGTTTCGAGCTGGACTCAGTG
		PERP-X-12	GTTTTAGTGGCACTTTTGTGCCTCCTAAGTTTCGAGCTGGACTCAGTG
		PERP-X-13	GCAAGTCATTTATTCTCCTGCCTCCTAAGTTTCGAGCTGGACTCAGTG
		PERP-X-14	ATAGAGCCCAGATAAACCTGCCTCCTAAGTTTCGAGCTGGACTCAGTG
		PERP-X-15	ACTATCAGAAGCCTGTCTATCCTCCTAAGTTTCGAGCTGGACTCAGTG
		PERP-X-16	TGTAGGTTTCTGCTTACAGTCCTCCTAAGTTTCGAGCTGGACTCAGTG
		PERP-X-17	TCCTGTGGCATGTTTTATATCCTCCTAAGTTTCGAGCTGGACTCAGTG
		PERP-X-18	CAGAGAAACTCAAATCCCCGCCTCCTAAGTTTCGAGCTGGACTCAGTG
		PERP-X-19	TAATGACCTATCCGATGCATCCTCCTAAGTTTCGAGCTGGACTCAGTG
		PERP-X-20	CACCTAAAATGAGCAAGGCCCCTCCTAAGTTTCGAGCTGGACTCAGTG
		PERP-X-21	ATGTGTGTCTAGGGTATTGTCCTCCTAAGTTTCGAGCTGGACTCAGTG
		PERP-X-22	TCCTCACAATGACATACACCCCTCCTAAGTTTCGAGCTGGACTCAGTG
		PERP-X-23	GGGAGATATATTTCCGTTCTCCTCCTAAGTTTCGAGCTGGACTCAGTG
		PERP-X-24	TGAGAAACATTCACCTCGCACCTCCTAAGTTTCGAGCTGGACTCAGTG
		PERP-X-25	ATCACCCAGATTACATTTCTCCTCCTAAGTTTCGAGCTGGACTCAGTG
		PERP-X-26	CACTTCAAATTCTCCACCAGCCTCCTAAGTTTCGAGCTGGACTCAGTG
		PERP-X-27	ATGAGCTGTGGTATCACTTTCCTCCTAAGTTTCGAGCTGGACTCAGTG
		PERP-X-28	GACCACGTTTCTTAATCTCTCCTCCTAAGTTTCGAGCTGGACTCAGTG
		PERP-X-29	TGCATGTGGTAGAGAAGCTTCCTCCTAAGTTTCGAGCTGGACTCAGTG
		PERP-X-30	CTAAATGTGCGCCGTTAAGGCCTCCTAAGTTTCGAGCTGGACTCAGTG
		PERP-X-31	ATTATATCAGGCTCGTTGGTCCTCCTAAGTTTCGAGCTGGACTCAGTG
		PERP-X-32	TTCCCTTCTGTTATGACATACCTCCTAAGTTTCGAGCTGGACTCAGTG
		PERP-X-33	TTCATTACTCTCCAGAATCCCCTCCTAAGTTTCGAGCTGGACTCAGTG
		PERP-X-34	ATCTCATGCAATGCACTGTTCCTCCTAAGTTTCGAGCTGGACTCAGTG
		PERP-X-35	AAAGCACCTCAGCTTTACTGCCTCCTAAGTTTCGAGCTGGACTCAGTG
		PERP-X-36	GCTTAGGAACCTAGAACTGCCCTCCTAAGTTTCGAGCTGGACTCAGTG
		PERP-X-37	TCTGGCTACTTACAGAGTGACCTCCTAAGTTTCGAGCTGGACTCAGTG
		PERP-X-38	TACAATCAGCAGTAAGTGCCCCTCCTAAGTTTCGAGCTGGACTCAGTG
		PERP-X-39	CTACCTTGTGTGAACATGGACCTCCTAAGTTTCGAGCTGGACTCAGTG
		PERP-X-40	GCAGTCTATGGTTTTGAAGCCCTCCTAAGTTTCGAGCTGGACTCAGTG
		PERP-X-41	TAGGAATGTCTTTCAGGGGGCCTCCTAAGTTTCGAGCTGGACTCAGTG
		PERP-X-42	ACTTATTGATCAGTGCTTCCCCTCCTAAGTTTCGAGCTGGACTCAGTG
		PERP-X-43	GAATCTATTCGTTCCAACCTCCTCCTAAGTTTCGAGCTGGACTCAGTG
		PERP-X-44	TGTTGCAGGAAGAGTGAGGACCTCCTAAGTTTCGAGCTGGACTCAGTG
		PERP-X-45	AAAGCAAAGGGCTCTGACCACCTCCTAAGTTTCGAGCTGGACTCAGTG
		PERP-X-46	CAAGCCAAGCTCACCTAAAACCTCCTAAGTTTCGAGCTGGACTCAGTG
		PERP-X-47	ACCCTGACACACCTAGAAAACCTCCTAAGTTTCGAGCTGGACTCAGTG
		PERP-X-48	GACTGGATAGGAACCTCTTTCCTCCTAAGTTTCGAGCTGGACTCAGTG
SOX10	NM_006941	SOX10-Y-01	CCGAGACTGACTGAGCGACTTTACACTCGGACCTCGTCGACATGCATT
		SOX10-Y-02	TCGTCCTTAGGAAGTGGAAATTACACTCGGACCTCGTCGACATGCATT
		SOX10-Y-03	TCCTCGCAAAGAGTCCAACGTTACACTCGGACCTCGTCGACATGCATT
		SOX10-Y-04	CACACGGGGAACTTGTCATCTTACACTCGGACCTCGTCGACATGCATT
		SOX10-Y-05	ACACCATGAAGGCGTTCATGTTACACTCGGACCTCGTCGACATGCATT
		SOX10-Y-06	CGCTTGTCACTTTCGTTCAGTTACACTCGGACCTCGTCGACATGCATT
		SOX10-Y-07	CTGGGCTGGTACTTGTAGTCTTACACTCGGACCTCGTCGACATGCATT
		SOX10-Y-08	AAGTGGGCGCTCTTGTAGTGTTACACTCGGACCTCGTCGACATGCATT
		SOX10-Y-09	CGAAGTCGATGTGAGGCTTCTTACACTCGGACCTCGTCGACATGCATT
		SOX10-Y-10	TGATCTCACCAATGTCCACGTTACACTCGGACCTCGTCGACATGCATT
		SOX10-Y-11	CCAACTCAGCCACATCAAAGTTACACTCGGACCTCGTCGACATGCATT
		SOX10-Y-12	TGTAGGCGATCTGTGAGGTGTTACACTCGGACCTCGTCGACATGCATT
		SOX10-Y-13	CTGATGGTCAGAGTAGTCAATTACACTCGGACCTCGTCGACATGCATT
		SOX10-Y-14	CGAGTGGCCATAATAGGGTCTTACACTCGGACCTCGTCGACATGCATT
		SOX10-Y-15	ATAGGAGAAGGCCGAGTAGATTACACTCGGACCTCGTCGACATGCATT
		SOX10-Y-16	TCAGAGATGGCCGTGTAGAGTTACACTCGGACCTCGTCGACATGCATT
		SOX10-Y-17	AGTGTCGTATATACTGGCTGTTACACTCGGACCTCGTCGACATGCATT
		SOX10-Y-18	CAGTGAGCCAGACAGAAAGCTTACACTCGGACCTCGTCGACATGCATT
		SOX10-Y-19	TTTCAGTGTGGGTGCAACAGTTACACTCGGACCTCGTCGACATGCATT
		SOX10-Y-20	CTGGGATAGAGGGTCATTCCTTACACTCGGACCTCGTCGACATGCATT
		SOX10-Y-21	CATAGGAGTGGTAAGGCCTCTTACACTCGGACCTCGTCGACATGCATT
		SOX10-Y-22	CATGTCAGACCCTCACTATCTTACACTCGGACCTCGTCGACATGCATT
		SOX10-Y-23	CTTAGGCACTGTGGCATAGGTTACACTCGGACCTCGTCGACATGCATT
		SOX10-Y-24	AATGAGGCTCCTCAAAGCTATTACACTCGGACCTCGTCGACATGCATT
		SOX10-Y-25	ACTCCACTAAGTCCCTCGAATTACACTCGGACCTCGTCGACATGCATT
		SOX10-Y-26	AGGGGGCATTGAAGGGATGATTACACTCGGACCTCGTCGACATGCATT
		SOX10-Y-27	TCCTTCCTGCCTTCAGAAAGTTACACTCGGACCTCGTCGACATGCATT
		SOX10-Y-28	GGGCTGTTTCTCAGACAAAGTTACACTCGGACCTCGTCGACATGCATT
		SOX10-Y-29	TGGGATGCGTCTCAAGGTCATTACACTCGGACCTCGTCGACATGCATT
		SOX10-Y-30	GTGAATTGTCTCTGATTCCTTTACACTCGGACCTCGTCGACATGCATT
		SOX10-Y-31	AGTAAGGGAAGAGGGAGCTGTTACACTCGGACCTCGTCGACATGCATT
		SOX10-Y-32	TCAGGATTCTAGTGTCTTCATTACACTCGGACCTCGTCGACATGCATT
		SOX10-Y-33	AAGAGGCAAGGGCAGAATGTTTACACTCGGACCTCGTCGACATGCATT
		SOX10-Y-34	AATAGGGGCAGATATAGCTATTACACTCGGACCTCGTCGACATGCATT
		SOX10-Y-35	TAGGAGAGGGGACTACTGAGTTACACTCGGACCTCGTCGACATGCATT
		SOX10-Y-36	GCAGAGTTAATAGGGGCTAGTTACACTCGGACCTCGTCGACATGCATT
SPINT1	NM_001032367	SPINT1-X-01	CACAGAAGCCACAAGGCGACCCTCCTAAGTTTCGAGCTGGACTCAGTG
		SPINT1-X-02	TAAAGCTGTTCAGGCAGTCGCCTCCTAAGTTTCGAGCTGGACTCAGTG
		SPINT1-X-03	CAAGTTGCAGTTCTGGGTGGCCTCCTAAGTTTCGAGCTGGACTCAGTG
		SPINT1-X-04	TCGTAGAGGCAGTTGATGAGCCTCCTAAGTTTCGAGCTGGACTCAGTG
		SPINT1-X-05	GCGAACTTGCACACGAAGTTCCTCCTAAGTTTCGAGCTGGACTCAGTG
		SPINT1-X-06	GTGAGGTAGTTGATGAAGCCCCTCCTAAGTTTCGAGCTGGACTCAGTG
		SPINT1-X-07	CGGTAGGAGCGGTACACTTCCCTCCTAAGTTTCGAGCTGGACTCAGTG
		SPINT1-X-08	GGTTGTACCTTCAAGTCTATCCTCCTAAGTTTCGAGCTGGACTCAGTG
		SPINT1-X-09	CAATCTGTGTTTTCCACATCCCTCCTAAGTTTCGAGCTGGACTCAGTG
		SPINT1-X-10	TTTGGGTCTTTCCTCTCTACCCTCCTAAGTTTCGAGCTGGACTCAGTG
		SPINT1-X-11	TGGAACAGGTAGGTGCCTTCCCTCCTAAGTTTCGAGCTGGACTCAGTG
		SPINT1-X-12	GTCTGAGCTAGTCACTGTCACCTCCTAAGTTTCGAGCTGGACTCAGTG
		SPINT1-X-13	ACAGTGACTGTGACGTTGGCCCTCCTAAGTTTCGAGCTGGACTCAGTG
		SPINT1-X-14	TTCTGTCTGCTTGGTGGACACCTCCTAAGTTTCGAGCTGGACTCAGTG
		SPINT1-X-15	TGTTGGATGCGAGGCAGTAGCCTCCTAAGTTTCGAGCTGGACTCAGTG
		SPINT1-X-16	ATAGTACCAGCGTGGGAAAGCCTCCTAAGTTTCGAGCTGGACTCAGTG
		SPINT1-X-17	GCAGCCTCCATAAACGAAACCCTCCTAAGTTTCGAGCTGGACTCAGTG
		SPINT1-X-18	AAGGTAGTTGTTCTTGTTGCCCTCCTAAGTTTCGAGCTGGACTCAGTG
		SPINT1-X-19	GCTAGAATGCACTCTTCTTCCCTCCTAAGTTTCGAGCTGGACTCAGTG
		SPINT1-X-20	CATTGCTGCAGCGGAACTGGCCTCCTAAGTTTCGAGCTGGACTCAGTG
		SPINT1-X-21	ACTCCAGGAAACTGTCGATGCCTCCTAAGTTTCGAGCTGGACTCAGTG
		SPINT1-X-22	CGTGTATTTTTCACAGGCAGCCTCCTAAGTTTCGAGCTGGACTCAGTG
		SPINT1-X-23	TGCGCTGGAGCTCGTCAAAGCCTCCTAAGTTTCGAGCTGGACTCAGTG
		SPINT1-X-24	CCTTTGTCACTGGGGAAATGCCTCCTAAGTTTCGAGCTGGACTCAGTG
		SPINT1-X-25	TGAAGGGGTTGTAGTACCAGCCTCCTAAGTTTCGAGCTGGACTCAGTG
		SPINT1-X-26	CATAGGTAAAGCGGGCGCAGCCTCCTAAGTTTCGAGCTGGACTCAGTG
		SPINT1-X-27	GTTCTTGTTGCCGTAACAACCCTCCTAAGTTTCGAGCTGGACTCAGTG
		SPINT1-X-28	ACTGCTGCTCTTCCTCAAAGCCTCCTAAGTTTCGAGCTGGACTCAGTG
		SPINT1-X-29	GAGATGCCGCGACAAGACTCCCTCCTAAGTTTCGAGCTGGACTCAGTG
		SPINT1-X-30	TCAGGCCAAACACATCCTTCCCTCCTAAGTTTCGAGCTGGACTCAGTG
		SPINT1-X-31	TGTGCTGGGAATGGGGATTTCCTCCTAAGTTTCGAGCTGGACTCAGTG
		SPINT1-X-32	AACACTGCGACAGCCATCTCCCTCCTAAGTTTCGAGCTGGACTCAGTG
		SPINT1-X-33	CACCACAATGCAGATGACCACCTCCTAAGTTTCGAGCTGGACTCAGTG
		SPINT1-X-34	CAGTAACCCAAGATGGCTACCCTCCTAAGTTTCGAGCTGGACTCAGTG
		SPINT1-X-35	CCTTTCTCTGGTTCTTGAAGCCTCCTAAGTTTCGAGCTGGACTCAGTG
		SPINT1-X-36	GTGTGGTTATAGACCAGGTGCCTCCTAAGTTTCGAGCTGGACTCAGTG
TCF21	NM_003206	TCF21-Y-01	AGGAGGGTGAGCGAGCGCTTACACTCGGACCTCGTCGACATGCATT
		TCF21-Y-02	CCAGAGTCGTGGCCGTAGTTACACTCGGACCTCGTCGACATGCATT
		TCF21-Y-03	CTCTCTGTTTCCCCACTCTTACACTCGGACCTCGTCGACATGCATT
		TCF21-Y-04	CTGCAGCAGAGGAACCGGTTACACTCGGACCTCGTCGACATGCATT
		TCF21-Y-05	AAGGAACCCCGAGGACTTTTACACTCGGACCTCGTCGACATGCATT
		TCF21-Y-06	CCTTCGCAGAGTTGTGAGTTACACTCGGACCTCGTCGACATGCATT
		TCF21-Y-07	TGGTTGGGTCTCACAACCTTACACTCGGACCTCGTCGACATGCATT
		TCF21-Y-08	TGCTGGGAGCTGGAGTTGTTACACTCGGACCTCGTCGACATGCATT
		TCF21-Y-09	CCTGAAACCAAGAGGCCTTTACACTCGGACCTCGTCGACATGCATT
		TCF21-Y-10	CGGTGGACATGTTTGGGGTTACACTCGGACCTCGTCGACATGCATT
		TCF21-Y-11	TCCACATCGCTGAGGGAGTTACACTCGGACCTCGTCGACATGCATT
		TCF21-Y-12	CTCCACCTCTTGAAGGTCTTACACTCGGACCTCGTCGACATGCATT
		TCF21-Y-13	CAACCCGTCACATTCCAATTACACTCGGACCTCGTCGACATGCATT
		TCF21-Y-14	ATTCCTTGTTCGAATCCATTACACTCGGACCTCGTCGACATGCATT
		TCF21-Y-15	GTGCTCTCGTTGGAAGTCTTACACTCGGACCTCGTCGACATGCATT
		TCF21-Y-16	CAGTTGGAGCTCTCCTCGTTACACTCGGACCTCGTCGACATGCATT
		TCF21-Y-17	TTCTGGGGAGACCCATTCTTACACTCGGACCTCGTCGACATGCATT
		TCF21-Y-18	CTCAGGGGGCTCTTCTTGTTACACTCGGACCTCGTCGACATGCATT
		TCF21-Y-19	TTGCGCTGGACCTGCTTCTTACACTCGGACCTCGTCGACATGCATT
		TCF21-Y-20	CTCAGCACTCGCATGCGGTTACACTCGGACCTCGTCGACATGCATT
		TCF21-Y-21	AGTCTGGAGAAGGCCTTGTTACACTCGGACCTCGTCGACATGCATT
		TCF21-Y-22	CAGGGCAGGGTGGTCTTGTTACACTCGGACCTCGTCGACATGCATT
		TCF21-Y-23	GAGAGCTTGGTGTCGGGGTTACACTCGGACCTCGTCGACATGCATT
		TCF21-Y-24	CTGAGCGTGTCCAGCTTGTTACACTCGGACCTCGTCGACATGCATT
		TCF21-Y-25	GATGTAGCTGGACGCCAGTTACACTCGGACCTCGTCGACATGCATT
		TCF21-Y-26	AGGATCTGCCTCAAGTGGTTACACTCGGACCTCGTCGACATGCATT
		TCF21-Y-27	TCGTATTTGTCGTTAGCCTTACACTCGGACCTCGTCGACATGCATT
		TCF21-Y-28	GGGTGAATGTACCCGTTCTTACACTCGGACCTCGTCGACATGCATT
		TCF21-Y-29	GGGCCACGTCAGGTTGACTTACACTCGGACCTCGTCGACATGCATT
		TCF21-Y-30	TTTCCCGGCCACCATAAATTACACTCGGACCTCGTCGACATGCATT
		TCF21-Y-31	TTTCAGGTCACTCTCGGGTTACACTCGGACCTCGTCGACATGCATT
		TCF21-Y-32	CACATAAGCGGCTCGCGGTTACACTCGGACCTCGTCGACATGCATT
		TCF21-Y-33	GTCAGGACGCGGTGGTTCTTACACTCGGACCTCGTCGACATGCATT
		TCF21-Y-34	CAGACTCGCACCTCCAAGTTACACTCGGACCTCGTCGACATGCATT
		TCF21-Y-35	CAGAGAGCACTGAGGGCATTACACTCGGACCTCGTCGACATGCATT
		TCF21-Y-36	TGCGAGGGGGAAGCAGAGTTACACTCGGACCTCGTCGACATGCATT
		TCF21-Y-37	GGGACAGAGAGAGGAGCATTACACTCGGACCTCGTCGACATGCATT
		TCF21-Y-38	AAAGTGTTCTCGCGGGGTTTACACTCGGACCTCGTCGACATGCATT
		TCF21-Y-39	GAATCTCCTCGTCGTTGTTTACACTCGGACCTCGTCGACATGCATT
		TCF21-Y-40	GATCTCCTCTGGTTTGGATTACACTCGGACCTCGTCGACATGCATT
		TCF21-Y-41	GGCTTGCAGAGTCATTCATTACACTCGGACCTCGTCGACATGCATT
		TCF21-Y-42	ATTGCACTTGGACCAGCATTACACTCGGACCTCGTCGACATGCATT
		TCF21-Y-43	GTCAAAGTCAGCTATCCTTTACACTCGGACCTCGTCGACATGCATT
TSHZ3	NM_020856	TSHZ3-X-01	TTCGGAAACATAGGCTGCTGCCTCCTAAGTTTCGAGCTGGACTCAGTG
		TSHZ3-X-02	GTCCATTTCATGGCAGGAAACCTCCTAAGTTTCGAGCTGGACTCAGTG
		TSHZ3-X-03	TCTCACTGATGTGTGACTCGCCTCCTAAGTTTCGAGCTGGACTCAGTG
		TSHZ3-X-04	CTTTCAAAGTCAGCCATTCGCCTCCTAAGTTTCGAGCTGGACTCAGTG
		TSHZ3-X-05	AGTCCTTACAGCGGAACTTGCCTCCTAAGTTTCGAGCTGGACTCAGTG
		TSHZ3-X-06	TGTTATCGGTCTCATGGTTGCCTCCTAAGTTTCGAGCTGGACTCAGTG
		TSHZ3-X-07	CAGTACATGCACTTCAGCACCCTCCTAAGTTTCGAGCTGGACTCAGTG
		TSHZ3-X-08	AATCCTGCAGGGACTCAAAGCCTCCTAAGTTTCGAGCTGGACTCAGTG
		TSHZ3-X-09	GAGTGGCAGGGATGATTTTGCCTCCTAAGTTTCGAGCTGGACTCAGTG
		TSHZ3-X-10	TTGGAGTTCTTCTGAAGTGCCCTCCTAAGTTTCGAGCTGGACTCAGTG
		TSHZ3-X-11	TACCGATTATTTGGCGTGATCCTCCTAAGTTTCGAGCTGGACTCAGTG
		TSHZ3-X-12	CAAAGTGCCATGCATAGCTGCCTCCTAAGTTTCGAGCTGGACTCAGTG
		TSHZ3-X-13	TTGATGAAGTGGCCAGTGACCCTCCTAAGTTTCGAGCTGGACTCAGTG
		TSHZ3-X-14	CCTTTTTCATAGCAGAGTTGCCTCCTAAGTTTCGAGCTGGACTCAGTG
		TSHZ3-X-15	TTGTGATGGTAGGTGTGACACCTCCTAAGTTTCGAGCTGGACTCAGTG
		TSHZ3-X-16	TATTGGAGGGGGACGTGAAGCCTCCTAAGTTTCGAGCTGGACTCAGTG
		TSHZ3-X-17	CACATTCAGTTTTGGGGAGACCTCCTAAGTTTCGAGCTGGACTCAGTG
		TSHZ3-X-18	TTGTCGACTTCCTTCTTGACCCTCCTAAGTTTCGAGCTGGACTCAGTG
		TSHZ3-X-19	GATTTGAGGATATCAAGCCCCCTCCTAAGTTTCGAGCTGGACTCAGTG
		TSHZ3-X-20	TTGTTGATTGCGGATGTCACCCTCCTAAGTTTCGAGCTGGACTCAGTG
		TSHZ3-X-21	TTGCCAAACATGGGTTTCAGCCTCCTAAGTTTCGAGCTGGACTCAGTG
		TSHZ3-X-22	TTTTTCGTCGGGGAGACAATCCTCCTAAGTTTCGAGCTGGACTCAGTG
		TSHZ3-X-23	ACTTTCTCAGTGACCTTTTTCCTCCTAAGTTTCGAGCTGGACTCAGTG
		TSHZ3-X-24	CACTCAAACTGCTGGCTAGGCCTCCTAAGTTTCGAGCTGGACTCAGTG
		TSHZ3-X-25	GGCGCTCAAAGGGTTAACAACCTCCTAAGTTTCGAGCTGGACTCAGTG
		TSHZ3-X-26	CCAGGTGAATGTTCATGACTCCTCCTAAGTTTCGAGCTGGACTCAGTG
		TSHZ3-X-27	GGCTGTTGCTCATCTTGAAACCTCCTAAGTTTCGAGCTGGACTCAGTG
		TSHZ3-X-28	GGTAGAAATAGCGGTCGAGGCCTCCTAAGTTTCGAGCTGGACTCAGTG
		TSHZ3-X-29	ATACGACGGCAGATGTCTTTCCTCCTAAGTTTCGAGCTGGACTCAGTG
		TSHZ3-X-30	AGCGGCGAGTTTGACATGAACCTCCTAAGTTTCGAGCTGGACTCAGTG
		TSHZ3-X-31	TATCTGACAAGGCATTCTCGCCTCCTAAGTTTCGAGCTGGACTCAGTG
		TSHZ3-X-32	CTCTCTGTCAAGTTCTTCAGCCTCCTAAGTTTCGAGCTGGACTCAGTG
		TSHZ3-X-33	AGTGGAGGATTTTGACGTGTCCTCCTAAGTTTCGAGCTGGACTCAGTG
		TSHZ3-X-34	CGTCAATGTCAGACTTCTCGCCTCCTAAGTTTCGAGCTGGACTCAGTG
		TSHZ3-X-35	GTCTGACATGATGTACTTCCCCTCCTAAGTTTCGAGCTGGACTCAGTG
		TSHZ3-X-36	GTGAACCTGGAGATATGCATCCTCCTAAGTTTCGAGCTGGACTCAGTG
		TSHZ3-X-37	ACAAAAGAAGACGGGGTGGCCCTCCTAAGTTTCGAGCTGGACTCAGTG
		TSHZ3-X-38	TGATTTGGGACGCACAATCGCCTCCTAAGTTTCGAGCTGGACTCAGTG
		TSHZ3-X-39	CTGATGTACGTGGAAGGAGTCCTCCTAAGTTTCGAGCTGGACTCAGTG
		TSHZ3-X-40	GAAGCCTAAGTGTGACTCTACCTCCTAAGTTTCGAGCTGGACTCAGTG
		TSHZ3-X-41	AGTTTGGATAAGTCCCGTAGCCTCCTAAGTTTCGAGCTGGACTCAGTG
		TSHZ3-X-42	ACTGTTAATCTGTTCGGTGGCCTCCTAAGTTTCGAGCTGGACTCAGTG
		TSHZ3-X-43	GTGACTTGGTTTGTGCTATCCCTCCTAAGTTTCGAGCTGGACTCAGTG
		TSHZ3-X-44	GACGTCACCATTTTTTCTGACCTCCTAAGTTTCGAGCTGGACTCAGTG
		TSHZ3-X-45	TCCGATTGCAAAGTTTGCACCCTCCTAAGTTTCGAGCTGGACTCAGTG
		TSHZ3-X-46	AAGTTTAACAGCGTGCTTGCCCTCCTAAGTTTCGAGCTGGACTCAGTG
		TSHZ3-X-47	ATACAGAAGGTGGTCTTCCGCCTCCTAAGTTTCGAGCTGGACTCAGTG
		TSHZ3-X-48	ACTGCTTCTCTAACTCAGAGCCTCCTAAGTTTCGAGCTGGACTCAGTG
FGF10	NM_004465.2	FGF10-X-1	CAAGTATATCCCTTTGGAGTCCTCCTAAGTTTCGAGCTGGACTCAGTG
		FGF10-X-2	CAGATGACAGCACGGTGAACCCTCCTAAGTTTCGAGCTGGACTCAGTG
		FGF10-X-3	ATAACTCCTCGGAAAAGCCGCCTCCTAAGTTTCGAGCTGGACTCAGTG
		FGF10-X-4	ACTCTCGGCACTGGAAATTGCCTCCTAAGTTTCGAGCTGGACTCAGTG
		FGF10-X-5	CAGTATCCATTTCCACATTGCCTCCTAAGTTTCGAGCTGGACTCAGTG
		FGF10-X-6	ATCTCCTTGAAGGTGATTGTCCTCCTAAGTTTCGAGCTGGACTCAGTG
		FGF10-X-7	ACTCCGATTTCTACTGATGTCCTCCTAAGTTTCGAGCTGGACTCAGTG
		FGF10-X-8	GTTAATGGCTTTGACGGCAACCTCCTAAGTTTCGAGCTGGACTCAGTG
		FGF10-X-9	CTTCTTGTTCATGGCTAAGTCCTCCTAAGTTTCGAGCTGGACTCAGTG
		FGF10-X-10	CTTCAGCTTACAGTCATTGTCCTCCTAAGTTTCGAGCTGGACTCAGTG
		FGF10-X-11	GTATTGTATCCATTTTCCTCCCTCCTAAGTTTCGAGCTGGACTCAGTG
		FGF10-X-12	TGCTGCCAGTTAAATGATGCCCTCCTAAGTTTCGAGCTGGACTCAGTG
		FGF10-X-13	TTCCATTCAATGCCACATACCCTCCTAAGTTTCGAGCTGGACTCAGTG
		FGF10-X-14	AGTGAGCAGAGGTGTTTTTCCCTCCTAAGTTTCGAGCTGGACTCAGTG
		FGF10-X-15	CTATGAGTGTACCACCATTGCCTCCTAAGTTTCGAGCTGGACTCAGTG
		FGF10-X-16	CTACTGCATCCACAAACGTTCCTCCTAAGTTTCGAGCTGGACTCAGTG
		FGF10-X-17	CTTGGCAAAAGAGCCATTGGCCTCCTAAGTTTCGAGCTGGACTCAGTG
		FGF10-X-18	TCTTTGCCTTTCAATCTACTCCTCCTAAGTTTCGAGCTGGACTCAGTG
		FGF10-X-19	GGCTTTCTTTTAAGCAAGCACCTCCTAAGTTTCGAGCTGGACTCAGTG
		FGF10-X-20	AACTTCTATCCCATTCGATCCCTCCTAAGTTTCGAGCTGGACTCAGTG
		FGF10-X-21	AACTTTCCCGAAGATCGTTCCCTCCTAAGTTTCGAGCTGGACTCAGTG
		FGF10-X-22	CTTTCCAGTAAATGCTTGCACCTCCTAAGTTTCGAGCTGGACTCAGTG
		FGF10-X-23	TGTGCATATGATATGACCCACCTCCTAAGTTTCGAGCTGGACTCAGTG
		FGF10-X-24	ATGAGACCACATCCAGAACTCCTCCTAAGTTTCGAGCTGGACTCAGTG
		FGF10-X-25	AGACAGCTGCTGAGATACTCCCTCCTAAGTTTCGAGCTGGACTCAGTG
		FGF10-X-26	TCCCAACTCCTATTTTTGAACCTCCTAAGTTTCGAGCTGGACTCAGTG
		FGF10-X-27	TTTTAGAGATGTGGACAGCCCCTCCTAAGTTTCGAGCTGGACTCAGTG
		FGF10-X-28	AGTTCCTTTGGGAAAGATGCCCTCCTAAGTTTCGAGCTGGACTCAGTG
		FGF10-X-29	AGTTGCGCTTCATACCAAATCCTCCTAAGTTTCGAGCTGGACTCAGTG
		FGF10-X-30	TGATTTGCTCAGTTTAAGCCCCTCCTAAGTTTCGAGCTGGACTCAGTG
		FGF10-X-31	GTACTCTTTTCTATACCTGCCCTCCTAAGTTTCGAGCTGGACTCAGTG
		FGF10-X-32	GGAGAATCACAGAACGCCAGCCTCCTAAGTTTCGAGCTGGACTCAGTG
		FGF10-X-33	ACTGGAAGTGCTGGTTAAGTCCTCCTAAGTTTCGAGCTGGACTCAGTG
		FGF10-X-34	TGCCTCAAATGTGTTTCTTCCCTCCTAAGTTTCGAGCTGGACTCAGTG
		FGF10-X-35	ACAGAGGCAGATCTCTCAATCCTCCTAAGTTTCGAGCTGGACTCAGTG
		FGF10-X-36	CATATTTGTGGCTGATGCACCCTCCTAAGTTTCGAGCTGGACTCAGTG
		FGF10-X-37	CTTTTGCGAGTTAGGAGGAGCCTCCTAAGTTTCGAGCTGGACTCAGTG
		FGF10-X-38	TTCTCTCTTTATTACCAGGTCCTCCTAAGTTTCGAGCTGGACTCAGTG
		FGF10-X-39	CTCCAAAAGTCTTCCATTGTCCTCCTAAGTTTCGAGCTGGACTCAGTG
		FGF10-X-40	ATTCATCCCCTTGAAATCAGCCTCCTAAGTTTCGAGCTGGACTCAGTG
		FGF10-X-41	GTTCATAAACTTGCTTGGGCCCTCCTAAGTTTCGAGCTGGACTCAGTG
		FGF10-X-42	GTGCAGCATTAATGCTGATCCCTCCTAAGTTTCGAGCTGGACTCAGTG
		FGF10-X-43	ACAAAGTTTGGACCAGCTGACCTCCTAAGTTTCGAGCTGGACTCAGTG
		FGF10-X-44	TGTTTGCATGTATATGTCCTCCTCCTAAGTTTCGAGCTGGACTCAGTG
		FGF10-X-45	GCAGATCTTCGTTACTTCATCCTCCTAAGTTTCGAGCTGGACTCAGTG
		FGF10-X-46	GTGTACTCTTCTTCACTAGTCCTCCTAAGTTTCGAGCTGGACTCAGTG
		FGF10-X-47	ACTTGCATTCATCCCAATATCCTCCTAAGTTTCGAGCTGGACTCAGTG
		FGF10-X-48	TAGGAGGACCAGCTTTTTATCCTCCTAAGTTTCGAGCTGGACTCAGTG
BDNF	NM_001143805.1	BDNF-X-1	AAGGATGGTCATCACTCTTCCCTCCTAAGTTTCGAGCTGGACTCAGTG
		BDNF-X-2	AAGTGTCAGCCAATGATGTCCCTCCTAAGTTTCGAGCTGGACTCAGTG
		BDNF-X-3	CAACAGCTCTTCTATCACGTCCTCCTAAGTTTCGAGCTGGACTCAGTG
		BDNF-X-4	AAGGCACTTGACTACTGAGCCCTCCTAAGTTTCGAGCTGGACTCAGTG
		BDNF-X-5	AATACTGTCACACACGCTCACCTCCTAAGTTTCGAGCTGGACTCAGTG
		BDNF-X-6	GACCTTTTCAAGGACTGTGACCTCCTAAGTTTCGAGCTGGACTCAGTG
		BDNF-X-7	TTCAGTTGGCCTTTTGATACCCTCCTAAGTTTCGAGCTGGACTCAGTG
		BDNF-X-8	TGCACTTGGTCTCGTAGAAGCCTCCTAAGTTTCGAGCTGGACTCAGTG
		BDNF-X-9	CTTCTTTTGTGTAACCCATGCCTCCTAAGTTTCGAGCTGGACTCAGTG
		BDNF-X-10	CTATCCTTATGAATCGCCAGCCTCCTAAGTTTCGAGCTGGACTCAGTG
		BDNF-X-11	ACTATCTTCCCCTTTTAATGCCTCCTAAGTTTCGAGCTGGACTCAGTG
		BDNF-X-12	GGTCATGGACATGTCCAATACCTCCTAAGTTTCGAGCTGGACTCAGTG
		BDNF-X-13	AGTTGTGCGCAAATGACTGTCCTCCTAAGTTTCGAGCTGGACTCAGTG
		BDNF-X-14	GACAACAGCACCTTGACATTCCTCCTAAGTTTCGAGCTGGACTCAGTG
		BDNF-X-15	CAACGCCCAAAGAATGAGCGCCTCCTAAGTTTCGAGCTGGACTCAGTG
		BDNF-X-16	CTGAGCAAACATAGGTCCTTCCTCCTAAGTTTCGAGCTGGACTCAGTG
		BDNF-X-17	CTTGTTCACAGCAGTGGTAACCTCCTAAGTTTCGAGCTGGACTCAGTG
		BDNF-X-18	TTTACCCAAATGTTCACTCCCCTCCTAAGTTTCGAGCTGGACTCAGTG
		BDNF-X-19	CCTCACCATGAGTTTTTTTTCCTCCTAAGTTTCGAGCTGGACTCAGTG
		BDNF-X-20	TGTTTCTGGGTTGATACAGGCCTCCTAAGTTTCGAGCTGGACTCAGTG
		BDNF-X-21	AATGTGGATTCCTGTTCTGACCTCCTAAGTTTCGAGCTGGACTCAGTG
		BDNF-X-22	TGTTCAGTCTCATGTCACTGCCTCCTAAGTTTCGAGCTGGACTCAGTG
		BDNF-X-23	CACTGCCGGTAAATGCAATGCCTCCTAAGTTTCGAGCTGGACTCAGTG
		BDNF-X-24	CTTCGTTTTGGAATGTCTCACCTCCTAAGTTTCGAGCTGGACTCAGTG
		BDNF-X-25	TTAAAGCACGAGGTCCAAGCCCTCCTAAGTTTCGAGCTGGACTCAGTG
		BDNF-X-26	AACCTCTTGAGCACAGTTAGCCTCCTAAGTTTCGAGCTGGACTCAGTG
		BDNF-X-27	TCCAGGCTAATCCAATTTTACCTCCTAAGTTTCGAGCTGGACTCAGTG
		BDNF-X-28	TCACAAATGCCACATTTGGCCCTCCTAAGTTTCGAGCTGGACTCAGTG
		BDNF-X-29	TCTTCTATCTCATTGCATCACCTCCTAAGTTTCGAGCTGGACTCAGTG
		BDNF-X-30	GTTTCCTCAAGTCTAGTTTCCCTCCTAAGTTTCGAGCTGGACTCAGTG
		BDNF-X-31	TTCCCTTACCAAAAGTTCTCCCTCCTAAGTTTCGAGCTGGACTCAGTG
		BDNF-X-32	TGAGTTTGGGGTTTCTTTTCCCTCCTAAGTTTCGAGCTGGACTCAGTG
		BDNF-X-33	GTCTTGTCTCTGGACAAGATCCTCCTAAGTTTCGAGCTGGACTCAGTG
		BDNF-X-34	CTTCAAGTCTTGGTGTTCTGCCTCCTAAGTTTCGAGCTGGACTCAGTG
		BDNF-X-35	AAAATGGCAGAGGTGAGGCACCTCCTAAGTTTCGAGCTGGACTCAGTG
		BDNF-X-36	CCAACTTGACTTCTCCTAACCCTCCTAAGTTTCGAGCTGGACTCAGTG
		BDNF-X-37	TCCATTTTTCCAAGAACCACCCTCCTAAGTTTCGAGCTGGACTCAGTG
		BDNF-X-38	AGAGCTCTAGTTTTCACTGGCCTCCTAAGTTTCGAGCTGGACTCAGTG
		BDNF-X-39	TTCAGGTGTGAAATGGGCTGCCTCCTAAGTTTCGAGCTGGACTCAGTG
		BDNF-X-40	GTCCAAGTGGTGATCACTAACCTCCTAAGTTTCGAGCTGGACTCAGTG
		BDNF-X-41	TTGGGGCTTTCTGATACTTACCTCCTAAGTTTCGAGCTGGACTCAGTG
		BDNF-X-42	GTTATGGTGAACATCCTCTTCCTCCTAAGTTTCGAGCTGGACTCAGTG
		BDNF-X-43	CTTTGCTGATGGTATCTTCACCTCCTAAGTTTCGAGCTGGACTCAGTG
		BDNF-X-44	CCTTGCAATCCTTTAAGTTTCCTCCTAAGTTTCGAGCTGGACTCAGTG
		BDNF-X-45	TGTGTCTCCTATGAAACCACCCTCCTAAGTTTCGAGCTGGACTCAGTG
		BDNF-X-46	CACTGACCACACAATTGCTGCCTCCTAAGTTTCGAGCTGGACTCAGTG
		BDNF-X-47	GCATGTGACTGTGATGTATCCCTCCTAAGTTTCGAGCTGGACTCAGTG
		BDNF-X-48	CAATAGGTTCTGATGCGGTTCCTCCTAAGTTTCGAGCTGGACTCAGTG

## Sheet: Probes2
Supplementary information, Table S8 Probes sequences for smiFISH experiment.
Gene	NCBI	#	Sequence
ADAP2	NM_001346712	ADAP2-X-01	GCAGCAGTTGAGACAGATGACCTCCTAAGTTTCGAGCTGGACTCAGTG
		ADAP2-X-02	CAATACTGTCGTCCCAGAAGCCTCCTAAGTTTCGAGCTGGACTCAGTG
		ADAP2-X-03	TGCAAGACAACAGCAACCTCCCTCCTAAGTTTCGAGCTGGACTCAGTG
		ADAP2-X-04	GGTTTCCATTGTGGATCATACCTCCTAAGTTTCGAGCTGGACTCAGTG
		ADAP2-X-05	GACTCTGGCTTCGAACTTGGCCTCCTAAGTTTCGAGCTGGACTCAGTG
		ADAP2-X-06	GGGGGATGTAGTAGAAAGCTCCTCCTAAGTTTCGAGCTGGACTCAGTG
		ADAP2-X-07	TTAAGACCAGGCAGTCGTTGCCTCCTAAGTTTCGAGCTGGACTCAGTG
		ADAP2-X-08	TTAGCTCGAATCCATTGTTCCCTCCTAAGTTTCGAGCTGGACTCAGTG
		ADAP2-X-09	CATAAATTCCCGTCTCTCATCCTCCTAAGTTTCGAGCTGGACTCAGTG
		ADAP2-X-10	CAGGAATCCTTCTCGGTTACCCTCCTAAGTTTCGAGCTGGACTCAGTG
		ADAP2-X-11	CCTTCTCAGAAACTGTGAGTCCTCCTAAGTTTCGAGCTGGACTCAGTG
		ADAP2-X-12	TTCTCTTGCCAGAAGTACAACCTCCTAAGTTTCGAGCTGGACTCAGTG
		ADAP2-X-13	TTTTACCCTGTTCCTTTGTGCCTCCTAAGTTTCGAGCTGGACTCAGTG
		ADAP2-X-14	ATGCTGATGACAGCTTTGGGCCTCCTAAGTTTCGAGCTGGACTCAGTG
		ADAP2-X-15	GAAGGTGGCATTCAAGTCCTCCTCCTAAGTTTCGAGCTGGACTCAGTG
		ADAP2-X-16	CATCTCTCCTGTAGGTGATCCCTCCTAAGTTTCGAGCTGGACTCAGTG
		ADAP2-X-17	TTCCCACTTTCATGATACACCCTCCTAAGTTTCGAGCTGGACTCAGTG
		ADAP2-X-18	CATTGAACCAGTCCACTATCCCTCCTAAGTTTCGAGCTGGACTCAGTG
		ADAP2-X-19	CCATTTTTAGGTACTGCAGACCTCCTAAGTTTCGAGCTGGACTCAGTG
		ADAP2-X-20	GACTCTGGGAGTTCAGGAAACCTCCTAAGTTTCGAGCTGGACTCAGTG
		ADAP2-X-21	CTGGTGAGGAATGGCACGAGCCTCCTAAGTTTCGAGCTGGACTCAGTG
		ADAP2-X-22	TGAAGCCTTGTTTGAGGTAGCCTCCTAAGTTTCGAGCTGGACTCAGTG
		ADAP2-X-23	CATGGCAATCCAGGGCGAACCCTCCTAAGTTTCGAGCTGGACTCAGTG
		ADAP2-X-24	CCAGTGGGTTCTTGTAATAGCCTCCTAAGTTTCGAGCTGGACTCAGTG
		ADAP2-X-25	CCTTGTTCCCAAGAAAAACCCCTCCTAAGTTTCGAGCTGGACTCAGTG
		ADAP2-X-26	GTCTTCGTAGGCTTCATATCCCTCCTAAGTTTCGAGCTGGACTCAGTG
		ADAP2-X-27	GGGGCAAGTGAGGACAAATCCCTCCTAAGTTTCGAGCTGGACTCAGTG
		ADAP2-X-28	AAACTTTCCAGCCATTCCTGCCTCCTAAGTTTCGAGCTGGACTCAGTG
		ADAP2-X-29	TCTCTGTTGATGCAGTAAGCCCTCCTAAGTTTCGAGCTGGACTCAGTG
		ADAP2-X-30	TTCCTCAGTTAATGGGTCACCCTCCTAAGTTTCGAGCTGGACTCAGTG
		ADAP2-X-31	TGCAAACTTCTTCCCACAAGCCTCCTAAGTTTCGAGCTGGACTCAGTG
		ADAP2-X-32	AGAGTTCACTGCCAGGAATGCCTCCTAAGTTTCGAGCTGGACTCAGTG
		ADAP2-X-33	CCAGGGAGCTGATGGATAAACCTCCTAAGTTTCGAGCTGGACTCAGTG
		ADAP2-X-34	TATGCACCAGATCCTCAGATCCTCCTAAGTTTCGAGCTGGACTCAGTG
		ADAP2-X-35	GAGGAGGGGATAGATGTTCACCTCCTAAGTTTCGAGCTGGACTCAGTG
		ADAP2-X-36	CAGCCATCTGAGATTTCATTCCTCCTAAGTTTCGAGCTGGACTCAGTG
		ADAP2-X-37	ACATCCAGTGTATTTCTGCGCCTCCTAAGTTTCGAGCTGGACTCAGTG
		ADAP2-X-38	TCTCCATTGAAGCAAAGAGACCTCCTAAGTTTCGAGCTGGACTCAGTG
		ADAP2-X-39	CGGAGAATCAGAGAGTCTCTCCTCCTAAGTTTCGAGCTGGACTCAGTG
		ADAP2-X-40	CCAAAGGAAAGTCCCATACACCTCCTAAGTTTCGAGCTGGACTCAGTG
		ADAP2-X-41	TTGCTTATCCTTTGATTGGGCCTCCTAAGTTTCGAGCTGGACTCAGTG
		ADAP2-X-42	CAGGAAGGACACAGGCTTACCCTCCTAAGTTTCGAGCTGGACTCAGTG
		ADAP2-X-43	CTATCTGGGCAGTCGAGAAGCCTCCTAAGTTTCGAGCTGGACTCAGTG
		ADAP2-X-44	ATTTTCAAGGTGCTTCCAGACCTCCTAAGTTTCGAGCTGGACTCAGTG
		ADAP2-X-45	CCAGCAAGTGTCCTTGAAAACCTCCTAAGTTTCGAGCTGGACTCAGTG
		ADAP2-X-46	TAAACTGGCCCTTAATGCACCCTCCTAAGTTTCGAGCTGGACTCAGTG
		ADAP2-X-47	TTCTTTCCCACCCTTAGAATCCTCCTAAGTTTCGAGCTGGACTCAGTG
		ADAP2-X-48	AGGACTTTATCTCTTGTGTCCCTCCTAAGTTTCGAGCTGGACTCAGTG
CD93	NM_012072	CD93-X-01	CACATGCCTTTGAAGCTGAACCTCCTAAGTTTCGAGCTGGACTCAGTG
		CD93-X-02	TGAAGTTGCAGCCATACTTGCCTCCTAAGTTTCGAGCTGGACTCAGTG
		CD93-X-03	GATGACAGCGAAGGTCTACTCCTCCTAAGTTTCGAGCTGGACTCAGTG
		CD93-X-04	GGTGCCTAGGATGTAGAATACCTCCTAAGTTTCGAGCTGGACTCAGTG
		CD93-X-05	GGAATGGGGAGTTCAAAGCTCCTCCTAAGTTTCGAGCTGGACTCAGTG
		CD93-X-06	TCCAGTCCAGTCTTTCAAAACCTCCTAAGTTTCGAGCTGGACTCAGTG
		CD93-X-07	GCCTTTAAGGAGGAGACTTACCTCCTAAGTTTCGAGCTGGACTCAGTG
		CD93-X-08	TATAGAGTCACGAAATCCCCCCTCCTAAGTTTCGAGCTGGACTCAGTG
		CD93-X-09	AGGGAGGGGGAGTAACAATCCCTCCTAAGTTTCGAGCTGGACTCAGTG
		CD93-X-10	ATCCGGAATTGGTCACATTGCCTCCTAAGTTTCGAGCTGGACTCAGTG
		CD93-X-11	CCTAATCAGCATGAGCAACTCCTCCTAAGTTTCGAGCTGGACTCAGTG
		CD93-X-12	CATGTTCCCTTTGACCAAAACCTCCTAAGTTTCGAGCTGGACTCAGTG
		CD93-X-13	CCACCTAAGAGGTTAATTGCCCTCCTAAGTTTCGAGCTGGACTCAGTG
		CD93-X-14	CAAGTGTGTGGTAACCTCAGCCTCCTAAGTTTCGAGCTGGACTCAGTG
		CD93-X-15	TAGTGTTGATCACATCCGTACCTCCTAAGTTTCGAGCTGGACTCAGTG
		CD93-X-16	TGGCTCAAAGACAGGTTGTCCCTCCTAAGTTTCGAGCTGGACTCAGTG
		CD93-X-17	AAACACAGTGCATCATCTCCCCTCCTAAGTTTCGAGCTGGACTCAGTG
		CD93-X-18	GGTAAAAAGCCCACAGGAGACCTCCTAAGTTTCGAGCTGGACTCAGTG
		CD93-X-19	GAGACCGATGCATTGCTAAGCCTCCTAAGTTTCGAGCTGGACTCAGTG
		CD93-X-20	ACTGGCAAGAGTATTAACCCCCTCCTAAGTTTCGAGCTGGACTCAGTG
		CD93-X-21	CTGGAGACCATGAGATGACTCCTCCTAAGTTTCGAGCTGGACTCAGTG
		CD93-X-22	ACACCAGAGTTCCAACTGAACCTCCTAAGTTTCGAGCTGGACTCAGTG
		CD93-X-23	TTCACACATCACCTAGAGTCCCTCCTAAGTTTCGAGCTGGACTCAGTG
		CD93-X-24	TCTGAATGGCCAGACAGATGCCTCCTAAGTTTCGAGCTGGACTCAGTG
		CD93-X-25	CCCCAAATGATAAGGGCAAGCCTCCTAAGTTTCGAGCTGGACTCAGTG
		CD93-X-26	TTGGATCCCAGGAATCATACCCTCCTAAGTTTCGAGCTGGACTCAGTG
		CD93-X-27	GGCTGTGAGAGCAATCAGAACCTCCTAAGTTTCGAGCTGGACTCAGTG
		CD93-X-28	TCAGAGAACAGACGATGGGCCCTCCTAAGTTTCGAGCTGGACTCAGTG
		CD93-X-29	TGTTGTTGAGAACAGGGCTGCCTCCTAAGTTTCGAGCTGGACTCAGTG
		CD93-X-30	AACTGGATTCTTTATCACCCCCTCCTAAGTTTCGAGCTGGACTCAGTG
		CD93-X-31	GTTTCCATCAGATGCACAACCCTCCTAAGTTTCGAGCTGGACTCAGTG
		CD93-X-32	TTTGTTTACCCACTACTGTACCTCCTAAGTTTCGAGCTGGACTCAGTG
		CD93-X-33	GACGATTTGTTAATGGCCTCCCTCCTAAGTTTCGAGCTGGACTCAGTG
		CD93-X-34	GCAGAAACACTGTGTCTAGCCCTCCTAAGTTTCGAGCTGGACTCAGTG
		CD93-X-35	TCTCCAAGTGAAAACTTCCCCCTCCTAAGTTTCGAGCTGGACTCAGTG
		CD93-X-36	GTGTGAGATGTTCTCTCTTTCCTCCTAAGTTTCGAGCTGGACTCAGTG
		CD93-X-37	TTTCTGCATTCCTCAGATTACCTCCTAAGTTTCGAGCTGGACTCAGTG
		CD93-X-38	TACAGAGGATGCTCACCAAGCCTCCTAAGTTTCGAGCTGGACTCAGTG
		CD93-X-39	GTTGCATCATGATGCTATGGCCTCCTAAGTTTCGAGCTGGACTCAGTG
		CD93-X-40	TCGTAGTGCTACACGTAGATCCTCCTAAGTTTCGAGCTGGACTCAGTG
		CD93-X-41	CCCACATTACCCAAACATAACCTCCTAAGTTTCGAGCTGGACTCAGTG
		CD93-X-42	TTAATCAGAGCCTCATGCAGCCTCCTAAGTTTCGAGCTGGACTCAGTG
		CD93-X-43	TGCTCAGGGATAAGACACTCCCTCCTAAGTTTCGAGCTGGACTCAGTG
		CD93-X-44	ATCATCTCCATCCATCGAAACCTCCTAAGTTTCGAGCTGGACTCAGTG
		CD93-X-45	CCTGTTTTCCTGATTTAGACCCTCCTAAGTTTCGAGCTGGACTCAGTG
		CD93-X-46	TTCCAGAGCTTCTACCTAAACCTCCTAAGTTTCGAGCTGGACTCAGTG
		CD93-X-47	ACTCAGAGGAGAAGCTCGATCCTCCTAAGTTTCGAGCTGGACTCAGTG
		CD93-X-48	GACAACAAAGCTGCACCTTCCCTCCTAAGTTTCGAGCTGGACTCAGTG
CRLF1	NM_004750	CRLF1-X-01	ACTGATCACAGCTGTGTGGCCTCCTAAGTTTCGAGCTGGACTCAGTG
		CRLF1-X-02	GATGAGAAGCGTGGGATCCCCTCCTAAGTTTCGAGCTGGACTCAGTG
		CRLF1-X-03	CGTTGAGGGTCCAGTAGAGCCTCCTAAGTTTCGAGCTGGACTCAGTG
		CRLF1-X-04	GTTGAGTACACGGGAGAGCCCTCCTAAGTTTCGAGCTGGACTCAGTG
		CRLF1-X-05	CGTGGCACACGAGGTTGTCCCTCCTAAGTTTCGAGCTGGACTCAGTG
		CRLF1-X-06	CAACATAGAGGCAGGAGCCCCTCCTAAGTTTCGAGCTGGACTCAGTG
		CRLF1-X-07	TGACGGGTTTCTCTGGGGGCCTCCTAAGTTTCGAGCTGGACTCAGTG
		CRLF1-X-08	TCTTGGACCAGCAGCTGATCCTCCTAAGTTTCGAGCTGGACTCAGTG
		CRLF1-X-09	GGCAGGTCAAGTCCTTCATCCTCCTAAGTTTCGAGCTGGACTCAGTG
		CRLF1-X-10	TTGGTGTGGAGGAAGGTCTCCTCCTAAGTTTCGAGCTGGACTCAGTG
		CRLF1-X-11	AGCTTGTACTTGAGGGAGTCCTCCTAAGTTTCGAGCTGGACTCAGTG
		CRLF1-X-12	TGTGTTGTCCTGGCCATACCCTCCTAAGTTTCGAGCTGGACTCAGTG
		CRLF1-X-13	CACTGTGTGGTACTCCTCACCTCCTAAGTTTCGAGCTGGACTCAGTG
		CRLF1-X-14	CGTGAGTACATCGGAGCGGCCTCCTAAGTTTCGAGCTGGACTCAGTG
		CRLF1-X-15	TCACCACATCCAGGATATCCCTCCTAAGTTTCGAGCTGGACTCAGTG
		CRLF1-X-16	GAGGAAATCCTTGAGGGCGCCTCCTAAGTTTCGAGCTGGACTCAGTG
		CRLF1-X-17	GGTAGCGGATCTGGTATTTCCTCCTAAGTTTCGAGCTGGACTCAGTG
		CRLF1-X-18	AGGTCTGGTTGCTCACATCCCTCCTAAGTTTCGAGCTGGACTCAGTG
		CRLF1-X-19	CACGAAGTACACGGTGCCGCCTCCTAAGTTTCGAGCTGGACTCAGTG
		CRLF1-X-20	CAAAGGGGTTGCAGCGCACCCTCCTAAGTTTCGAGCTGGACTCAGTG
		CRLF1-X-21	CTTTCTTGGAGCCATAGATCCTCCTAAGTTTCGAGCTGGACTCAGTG
		CRLF1-X-22	CTCACTGCGGGGAGTGGAGCCTCCTAAGTTTCGAGCTGGACTCAGTG
		CRLF1-X-23	AGTACGCGTGCTTCTTGAGCCTCCTAAGTTTCGAGCTGGACTCAGTG
		CRLF1-X-24	CTCGCCACTGGTCGTAGAGCCTCCTAAGTTTCGAGCTGGACTCAGTG
		CRLF1-X-25	CTTGTGCGACTTCTGCATCCCTCCTAAGTTTCGAGCTGGACTCAGTG
		CRLF1-X-26	TACAGCTTATCTGGCAGGACCTCCTAAGTTTCGAGCTGGACTCAGTG
		CRLF1-X-27	AGTGAGGGTACAGAGGTGGCCTCCTAAGTTTCGAGCTGGACTCAGTG
		CRLF1-X-28	AGAGCTGTTATGGCCGTTGCCTCCTAAGTTTCGAGCTGGACTCAGTG
		CRLF1-X-29	CAAAGGTGGCCTCACGTGGCCTCCTAAGTTTCGAGCTGGACTCAGTG
		CRLF1-X-30	GGTTCTAGGCAACTCAACCCCTCCTAAGTTTCGAGCTGGACTCAGTG
		CRLF1-X-31	CCCTAGGTAATGGGGAGTACCTCCTAAGTTTCGAGCTGGACTCAGTG
CTNND2	NM_001288715	CTNND2-X-01	TCTTTTTGACCATCTTGTGACCTCCTAAGTTTCGAGCTGGACTCAGTG
		CTNND2-X-02	CTGTTGTAAGCTCATCTTCGCCTCCTAAGTTTCGAGCTGGACTCAGTG
		CTNND2-X-03	TGACCTAATACAGGAGTCCACCTCCTAAGTTTCGAGCTGGACTCAGTG
		CTNND2-X-04	TGGGTCAAGTATTCCTGATTCCTCCTAAGTTTCGAGCTGGACTCAGTG
		CTNND2-X-05	GCCTTTCACCTGTAGAATAACCTCCTAAGTTTCGAGCTGGACTCAGTG
		CTNND2-X-06	CAGGTTTGGAATTGAGCTGACCTCCTAAGTTTCGAGCTGGACTCAGTG
		CTNND2-X-07	TGGCCGGATACTGGAAAGACCCTCCTAAGTTTCGAGCTGGACTCAGTG
		CTNND2-X-08	GACACGACGATGTTGATGGGCCTCCTAAGTTTCGAGCTGGACTCAGTG
		CTNND2-X-09	GAGGAGGAGATGGTGGACTGCCTCCTAAGTTTCGAGCTGGACTCAGTG
		CTNND2-X-10	ATAGGGGGCTTCTGATAGACCCTCCTAAGTTTCGAGCTGGACTCAGTG
		CTNND2-X-11	CAGAGGGACAATACTGCAGCCCTCCTAAGTTTCGAGCTGGACTCAGTG
		CTNND2-X-12	CGGATTTGCTGTATGGAGACCCTCCTAAGTTTCGAGCTGGACTCAGTG
		CTNND2-X-13	AATGCTATCAATGGACGGGGCCTCCTAAGTTTCGAGCTGGACTCAGTG
		CTNND2-X-14	TCCAAATTCTCTGGGATCTTCCTCCTAAGTTTCGAGCTGGACTCAGTG
		CTNND2-X-15	GTGCTGCAACATCTGAATCACCTCCTAAGTTTCGAGCTGGACTCAGTG
		CTNND2-X-16	TAGACTGGACCGAGGGAAACCCTCCTAAGTTTCGAGCTGGACTCAGTG
		CTNND2-X-17	ACAGAGGTGTTGCAAGTAGGCCTCCTAAGTTTCGAGCTGGACTCAGTG
		CTNND2-X-18	TCCTTATCTCGGCTTTAATTCCTCCTAAGTTTCGAGCTGGACTCAGTG
		CTNND2-X-19	GTCATCCGATGATCCAACAGCCTCCTAAGTTTCGAGCTGGACTCAGTG
		CTNND2-X-20	ATACACCAGGTTTCTCAGAGCCTCCTAAGTTTCGAGCTGGACTCAGTG
		CTNND2-X-21	CACAGTTTTTCAGGGCAATTCCTCCTAAGTTTCGAGCTGGACTCAGTG
		CTNND2-X-22	TGAGGAGAGGTTCCAAAGGACCTCCTAAGTTTCGAGCTGGACTCAGTG
		CTNND2-X-23	ATAATCACCGCGTTGGTCAGCCTCCTAAGTTTCGAGCTGGACTCAGTG
		CTNND2-X-24	GATCATCCTGAAGAGGCGAACCTCCTAAGTTTCGAGCTGGACTCAGTG
		CTNND2-X-25	CTGTGATGAATGCAGCTGTACCTCCTAAGTTTCGAGCTGGACTCAGTG
		CTNND2-X-26	GCCGAACTAACATTCCTTAGCCTCCTAAGTTTCGAGCTGGACTCAGTG
		CTNND2-X-27	GACTGGATCACGTACAGCAACCTCCTAAGTTTCGAGCTGGACTCAGTG
		CTNND2-X-28	TTTCAACGGTCTTGCTATCGCCTCCTAAGTTTCGAGCTGGACTCAGTG
		CTNND2-X-29	TTCAGCACAGTCTGGAAGAGCCTCCTAAGTTTCGAGCTGGACTCAGTG
		CTNND2-X-30	GTGAGGTAGGGTTTGACTATCCTCCTAAGTTTCGAGCTGGACTCAGTG
		CTNND2-X-31	GATTTGAGCACTCAGAGAGCCCTCCTAAGTTTCGAGCTGGACTCAGTG
		CTNND2-X-32	CGGCTCGGATATATACTGACCCTCCTAAGTTTCGAGCTGGACTCAGTG
		CTNND2-X-33	ACACGGTCATTGTCTATTCGCCTCCTAAGTTTCGAGCTGGACTCAGTG
		CTNND2-X-34	GATGAGCTCCTTATTTCTGACCTCCTAAGTTTCGAGCTGGACTCAGTG
		CTNND2-X-35	TCACTGTGTCATCCGACATGCCTCCTAAGTTTCGAGCTGGACTCAGTG
		CTNND2-X-36	CCATGTTCTTGGTAATCACTCCTCCTAAGTTTCGAGCTGGACTCAGTG
		CTNND2-X-37	TTTTGGAGATGCCGACCAACCCTCCTAAGTTTCGAGCTGGACTCAGTG
		CTNND2-X-38	TTTGGAGAGTGTTTATCTCCCCTCCTAAGTTTCGAGCTGGACTCAGTG
		CTNND2-X-39	AAGTGGTATTGTGACCATCCCCTCCTAAGTTTCGAGCTGGACTCAGTG
		CTNND2-X-40	GATGGTTGAAGACGAGGCTACCTCCTAAGTTTCGAGCTGGACTCAGTG
		CTNND2-X-41	GATCATTTCCCGAGGTGAAGCCTCCTAAGTTTCGAGCTGGACTCAGTG
		CTNND2-X-42	ATCTTTCCTGGAAGTGTGTTCCTCCTAAGTTTCGAGCTGGACTCAGTG
		CTNND2-X-43	TTGTGTTTGATGTCTTCAGCCCTCCTAAGTTTCGAGCTGGACTCAGTG
		CTNND2-X-44	CTCGTAATCTTTTCTGCTGGCCTCCTAAGTTTCGAGCTGGACTCAGTG
		CTNND2-X-45	GGAATTCTGAAATGGCTGGTCCTCCTAAGTTTCGAGCTGGACTCAGTG
		CTNND2-X-46	CCTCGAAGAAGGACTCATCGCCTCCTAAGTTTCGAGCTGGACTCAGTG
		CTNND2-X-47	AGAAGTCAACGTAGTTGCCGCCTCCTAAGTTTCGAGCTGGACTCAGTG
		CTNND2-X-48	TAGTTCAGTTCACTGTAGGGCCTCCTAAGTTTCGAGCTGGACTCAGTG
ESAM	NM_138961	ESAM-X-01	TCAGCCCCAGGAACAAAAACCCTCCTAAGTTTCGAGCTGGACTCAGTG
		ESAM-X-02	AAGGTGTACCACGCTGGAAGCCTCCTAAGTTTCGAGCTGGACTCAGTG
		ESAM-X-03	CATGGCTGGGATGAAGACACCCTCCTAAGTTTCGAGCTGGACTCAGTG
		ESAM-X-04	GAACCACATCACAAAGGGCACCTCCTAAGTTTCGAGCTGGACTCAGTG
		ESAM-X-05	CTCCTTTTCTTTCTGTTTGACCTCCTAAGTTTCGAGCTGGACTCAGTG
		ESAM-X-06	CCCATTGATGTAGGACAACACCTCCTAAGTTTCGAGCTGGACTCAGTG
		ESAM-X-07	ATACTCCAGGTTTGCTTGTTCCTCCTAAGTTTCGAGCTGGACTCAGTG
		ESAM-X-08	AGGGCATGGAGTAGACCAAGCCTCCTAAGTTTCGAGCTGGACTCAGTG
		ESAM-X-09	AGAGTCTTTCTCCTGGAGACCCTCCTAAGTTTCGAGCTGGACTCAGTG
		ESAM-X-10	CATTCACGGAGCAGCTGTAGCCTCCTAAGTTTCGAGCTGGACTCAGTG
		ESAM-X-11	TAGATTTGCCTTGTTTGTCTCCTCCTAAGTTTCGAGCTGGACTCAGTG
		ESAM-X-12	TAAGGTTTTGATGCTGTGGCCCTCCTAAGTTTCGAGCTGGACTCAGTG
		ESAM-X-13	CTGGAGGAACCAGTACATTGCCTCCTAAGTTTCGAGCTGGACTCAGTG
		ESAM-X-14	GAGACGGCAGGATGGAGGAGCCTCCTAAGTTTCGAGCTGGACTCAGTG
		ESAM-X-15	TACTCCTTGGAGACTGGCAGCCTCCTAAGTTTCGAGCTGGACTCAGTG
		ESAM-X-16	CACTGGTATTGGACAGCGGGCCTCCTAAGTTTCGAGCTGGACTCAGTG
		ESAM-X-17	AAGGATGGAAGCTGCCGATCCCTCCTAAGTTTCGAGCTGGACTCAGTG
		ESAM-X-18	GCTGGTGCAAAGAAAGTCTGCCTCCTAAGTTTCGAGCTGGACTCAGTG
		ESAM-X-19	AAAGACCCACGGATGACATCCCTCCTAAGTTTCGAGCTGGACTCAGTG
		ESAM-X-20	AGACGAAAGGTTGGTGAGGCCCTCCTAAGTTTCGAGCTGGACTCAGTG
		ESAM-X-21	CTTGCAGACATAGACTCCAGCCTCCTAAGTTTCGAGCTGGACTCAGTG
		ESAM-X-22	TCACATTACATTGGGCAGTGCCTCCTAAGTTTCGAGCTGGACTCAGTG
		ESAM-X-23	AACCAGGGTACCCACAACAGCCTCCTAAGTTTCGAGCTGGACTCAGTG
		ESAM-X-24	CGGTGGTACAAGAGGACCAGCCTCCTAAGTTTCGAGCTGGACTCAGTG
		ESAM-X-25	CATCCTCCTTGATATCATTGCCTCCTAAGTTTCGAGCTGGACTCAGTG
		ESAM-X-26	AGATTGTGTCTGAGCTCTTGCCTCCTAAGTTTCGAGCTGGACTCAGTG
		ESAM-X-27	GAGGTGACAGAGGAAAGGGTCCTCCTAAGTTTCGAGCTGGACTCAGTG
		ESAM-X-28	GATGGGGGATATTGGTTGAGCCTCCTAAGTTTCGAGCTGGACTCAGTG
		ESAM-X-29	GCTCAAGCCAGAGGAAGAAACCTCCTAAGTTTCGAGCTGGACTCAGTG
		ESAM-X-30	TCATCATACCAGAGAGCCAGCCTCCTAAGTTTCGAGCTGGACTCAGTG
		ESAM-X-31	CTTTAGCCAATGAGTGGTGGCCTCCTAAGTTTCGAGCTGGACTCAGTG
		ESAM-X-32	GGAAGGAGAGACCCCAAATCCCTCCTAAGTTTCGAGCTGGACTCAGTG
		ESAM-X-33	TGCTAGAGGTGACCCTTATACCTCCTAAGTTTCGAGCTGGACTCAGTG
		ESAM-X-34	GACTCTTTCCCATGACTCAGCCTCCTAAGTTTCGAGCTGGACTCAGTG
		ESAM-X-35	CAGAGTACTAAGGGTCAGGACCTCCTAAGTTTCGAGCTGGACTCAGTG
		ESAM-X-36	ACAGTAAAGAGAGGTGGGGGCCTCCTAAGTTTCGAGCTGGACTCAGTG
		ESAM-X-37	TCTTACTGAGATGGTTTTCCCCTCCTAAGTTTCGAGCTGGACTCAGTG
		ESAM-X-38	TCTGTCTCCTGGACACTTAGCCTCCTAAGTTTCGAGCTGGACTCAGTG
		ESAM-X-39	AATTCCAGATCCACTTCCTCCCTCCTAAGTTTCGAGCTGGACTCAGTG
		ESAM-X-40	GCTTCATAAGGAGGAGTCAGCCTCCTAAGTTTCGAGCTGGACTCAGTG
		ESAM-X-41	AGTAGCTAATTTCAGCAGCTCCTCCTAAGTTTCGAGCTGGACTCAGTG
		ESAM-X-42	TCAGTGACTGGAAGTCTCTGCCTCCTAAGTTTCGAGCTGGACTCAGTG
		ESAM-X-43	GTGGGGTACAGATCAAGGGGCCTCCTAAGTTTCGAGCTGGACTCAGTG
		ESAM-X-44	AAGGGTGGTGTTAGATAGGGCCTCCTAAGTTTCGAGCTGGACTCAGTG
		ESAM-X-45	AATACAGGGAGCTGGAGTGGCCTCCTAAGTTTCGAGCTGGACTCAGTG
		ESAM-X-46	CCAGCCTGACAGGTTATATCCCTCCTAAGTTTCGAGCTGGACTCAGTG
		ESAM-X-47	CCCCAGTAAAACCTAACCAACCTCCTAAGTTTCGAGCTGGACTCAGTG
		ESAM-X-48	ATAAGAGATTCCCTATCCTCCCTCCTAAGTTTCGAGCTGGACTCAGTG
KIF1A	NM_001244008	KIF1A-X-01	CGGGAATTGAAGGGGCGGACCCTCCTAAGTTTCGAGCTGGACTCAGTG
		KIF1A-X-02	CTTGGAGTCACGGCTCATTTCCTCCTAAGTTTCGAGCTGGACTCAGTG
		KIF1A-X-03	GCTTCCAGACATCTGAATGACCTCCTAAGTTTCGAGCTGGACTCAGTG
		KIF1A-X-04	TTGGGGTTAACAATGGTGGTCCTCCTAAGTTTCGAGCTGGACTCAGTG
		KIF1A-X-05	AAAGCTGAAGCTTTTGGGCGCCTCCTAAGTTTCGAGCTGGACTCAGTG
		KIF1A-X-06	TGTGCGACCAGTAGGAGTAGCCTCCTAAGTTTCGAGCTGGACTCAGTG
		KIF1A-X-07	TAGTTGATGTCCTCAGGTGACCTCCTAAGTTTCGAGCTGGACTCAGTG
		KIF1A-X-08	TCAAAGGCATGCTGCAGCATCCTCCTAAGTTTCGAGCTGGACTCAGTG
		KIF1A-X-09	CATAGGCGAAGATGCACACGCCTCCTAAGTTTCGAGCTGGACTCAGTG
		KIF1A-X-10	CATCATGGTGTAGGACTTGCCCTCCTAAGTTTCGAGCTGGACTCAGTG
		KIF1A-X-11	CGCAGAGCTGTGGGATGATGCCTCCTAAGTTTCGAGCTGGACTCAGTG
		KIF1A-X-12	GTTGATCCGAGAGAAGAGGTCCTCCTAAGTTTCGAGCTGGACTCAGTG
		KIF1A-X-13	GAGTAGGACATGTTGTCGTTCCTCCTAAGTTTCGAGCTGGACTCAGTG
		KIF1A-X-14	GCTCACAGTAAATCTCCATGCCTCCTAAGTTTCGAGCTGGACTCAGTG
		KIF1A-X-15	TTGTTCTTGGGGTTCAGGAGCCTCCTAAGTTTCGAGCTGGACTCAGTG
		KIF1A-X-16	CTGGATGTCATTGTAGGAGGCCTCCTAAGTTTCGAGCTGGACTCAGTG
		KIF1A-X-17	TGGTCTCATTCATGTTGGTGCCTCCTAAGTTTCGAGCTGGACTCAGTG
		KIF1A-X-18	GATGATGTTGAAGACGGCGTCCTCCTAAGTTTCGAGCTGGACTCAGTG
		KIF1A-X-19	ATATTGGTCTCTGCGTCATGCCTCCTAAGTTTCGAGCTGGACTCAGTG
		KIF1A-X-20	CTGATTTTGCTCACCTTCTCCCTCCTAAGTTTCGAGCTGGACTCAGTG
		KIF1A-X-21	CAGGTCAACACGGAATCTCGCCTCCTAAGTTTCGAGCTGGACTCAGTG
		KIF1A-X-22	CATAGCTGTCCTTGAGTTACCCTCCTAAGTTTCGAGCTGGACTCAGTG
		KIF1A-X-23	GATGTCTGCAGGACTCAAGGCCTCCTAAGTTTCGAGCTGGACTCAGTG
		KIF1A-X-24	TGCTAAGGGTCTCATCGTAGCCTCCTAAGTTTCGAGCTGGACTCAGTG
		KIF1A-X-25	ATTGATGACAGCATTGCAGCCCTCCTAAGTTTCGAGCTGGACTCAGTG
		KIF1A-X-26	CGGATCAGCTTGTTGTTGGGCCTCCTAAGTTTCGAGCTGGACTCAGTG
		KIF1A-X-27	TGTCAGTGATGTCGCCAAGACCTCCTAAGTTTCGAGCTGGACTCAGTG
		KIF1A-X-28	CAGGGCATTGGTCAATTTGGCCTCCTAAGTTTCGAGCTGGACTCAGTG
		KIF1A-X-29	CGAGGATGAGGGGCTCATACCCTCCTAAGTTTCGAGCTGGACTCAGTG
		KIF1A-X-30	CAAACAAGATGCGCTCGTGGCCTCCTAAGTTTCGAGCTGGACTCAGTG
		KIF1A-X-31	TCTCATTGAGCTCAGCTATGCCTCCTAAGTTTCGAGCTGGACTCAGTG
		KIF1A-X-32	TTTTTGGGAGAGAATACGCCCCTCCTAAGTTTCGAGCTGGACTCAGTG
		KIF1A-X-33	GTTCAGGTTGACGAGGTGTGCCTCCTAAGTTTCGAGCTGGACTCAGTG
		KIF1A-X-34	AGCAGGCACTCAGACATCAGCCTCCTAAGTTTCGAGCTGGACTCAGTG
		KIF1A-X-35	TGATCCCATCCTTGATGTAGCCTCCTAAGTTTCGAGCTGGACTCAGTG
		KIF1A-X-36	CACTCAGAACAATGTCCTGCCCTCCTAAGTTTCGAGCTGGACTCAGTG
		KIF1A-X-37	AGTGCTCCTCCTTGATGAAGCCTCCTAAGTTTCGAGCTGGACTCAGTG
		KIF1A-X-38	TGATGATGCGGTTTCCTGAACCTCCTAAGTTTCGAGCTGGACTCAGTG
		KIF1A-X-39	AACCGGAACACATGGCTCTTCCTCCTAAGTTTCGAGCTGGACTCAGTG
LIMS2	NM_001136037	LIMS2-X-01	AGGGAGACGCCCAAAAAAGGCCTCCTAAGTTTCGAGCTGGACTCAGTG
		LIMS2-X-02	CATATTGCTCCACCTCAATGCCTCCTAAGTTTCGAGCTGGACTCAGTG
		LIMS2-X-03	CATTGCTGTTGACAATGCGCCCTCCTAAGTTTCGAGCTGGACTCAGTG
		LIMS2-X-04	CAGTGCTCATGGTACAGCTCCCTCCTAAGTTTCGAGCTGGACTCAGTG
		LIMS2-X-05	AAGCACTGGGCACACACGAACCTCCTAAGTTTCGAGCTGGACTCAGTG
		LIMS2-X-06	CAAACTCATAGAAGAGCCCCCCTCCTAAGTTTCGAGCTGGACTCAGTG
		LIMS2-X-07	AAGTCGTGTTCGCAGTACTTCCTCCTAAGTTTCGAGCTGGACTCAGTG
		LIMS2-X-08	ACGGAGCAAACAGCATTTGGCCTCCTAAGTTTCGAGCTGGACTCAGTG
		LIMS2-X-09	AATGATGAACTCACCGCAGGCCTCCTAAGTTTCGAGCTGGACTCAGTG
		LIMS2-X-10	TTGTTCATGGCCTTGATGACCCTCCTAAGTTTCGAGCTGGACTCAGTG
		LIMS2-X-11	TGCCGGCATTCTTCACAAAGCCTCCTAAGTTTCGAGCTGGACTCAGTG
		LIMS2-X-12	CTTCTCACGGTTGTGGCAAGCCTCCTAAGTTTCGAGCTGGACTCAGTG
		LIMS2-X-13	TGAACATGAGGGGCTGCTCGCCTCCTAAGTTTCGAGCTGGACTCAGTG
		LIMS2-X-14	CACAGTGGGTGCAGTTGAAGCCTCCTAAGTTTCGAGCTGGACTCAGTG
		LIMS2-X-15	CACAGACAAAGTGCTCCACGCCTCCTAAGTTTCGAGCTGGACTCAGTG
		LIMS2-X-16	AGGAATGGCTTCTCACACTTCCTCCTAAGTTTCGAGCTGGACTCAGTG
		LIMS2-X-17	TTCTTCTCATAGTGCCGGTGCCTCCTAAGTTTCGAGCTGGACTCAGTG
		LIMS2-X-18	AAGAGCTGGTTGTAGTGAGTCCTCCTAAGTTTCGAGCTGGACTCAGTG
		LIMS2-X-19	CTGCAGTTGTAGCAGACGTCCCTCCTAAGTTTCGAGCTGGACTCAGTG
		LIMS2-X-20	ACATCGCCTTCAATCACATGCCTCCTAAGTTTCGAGCTGGACTCAGTG
		LIMS2-X-21	AGGAGAAGCAGCTCACACACCCTCCTAAGTTTCGAGCTGGACTCAGTG
		LIMS2-X-22	TGTTCTTCAGGGTGAGCTTGCCTCCTAAGTTTCGAGCTGGACTCAGTG
		LIMS2-X-23	CTTCATGTCGAACTCCACAACCTCCTAAGTTTCGAGCTGGACTCAGTG
		LIMS2-X-24	TCGTAGCACCTCTTACACACCCTCCTAAGTTTCGAGCTGGACTCAGTG
		LIMS2-X-25	TCAGGCAGAGTTGAGGTCTGCCTCCTAAGTTTCGAGCTGGACTCAGTG
		LIMS2-X-26	CAAGCATGGACAGCAGGAGGCCTCCTAAGTTTCGAGCTGGACTCAGTG
		LIMS2-X-27	CACAGGTGGATGGGGACGAGCCTCCTAAGTTTCGAGCTGGACTCAGTG
		LIMS2-X-28	AAAGGGAGGGTAAGATGCGGCCTCCTAAGTTTCGAGCTGGACTCAGTG
		LIMS2-X-29	AGGGAGAAGGCAATGAGGAACCTCCTAAGTTTCGAGCTGGACTCAGTG
		LIMS2-X-30	GCAGAGATGAGGGAACAGGACCTCCTAAGTTTCGAGCTGGACTCAGTG
		LIMS2-X-31	GAGAGGAGAGACATGGGGAACCTCCTAAGTTTCGAGCTGGACTCAGTG
		LIMS2-X-32	CTCACAGACAGAAGCCACGGCCTCCTAAGTTTCGAGCTGGACTCAGTG
		LIMS2-X-33	TGTCAGACGTGGGGTCATAGCCTCCTAAGTTTCGAGCTGGACTCAGTG
		LIMS2-X-34	GGGAGCTGTGGTGCAATTTGCCTCCTAAGTTTCGAGCTGGACTCAGTG
		LIMS2-X-35	CTCTCACAGGACAGCATGAGCCTCCTAAGTTTCGAGCTGGACTCAGTG
		LIMS2-X-36	TGGTGAGGGATTGGAGGTGGCCTCCTAAGTTTCGAGCTGGACTCAGTG
		LIMS2-X-37	TGTGCCACTGGTTGAGTGAGCCTCCTAAGTTTCGAGCTGGACTCAGTG
		LIMS2-X-38	CAGTGTGGGCACAAGGACACCCTCCTAAGTTTCGAGCTGGACTCAGTG
		LIMS2-X-39	TAGCTTGTGGGTGTGGACAGCCTCCTAAGTTTCGAGCTGGACTCAGTG
		LIMS2-X-40	CTTCCGAAGGATGGAGGTGGCCTCCTAAGTTTCGAGCTGGACTCAGTG
		LIMS2-X-41	CAAGGTGGGATTCCAGGAAGCCTCCTAAGTTTCGAGCTGGACTCAGTG
		LIMS2-X-42	TGGAGGTGGGAACAAGTCACCCTCCTAAGTTTCGAGCTGGACTCAGTG
		LIMS2-X-43	GCGTGAGCCCAACAAACAAACCTCCTAAGTTTCGAGCTGGACTCAGTG
		LIMS2-X-44	TGAACAAGCCTTCATTGTGCCCTCCTAAGTTTCGAGCTGGACTCAGTG
MRC1	NM_002438	MRC1-Y-01	AAAAATTGCCTGGTGTCCAGTTACACTCGGACCTCGTCGACATGCATT
		MRC1-Y-02	GCGCTTGTGATCTTCATTATTTACACTCGGACCTCGTCGACATGCATT
		MRC1-Y-03	GGAATTTCTGTGATTCGGCATTACACTCGGACCTCGTCGACATGCATT
		MRC1-Y-04	AATCTGAGATTCGGACACCCTTACACTCGGACCTCGTCGACATGCATT
		MRC1-Y-05	CACTCCCAGGCATAATTTAATTACACTCGGACCTCGTCGACATGCATT
		MRC1-Y-06	AGAGTGATAGCAACCCAGTCTTACACTCGGACCTCGTCGACATGCATT
		MRC1-Y-07	ACTTTTTGAGTCACAGGCATTTACACTCGGACCTCGTCGACATGCATT
		MRC1-Y-08	TGCACTCCCATTTCTGAAATTTACACTCGGACCTCGTCGACATGCATT
		MRC1-Y-09	CTTTGATCCCCAAAAGTGTGTTACACTCGGACCTCGTCGACATGCATT
		MRC1-Y-10	ATTCTTTTCTTGTCTGTTGCTTACACTCGGACCTCGTCGACATGCATT
		MRC1-Y-11	ATAAACCCGATCCCTTGTAGTTACACTCGGACCTCGTCGACATGCATT
		MRC1-Y-12	TCTGTGGTTCCATAGATCTTTTACACTCGGACCTCGTCGACATGCATT
		MRC1-Y-13	ATAACCTCTGGAGCACAGATTTACACTCGGACCTCGTCGACATGCATT
		MRC1-Y-14	TGCCTAGTAGCGTATACATGTTACACTCGGACCTCGTCGACATGCATT
		MRC1-Y-15	TGAACGGGAATGCACAGGTTTTACACTCGGACCTCGTCGACATGCATT
		MRC1-Y-16	GCGTACCACTTGTTTTCAAATTACACTCGGACCTCGTCGACATGCATT
		MRC1-Y-17	CTTGTCTGTGTCATAGTCAGTTACACTCGGACCTCGTCGACATGCATT
		MRC1-Y-18	GCCCTCAAATTTCAATGGACTTACACTCGGACCTCGTCGACATGCATT
		MRC1-Y-19	GGTCTTTATTCCATAAGCTTTTACACTCGGACCTCGTCGACATGCATT
		MRC1-Y-20	TATCTGGTAGGAAACGCTGGTTACACTCGGACCTCGTCGACATGCATT
		MRC1-Y-21	CCACGTTAAAGCGGATTTGGTTACACTCGGACCTCGTCGACATGCATT
		MRC1-Y-22	AATCTCTGTGATGCTCAGGATTACACTCGGACCTCGTCGACATGCATT
		MRC1-Y-23	AATCCTGTCAGGTATGTTTGTTACACTCGGACCTCGTCGACATGCATT
		MRC1-Y-24	CTGTTGAAGCTCAGACTGTTTTACACTCGGACCTCGTCGACATGCATT
		MRC1-Y-25	ATATCGGAAAGGACTGCGGTTTACACTCGGACCTCGTCGACATGCATT
		MRC1-Y-26	CTGATGGACTTCCTGGTAACTTACACTCGGACCTCGTCGACATGCATT
		MRC1-Y-27	GGATTTAGTGACACACAGCTTTACACTCGGACCTCGTCGACATGCATT
		MRC1-Y-28	GATTTTCCCATTTAGCATTTTTACACTCGGACCTCGTCGACATGCATT
		MRC1-Y-29	CCCAGTTTCTGAACACATTCTTACACTCGGACCTCGTCGACATGCATT
		MRC1-Y-30	GTTGCCCTTTTTGCAAATATTTACACTCGGACCTCGTCGACATGCATT
		MRC1-Y-31	CACTGACTAGGACAGTGAGTTTACACTCGGACCTCGTCGACATGCATT
		MRC1-Y-32	TTGTAACAGTGACCGGCATATTACACTCGGACCTCGTCGACATGCATT
		MRC1-Y-33	TGGATACTTGTGAGGTCACCTTACACTCGGACCTCGTCGACATGCATT
		MRC1-Y-34	AAAGTCCAATTCCTCGATGGTTACACTCGGACCTCGTCGACATGCATT
		MRC1-Y-35	CATATCCTAGCTGGGAGATATTACACTCGGACCTCGTCGACATGCATT
		MRC1-Y-36	TTAAGCCGATCCACAATTCGTTACACTCGGACCTCGTCGACATGCATT
		MRC1-Y-37	CCACGAAGCCATTTGGTAAATTACACTCGGACCTCGTCGACATGCATT
		MRC1-Y-38	ATCTTGCAGATGTAGCCAAGTTACACTCGGACCTCGTCGACATGCATT
		MRC1-Y-39	GACTTCCACTATTTCTGGACTTACACTCGGACCTCGTCGACATGCATT
		MRC1-Y-40	ATGTTGAAAGCGTATGTCCATTACACTCGGACCTCGTCGACATGCATT
		MRC1-Y-41	TTACAGGTTTGGTTTGCTTCTTACACTCGGACCTCGTCGACATGCATT
		MRC1-Y-42	GCTTGTTCATATCTGTCTTCTTACACTCGGACCTCGTCGACATGCATT
		MRC1-Y-43	GCCAACGAAACTAGTCAGGATTACACTCGGACCTCGTCGACATGCATT
		MRC1-Y-44	ATATCTGAAAGTCCTGTCCATTACACTCGGACCTCGTCGACATGCATT
		MRC1-Y-45	ACTGAAAAGTCCCTTTGGTTTTACACTCGGACCTCGTCGACATGCATT
		MRC1-Y-46	GCATATCTGAATTCCAGTGGTTACACTCGGACCTCGTCGACATGCATT
		MRC1-Y-47	CTTGCACACAAATTTTGCCTTTACACTCGGACCTCGTCGACATGCATT
		MRC1-Y-48	ACAAGCTTGTTCTACTGCTGTTACACTCGGACCTCGTCGACATGCATT
MYH11	NM_001040113	MYH11-Y-01	CGTATATATTAGCCCTGAGATTACACTCGGACCTCGTCGACATGCATT
		MYH11-Y-02	AGGTGTTTATAGGGGTTGACTTACACTCGGACCTCGTCGACATGCATT
		MYH11-Y-03	CGATCTTCTCCGAGTAGATGTTACACTCGGACCTCGTCGACATGCATT
		MYH11-Y-04	GTGCATAGAATGGACTGGTCTTACACTCGGACCTCGTCGACATGCATT
		MYH11-Y-05	GAATGACCTTCTTGGTGTTTTTACACTCGGACCTCGTCGACATGCATT
		MYH11-Y-06	CGTGATACTTGTGTCTTTCTTTACACTCGGACCTCGTCGACATGCATT
		MYH11-Y-07	GAATCGGGTTTGCTTGTAGATTACACTCGGACCTCGTCGACATGCATT
		MYH11-Y-08	TTGTCGTTCTTCACTGTTTTTTACACTCGGACCTCGTCGACATGCATT
		MYH11-Y-09	TTGATGCGGATGAATTTGCCTTACACTCGGACCTCGTCGACATGCATT
		MYH11-Y-10	AGATAGGTCTCAATGTTGGCTTACACTCGGACCTCGTCGACATGCATT
		MYH11-Y-11	AATTGCCCGTGATTTTTCTATTACACTCGGACCTCGTCGACATGCATT
		MYH11-Y-12	TTGTTGAAGCCCTCCAAAAGTTACACTCGGACCTCGTCGACATGCATT
		MYH11-Y-13	TGAAACCCATGATTGCCATGTTACACTCGGACCTCGTCGACATGCATT
		MYH11-Y-14	CCTTCAATATGGATAGCTGCTTACACTCGGACCTCGTCGACATGCATT
		MYH11-Y-15	CAAACTTTCTGAGCAGCTGTTTACACTCGGACCTCGTCGACATGCATT
		MYH11-Y-16	CACATTAATTCCCATGAGGTTTACACTCGGACCTCGTCGACATGCATT
		MYH11-Y-17	GTGAGGATGGATCTGGTGAATTACACTCGGACCTCGTCGACATGCATT
		MYH11-Y-18	CGGAAAAGGCGCTCATATGTTTACACTCGGACCTCGTCGACATGCATT
		MYH11-Y-19	TCGATGAAGTTCCACTCGATTTACACTCGGACCTCGTCGACATGCATT
		MYH11-Y-20	ACAGCTTCTCCACGAAAGACTTACACTCGGACCTCGTCGACATGCATT
		MYH11-Y-21	AACTCAGTCTTGTCCTTGAGTTACACTCGGACCTCGTCGACATGCATT
		MYH11-Y-22	TCCCAGCATAATGGATGATGTTACACTCGGACCTCGTCGACATGCATT
		MYH11-Y-23	AAGTCACGTTGTCATTCAGCTTACACTCGGACCTCGTCGACATGCATT
		MYH11-Y-24	CACAAACTTGTCGGAGGAGGTTACACTCGGACCTCGTCGACATGCATT
		MYH11-Y-25	GGAACTCCTGGAAGACGATCTTACACTCGGACCTCGTCGACATGCATT
		MYH11-Y-26	TATCCTGTATAAGTTGGGGTTTACACTCGGACCTCGTCGACATGCATT
		MYH11-Y-27	GCCAGTTCGGAAGAAGATTTTTACACTCGGACCTCGTCGACATGCATT
		MYH11-Y-28	TGATCTTCAAATCTCGCTCCTTACACTCGGACCTCGTCGACATGCATT
		MYH11-Y-29	TGGAAGGCCATGATGACATCTTACACTCGGACCTCGTCGACATGCATT
		MYH11-Y-30	TCTTGGCAAAAGCCTTTCTGTTACACTCGGACCTCGTCGACATGCATT
		MYH11-Y-31	TAAGTCACTAATCCTCTCCTTTACACTCGGACCTCGTCGACATGCATT
		MYH11-Y-32	CATGCTTGTTTTTCAGCTTGTTACACTCGGACCTCGTCGACATGCATT
		MYH11-Y-33	GCACTTCCAGTTCTGAAATCTTACACTCGGACCTCGTCGACATGCATT
		MYH11-Y-34	TCTTCTGAGCGATTTCATCGTTACACTCGGACCTCGTCGACATGCATT
		MYH11-Y-35	CTCTTGAACTGCTCAAGCTGTTACACTCGGACCTCGTCGACATGCATT
		MYH11-Y-36	TTATTCTTGTCTAGGTTCGCTTACACTCGGACCTCGTCGACATGCATT
		MYH11-Y-37	TGTGGACTTTGTCATTGAGCTTACACTCGGACCTCGTCGACATGCATT
		MYH11-Y-38	CTCTCAACTTCATTCTGCAGTTACACTCGGACCTCGTCGACATGCATT
		MYH11-Y-39	AGCTTCGTAGACACGTTGAGTTACACTCGGACCTCGTCGACATGCATT
		MYH11-Y-40	CTTGGTCTTTTCCAGTTTATTTACACTCGGACCTCGTCGACATGCATT
		MYH11-Y-41	GTCCAAATCAACAACCAGGTTTACACTCGGACCTCGTCGACATGCATT
		MYH11-Y-42	TTTTTCTCCTCGGCTAACAATTACACTCGGACCTCGTCGACATGCATT
		MYH11-Y-43	ATCCGCGTATTTGGAAGAGATTACACTCGGACCTCGTCGACATGCATT
		MYH11-Y-44	TTTCGGCTTTGAGCATTTTGTTACACTCGGACCTCGTCGACATGCATT
		MYH11-Y-45	GTCTCATACTCGTGAAGCTGTTACACTCGGACCTCGTCGACATGCATT
		MYH11-Y-46	CTTCCAGCTCTCTTTGAAAGTTACACTCGGACCTCGTCGACATGCATT
		MYH11-Y-47	GCAAAGATCTCATCTCTGGATTACACTCGGACCTCGTCGACATGCATT
		MYH11-Y-48	TTGAACTTGGACTTGACGGCTTACACTCGGACCTCGTCGACATGCATT
NKX2.1	NM_001079668	NKX2.1-Y-01	TTGGTCTACGTGTCTGTCAGTTACACTCGGACCTCGTCGACATGCATT
		NKX2.1-Y-02	ACAAATGAGCGAGCGAGTCTTTACACTCGGACCTCGTCGACATGCATT
		NKX2.1-Y-03	ACTCATCGACATGATTCGGCTTACACTCGGACCTCGTCGACATGCATT
		NKX2.1-Y-04	AGAACGGAGTCGTGTGCTTTTTACACTCGGACCTCGTCGACATGCATT
		NKX2.1-Y-05	GGGACTCAAGATGTCAGACATTACACTCGGACCTCGTCGACATGCATT
		NKX2.1-Y-06	ACTTTCTTGTAGCTTTCCTCTTACACTCGGACCTCGTCGACATGCATT
		NKX2.1-Y-07	CATGAAGCGGGAGATGGCGGTTACACTCGGACCTCGTCGACATGCATT
		NKX2.1-Y-08	TACTTCTGTTGCTTGAAGCGTTACACTCGGACCTCGTCGACATGCATT
		NKX2.1-Y-09	TGGAACCAGATCTTGACCTGTTACACTCGGACCTCGTCGACATGCATT
		NKX2.1-Y-10	CTTCATTTTGTAGCGGTGGTTTACACTCGGACCTCGTCGACATGCATT
		NKX2.1-Y-11	GAGGAGTTCAGGTGGGACAGTTACACTCGGACCTCGTCGACATGCATT
		NKX2.1-Y-12	TATAGCAAGGTGGAGCAGGATTACACTCGGACCTCGTCGACATGCATT
		NKX2.1-Y-13	AAAAGTCGAAGCGCGTGGAGTTACACTCGGACCTCGTCGACATGCATT
		NKX2.1-Y-14	TAAACGCGGCCAGGTTGTTATTACACTCGGACCTCGTCGACATGCATT
		NKX2.1-Y-15	TGTGGTTTTTTTGTTCCTTGTTACACTCGGACCTCGTCGACATGCATT
		NKX2.1-Y-16	GAAAGACGTCCAGCAGTTTGTTACACTCGGACCTCGTCGACATGCATT
		NKX2.1-Y-17	AACCCACAAATTTTAGGGGGTTACACTCGGACCTCGTCGACATGCATT
		NKX2.1-Y-18	GGTTGTTTTTCATTTTCTTTTTACACTCGGACCTCGTCGACATGCATT
		NKX2.1-Y-19	TTCCTTGAGATTGGATGCGCTTACACTCGGACCTCGTCGACATGCATT
		NKX2.1-Y-20	TATGCCCTTCTCTGCTTAAATTACACTCGGACCTCGTCGACATGCATT
		NKX2.1-Y-21	AAAAGACACCCCAAAGCTGTTTACACTCGGACCTCGTCGACATGCATT
		NKX2.1-Y-22	AGCGTGGAAAACCCATTTGATTACACTCGGACCTCGTCGACATGCATT
		NKX2.1-Y-23	AGAGCCATGTCAGCACAGAGTTACACTCGGACCTCGTCGACATGCATT
		NKX2.1-Y-24	CAGAGTGAAGTTTGGTCTTTTTACACTCGGACCTCGTCGACATGCATT
		NKX2.1-Y-25	CTCTTTGCTGGCAGAGTGTGTTACACTCGGACCTCGTCGACATGCATT
		NKX2.1-Y-26	TCCTGGTATTTACAAGCGAGTTACACTCGGACCTCGTCGACATGCATT
		NKX2.1-Y-27	CCGTCCTCCCTTCAAAAAAATTACACTCGGACCTCGTCGACATGCATT
		NKX2.1-Y-28	TGTTGAAGACTCTTTCCTCTTTACACTCGGACCTCGTCGACATGCATT
		NKX2.1-Y-29	TCCTTTGTGTCAGTGACAAGTTACACTCGGACCTCGTCGACATGCATT
		NKX2.1-Y-30	AAACTATTTTCGCGGAGGGCTTACACTCGGACCTCGTCGACATGCATT
		NKX2.1-Y-31	TGACAGCGTTTTACAGCTACTTACACTCGGACCTCGTCGACATGCATT
		NKX2.1-Y-32	ACTAGGCATTTAGTCCAACTTTACACTCGGACCTCGTCGACATGCATT
		NKX2.1-Y-33	GGGAGTGGTTTTTCTTTTTATTACACTCGGACCTCGTCGACATGCATT
		NKX2.1-Y-34	AAAATGTGAAGGGCTGGGGATTACACTCGGACCTCGTCGACATGCATT
		NKX2.1-Y-35	ACAGATTTGTCAATGCCCATTTACACTCGGACCTCGTCGACATGCATT
		NKX2.1-Y-36	ACGCCGCAAATACCAAACTGTTACACTCGGACCTCGTCGACATGCATT
PECAM1	NM_000442	PECAM1-Y-01	GCTTGAACAGAGCAGAAGGGTTACACTCGGACCTCGTCGACATGCATT
		PECAM1-Y-02	GAAAGAGTTTTCTTGACCCTTTACACTCGGACCTCGTCGACATGCATT
		PECAM1-Y-03	CTCTTCATGTCAACACTGTTTTACACTCGGACCTCGTCGACATGCATT
		PECAM1-Y-04	GTAAAACAGCACGTCATCCTTTACACTCGGACCTCGTCGACATGCATT
		PECAM1-Y-05	TAACTCTCTGTGCTCTTCATTTACACTCGGACCTCGTCGACATGCATT
		PECAM1-Y-06	AGATCCGGACTTCAGGAATATTACACTCGGACCTCGTCGACATGCATT
		PECAM1-Y-07	CATTTATATGTCCCTGAGTCTTACACTCGGACCTCGTCGACATGCATT
		PECAM1-Y-08	CTCTGGGACAGAACAGTTGATTACACTCGGACCTCGTCGACATGCATT
		PECAM1-Y-09	ATTGTGAAGTGTATTGGGGCTTACACTCGGACCTCGTCGACATGCATT
		PECAM1-Y-10	AACGGGGAATTCCAGTATCATTACACTCGGACCTCGTCGACATGCATT
		PECAM1-Y-11	GGAAGGATAAAACGCGGTCCTTACACTCGGACCTCGTCGACATGCATT
		PECAM1-Y-12	ATGGATCCCAGAAATGATCCTTACACTCGGACCTCGTCGACATGCATT
		PECAM1-Y-13	GTTCACTCTTGGTAGATTCTTTACACTCGGACCTCGTCGACATGCATT
		PECAM1-Y-14	GTAGAGAAGGATTCCGTCACTTACACTCGGACCTCGTCGACATGCATT
		PECAM1-Y-15	CCTTGTCCTTCTGAATTATGTTACACTCGGACCTCGTCGACATGCATT
		PECAM1-Y-16	ATGACTGAGTACACAGCCTTTTACACTCGGACCTCGTCGACATGCATT
		PECAM1-Y-17	TTCTGTTATGTTGACCACGATTACACTCGGACCTCGTCGACATGCATT
		PECAM1-Y-18	CCAGTTCGGGCTTGGAAAATTTACACTCGGACCTCGTCGACATGCATT
		PECAM1-Y-19	CTTGGTCCAGATGTGTGAAGTTACACTCGGACCTCGTCGACATGCATT
		PECAM1-Y-20	CAGGACAGGTTCAGTCTTTCTTACACTCGGACCTCGTCGACATGCATT
		PECAM1-Y-21	CACAATCGTATCTTCCTTCTTTACACTCGGACCTCGTCGACATGCATT
		PECAM1-Y-22	ACTTTGAGGCTATCTTGGTGTTACACTCGGACCTCGTCGACATGCATT
		PECAM1-Y-23	TACCTGCAGTGCAGATATACTTACACTCGGACCTCGTCGACATGCATT
		PECAM1-Y-24	CTTTTCTTGACCACTTTGTCTTACACTCGGACCTCGTCGACATGCATT
		PECAM1-Y-25	TACGACTATCTGGACTGTGTTTACACTCGGACCTCGTCGACATGCATT
		PECAM1-Y-26	ATAAGAAATCCTGGGCTGGGTTACACTCGGACCTCGTCGACATGCATT
		PECAM1-Y-27	TTATGACCTCAAACTGGGCATTACACTCGGACCTCGTCGACATGCATT
		PECAM1-Y-28	CAACGGACTTCGATGGTCTGTTACACTCGGACCTCGTCGACATGCATT
		PECAM1-Y-29	GCAAAGTTCCACTGATCGATTTACACTCGGACCTCGTCGACATGCATT
		PECAM1-Y-30	GTGGGGTTGTCTTTGAATACTTACACTCGGACCTCGTCGACATGCATT
		PECAM1-Y-31	CTGCAACACACTGGTATTCGTTACACTCGGACCTCGTCGACATGCATT
		PECAM1-Y-32	TTGGCATGGGAATGGCAATTTTACACTCGGACCTCGTCGACATGCATT
		PECAM1-Y-33	CCTCAGAACCTCACTTAACATTACACTCGGACCTCGTCGACATGCATT
		PECAM1-Y-34	TCATTCACAGCACATTGCAGTTACACTCGGACCTCGTCGACATGCATT
		PECAM1-Y-35	TTATAGGTGATGGGACCAGATTACACTCGGACCTCGTCGACATGCATT
		PECAM1-Y-36	CTTCTGCTTGGTCCAAAATGTTACACTCGGACCTCGTCGACATGCATT
		PECAM1-Y-37	TATTTTGCTTCTGGGGACACTTACACTCGGACCTCGTCGACATGCATT
		PECAM1-Y-38	GGGGCAAGAATGACTCTGACTTACACTCGGACCTCGTCGACATGCATT
		PECAM1-Y-39	TGCAATAAGTCCTTTCTTCCTTACACTCGGACCTCGTCGACATGCATT
		PECAM1-Y-40	TGATCACTCCGATGATAACCTTACACTCGGACCTCGTCGACATGCATT
		PECAM1-Y-41	CATTTTCTCGTTGTTGGAGTTTACACTCGGACCTCGTCGACATGCATT
		PECAM1-Y-42	TTAGCTTCCATATTGGGATCTTACACTCGGACCTCGTCGACATGCATT
		PECAM1-Y-43	CGTCATTGTGACCGTAATGATTACACTCGGACCTCGTCGACATGCATT
		PECAM1-Y-44	GTTTCATTGCATGGTTTCTGTTACACTCGGACCTCGTCGACATGCATT
		PECAM1-Y-45	GACACTTGAACTTCCGTGTATTACACTCGGACCTCGTCGACATGCATT
		PECAM1-Y-46	ATCTTTGTGAGACTCAGCTGTTACACTCGGACCTCGTCGACATGCATT
		PECAM1-Y-47	TTCACTGTACACTGTCTCTGTTACACTCGGACCTCGTCGACATGCATT
		PECAM1-Y-48	CGTTCTAGAGTATCTGCTTTTTACACTCGGACCTCGTCGACATGCATT
PERP	NM_022121	PERP-X-01	CAGGAAGACAAGCATCTGGGCCTCCTAAGTTTCGAGCTGGACTCAGTG
		PERP-X-02	AAGGTCATCTTCGTAGTTGGCCTCCTAAGTTTCGAGCTGGACTCAGTG
		PERP-X-03	ATTTTCTCCCACATTCATTCCCTCCTAAGTTTCGAGCTGGACTCAGTG
		PERP-X-04	GCCTGGAGAAACAGTTTCTTCCTCCTAAGTTTCGAGCTGGACTCAGTG
		PERP-X-05	AGTTTCACGTGCATATTCTCCCTCCTAAGTTTCGAGCTGGACTCAGTG
		PERP-X-06	TCGAGTCAACATGAAGCCTTCCTCCTAAGTTTCGAGCTGGACTCAGTG
		PERP-X-07	CTATGGCAACAGGTTTGGACCCTCCTAAGTTTCGAGCTGGACTCAGTG
		PERP-X-08	CACACCCTAACCCTATAAAGCCTCCTAAGTTTCGAGCTGGACTCAGTG
		PERP-X-09	CAGTCTACTCTGGTTCTGAACCTCCTAAGTTTCGAGCTGGACTCAGTG
		PERP-X-10	AAATTAGACCCAGTCCATCTCCTCCTAAGTTTCGAGCTGGACTCAGTG
		PERP-X-11	AAGAATGACCCTCCTAATGCCCTCCTAAGTTTCGAGCTGGACTCAGTG
		PERP-X-12	GTTTTAGTGGCACTTTTGTGCCTCCTAAGTTTCGAGCTGGACTCAGTG
		PERP-X-13	GCAAGTCATTTATTCTCCTGCCTCCTAAGTTTCGAGCTGGACTCAGTG
		PERP-X-14	ATAGAGCCCAGATAAACCTGCCTCCTAAGTTTCGAGCTGGACTCAGTG
		PERP-X-15	ACTATCAGAAGCCTGTCTATCCTCCTAAGTTTCGAGCTGGACTCAGTG
		PERP-X-16	TGTAGGTTTCTGCTTACAGTCCTCCTAAGTTTCGAGCTGGACTCAGTG
		PERP-X-17	TCCTGTGGCATGTTTTATATCCTCCTAAGTTTCGAGCTGGACTCAGTG
		PERP-X-18	CAGAGAAACTCAAATCCCCGCCTCCTAAGTTTCGAGCTGGACTCAGTG
		PERP-X-19	TAATGACCTATCCGATGCATCCTCCTAAGTTTCGAGCTGGACTCAGTG
		PERP-X-20	CACCTAAAATGAGCAAGGCCCCTCCTAAGTTTCGAGCTGGACTCAGTG
		PERP-X-21	ATGTGTGTCTAGGGTATTGTCCTCCTAAGTTTCGAGCTGGACTCAGTG
		PERP-X-22	TCCTCACAATGACATACACCCCTCCTAAGTTTCGAGCTGGACTCAGTG
		PERP-X-23	GGGAGATATATTTCCGTTCTCCTCCTAAGTTTCGAGCTGGACTCAGTG
		PERP-X-24	TGAGAAACATTCACCTCGCACCTCCTAAGTTTCGAGCTGGACTCAGTG
		PERP-X-25	ATCACCCAGATTACATTTCTCCTCCTAAGTTTCGAGCTGGACTCAGTG
		PERP-X-26	CACTTCAAATTCTCCACCAGCCTCCTAAGTTTCGAGCTGGACTCAGTG
		PERP-X-27	ATGAGCTGTGGTATCACTTTCCTCCTAAGTTTCGAGCTGGACTCAGTG
		PERP-X-28	GACCACGTTTCTTAATCTCTCCTCCTAAGTTTCGAGCTGGACTCAGTG
		PERP-X-29	TGCATGTGGTAGAGAAGCTTCCTCCTAAGTTTCGAGCTGGACTCAGTG
		PERP-X-30	CTAAATGTGCGCCGTTAAGGCCTCCTAAGTTTCGAGCTGGACTCAGTG
		PERP-X-31	ATTATATCAGGCTCGTTGGTCCTCCTAAGTTTCGAGCTGGACTCAGTG
		PERP-X-32	TTCCCTTCTGTTATGACATACCTCCTAAGTTTCGAGCTGGACTCAGTG
		PERP-X-33	TTCATTACTCTCCAGAATCCCCTCCTAAGTTTCGAGCTGGACTCAGTG
		PERP-X-34	ATCTCATGCAATGCACTGTTCCTCCTAAGTTTCGAGCTGGACTCAGTG
		PERP-X-35	AAAGCACCTCAGCTTTACTGCCTCCTAAGTTTCGAGCTGGACTCAGTG
		PERP-X-36	GCTTAGGAACCTAGAACTGCCCTCCTAAGTTTCGAGCTGGACTCAGTG
		PERP-X-37	TCTGGCTACTTACAGAGTGACCTCCTAAGTTTCGAGCTGGACTCAGTG
		PERP-X-38	TACAATCAGCAGTAAGTGCCCCTCCTAAGTTTCGAGCTGGACTCAGTG
		PERP-X-39	CTACCTTGTGTGAACATGGACCTCCTAAGTTTCGAGCTGGACTCAGTG
		PERP-X-40	GCAGTCTATGGTTTTGAAGCCCTCCTAAGTTTCGAGCTGGACTCAGTG
		PERP-X-41	TAGGAATGTCTTTCAGGGGGCCTCCTAAGTTTCGAGCTGGACTCAGTG
		PERP-X-42	ACTTATTGATCAGTGCTTCCCCTCCTAAGTTTCGAGCTGGACTCAGTG
		PERP-X-43	GAATCTATTCGTTCCAACCTCCTCCTAAGTTTCGAGCTGGACTCAGTG
		PERP-X-44	TGTTGCAGGAAGAGTGAGGACCTCCTAAGTTTCGAGCTGGACTCAGTG
		PERP-X-45	AAAGCAAAGGGCTCTGACCACCTCCTAAGTTTCGAGCTGGACTCAGTG
		PERP-X-46	CAAGCCAAGCTCACCTAAAACCTCCTAAGTTTCGAGCTGGACTCAGTG
		PERP-X-47	ACCCTGACACACCTAGAAAACCTCCTAAGTTTCGAGCTGGACTCAGTG
		PERP-X-48	GACTGGATAGGAACCTCTTTCCTCCTAAGTTTCGAGCTGGACTCAGTG
SOX10	NM_006941	SOX10-Y-01	CCGAGACTGACTGAGCGACTTTACACTCGGACCTCGTCGACATGCATT
		SOX10-Y-02	TCGTCCTTAGGAAGTGGAAATTACACTCGGACCTCGTCGACATGCATT
		SOX10-Y-03	TCCTCGCAAAGAGTCCAACGTTACACTCGGACCTCGTCGACATGCATT
		SOX10-Y-04	CACACGGGGAACTTGTCATCTTACACTCGGACCTCGTCGACATGCATT
		SOX10-Y-05	ACACCATGAAGGCGTTCATGTTACACTCGGACCTCGTCGACATGCATT
		SOX10-Y-06	CGCTTGTCACTTTCGTTCAGTTACACTCGGACCTCGTCGACATGCATT
		SOX10-Y-07	CTGGGCTGGTACTTGTAGTCTTACACTCGGACCTCGTCGACATGCATT
		SOX10-Y-08	AAGTGGGCGCTCTTGTAGTGTTACACTCGGACCTCGTCGACATGCATT
		SOX10-Y-09	CGAAGTCGATGTGAGGCTTCTTACACTCGGACCTCGTCGACATGCATT
		SOX10-Y-10	TGATCTCACCAATGTCCACGTTACACTCGGACCTCGTCGACATGCATT
		SOX10-Y-11	CCAACTCAGCCACATCAAAGTTACACTCGGACCTCGTCGACATGCATT
		SOX10-Y-12	TGTAGGCGATCTGTGAGGTGTTACACTCGGACCTCGTCGACATGCATT
		SOX10-Y-13	CTGATGGTCAGAGTAGTCAATTACACTCGGACCTCGTCGACATGCATT
		SOX10-Y-14	CGAGTGGCCATAATAGGGTCTTACACTCGGACCTCGTCGACATGCATT
		SOX10-Y-15	ATAGGAGAAGGCCGAGTAGATTACACTCGGACCTCGTCGACATGCATT
		SOX10-Y-16	TCAGAGATGGCCGTGTAGAGTTACACTCGGACCTCGTCGACATGCATT
		SOX10-Y-17	AGTGTCGTATATACTGGCTGTTACACTCGGACCTCGTCGACATGCATT
		SOX10-Y-18	CAGTGAGCCAGACAGAAAGCTTACACTCGGACCTCGTCGACATGCATT
		SOX10-Y-19	TTTCAGTGTGGGTGCAACAGTTACACTCGGACCTCGTCGACATGCATT
		SOX10-Y-20	CTGGGATAGAGGGTCATTCCTTACACTCGGACCTCGTCGACATGCATT
		SOX10-Y-21	CATAGGAGTGGTAAGGCCTCTTACACTCGGACCTCGTCGACATGCATT
		SOX10-Y-22	CATGTCAGACCCTCACTATCTTACACTCGGACCTCGTCGACATGCATT
		SOX10-Y-23	CTTAGGCACTGTGGCATAGGTTACACTCGGACCTCGTCGACATGCATT
		SOX10-Y-24	AATGAGGCTCCTCAAAGCTATTACACTCGGACCTCGTCGACATGCATT
		SOX10-Y-25	ACTCCACTAAGTCCCTCGAATTACACTCGGACCTCGTCGACATGCATT
		SOX10-Y-26	AGGGGGCATTGAAGGGATGATTACACTCGGACCTCGTCGACATGCATT
		SOX10-Y-27	TCCTTCCTGCCTTCAGAAAGTTACACTCGGACCTCGTCGACATGCATT
		SOX10-Y-28	GGGCTGTTTCTCAGACAAAGTTACACTCGGACCTCGTCGACATGCATT
		SOX10-Y-29	TGGGATGCGTCTCAAGGTCATTACACTCGGACCTCGTCGACATGCATT
		SOX10-Y-30	GTGAATTGTCTCTGATTCCTTTACACTCGGACCTCGTCGACATGCATT
		SOX10-Y-31	AGTAAGGGAAGAGGGAGCTGTTACACTCGGACCTCGTCGACATGCATT
		SOX10-Y-32	TCAGGATTCTAGTGTCTTCATTACACTCGGACCTCGTCGACATGCATT
		SOX10-Y-33	AAGAGGCAAGGGCAGAATGTTTACACTCGGACCTCGTCGACATGCATT
		SOX10-Y-34	AATAGGGGCAGATATAGCTATTACACTCGGACCTCGTCGACATGCATT
		SOX10-Y-35	TAGGAGAGGGGACTACTGAGTTACACTCGGACCTCGTCGACATGCATT
		SOX10-Y-36	GCAGAGTTAATAGGGGCTAGTTACACTCGGACCTCGTCGACATGCATT
SPINT1	NM_001032367	SPINT1-X-01	CACAGAAGCCACAAGGCGACCCTCCTAAGTTTCGAGCTGGACTCAGTG
		SPINT1-X-02	TAAAGCTGTTCAGGCAGTCGCCTCCTAAGTTTCGAGCTGGACTCAGTG
		SPINT1-X-03	CAAGTTGCAGTTCTGGGTGGCCTCCTAAGTTTCGAGCTGGACTCAGTG
		SPINT1-X-04	TCGTAGAGGCAGTTGATGAGCCTCCTAAGTTTCGAGCTGGACTCAGTG
		SPINT1-X-05	GCGAACTTGCACACGAAGTTCCTCCTAAGTTTCGAGCTGGACTCAGTG
		SPINT1-X-06	GTGAGGTAGTTGATGAAGCCCCTCCTAAGTTTCGAGCTGGACTCAGTG
		SPINT1-X-07	CGGTAGGAGCGGTACACTTCCCTCCTAAGTTTCGAGCTGGACTCAGTG
		SPINT1-X-08	GGTTGTACCTTCAAGTCTATCCTCCTAAGTTTCGAGCTGGACTCAGTG
		SPINT1-X-09	CAATCTGTGTTTTCCACATCCCTCCTAAGTTTCGAGCTGGACTCAGTG
		SPINT1-X-10	TTTGGGTCTTTCCTCTCTACCCTCCTAAGTTTCGAGCTGGACTCAGTG
		SPINT1-X-11	TGGAACAGGTAGGTGCCTTCCCTCCTAAGTTTCGAGCTGGACTCAGTG
		SPINT1-X-12	GTCTGAGCTAGTCACTGTCACCTCCTAAGTTTCGAGCTGGACTCAGTG
		SPINT1-X-13	ACAGTGACTGTGACGTTGGCCCTCCTAAGTTTCGAGCTGGACTCAGTG
		SPINT1-X-14	TTCTGTCTGCTTGGTGGACACCTCCTAAGTTTCGAGCTGGACTCAGTG
		SPINT1-X-15	TGTTGGATGCGAGGCAGTAGCCTCCTAAGTTTCGAGCTGGACTCAGTG
		SPINT1-X-16	ATAGTACCAGCGTGGGAAAGCCTCCTAAGTTTCGAGCTGGACTCAGTG
		SPINT1-X-17	GCAGCCTCCATAAACGAAACCCTCCTAAGTTTCGAGCTGGACTCAGTG
		SPINT1-X-18	AAGGTAGTTGTTCTTGTTGCCCTCCTAAGTTTCGAGCTGGACTCAGTG
		SPINT1-X-19	GCTAGAATGCACTCTTCTTCCCTCCTAAGTTTCGAGCTGGACTCAGTG
		SPINT1-X-20	CATTGCTGCAGCGGAACTGGCCTCCTAAGTTTCGAGCTGGACTCAGTG
		SPINT1-X-21	ACTCCAGGAAACTGTCGATGCCTCCTAAGTTTCGAGCTGGACTCAGTG
		SPINT1-X-22	CGTGTATTTTTCACAGGCAGCCTCCTAAGTTTCGAGCTGGACTCAGTG
		SPINT1-X-23	TGCGCTGGAGCTCGTCAAAGCCTCCTAAGTTTCGAGCTGGACTCAGTG
		SPINT1-X-24	CCTTTGTCACTGGGGAAATGCCTCCTAAGTTTCGAGCTGGACTCAGTG
		SPINT1-X-25	TGAAGGGGTTGTAGTACCAGCCTCCTAAGTTTCGAGCTGGACTCAGTG
		SPINT1-X-26	CATAGGTAAAGCGGGCGCAGCCTCCTAAGTTTCGAGCTGGACTCAGTG
		SPINT1-X-27	GTTCTTGTTGCCGTAACAACCCTCCTAAGTTTCGAGCTGGACTCAGTG
		SPINT1-X-28	ACTGCTGCTCTTCCTCAAAGCCTCCTAAGTTTCGAGCTGGACTCAGTG
		SPINT1-X-29	GAGATGCCGCGACAAGACTCCCTCCTAAGTTTCGAGCTGGACTCAGTG
		SPINT1-X-30	TCAGGCCAAACACATCCTTCCCTCCTAAGTTTCGAGCTGGACTCAGTG
		SPINT1-X-31	TGTGCTGGGAATGGGGATTTCCTCCTAAGTTTCGAGCTGGACTCAGTG
		SPINT1-X-32	AACACTGCGACAGCCATCTCCCTCCTAAGTTTCGAGCTGGACTCAGTG
		SPINT1-X-33	CACCACAATGCAGATGACCACCTCCTAAGTTTCGAGCTGGACTCAGTG
		SPINT1-X-34	CAGTAACCCAAGATGGCTACCCTCCTAAGTTTCGAGCTGGACTCAGTG
		SPINT1-X-35	CCTTTCTCTGGTTCTTGAAGCCTCCTAAGTTTCGAGCTGGACTCAGTG
		SPINT1-X-36	GTGTGGTTATAGACCAGGTGCCTCCTAAGTTTCGAGCTGGACTCAGTG
TCF21	NM_003206	TCF21-Y-01	AGGAGGGTGAGCGAGCGCTTACACTCGGACCTCGTCGACATGCATT
		TCF21-Y-02	CCAGAGTCGTGGCCGTAGTTACACTCGGACCTCGTCGACATGCATT
		TCF21-Y-03	CTCTCTGTTTCCCCACTCTTACACTCGGACCTCGTCGACATGCATT
		TCF21-Y-04	CTGCAGCAGAGGAACCGGTTACACTCGGACCTCGTCGACATGCATT
		TCF21-Y-05	AAGGAACCCCGAGGACTTTTACACTCGGACCTCGTCGACATGCATT
		TCF21-Y-06	CCTTCGCAGAGTTGTGAGTTACACTCGGACCTCGTCGACATGCATT
		TCF21-Y-07	TGGTTGGGTCTCACAACCTTACACTCGGACCTCGTCGACATGCATT
		TCF21-Y-08	TGCTGGGAGCTGGAGTTGTTACACTCGGACCTCGTCGACATGCATT
		TCF21-Y-09	CCTGAAACCAAGAGGCCTTTACACTCGGACCTCGTCGACATGCATT
		TCF21-Y-10	CGGTGGACATGTTTGGGGTTACACTCGGACCTCGTCGACATGCATT
		TCF21-Y-11	TCCACATCGCTGAGGGAGTTACACTCGGACCTCGTCGACATGCATT
		TCF21-Y-12	CTCCACCTCTTGAAGGTCTTACACTCGGACCTCGTCGACATGCATT
		TCF21-Y-13	CAACCCGTCACATTCCAATTACACTCGGACCTCGTCGACATGCATT
		TCF21-Y-14	ATTCCTTGTTCGAATCCATTACACTCGGACCTCGTCGACATGCATT
		TCF21-Y-15	GTGCTCTCGTTGGAAGTCTTACACTCGGACCTCGTCGACATGCATT
		TCF21-Y-16	CAGTTGGAGCTCTCCTCGTTACACTCGGACCTCGTCGACATGCATT
		TCF21-Y-17	TTCTGGGGAGACCCATTCTTACACTCGGACCTCGTCGACATGCATT
		TCF21-Y-18	CTCAGGGGGCTCTTCTTGTTACACTCGGACCTCGTCGACATGCATT
		TCF21-Y-19	TTGCGCTGGACCTGCTTCTTACACTCGGACCTCGTCGACATGCATT
		TCF21-Y-20	CTCAGCACTCGCATGCGGTTACACTCGGACCTCGTCGACATGCATT
		TCF21-Y-21	AGTCTGGAGAAGGCCTTGTTACACTCGGACCTCGTCGACATGCATT
		TCF21-Y-22	CAGGGCAGGGTGGTCTTGTTACACTCGGACCTCGTCGACATGCATT
		TCF21-Y-23	GAGAGCTTGGTGTCGGGGTTACACTCGGACCTCGTCGACATGCATT
		TCF21-Y-24	CTGAGCGTGTCCAGCTTGTTACACTCGGACCTCGTCGACATGCATT
		TCF21-Y-25	GATGTAGCTGGACGCCAGTTACACTCGGACCTCGTCGACATGCATT
		TCF21-Y-26	AGGATCTGCCTCAAGTGGTTACACTCGGACCTCGTCGACATGCATT
		TCF21-Y-27	TCGTATTTGTCGTTAGCCTTACACTCGGACCTCGTCGACATGCATT
		TCF21-Y-28	GGGTGAATGTACCCGTTCTTACACTCGGACCTCGTCGACATGCATT
		TCF21-Y-29	GGGCCACGTCAGGTTGACTTACACTCGGACCTCGTCGACATGCATT
		TCF21-Y-30	TTTCCCGGCCACCATAAATTACACTCGGACCTCGTCGACATGCATT
		TCF21-Y-31	TTTCAGGTCACTCTCGGGTTACACTCGGACCTCGTCGACATGCATT
		TCF21-Y-32	CACATAAGCGGCTCGCGGTTACACTCGGACCTCGTCGACATGCATT
		TCF21-Y-33	GTCAGGACGCGGTGGTTCTTACACTCGGACCTCGTCGACATGCATT
		TCF21-Y-34	CAGACTCGCACCTCCAAGTTACACTCGGACCTCGTCGACATGCATT
		TCF21-Y-35	CAGAGAGCACTGAGGGCATTACACTCGGACCTCGTCGACATGCATT
		TCF21-Y-36	TGCGAGGGGGAAGCAGAGTTACACTCGGACCTCGTCGACATGCATT
		TCF21-Y-37	GGGACAGAGAGAGGAGCATTACACTCGGACCTCGTCGACATGCATT
		TCF21-Y-38	AAAGTGTTCTCGCGGGGTTTACACTCGGACCTCGTCGACATGCATT
		TCF21-Y-39	GAATCTCCTCGTCGTTGTTTACACTCGGACCTCGTCGACATGCATT
		TCF21-Y-40	GATCTCCTCTGGTTTGGATTACACTCGGACCTCGTCGACATGCATT
		TCF21-Y-41	GGCTTGCAGAGTCATTCATTACACTCGGACCTCGTCGACATGCATT
		TCF21-Y-42	ATTGCACTTGGACCAGCATTACACTCGGACCTCGTCGACATGCATT
		TCF21-Y-43	GTCAAAGTCAGCTATCCTTTACACTCGGACCTCGTCGACATGCATT
TSHZ3	NM_020856	TSHZ3-X-01	TTCGGAAACATAGGCTGCTGCCTCCTAAGTTTCGAGCTGGACTCAGTG
		TSHZ3-X-02	GTCCATTTCATGGCAGGAAACCTCCTAAGTTTCGAGCTGGACTCAGTG
		TSHZ3-X-03	TCTCACTGATGTGTGACTCGCCTCCTAAGTTTCGAGCTGGACTCAGTG
		TSHZ3-X-04	CTTTCAAAGTCAGCCATTCGCCTCCTAAGTTTCGAGCTGGACTCAGTG
		TSHZ3-X-05	AGTCCTTACAGCGGAACTTGCCTCCTAAGTTTCGAGCTGGACTCAGTG
		TSHZ3-X-06	TGTTATCGGTCTCATGGTTGCCTCCTAAGTTTCGAGCTGGACTCAGTG
		TSHZ3-X-07	CAGTACATGCACTTCAGCACCCTCCTAAGTTTCGAGCTGGACTCAGTG
		TSHZ3-X-08	AATCCTGCAGGGACTCAAAGCCTCCTAAGTTTCGAGCTGGACTCAGTG
		TSHZ3-X-09	GAGTGGCAGGGATGATTTTGCCTCCTAAGTTTCGAGCTGGACTCAGTG
		TSHZ3-X-10	TTGGAGTTCTTCTGAAGTGCCCTCCTAAGTTTCGAGCTGGACTCAGTG
		TSHZ3-X-11	TACCGATTATTTGGCGTGATCCTCCTAAGTTTCGAGCTGGACTCAGTG
		TSHZ3-X-12	CAAAGTGCCATGCATAGCTGCCTCCTAAGTTTCGAGCTGGACTCAGTG
		TSHZ3-X-13	TTGATGAAGTGGCCAGTGACCCTCCTAAGTTTCGAGCTGGACTCAGTG
		TSHZ3-X-14	CCTTTTTCATAGCAGAGTTGCCTCCTAAGTTTCGAGCTGGACTCAGTG
		TSHZ3-X-15	TTGTGATGGTAGGTGTGACACCTCCTAAGTTTCGAGCTGGACTCAGTG
		TSHZ3-X-16	TATTGGAGGGGGACGTGAAGCCTCCTAAGTTTCGAGCTGGACTCAGTG
		TSHZ3-X-17	CACATTCAGTTTTGGGGAGACCTCCTAAGTTTCGAGCTGGACTCAGTG
		TSHZ3-X-18	TTGTCGACTTCCTTCTTGACCCTCCTAAGTTTCGAGCTGGACTCAGTG
		TSHZ3-X-19	GATTTGAGGATATCAAGCCCCCTCCTAAGTTTCGAGCTGGACTCAGTG
		TSHZ3-X-20	TTGTTGATTGCGGATGTCACCCTCCTAAGTTTCGAGCTGGACTCAGTG
		TSHZ3-X-21	TTGCCAAACATGGGTTTCAGCCTCCTAAGTTTCGAGCTGGACTCAGTG
		TSHZ3-X-22	TTTTTCGTCGGGGAGACAATCCTCCTAAGTTTCGAGCTGGACTCAGTG
		TSHZ3-X-23	ACTTTCTCAGTGACCTTTTTCCTCCTAAGTTTCGAGCTGGACTCAGTG
		TSHZ3-X-24	CACTCAAACTGCTGGCTAGGCCTCCTAAGTTTCGAGCTGGACTCAGTG
		TSHZ3-X-25	GGCGCTCAAAGGGTTAACAACCTCCTAAGTTTCGAGCTGGACTCAGTG
		TSHZ3-X-26	CCAGGTGAATGTTCATGACTCCTCCTAAGTTTCGAGCTGGACTCAGTG
		TSHZ3-X-27	GGCTGTTGCTCATCTTGAAACCTCCTAAGTTTCGAGCTGGACTCAGTG
		TSHZ3-X-28	GGTAGAAATAGCGGTCGAGGCCTCCTAAGTTTCGAGCTGGACTCAGTG
		TSHZ3-X-29	ATACGACGGCAGATGTCTTTCCTCCTAAGTTTCGAGCTGGACTCAGTG
		TSHZ3-X-30	AGCGGCGAGTTTGACATGAACCTCCTAAGTTTCGAGCTGGACTCAGTG
		TSHZ3-X-31	TATCTGACAAGGCATTCTCGCCTCCTAAGTTTCGAGCTGGACTCAGTG
		TSHZ3-X-32	CTCTCTGTCAAGTTCTTCAGCCTCCTAAGTTTCGAGCTGGACTCAGTG
		TSHZ3-X-33	AGTGGAGGATTTTGACGTGTCCTCCTAAGTTTCGAGCTGGACTCAGTG
		TSHZ3-X-34	CGTCAATGTCAGACTTCTCGCCTCCTAAGTTTCGAGCTGGACTCAGTG
		TSHZ3-X-35	GTCTGACATGATGTACTTCCCCTCCTAAGTTTCGAGCTGGACTCAGTG
		TSHZ3-X-36	GTGAACCTGGAGATATGCATCCTCCTAAGTTTCGAGCTGGACTCAGTG
		TSHZ3-X-37	ACAAAAGAAGACGGGGTGGCCCTCCTAAGTTTCGAGCTGGACTCAGTG
		TSHZ3-X-38	TGATTTGGGACGCACAATCGCCTCCTAAGTTTCGAGCTGGACTCAGTG
		TSHZ3-X-39	CTGATGTACGTGGAAGGAGTCCTCCTAAGTTTCGAGCTGGACTCAGTG
		TSHZ3-X-40	GAAGCCTAAGTGTGACTCTACCTCCTAAGTTTCGAGCTGGACTCAGTG
		TSHZ3-X-41	AGTTTGGATAAGTCCCGTAGCCTCCTAAGTTTCGAGCTGGACTCAGTG
		TSHZ3-X-42	ACTGTTAATCTGTTCGGTGGCCTCCTAAGTTTCGAGCTGGACTCAGTG
		TSHZ3-X-43	GTGACTTGGTTTGTGCTATCCCTCCTAAGTTTCGAGCTGGACTCAGTG
		TSHZ3-X-44	GACGTCACCATTTTTTCTGACCTCCTAAGTTTCGAGCTGGACTCAGTG
		TSHZ3-X-45	TCCGATTGCAAAGTTTGCACCCTCCTAAGTTTCGAGCTGGACTCAGTG
		TSHZ3-X-46	AAGTTTAACAGCGTGCTTGCCCTCCTAAGTTTCGAGCTGGACTCAGTG
		TSHZ3-X-47	ATACAGAAGGTGGTCTTCCGCCTCCTAAGTTTCGAGCTGGACTCAGTG
		TSHZ3-X-48	ACTGCTTCTCTAACTCAGAGCCTCCTAAGTTTCGAGCTGGACTCAGTG
FGF10	NM_004465.2	FGF10-X-1	CAAGTATATCCCTTTGGAGTCCTCCTAAGTTTCGAGCTGGACTCAGTG
		FGF10-X-2	CAGATGACAGCACGGTGAACCCTCCTAAGTTTCGAGCTGGACTCAGTG
		FGF10-X-3	ATAACTCCTCGGAAAAGCCGCCTCCTAAGTTTCGAGCTGGACTCAGTG
		FGF10-X-4	ACTCTCGGCACTGGAAATTGCCTCCTAAGTTTCGAGCTGGACTCAGTG
		FGF10-X-5	CAGTATCCATTTCCACATTGCCTCCTAAGTTTCGAGCTGGACTCAGTG
		FGF10-X-6	ATCTCCTTGAAGGTGATTGTCCTCCTAAGTTTCGAGCTGGACTCAGTG
		FGF10-X-7	ACTCCGATTTCTACTGATGTCCTCCTAAGTTTCGAGCTGGACTCAGTG
		FGF10-X-8	GTTAATGGCTTTGACGGCAACCTCCTAAGTTTCGAGCTGGACTCAGTG
		FGF10-X-9	CTTCTTGTTCATGGCTAAGTCCTCCTAAGTTTCGAGCTGGACTCAGTG
		FGF10-X-10	CTTCAGCTTACAGTCATTGTCCTCCTAAGTTTCGAGCTGGACTCAGTG
		FGF10-X-11	GTATTGTATCCATTTTCCTCCCTCCTAAGTTTCGAGCTGGACTCAGTG
		FGF10-X-12	TGCTGCCAGTTAAATGATGCCCTCCTAAGTTTCGAGCTGGACTCAGTG
		FGF10-X-13	TTCCATTCAATGCCACATACCCTCCTAAGTTTCGAGCTGGACTCAGTG
		FGF10-X-14	AGTGAGCAGAGGTGTTTTTCCCTCCTAAGTTTCGAGCTGGACTCAGTG
		FGF10-X-15	CTATGAGTGTACCACCATTGCCTCCTAAGTTTCGAGCTGGACTCAGTG
		FGF10-X-16	CTACTGCATCCACAAACGTTCCTCCTAAGTTTCGAGCTGGACTCAGTG
		FGF10-X-17	CTTGGCAAAAGAGCCATTGGCCTCCTAAGTTTCGAGCTGGACTCAGTG
		FGF10-X-18	TCTTTGCCTTTCAATCTACTCCTCCTAAGTTTCGAGCTGGACTCAGTG
		FGF10-X-19	GGCTTTCTTTTAAGCAAGCACCTCCTAAGTTTCGAGCTGGACTCAGTG
		FGF10-X-20	AACTTCTATCCCATTCGATCCCTCCTAAGTTTCGAGCTGGACTCAGTG
		FGF10-X-21	AACTTTCCCGAAGATCGTTCCCTCCTAAGTTTCGAGCTGGACTCAGTG
		FGF10-X-22	CTTTCCAGTAAATGCTTGCACCTCCTAAGTTTCGAGCTGGACTCAGTG
		FGF10-X-23	TGTGCATATGATATGACCCACCTCCTAAGTTTCGAGCTGGACTCAGTG
		FGF10-X-24	ATGAGACCACATCCAGAACTCCTCCTAAGTTTCGAGCTGGACTCAGTG
		FGF10-X-25	AGACAGCTGCTGAGATACTCCCTCCTAAGTTTCGAGCTGGACTCAGTG
		FGF10-X-26	TCCCAACTCCTATTTTTGAACCTCCTAAGTTTCGAGCTGGACTCAGTG
		FGF10-X-27	TTTTAGAGATGTGGACAGCCCCTCCTAAGTTTCGAGCTGGACTCAGTG
		FGF10-X-28	AGTTCCTTTGGGAAAGATGCCCTCCTAAGTTTCGAGCTGGACTCAGTG
		FGF10-X-29	AGTTGCGCTTCATACCAAATCCTCCTAAGTTTCGAGCTGGACTCAGTG
		FGF10-X-30	TGATTTGCTCAGTTTAAGCCCCTCCTAAGTTTCGAGCTGGACTCAGTG
		FGF10-X-31	GTACTCTTTTCTATACCTGCCCTCCTAAGTTTCGAGCTGGACTCAGTG
		FGF10-X-32	GGAGAATCACAGAACGCCAGCCTCCTAAGTTTCGAGCTGGACTCAGTG
		FGF10-X-33	ACTGGAAGTGCTGGTTAAGTCCTCCTAAGTTTCGAGCTGGACTCAGTG
		FGF10-X-34	TGCCTCAAATGTGTTTCTTCCCTCCTAAGTTTCGAGCTGGACTCAGTG
		FGF10-X-35	ACAGAGGCAGATCTCTCAATCCTCCTAAGTTTCGAGCTGGACTCAGTG
		FGF10-X-36	CATATTTGTGGCTGATGCACCCTCCTAAGTTTCGAGCTGGACTCAGTG
		FGF10-X-37	CTTTTGCGAGTTAGGAGGAGCCTCCTAAGTTTCGAGCTGGACTCAGTG
		FGF10-X-38	TTCTCTCTTTATTACCAGGTCCTCCTAAGTTTCGAGCTGGACTCAGTG
		FGF10-X-39	CTCCAAAAGTCTTCCATTGTCCTCCTAAGTTTCGAGCTGGACTCAGTG
		FGF10-X-40	ATTCATCCCCTTGAAATCAGCCTCCTAAGTTTCGAGCTGGACTCAGTG
		FGF10-X-41	GTTCATAAACTTGCTTGGGCCCTCCTAAGTTTCGAGCTGGACTCAGTG
		FGF10-X-42	GTGCAGCATTAATGCTGATCCCTCCTAAGTTTCGAGCTGGACTCAGTG
		FGF10-X-43	ACAAAGTTTGGACCAGCTGACCTCCTAAGTTTCGAGCTGGACTCAGTG
		FGF10-X-44	TGTTTGCATGTATATGTCCTCCTCCTAAGTTTCGAGCTGGACTCAGTG
		FGF10-X-45	GCAGATCTTCGTTACTTCATCCTCCTAAGTTTCGAGCTGGACTCAGTG
		FGF10-X-46	GTGTACTCTTCTTCACTAGTCCTCCTAAGTTTCGAGCTGGACTCAGTG
		FGF10-X-47	ACTTGCATTCATCCCAATATCCTCCTAAGTTTCGAGCTGGACTCAGTG
		FGF10-X-48	TAGGAGGACCAGCTTTTTATCCTCCTAAGTTTCGAGCTGGACTCAGTG
BDNF	NM_001143805.1	BDNF-X-1	AAGGATGGTCATCACTCTTCCCTCCTAAGTTTCGAGCTGGACTCAGTG
		BDNF-X-2	AAGTGTCAGCCAATGATGTCCCTCCTAAGTTTCGAGCTGGACTCAGTG
		BDNF-X-3	CAACAGCTCTTCTATCACGTCCTCCTAAGTTTCGAGCTGGACTCAGTG
		BDNF-X-4	AAGGCACTTGACTACTGAGCCCTCCTAAGTTTCGAGCTGGACTCAGTG
		BDNF-X-5	AATACTGTCACACACGCTCACCTCCTAAGTTTCGAGCTGGACTCAGTG
		BDNF-X-6	GACCTTTTCAAGGACTGTGACCTCCTAAGTTTCGAGCTGGACTCAGTG
		BDNF-X-7	TTCAGTTGGCCTTTTGATACCCTCCTAAGTTTCGAGCTGGACTCAGTG
		BDNF-X-8	TGCACTTGGTCTCGTAGAAGCCTCCTAAGTTTCGAGCTGGACTCAGTG
		BDNF-X-9	CTTCTTTTGTGTAACCCATGCCTCCTAAGTTTCGAGCTGGACTCAGTG
		BDNF-X-10	CTATCCTTATGAATCGCCAGCCTCCTAAGTTTCGAGCTGGACTCAGTG
		BDNF-X-11	ACTATCTTCCCCTTTTAATGCCTCCTAAGTTTCGAGCTGGACTCAGTG
		BDNF-X-12	GGTCATGGACATGTCCAATACCTCCTAAGTTTCGAGCTGGACTCAGTG
		BDNF-X-13	AGTTGTGCGCAAATGACTGTCCTCCTAAGTTTCGAGCTGGACTCAGTG
		BDNF-X-14	GACAACAGCACCTTGACATTCCTCCTAAGTTTCGAGCTGGACTCAGTG
		BDNF-X-15	CAACGCCCAAAGAATGAGCGCCTCCTAAGTTTCGAGCTGGACTCAGTG
		BDNF-X-16	CTGAGCAAACATAGGTCCTTCCTCCTAAGTTTCGAGCTGGACTCAGTG
		BDNF-X-17	CTTGTTCACAGCAGTGGTAACCTCCTAAGTTTCGAGCTGGACTCAGTG
		BDNF-X-18	TTTACCCAAATGTTCACTCCCCTCCTAAGTTTCGAGCTGGACTCAGTG
		BDNF-X-19	CCTCACCATGAGTTTTTTTTCCTCCTAAGTTTCGAGCTGGACTCAGTG
		BDNF-X-20	TGTTTCTGGGTTGATACAGGCCTCCTAAGTTTCGAGCTGGACTCAGTG
		BDNF-X-21	AATGTGGATTCCTGTTCTGACCTCCTAAGTTTCGAGCTGGACTCAGTG
		BDNF-X-22	TGTTCAGTCTCATGTCACTGCCTCCTAAGTTTCGAGCTGGACTCAGTG
		BDNF-X-23	CACTGCCGGTAAATGCAATGCCTCCTAAGTTTCGAGCTGGACTCAGTG
		BDNF-X-24	CTTCGTTTTGGAATGTCTCACCTCCTAAGTTTCGAGCTGGACTCAGTG
		BDNF-X-25	TTAAAGCACGAGGTCCAAGCCCTCCTAAGTTTCGAGCTGGACTCAGTG
		BDNF-X-26	AACCTCTTGAGCACAGTTAGCCTCCTAAGTTTCGAGCTGGACTCAGTG
		BDNF-X-27	TCCAGGCTAATCCAATTTTACCTCCTAAGTTTCGAGCTGGACTCAGTG
		BDNF-X-28	TCACAAATGCCACATTTGGCCCTCCTAAGTTTCGAGCTGGACTCAGTG
		BDNF-X-29	TCTTCTATCTCATTGCATCACCTCCTAAGTTTCGAGCTGGACTCAGTG
		BDNF-X-30	GTTTCCTCAAGTCTAGTTTCCCTCCTAAGTTTCGAGCTGGACTCAGTG
		BDNF-X-31	TTCCCTTACCAAAAGTTCTCCCTCCTAAGTTTCGAGCTGGACTCAGTG
		BDNF-X-32	TGAGTTTGGGGTTTCTTTTCCCTCCTAAGTTTCGAGCTGGACTCAGTG
		BDNF-X-33	GTCTTGTCTCTGGACAAGATCCTCCTAAGTTTCGAGCTGGACTCAGTG
		BDNF-X-34	CTTCAAGTCTTGGTGTTCTGCCTCCTAAGTTTCGAGCTGGACTCAGTG
		BDNF-X-35	AAAATGGCAGAGGTGAGGCACCTCCTAAGTTTCGAGCTGGACTCAGTG
		BDNF-X-36	CCAACTTGACTTCTCCTAACCCTCCTAAGTTTCGAGCTGGACTCAGTG
		BDNF-X-37	TCCATTTTTCCAAGAACCACCCTCCTAAGTTTCGAGCTGGACTCAGTG
		BDNF-X-38	AGAGCTCTAGTTTTCACTGGCCTCCTAAGTTTCGAGCTGGACTCAGTG
		BDNF-X-39	TTCAGGTGTGAAATGGGCTGCCTCCTAAGTTTCGAGCTGGACTCAGTG
		BDNF-X-40	GTCCAAGTGGTGATCACTAACCTCCTAAGTTTCGAGCTGGACTCAGTG
		BDNF-X-41	TTGGGGCTTTCTGATACTTACCTCCTAAGTTTCGAGCTGGACTCAGTG
		BDNF-X-42	GTTATGGTGAACATCCTCTTCCTCCTAAGTTTCGAGCTGGACTCAGTG
		BDNF-X-43	CTTTGCTGATGGTATCTTCACCTCCTAAGTTTCGAGCTGGACTCAGTG
		BDNF-X-44	CCTTGCAATCCTTTAAGTTTCCTCCTAAGTTTCGAGCTGGACTCAGTG
		BDNF-X-45	TGTGTCTCCTATGAAACCACCCTCCTAAGTTTCGAGCTGGACTCAGTG
		BDNF-X-46	CACTGACCACACAATTGCTGCCTCCTAAGTTTCGAGCTGGACTCAGTG
		BDNF-X-47	GCATGTGACTGTGATGTATCCCTCCTAAGTTTCGAGCTGGACTCAGTG
		BDNF-X-48	CAATAGGTTCTGATGCGGTTCCTCCTAAGTTTCGAGCTGGACTCAGTG
THRB	NM_000461	THRB-CDS-X-1	TTTCTGTCATACTGTTGGGACCTCCTAAGTTTCGAGCTGGACTCAGTG
		THRB-CDS-X-2	CTGGACAGTGCTTCGGTTTGCCTCCTAAGTTTCGAGCTGGACTCAGTG
		THRB-CDS-X-3	ACTAGCTTCCAGTCGTGTTCCCTCCTAAGTTTCGAGCTGGACTCAGTG
		THRB-CDS-X-4	TAGGCAGGCTTCAGACATTCCCTCCTAAGTTTCGAGCTGGACTCAGTG
		THRB-CDS-X-5	TCTCTGAATGGCTCTTCCTACCTCCTAAGTTTCGAGCTGGACTCAGTG
		THRB-CDS-X-6	TCATTTTTCAACGTGCTGCGCCTCCTAAGTTTCGAGCTGGACTCAGTG
		THRB-CDS-X-7	GATGAGATGTGGCGACGACTCCTCCTAAGTTTCGAGCTGGACTCAGTG
		THRB-CDS-X-8	TATTGAGCTAGTCCAAGTGGCCTCCTAAGTTTCGAGCTGGACTCAGTG
		THRB-CDS-X-9	ACATCATCATGGTCCAGATGCCTCCTAAGTTTCGAGCTGGACTCAGTG
		THRB-CDS-X-10	CACTTGAGACACTCTGGTCGCCTCCTAAGTTTCGAGCTGGACTCAGTG
		THRB-CDS-X-11	TCTTCTCCTCCGTTTGGAAGCCTCCTAAGTTTCGAGCTGGACTCAGTG
		THRB-CDS-X-12	CTGGGGATGTACCCTTTACACCTCCTAAGTTTCGAGCTGGACTCAGTG
		THRB-CDS-X-13	GAGCTCGTCCTTGTCTAAGTCCTCCTAAGTTTCGAGCTGGACTCAGTG
		THRB-CDS-X-14	GTGATACAGCGGTAGTGATACCTCCTAAGTTTCGAGCTGGACTCAGTG
		THRB-CDS-X-15	TCTAAAGAAACCCTTGCAGCCCTCCTAAGTTTCGAGCTGGACTCAGTG
		THRB-CDS-X-16	GGATGGATGGAGATTTTTCTCCTCCTAAGTTTCGAGCTGGACTCAGTG
		THRB-CDS-X-17	TTCGCGTGACTTTGTCTATGCCTCCTAAGTTTCGAGCTGGACTCAGTG
		THRB-CDS-X-18	TCTTAAAGCGACATTCCTGGCCTCCTAAGTTTCGAGCTGGACTCAGTG
		THRB-CDS-X-19	TTGCCATGCCAACATAGATGCCTCCTAAGTTTCGAGCTGGACTCAGTG
		THRB-CDS-X-20	ATGGACTTCTGCAGCTCTTCCCTCCTAAGTTTCGAGCTGGACTCAGTG
		THRB-CDS-X-21	CGGTGACAGTTTTGATGAGCCCTCCTAAGTTTCGAGCTGGACTCAGTG
		THRB-CDS-X-22	AGGAATTTCCGTTTTTGCTTCCTCCTAAGTTTCGAGCTGGACTCAGTG
		THRB-CDS-X-23	CATTGACTATTGGTGCTTGTCCTCCTAAGTTTCGAGCTGGACTCAGTG
		THRB-CDS-X-24	GGTAATTGCTGGTGTGATGACCTCCTAAGTTTCGAGCTGGACTCAGTG
		THRB-CDS-X-25	CTTTTTGGCAAAATCCACCACCTCCTAAGTTTCGAGCTGGACTCAGTG
		THRB-CDS-X-26	CGAAGGGACATGATCTCCATCCTCCTAAGTTTCGAGCTGGACTCAGTG
		THRB-CDS-X-27	TCACTTTCTGGGTCATAGCGCCTCCTAAGTTTCGAGCTGGACTCAGTG
		THRB-CDS-X-28	TCATCCAGGTTGAAAGAAGACCTCCTAAGTTTCGAGCTGGACTCAGTG
		THRB-CDS-X-29	CTGAAGGAGGGCTACTTCAGCCTCCTAAGTTTCGAGCTGGACTCAGTG
		THRB-CDS-X-30	CTGAAGACATCAGCAGGACGCCTCCTAAGTTTCGAGCTGGACTCAGTG
		THRB-CDS-X-31	TTCTCTCAACACAGGCAAGCCCTCCTAAGTTTCGAGCTGGACTCAGTG
		THRB-CDS-X-32	GGAAACTATCTTGGTACTTTCCTCCTAAGTTTCGAGCTGGACTCAGTG
		THRB-CDS-X-33	GATATAGTGTTCAAAGGCCACCTCCTAAGTTTCGAGCTGGACTCAGTG
		THRB-CDS-X-34	TCACGTGGTGTTTTCGGTAACCTCCTAAGTTTCGAGCTGGACTCAGTG
		THRB-CDS-X-35	CAGGAGTTTTGGCCAAAAGTCCTCCTAAGTTTCGAGCTGGACTCAGTG
		THRB-CDS-X-36	TATCATCCGCAGATCTGTCACCTCCTAAGTTTCGAGCTGGACTCAGTG
		THRB-CDS-X-37	CACCTTCATGTGCAGGAAGCCCTCCTAAGTTTCGAGCTGGACTCAGTG
		THRB-CDS-X-38	AAAGGGGGGAAGAGTTCTGTCCTCCTAAGTTTCGAGCTGGACTCAGTG
		THRB-CDS-X-39	ATCCTCGAACACTTCCAAGACCTCCTAAGTTTCGAGCTGGACTCAGTG
ETV1	NM_004956	ETV1-X-1	AAGGCTGCAAAAACTTCCCTCCTCCTAAGTTTCGAGCTGGACTCAGTG
		ETV1-X-2	TAACGGGACTGAAGGCCACGCCTCCTAAGTTTCGAGCTGGACTCAGTG
		ETV1-X-3	TCAACGAGACTTGCTTTGCACCTCCTAAGTTTCGAGCTGGACTCAGTG
		ETV1-X-4	TGTGCAAAACTAGCAATGGCCCTCCTAAGTTTCGAGCTGGACTCAGTG
		ETV1-X-5	GGGCAGCTCTGATTCGCAAACCTCCTAAGTTTCGAGCTGGACTCAGTG
		ETV1-X-6	CGGTAGTAGCAAAAATCCGACCTCCTAAGTTTCGAGCTGGACTCAGTG
		ETV1-X-7	TCTGGACTTCTATCAACCTGCCTCCTAAGTTTCGAGCTGGACTCAGTG
		ETV1-X-8	ATTTAGCTGGAGATTTCCTCCCTCCTAAGTTTCGAGCTGGACTCAGTG
		ETV1-X-9	GGCACTTGCTGGTCATAAAACCTCCTAAGTTTCGAGCTGGACTCAGTG
		ETV1-X-10	CTGACTATTGGTGACCATGTCCTCCTAAGTTTCGAGCTGGACTCAGTG
		ETV1-X-11	TTTGTTGGTTTCTCGTTACACCTCCTAAGTTTCGAGCTGGACTCAGTG
		ETV1-X-12	CTTCTGAATCATGAGCCAGACCTCCTAAGTTTCGAGCTGGACTCAGTG
		ETV1-X-13	ATCATTGTCAGGTACCTGAGCCTCCTAAGTTTCGAGCTGGACTCAGTG
		ETV1-X-14	GCCTGATAGTCTGGTACAAACCTCCTAAGTTTCGAGCTGGACTCAGTG
		ETV1-X-15	GGCCATGAAAAGCCAAACTTCCTCCTAAGTTTCGAGCTGGACTCAGTG
		ETV1-X-16	TCTGAACATGGACTGTGGGGCCTCCTAAGTTTCGAGCTGGACTCAGTG
		ETV1-X-17	TTGACTGCAGGCAGAGCTGACCTCCTAAGTTTCGAGCTGGACTCAGTG
		ETV1-X-18	AGCTGAATTTAAAGGGCTGTCCTCCTAAGTTTCGAGCTGGACTCAGTG
		ETV1-X-19	CATTGTACAGGCACTTTTCTCCTCCTAAGTTTCGAGCTGGACTCAGTG
		ETV1-X-20	CTTGTGGCTTCTGATCATAGCCTCCTAAGTTTCGAGCTGGACTCAGTG
		ETV1-X-21	TGGAGATGCATGATGCAGTGCCTCCTAAGTTTCGAGCTGGACTCAGTG
		ETV1-X-22	AGGTTTCGGTGTATGAGTTGCCTCCTAAGTTTCGAGCTGGACTCAGTG
		ETV1-X-23	GAGGGAGGTGAGCTGGGAAGCCTCCTAAGTTTCGAGCTGGACTCAGTG
		ETV1-X-24	CTGCTATCTGGTATGGACTGCCTCCTAAGTTTCGAGCTGGACTCAGTG
		ETV1-X-25	CGAAATCTGTGGTCCATGGGCCTCCTAAGTTTCGAGCTGGACTCAGTG
		ETV1-X-26	TACAGGGTTCAGAAAGCTGGCCTCCTAAGTTTCGAGCTGGACTCAGTG
		ETV1-X-27	CGTCGGCAAAGGAGGAAAGGCCTCCTAAGTTTCGAGCTGGACTCAGTG
		ETV1-X-28	TTGGTACATAGGACGTCCTTCCTCCTAAGTTTCGAGCTGGACTCAGTG
		ETV1-X-29	ATGTTTGGCTCAGACATCTGCCTCCTAAGTTTCGAGCTGGACTCAGTG
		ETV1-X-30	TAAAGCCTTGTGGTGGGAAGCCTCCTAAGTTTCGAGCTGGACTCAGTG
SOX6	NM_017508	SOX6-X-1	GCTTGCTTGGAAGACATTCTCCTCCTAAGTTTCGAGCTGGACTCAGTG
		SOX6-X-2	CTGCACAGGCAAATGGAGAGCCTCCTAAGTTTCGAGCTGGACTCAGTG
		SOX6-X-3	TTAAATCCTGGGTCATTGCACCTCCTAAGTTTCGAGCTGGACTCAGTG
		SOX6-X-4	AGGCCACATGTTGATCACTGCCTCCTAAGTTTCGAGCTGGACTCAGTG
		SOX6-X-5	ATTATGGGGTGCAGAGGCAGCCTCCTAAGTTTCGAGCTGGACTCAGTG
		SOX6-X-6	CTCAGAGTGAGGTTTGTTGTCCTCCTAAGTTTCGAGCTGGACTCAGTG
		SOX6-X-7	TACTGACAAGTGTTGGTAGCCCTCCTAAGTTTCGAGCTGGACTCAGTG
		SOX6-X-8	CAGTCAGCATCTTGTTGAATCCTCCTAAGTTTCGAGCTGGACTCAGTG
		SOX6-X-9	GCTGAGATGACAGAACGCTGCCTCCTAAGTTTCGAGCTGGACTCAGTG
		SOX6-X-10	GTAGAGGTATTTCGGAAGGACCTCCTAAGTTTCGAGCTGGACTCAGTG
		SOX6-X-11	TTCGTCAGGCTTATGTGGTGCCTCCTAAGTTTCGAGCTGGACTCAGTG
		SOX6-X-12	CTGGTCATTATCTCACGGTCCCTCCTAAGTTTCGAGCTGGACTCAGTG
		SOX6-X-13	CTCTGGGGTTCCAAAAGTAACCTCCTAAGTTTCGAGCTGGACTCAGTG
		SOX6-X-14	TGTTCAGTCCGAGTCATTTCCCTCCTAAGTTTCGAGCTGGACTCAGTG
		SOX6-X-15	GTGTACCTTTAATTTCTCCACCTCCTAAGTTTCGAGCTGGACTCAGTG
		SOX6-X-16	CCGTAAACTGATCAGCTGGGCCTCCTAAGTTTCGAGCTGGACTCAGTG
		SOX6-X-17	TTTTTCTGTTCATCATGCGCCCTCCTAAGTTTCGAGCTGGACTCAGTG
		SOX6-X-18	GTTTCTCAATTTGTGACGCTCCTCCTAAGTTTCGAGCTGGACTCAGTG
		SOX6-X-19	CGAGCAAGGTCCATTTGCTGCCTCCTAAGTTTCGAGCTGGACTCAGTG
		SOX6-X-20	CGCAATCTGTTCTTGCTGTTCCTCCTAAGTTTCGAGCTGGACTCAGTG
		SOX6-X-21	GATTAATTTTGTGCTGCTGTCCTCCTAAGTTTCGAGCTGGACTCAGTG
		SOX6-X-22	TGAACCTGGATCTGTTGCTGCCTCCTAAGTTTCGAGCTGGACTCAGTG
		SOX6-X-23	ATCATGAGCGGAGGCATGTGCCTCCTAAGTTTCGAGCTGGACTCAGTG
		SOX6-X-24	CCGCTGGTCATGTGGAAAAACCTCCTAAGTTTCGAGCTGGACTCAGTG
		SOX6-X-25	GGAAGAGGAATCCCTGTTGGCCTCCTAAGTTTCGAGCTGGACTCAGTG
		SOX6-X-26	GGTTTGTATGTTATTCCAGGCCTCCTAAGTTTCGAGCTGGACTCAGTG
		SOX6-X-27	TGGAATGAACTGTACGGGGTCCTCCTAAGTTTCGAGCTGGACTCAGTG
		SOX6-X-28	GAGCTGCTGGAGCTGTAAAGCCTCCTAAGTTTCGAGCTGGACTCAGTG
FOXF1	NM_001451	FOXF1-Y-1	CTGCTTGATATAAGAGGCGCTTACACTCGGACCTCGTCGACATGCATT
		FOXF1-Y-2	CTGTTCTGGTGCAGATACGGTTACACTCGGACCTCGTCGACATGCATT
		FOXF1-Y-3	TGGGCGACTGCGAGTGATACTTACACTCGGACCTCGTCGACATGCATT
		FOXF1-Y-4	CGAGTGCATGGAAGAGGACGTTACACTCGGACCTCGTCGACATGCATT
		FOXF1-Y-5	TGACCTGCTGGTGGTAGTAGTTACACTCGGACCTCGTCGACATGCATT
		FOXF1-Y-6	CAAGGCTTGATGTCTTGGTATTACACTCGGACCTCGTCGACATGCATT
		FOXF1-Y-7	TTCTTCTGCCGACGGTTATATTACACTCGGACCTCGTCGACATGCATT
		FOXF1-Y-8	CGGTTGGGGAGAGGTGGAACTTACACTCGGACCTCGTCGACATGCATT
		FOXF1-Y-9	AGATCAGACCCACCACTAACTTACACTCGGACCTCGTCGACATGCATT
		FOXF1-Y-10	CTCAGCAGAATTCCTGTGTGTTACACTCGGACCTCGTCGACATGCATT
		FOXF1-Y-11	AGACTTGCGCATTCCAAGACTTACACTCGGACCTCGTCGACATGCATT
		FOXF1-Y-12	CCTGCAAAAGACGGCTCTAATTACACTCGGACCTCGTCGACATGCATT
		FOXF1-Y-13	GAGATCTGAGCTCTTGTCACTTACACTCGGACCTCGTCGACATGCATT
		FOXF1-Y-14	CCGAAATGCAAGTTGTTCGCTTACACTCGGACCTCGTCGACATGCATT
		FOXF1-Y-15	GTTTAAAGACGGACAGTGGCTTACACTCGGACCTCGTCGACATGCATT
		FOXF1-Y-16	TTCGTGGCTCCTTTGACTTTTTACACTCGGACCTCGTCGACATGCATT
		FOXF1-Y-17	AGTAGAGGTTGGGAGACAGATTACACTCGGACCTCGTCGACATGCATT
		FOXF1-Y-18	GTTCTCGGACCAGAAAGTTTTTACACTCGGACCTCGTCGACATGCATT
		FOXF1-Y-19	GCGGTGTTTTGATTATTAGGTTACACTCGGACCTCGTCGACATGCATT
		FOXF1-Y-20	ACTGATAAACGGAGGAGCCTTTACACTCGGACCTCGTCGACATGCATT
		FOXF1-Y-21	CACGGCAAATATTGCCAACATTACACTCGGACCTCGTCGACATGCATT
		FOXF1-Y-22	ACAGATCGGTCTTTGTTTCATTACACTCGGACCTCGTCGACATGCATT
		FOXF1-Y-23	AACATCCTCAAATGGTCCTTTTACACTCGGACCTCGTCGACATGCATT
		FOXF1-Y-24	TTGGGAGTCTGGAAGGTATTTTACACTCGGACCTCGTCGACATGCATT
		FOXF1-Y-25	TTTAAGCGTCTAGAGATCCATTACACTCGGACCTCGTCGACATGCATT
		FOXF1-Y-26	CAGAATCACCCAGATTGTAATTACACTCGGACCTCGTCGACATGCATT
		FOXF1-Y-27	ACATTTAGAGGGGCAAAGGGTTACACTCGGACCTCGTCGACATGCATT
		FOXF1-Y-28	CTAGGGGAAGGAGGTCTATATTACACTCGGACCTCGTCGACATGCATT
		FOXF1-Y-29	ACTCTCATTGGTCTTGTAGTTTACACTCGGACCTCGTCGACATGCATT
		FOXF1-Y-30	ACAAGAAAGTCGGAAACCCATTACACTCGGACCTCGTCGACATGCATT
		FOXF1-Y-31	CGATTTATAACAGCTACAGCTTACACTCGGACCTCGTCGACATGCATT
		FOXF1-Y-32	TACAGGATTGGAAAGGTGCCTTACACTCGGACCTCGTCGACATGCATT
		FOXF1-Y-33	CCAGAGAGGACGAACTGTGATTACACTCGGACCTCGTCGACATGCATT
		FOXF1-Y-34	GTGGTCAGTGGAAGGTACAATTACACTCGGACCTCGTCGACATGCATT
		FOXF1-Y-35	TAGCCGGGAACTGGAATAGATTACACTCGGACCTCGTCGACATGCATT
		FOXF1-Y-36	GAAGGACCGCACCAACAATGTTACACTCGGACCTCGTCGACATGCATT
		FOXF1-Y-37	CACGACGCAAGACACTGCGGTTACACTCGGACCTCGTCGACATGCATT
		FOXF1-Y-38	AAATTACCCCCACGTCCAAATTACACTCGGACCTCGTCGACATGCATT
		FOXF1-Y-39	TTGATGTAACAGAGCACCGGTTACACTCGGACCTCGTCGACATGCATT
		FOXF1-Y-40	CCAGGCGAGTTTATTGATAATTACACTCGGACCTCGTCGACATGCATT
EBF1	NM_001324106	EBF1-Y-1	CGGCTGCTTCTCAAAGTGAGTTACACTCGGACCTCGTCGACATGCATT
		EBF1-Y-2	TGGATTTCCGCAGATTGGAATTACACTCGGACCTCGTCGACATGCATT
		EBF1-Y-3	GCCAGGACGAAGTGGAAGAATTACACTCGGACCTCGTCGACATGCATT
		EBF1-Y-4	ACAAACGCTGTCCTCTCGATTTACACTCGGACCTCGTCGACATGCATT
		EBF1-Y-5	TATTGGTCTTTTCGCTGTTGTTACACTCGGACCTCGTCGACATGCATT
		EBF1-Y-6	CTGAAGCCGGTAGTGAATTCTTACACTCGGACCTCGTCGACATGCATT
		EBF1-Y-7	TTATCCCATTGCTGTAGAGATTACACTCGGACCTCGTCGACATGCATT
		EBF1-Y-8	ATGAGGCGCACGTAGAAATCTTACACTCGGACCTCGTCGACATGCATT
		EBF1-Y-9	TGGCTTGTTTTGTCATGGAGTTACACTCGGACCTCGTCGACATGCATT
		EBF1-Y-10	TTGTCTTGGCCTTCATACACTTACACTCGGACCTCGTCGACATGCATT
		EBF1-Y-11	CAAGACTCGGCACATTTCTGTTACACTCGGACCTCGTCGACATGCATT
		EBF1-Y-12	TTTTCTTGTCACAACAGCGGTTACACTCGGACCTCGTCGACATGCATT
		EBF1-Y-13	AGGGAGTCTCATTTCGGTTGTTACACTCGGACCTCGTCGACATGCATT
		EBF1-Y-14	ACCTGTCAATTATCACTGGATTACACTCGGACCTCGTCGACATGCATT
		EBF1-Y-15	CCGCATTCTTTAGGCAATTTTTACACTCGGACCTCGTCGACATGCATT
		EBF1-Y-16	TAGACACCACGACCTGGAATTTACACTCGGACCTCGTCGACATGCATT
		EBF1-Y-17	CCCATGCTTGGAATTATTATTTACACTCGGACCTCGTCGACATGCATT
		EBF1-Y-18	TGATGGCTTTGATACAGGGATTACACTCGGACCTCGTCGACATGCATT
		EBF1-Y-19	GCTTAGATTTGTAGGACAGTTTACACTCGGACCTCGTCGACATGCATT
		EBF1-Y-20	GTTCGTTGAGCGCTGTATAATTACACTCGGACCTCGTCGACATGCATT
		EBF1-Y-21	CCTCTGGAAACCATAATCGATTACACTCGGACCTCGTCGACATGCATT
		EBF1-Y-22	TGCCGAGGAATGACCTTCTGTTACACTCGGACCTCGTCGACATGCATT
		EBF1-Y-23	TTTGGCAAACGCTCAGGGTCTTACACTCGGACCTCGTCGACATGCATT
		EBF1-Y-24	AGCCCTTTTGAGTATTACTTTTACACTCGGACCTCGTCGACATGCATT
		EBF1-Y-25	ATACAGTGCTTCTACCAGATTTACACTCGGACCTCGTCGACATGCATT
		EBF1-Y-26	TTGCGGGGAACACTGTACAGTTACACTCGGACCTCGTCGACATGCATT
		EBF1-Y-27	TGGACCGAGGTGTTAGCAAGTTACACTCGGACCTCGTCGACATGCATT
		EBF1-Y-28	TCCACTGAACGAATTCACGCTTACACTCGGACCTCGTCGACATGCATT
		EBF1-Y-29	TGATGCCTCGGAGACATTCATTACACTCGGACCTCGTCGACATGCATT
		EBF1-Y-30	GTGATACGCTGCTTGAGTTGTTACACTCGGACCTCGTCGACATGCATT
		EBF1-Y-31	GAGTTATAGTTGGTCTGCTGTTACACTCGGACCTCGTCGACATGCATT
MEF2C	NM_002397	MEF2C-Y-1	TGCTTGCATATTCTTGTTCATTACACTCGGACCTCGTCGACATGCATT
		MEF2C-Y-2	AATTCATTGGGGGAGGAGATTTACACTCGGACCTCGTCGACATGCATT
		MEF2C-Y-3	GGTTTACGGTTATTCATTCCTTACACTCGGACCTCGTCGACATGCATT
		MEF2C-Y-4	GCCTGGTGGAATAAGAACTCTTACACTCGGACCTCGTCGACATGCATT
		MEF2C-Y-5	ACTGATGGCATCGTATTCTTTTACACTCGGACCTCGTCGACATGCATT
		MEF2C-Y-6	AAAAGCAGGTCGACATCCTCTTACACTCGGACCTCGTCGACATGCATT
		MEF2C-Y-7	GGAGTTATTTATCCTTTGATTTACACTCGGACCTCGTCGACATGCATT
		MEF2C-Y-8	TAGCCAATGACTGAGCCGACTTACACTCGGACCTCGTCGACATGCATT
		MEF2C-Y-9	AGTTGCTACGGAAACCACTGTTACACTCGGACCTCGTCGACATGCATT
		MEF2C-Y-10	TTCCTTGTCCTGGTAAAGTATTACACTCGGACCTCGTCGACATGCATT
		MEF2C-Y-11	AATGGCTGATGGATATCCTCTTACACTCGGACCTCGTCGACATGCATT
		MEF2C-Y-12	TACTCGGTACCATATGTTGTTTACACTCGGACCTCGTCGACATGCATT
		MEF2C-Y-13	CAGGTCTGCACTACTCAGAGTTACACTCGGACCTCGTCGACATGCATT
		MEF2C-Y-14	GGTGTTAAACCCAGACAGAGTTACACTCGGACCTCGTCGACATGCATT
		MEF2C-Y-15	CCAGTTACTGAACCAAGGTGTTACACTCGGACCTCGTCGACATGCATT
		MEF2C-Y-16	TATGTAGGTGTTGCTGTTGCTTACACTCGGACCTCGTCGACATGCATT
		MEF2C-Y-17	CAAGCTCCCAACTGACTGAGTTACACTCGGACCTCGTCGACATGCATT
		MEF2C-Y-18	CTCTGAGATAAATGAGTGCTTTACACTCGGACCTCGTCGACATGCATT
		MEF2C-Y-19	GAGTAGAAGGCAGGGAGAGATTACACTCGGACCTCGTCGACATGCATT
		MEF2C-Y-20	TTCTGACTTGATGTTGAGGCTTACACTCGGACCTCGTCGACATGCATT
		MEF2C-Y-21	TACGGTCTCTAGGAGGAGAATTACACTCGGACCTCGTCGACATGCATT
		MEF2C-Y-22	GTGTTGTGGGTATCTCGAAGTTACACTCGGACCTCGTCGACATGCATT
		MEF2C-Y-23	CTCAAGCTGTCAACAGGAGATTACACTCGGACCTCGTCGACATGCATT
		MEF2C-Y-24	CGTCGTACGAACTGCTACAGTTACACTCGGACCTCGTCGACATGCATT
		MEF2C-Y-25	TGGAATTCGTTCCGGTGATCTTACACTCGGACCTCGTCGACATGCATT
		MEF2C-Y-26	AAGGTCTGGTGAGTCCAATGTTACACTCGGACCTCGTCGACATGCATT
		MEF2C-Y-27	ACTGAGGGACTTTCCCTTTCTTACACTCGGACCTCGTCGACATGCATT
		MEF2C-Y-28	CTTCAGAAAGTCGCATGCGCTTACACTCGGACCTCGTCGACATGCATT
		MEF2C-Y-29	ATAATCTGATCATGTTGCCCTTACACTCGGACCTCGTCGACATGCATT
		MEF2C-Y-30	ATATAATGCATATCGACCCCTTACACTCGGACCTCGTCGACATGCATT
		MEF2C-Y-31	CAAGTGTTCTGTTGTACAACTTACACTCGGACCTCGTCGACATGCATT
		MEF2C-Y-32	CCTGCAACATGACACTATCTTTACACTCGGACCTCGTCGACATGCATT
		MEF2C-Y-33	GGCAAATGTTTCCTTTTGTCTTACACTCGGACCTCGTCGACATGCATT
		MEF2C-Y-34	TTTCAGTAAAGATCTGCCGCTTACACTCGGACCTCGTCGACATGCATT
		MEF2C-Y-35	TATGTTGCATAACAGCTGCTTTACACTCGGACCTCGTCGACATGCATT
		MEF2C-Y-36	TCTGTCCAAGCATCTATACATTACACTCGGACCTCGTCGACATGCATT
		MEF2C-Y-37	GTGTGTTCCTAACATTTACCTTACACTCGGACCTCGTCGACATGCATT
		MEF2C-Y-38	ATTCTTGGGATGTCAGGTGATTACACTCGGACCTCGTCGACATGCATT
		MEF2C-Y-39	AATGATATGCCTGCAGGTTTTTACACTCGGACCTCGTCGACATGCATT
		MEF2C-Y-40	TCCTTTTTAATGAGTGCCATTTACACTCGGACCTCGTCGACATGCATT
		MEF2C-Y-41	ATGGTCCTCTTTTAATGGTCTTACACTCGGACCTCGTCGACATGCATT
		MEF2C-Y-42	ATGCTTTGCAAACTCTGTCTTTACACTCGGACCTCGTCGACATGCATT
COL9A2	NM_001852	COL9A2-X-1	CAGTTAAACCATCAATCCCGCCTCCTAAGTTTCGAGCTGGACTCAGTG
		COL9A2-X-2	ATTCCAATCTCACCAGGGAGCCTCCTAAGTTTCGAGCTGGACTCAGTG
		COL9A2-X-3	CTTTCATTCCGGGTGGACAGCCTCCTAAGTTTCGAGCTGGACTCAGTG
		COL9A2-X-4	ATGCCTTTATATCCATGAGGCCTCCTAAGTTTCGAGCTGGACTCAGTG
		COL9A2-X-5	GGACCAATTTCTCCTCGAGGCCTCCTAAGTTTCGAGCTGGACTCAGTG
		COL9A2-X-6	TGCTCTTGCAGCATCTTCAGCCTCCTAAGTTTCGAGCTGGACTCAGTG
		COL9A2-X-7	GAGATGGTTTCCTGGACTGGCCTCCTAAGTTTCGAGCTGGACTCAGTG
		COL9A2-X-8	TTTTCCTTAGGACTCCTGAGCCTCCTAAGTTTCGAGCTGGACTCAGTG
		COL9A2-X-9	TTCCCCCATGTTTTAGAATTCCTCCTAAGTTTCGAGCTGGACTCAGTG
		COL9A2-X-10	GACTCCATCGACACCACTTGCCTCCTAAGTTTCGAGCTGGACTCAGTG
		COL9A2-X-11	TGATGCTCGCTGGAAGGAAACCTCCTAAGTTTCGAGCTGGACTCAGTG
		COL9A2-X-12	TGTTTGTTTTGGTAACAGCCCCTCCTAAGTTTCGAGCTGGACTCAGTG
		COL9A2-X-13	CAGTGGAGAAAGGTGCAGATCCTCCTAAGTTTCGAGCTGGACTCAGTG
		COL9A2-X-14	CACTGACCCAAGGACAAGATCCTCCTAAGTTTCGAGCTGGACTCAGTG
		COL9A2-X-15	GAGGGGTGGAACTGTAGCTGCCTCCTAAGTTTCGAGCTGGACTCAGTG
		COL9A2-X-16	CTCAGTCATTGGTCCTCAAGCCTCCTAAGTTTCGAGCTGGACTCAGTG
		COL9A2-X-17	GGGATCAGGAACTGGCATAGCCTCCTAAGTTTCGAGCTGGACTCAGTG
		COL9A2-X-18	TGGTAGGTCCAGAGAGTGAGCCTCCTAAGTTTCGAGCTGGACTCAGTG
		COL9A2-X-19	GGGCTGGCTTAAGGGTATAGCCTCCTAAGTTTCGAGCTGGACTCAGTG
		COL9A2-X-20	ATTTACAGAAAGGCCTGGGTCCTCCTAAGTTTCGAGCTGGACTCAGTG
		COL9A2-X-21	GTTTGTACCCAACTTGGGAGCCTCCTAAGTTTCGAGCTGGACTCAGTG
		COL9A2-X-22	CCAGGATAGAGTAACTCCAACCTCCTAAGTTTCGAGCTGGACTCAGTG
HEYL	NM_014571	HEYL-Y-1	TAAGCAGGAGAGGAGACACCTTACACTCGGACCTCGTCGACATGCATT
		HEYL-Y-2	GGGAACAGCCACGTAAGCAGTTACACTCGGACCTCGTCGACATGCATT
		HEYL-Y-3	TGAAGGGGCAGCTCAGAAAGTTACACTCGGACCTCGTCGACATGCATT
		HEYL-Y-4	AACCTTCCTTATTCCTTGGGTTACACTCGGACCTCGTCGACATGCATT
		HEYL-Y-5	TTTTTTGGGCTCCTGGTAAATTACACTCGGACCTCGTCGACATGCATT
		HEYL-Y-6	CAAAGCAGAAAAGGCAGTGCTTACACTCGGACCTCGTCGACATGCATT
		HEYL-Y-7	ACATATGAGCCAGTCCATGATTACACTCGGACCTCGTCGACATGCATT
		HEYL-Y-8	TCTGATGGCTGGAGAACGTGTTACACTCGGACCTCGTCGACATGCATT
		HEYL-Y-9	AGGTTAAAGCTTTTTCCCAGTTACACTCGGACCTCGTCGACATGCATT
		HEYL-Y-10	AGGCAGACACTATGTTCCAGTTACACTCGGACCTCGTCGACATGCATT
		HEYL-Y-11	TCAGTTACTATCTCCAGGAATTACACTCGGACCTCGTCGACATGCATT
		HEYL-Y-12	CAAGGACAGGTGGGAAGGGGTTACACTCGGACCTCGTCGACATGCATT
		HEYL-Y-13	TGTGGTTCAGTGTGATGGTGTTACACTCGGACCTCGTCGACATGCATT
		HEYL-Y-14	TGTTAGTCAGTGAGAGGGTGTTACACTCGGACCTCGTCGACATGCATT
		HEYL-Y-15	AGGATGGCGACTGTAAGACGTTACACTCGGACCTCGTCGACATGCATT
		HEYL-Y-16	CAATGGGGAGGGACCACACGTTACACTCGGACCTCGTCGACATGCATT
		HEYL-Y-17	ACAGACGTCTGGTGCTGAATTTACACTCGGACCTCGTCGACATGCATT
		HEYL-Y-18	TCTGTGAGCCGGATGCAAACTTACACTCGGACCTCGTCGACATGCATT
		HEYL-Y-19	TCCTTGCAGTTATTTTTGTCTTACACTCGGACCTCGTCGACATGCATT
		HEYL-Y-20	CACTGCATGACCTTGAAGGGTTACACTCGGACCTCGTCGACATGCATT
		HEYL-Y-21	CTGGTGAACAGGATCTCAGGTTACACTCGGACCTCGTCGACATGCATT
		HEYL-Y-22	CGGGGAATGAAATGGCTTCTTTACACTCGGACCTCGTCGACATGCATT
		HEYL-Y-23	AAAAAGTGGCCTAGGGTGGATTACACTCGGACCTCGTCGACATGCATT
		HEYL-Y-24	TGTTCTGCTGGGAACGACTGTTACACTCGGACCTCGTCGACATGCATT
		HEYL-Y-25	CCAAGGTTTCTGCAAACTCATTACACTCGGACCTCGTCGACATGCATT
		HEYL-Y-26	ATCCACTTCTTTGAAAGGGCTTACACTCGGACCTCGTCGACATGCATT
		HEYL-Y-27	CTTTCTGGGTCACTCAATGATTACACTCGGACCTCGTCGACATGCATT
		HEYL-Y-28	TTGAGGAGTCTGTCTTTTCATTACACTCGGACCTCGTCGACATGCATT
		HEYL-Y-29	GCAGTCTGATGGAATTAGCTTTACACTCGGACCTCGTCGACATGCATT
		HEYL-Y-30	CTACTGCACATCTCAGATGGTTACACTCGGACCTCGTCGACATGCATT
		HEYL-Y-31	CACTCTCTAAAATGATCCCCTTACACTCGGACCTCGTCGACATGCATT
		HEYL-Y-32	CATGTGTGAGTTCTGTCTTCTTACACTCGGACCTCGTCGACATGCATT
		HEYL-Y-33	TGATAACGGGGAAACTGGCCTTACACTCGGACCTCGTCGACATGCATT
		HEYL-Y-34	AGTTGCCAAACTGCAAGACTTTACACTCGGACCTCGTCGACATGCATT
		HEYL-Y-35	GCATGCTTGCAACGTGGAAATTACACTCGGACCTCGTCGACATGCATT
		HEYL-Y-36	GCATCACAGATTCTTTGGAGTTACACTCGGACCTCGTCGACATGCATT
		HEYL-Y-37	ATCATTCCCATCTCATTTCATTACACTCGGACCTCGTCGACATGCATT
		HEYL-Y-38	ACCAAGATGCTGAAAGAGCTTTACACTCGGACCTCGTCGACATGCATT
		HEYL-Y-39	CCAGGGACAATGAAAGCAAGTTACACTCGGACCTCGTCGACATGCATT
		HEYL-Y-40	TCACCTTTCCTTCCACAATATTACACTCGGACCTCGTCGACATGCATT
		HEYL-Y-41	CAACAACCCATGCAATGGGGTTACACTCGGACCTCGTCGACATGCATT
SOX9	NM_000346	SOX9-Y-1	GAGTGAGCTGTGTGTAGACGTTACACTCGGACCTCGTCGACATGCATT
		SOX9-Y-2	CTCTCTTTCTTCGGTTATTTTTACACTCGGACCTCGTCGACATGCATT
		SOX9-Y-3	CCAAAGGGAATTCTGGTTGGTTACACTCGGACCTCGTCGACATGCATT
		SOX9-Y-4	TGTGTCTTGGAAATTTGGGTTTACACTCGGACCTCGTCGACATGCATT
		SOX9-Y-5	AATGCGCTTGGATAGGTCATTTACACTCGGACCTCGTCGACATGCATT
		SOX9-Y-6	CACTGATTGGCCACAAGTGGTTACACTCGGACCTCGTCGACATGCATT
		SOX9-Y-7	CTCCATTTAGCCAAGGTTGGTTACACTCGGACCTCGTCGACATGCATT
		SOX9-Y-8	AAGTCCAGTTTCTCGTTGATTTACACTCGGACCTCGTCGACATGCATT
		SOX9-Y-9	CTTGCTCTGAAGAGGGTTTATTACACTCGGACCTCGTCGACATGCATT
		SOX9-Y-10	ATCACACGATTCTCCATCATTTACACTCGGACCTCGTCGACATGCATT
		SOX9-Y-11	GGCAGAGAGATTTAGCACACTTACACTCGGACCTCGTCGACATGCATT
		SOX9-Y-12	AGAGTAGTTTAGCTGTTGGATTACACTCGGACCTCGTCGACATGCATT
		SOX9-Y-13	GAAAAGCTAGGGCACACTGTTTACACTCGGACCTCGTCGACATGCATT
		SOX9-Y-14	ATTAAGCAAAGTTAACCCCCTTACACTCGGACCTCGTCGACATGCATT
		SOX9-Y-15	CCTTAAATCGCAAAGCCTGATTACACTCGGACCTCGTCGACATGCATT
		SOX9-Y-16	TGTTTACTCCCATAATTGCATTACACTCGGACCTCGTCGACATGCATT
		SOX9-Y-17	GCTTACCAAATGCTTCTCTATTACACTCGGACCTCGTCGACATGCATT
		SOX9-Y-18	CACCGTTTTAAGGCTCAAGGTTACACTCGGACCTCGTCGACATGCATT
		SOX9-Y-19	AAGAGTGCAAATGTTTCCCATTACACTCGGACCTCGTCGACATGCATT
		SOX9-Y-20	CCTCTTTCTTAAGACTGCAGTTACACTCGGACCTCGTCGACATGCATT
		SOX9-Y-21	CTGCTGAAACATTCCCAGAATTACACTCGGACCTCGTCGACATGCATT
		SOX9-Y-22	AACTGCTGGTGTTCTGAGAGTTACACTCGGACCTCGTCGACATGCATT
		SOX9-Y-23	CAAGTGGAATGTCTTGAAGGTTACACTCGGACCTCGTCGACATGCATT
		SOX9-Y-24	GGAAAGCTCCAACAACCTATTTACACTCGGACCTCGTCGACATGCATT
		SOX9-Y-25	AACAGATGACCATACCCTTTTTACACTCGGACCTCGTCGACATGCATT
		SOX9-Y-26	ATACAAATCTAGGGTGAGGATTACACTCGGACCTCGTCGACATGCATT
		SOX9-Y-27	ACTACATTTGCAATCTCTCATTACACTCGGACCTCGTCGACATGCATT
		SOX9-Y-28	ATGACACATGCTTGCATTGTTTACACTCGGACCTCGTCGACATGCATT
		SOX9-Y-29	CCTCACTCCAAGAGAAGATGTTACACTCGGACCTCGTCGACATGCATT
		SOX9-Y-30	GATTAAGGTCTGTCAGTGGGTTACACTCGGACCTCGTCGACATGCATT
		SOX9-Y-31	CTCAAACTCTCTAGCCACAGTTACACTCGGACCTCGTCGACATGCATT
		SOX9-Y-32	ACAGAAATTGAAGGATGCCATTACACTCGGACCTCGTCGACATGCATT
		SOX9-Y-33	GCCAGGTTTCTTAAGTTACATTACACTCGGACCTCGTCGACATGCATT
		SOX9-Y-34	AACAAAAGGTTTGGGGCTGGTTACACTCGGACCTCGTCGACATGCATT
