# Supplementary material for: Single-cell RNA sequencing reveals the developmental program underlying proximal–distal patterning of the human lung at the embryonic stage
Source: Cell Res. 2023 Apr 21;33(6):421–33. doi: 10.1038/s41422-023-00802-6 (PMC10119843; doi:10.1038/s41422-023-00802-6)
Supplement: Supplementary file 19 — Supplementary information, Table S9 [file 41422_2023_802_MOESM19_ESM.xlsx]

## Sheet: Human_scRNAseq
Supplementary information, Table S9 Single-cell data sequencing depth
Donor	Sample	Depth（reads M）	Mapping ratio	Cell number	Stage
H05	HE-20200917-1	780M	0.9682	5101	7w
H05	HE-20200917-3	747M	0.9668	4850	7w
H10	HE-20201109-18	595M	0.9723	6449	8w
H10	HE-20201109-19	649M	0.9739	6260	8w
H11	HE-20201109-34	746M	0.9739	6530	6w
H11	HE-20201109-35	745M	0.9735	7102	6w
H15	HE-20201112-9	624M	0.9482	8588	8w
H15	HE-20201112-10	669M	0.9492	11279	8w
H17	HE-20201113-2	745M	0.9643	8358	6w
H17	HE-20201113-3	683M	0.9694	9662	6w
H18	HE-20201116-1	637M	0.961	8591	7w
H18	HE-20201116-2	546M	0.9618	8654	7w
H19	HE-20201116-14	698M	0.9655	9717	6w
H19	HE-20201116-15	675M	0.9673	9873	6w
H20	HE-20201117-1	675M	0.9571	16936	4w
H20	HE-20201117-2	789M	0.9591	16075	4w
H21	HE-20201118-1	692M	0.9475	12588	5w
H21	HE-20201118-2	706M	0.9505	12091	5w
H23	HE-20201120-8	737M	0.9664	5364	4w

## Sheet: Analysis_parameters
Supplementary information, Table S9 Cell filtering parameters
sample	min_ngene_threshold	max_ngene_threshold	min_ncount_threshold	max_ncounts_threshold	mt_precent_threshold	doublet_score_threshold
HE-20200917-1	1500	10000	1000	80000	0.2	0.25
HE-20200917-3	1500	10000	1000	80000	0.2	0.25
HE-20201109-18	1500	10000	1000	80000	0.2	0.25
HE-20201109-19	1500	10000	1000	80000	0.2	0.3
HE-20201109-34	1200	9000	1000	50000	0.2	0.3
HE-20201109-35	1500	9000	1000	60000	0.2	0.25
HE-20201112-9	1500	10000	1000	100000	0.2	0.3
HE-20201112-10	1500	9000	1000	60000	0.2	0.3
HE-20201113-2	1500	10000	1000	75000	0.2	0.3
HE-20201113-3	1500	8000	1000	50000	0.2	0.3
HE-20201116-1	2000	8000	1000	20000	0.2	0.25
HE-20201116-2	2000	8000	1000	50000	0.2	0.25
HE-20201116-14	2000	8000	1000	50000	0.2	0.3
HE-20201116-15	2000	8000	1000	20000	0.2	0.3
HE-20201117-1	1500	9000	1000	60000	0.2	0.1
HE-20201117-2	1500	9000	1000	50000	0.2	0.1
HE-20201118-1	1500	9000	1000	60000	0.2	0.1
HE-20201118-2	1500	9000	1000	50000	0.2	0.1
HE-20201120-8	1500	10000	1000	70000	0.2	0.3

## Sheet: Spatial_data_reads
Supplementary information, Table S9 Spatial data sequencing depth
Slide	Sample	Stage	Depth（reads M）	Mapping ratio
V11T16-101	S1	6w	406M	0.996
V11T16-101	S2	6w	378M	0.995
