# Supplementary material for: Single-cell RNA sequencing reveals the developmental program underlying proximal–distal patterning of the human lung at the embryonic stage
Source: Cell Res. 2023 Apr 21;33(6):421–33. doi: 10.1038/s41422-023-00802-6 (PMC10119843; doi:10.1038/s41422-023-00802-6)
Supplement: Supplementary file 20 — Supplementary information, Table S10 [file 41422_2023_802_MOESM20_ESM.xlsx]

## Sheet: human_stromal_homologous_DEGs
Supplementary information, Table S10 Differentially expressed genes of stromal cells in human. The columns pct_1 and pct_2 represent this expression ratio of the gene in this group and another group, respectively. The column diff_pct represents the difference of pct_1 minus pct_2. The columns group_mean and group_cv represent the average expression and the coefficient of variation of this gene in…
	names	group	scores	pvals	pvals_adj	logfoldchanges	pct_1	pct_2	diff_pct	group_mean	group_cv
0	PODXL/Podxl	SC_BDNF+	31.8261	2.81701e-222	7.81392e-219	6.74294	0.91	0.034	0.876	1.18186	0.508983
1	KRT19/Krt19	SC_BDNF+	31.8159	3.90656e-222	9.28812e-219	5.76214	0.922	0.066	0.856	1.26664	0.506137
2	TNNT1/Tnnt1	SC_BDNF+	32.5911	5.48009e-233	2.28013e-229	5.66709	0.944	0.0944	0.8496	1.4597	0.467491
3	CXADR/Cxadr	SC_BDNF+	30.5976	1.3171e-205	1.6862e-202	4.81076	0.906	0.0752	0.8308	0.914203	0.506762
4	FGF9/Fgf9	SC_BDNF+	30.4742	5.72313e-204	6.80357e-201	5.39048	0.892	0.0676	0.8244	1.14145	0.551545
5	WT1/Wt1	SC_BDNF+	28.0758	1.933e-173	1.53195e-170	5.71791	0.816	0.03	0.786	0.784184	0.645439
6	WNT2B/Wnt2b	SC_BDNF+	33.1052	2.50065e-240	1.38727e-236	4.70671	0.968	0.1832	0.7848	1.56456	0.361876
7	LGALS3BP/Lgals3bp	SC_BDNF+	30.6232	6.01209e-206	8.33827e-203	4.02639	0.936	0.1624	0.7736	1.09555	0.465295
8	MYRF/Myrf	SC_BDNF+	30.6425	3.32789e-206	5.0351e-203	3.79895	0.94	0.1692	0.7708	1.00111	0.43382
9	ITGA3/Itga3	SC_BDNF+	27.7498	1.75369e-169	1.26899e-166	5.02679	0.818	0.0512	0.7668	0.742224	0.647648
10	SBSPON/Sbspon	SC_BDNF+	26.6855	6.93578e-157	4.4397e-154	4.37353	0.822	0.0784	0.7436	1.07408	0.668715
11	PLP2/Plp2	SC_BDNF+	26.196	2.95321e-151	1.75537e-148	5.3208	0.768	0.0376	0.7304	0.692374	0.726691
12	ALDH1A2/Aldh1a2	SC_BDNF+	34.1063	5.94183e-255	9.88899e-251	4.81255	0.992	0.2648	0.7272	2.22509	0.239414
13	LAMA5/Lama5	SC_BDNF+	26.5038	8.75593e-155	5.39722e-152	4.10931	0.812	0.0912	0.7208	0.72712	0.656341
14	RDH10/Rdh10	SC_BDNF+	28.9304	4.95006e-184	4.57688e-181	4.33281	0.89	0.1748	0.7152	1.47635	0.534083
15	PLEKHN1/Plekhn1	SC_BDNF+	25.0367	2.43812e-138	1.30895e-135	8.14206	0.712	0.0052	0.7068	0.66813	0.833164
16	PDPN/Pdpn	SC_BDNF+	25.6495	4.27927e-145	2.45586e-142	4.27738	0.778	0.0748	0.7032	0.657853	0.695146
17	BCAM/Bcam	SC_BDNF+	31.2526	2.06069e-214	3.4296e-211	3.80529	0.944	0.2408	0.7032	1.25926	0.418001
18	SPINT2/Spint2	SC_BDNF+	28.0227	8.59709e-173	6.5037e-170	3.29095	0.912	0.2244	0.6876	1.06482	0.50015
19	BDNF/Bdnf	SC_BDNF+	24.144	8.62437e-129	3.58838e-126	4.87293	0.718	0.046	0.672	0.676482	0.815535
20	REC8/Rec8	SC_BDNF+	29.9384	6.23854e-197	6.92186e-194	3.08788	0.96	0.318	0.642	1.18656	0.38549
21	RAB11FIP1/Rab11fip1	SC_BDNF+	23.7748	6.0934e-125	2.35843e-122	3.57547	0.758	0.1224	0.6356	0.70355	0.74024
22	CRB2/Crb2	SC_BDNF+	22.0645	6.93258e-108	2.17696e-105	5.92173	0.638	0.0136	0.6244	0.461613	0.90707
23	SERPINB9/Serpinb9d	SC_BDNF+	22.7129	3.34292e-114	1.11273e-111	4.12835	0.698	0.0736	0.6244	0.634422	0.832019
24	CFI/Cfi	SC_BDNF+	21.4857	2.11822e-102	6.18482e-100	3.23665	0.71	0.1052	0.6048	0.599772	0.815959
25	ADAMTS5/Adamts5	SC_BDNF+	22.0796	4.96722e-108	1.5898e-105	2.69888	0.798	0.194	0.604	0.828254	0.691985
26	FGF10/Fgf10	SC_BDNF+	21.4991	1.58895e-102	4.72232e-100	4.58153	0.648	0.0484	0.5996	0.650675	0.933068
27	TMEM37/Tmem37	SC_BDNF+	21.6248	1.04943e-103	3.23437e-101	3.17719	0.714	0.1172	0.5968	0.551077	0.786199
28	GCA/Gca	SC_BDNF+	21.4213	8.46226e-102	2.38707e-99	3.27047	0.698	0.1096	0.5884	0.515422	0.800701
29	PRSS35/Prss35	SC_BDNF+	22.2043	3.11997e-109	1.01815e-106	2.85929	0.782	0.1996	0.5824	0.818006	0.739682
30	HOOK1/Hook1	SC_BDNF+	20.4079	1.42141e-92	3.42849e-90	4.83625	0.604	0.028	0.576	0.436384	0.944781
31	COL18A1/Col18a1	SC_BDNF+	28.411	1.47883e-177	1.2306e-174	2.71302	0.96	0.3948	0.5652	1.23886	0.393802
32	SCG5/Scg5	SC_BDNF+	20.3857	2.24048e-92	5.3269e-90	3.11272	0.68	0.1184	0.5616	0.553052	0.851568
33	BNC1/Bnc1	SC_BDNF+	19.4754	1.77446e-84	3.69154e-82	4.66705	0.58	0.03	0.55	0.420957	0.981776
34	PTPRF/Ptprf	SC_BDNF+	23.364	9.93046e-121	3.51644e-118	2.2354	0.888	0.3396	0.5484	0.87293	0.517436
35	SFRP2/Sfrp2	SC_BDNF+	24.6412	4.57041e-134	2.17329e-131	3.33366	0.918	0.3712	0.5468	2.21883	0.534146
36	DMKN/Dmkn	SC_BDNF+	21.3129	8.6104e-101	2.38838e-98	2.08618	0.864	0.3184	0.5456	0.853317	0.564167
37	EPS8L1/Eps8l1	SC_BDNF+	19.3126	4.20685e-83	8.53773e-81	6.9969	0.552	0.0068	0.5452	0.436189	1.03953
38	GATA6/Gata6	SC_BDNF+	24.3493	5.89806e-131	2.65301e-128	2.28136	0.916	0.3728	0.5432	1.02678	0.465899
39	TSTD1/Tstd1	SC_BDNF+	19.312	4.25784e-83	8.53773e-81	3.27533	0.626	0.084	0.542	0.425795	0.889986
40	LRRC7/Lrrc7	SC_BDNF+	19.1607	7.88037e-82	1.54298e-79	3.12576	0.634	0.096	0.538	0.524107	0.919013
41	APOE/Apoe	SC_BDNF+	18.9064	1.01e-79	1.86771e-77	2.51029	0.692	0.1544	0.5376	0.644408	0.881821
42	FREM2/Frem2	SC_BDNF+	19.3348	2.73477e-83	5.61911e-81	3.04787	0.648	0.1108	0.5372	0.52929	0.904936
43	EFNA1/Efna1	SC_BDNF+	19.2172	2.65562e-82	5.2616e-80	3.14641	0.636	0.0992	0.5368	0.476096	0.897645
44	SEMA3A/Sema3a	SC_BDNF+	23.0301	2.33109e-117	8.08256e-115	2.43228	0.876	0.3468	0.5292	1.04719	0.588567
45	ANXA11/Anxa11	SC_BDNF+	20.8519	1.46563e-96	3.81132e-94	2.30665	0.784	0.262	0.522	0.67609	0.670876
46	NEO1/Neo1	SC_BDNF+	24.1986	2.30197e-129	9.82352e-127	2.28134	0.908	0.3888	0.5192	1.00391	0.50446
47	SLITRK4/Slitrk4	SC_BDNF+	18.6241	2.04919e-77	3.55258e-75	3.03811	0.628	0.1108	0.5172	0.53604	0.94199
48	BMP3/Bmp3	SC_BDNF+	18.0677	5.72545e-73	9.07512e-71	4.1762	0.548	0.0372	0.5108	0.422401	1.07138
49	KRT18/Krt18	SC_BDNF+	31.7538	2.81769e-221	5.86186e-218	3.55283	0.992	0.4876	0.5044	2.2217	0.307251
50	PAK4/Pak4	SC_BDNF+	19.822	1.92455e-87	4.21451e-85	2.25343	0.752	0.248	0.504	0.601326	0.712148
51	HSPA12A/Hspa12a	SC_BDNF+	18.0756	4.96501e-73	7.94545e-71	2.5588	0.654	0.1512	0.5028	0.509153	0.892018
52	CDH3/Cdh3	SC_BDNF+	17.8231	4.67419e-71	7.00834e-69	3.8278	0.554	0.0524	0.5016	0.413603	1.05711
53	SILC1/Gm9866	SC_BDNF+	17.7828	9.61429e-71	1.42867e-68	4.30508	0.54	0.04	0.5	0.42117	1.13904
54	CMYA5/Cmya5	SC_BDNF+	17.8608	2.38065e-71	3.60192e-69	2.72643	0.624	0.128	0.496	0.489972	0.935638
55	ANK3/Ank3	SC_BDNF+	17.9276	7.18502e-72	1.09707e-69	2.69114	0.632	0.1392	0.4928	0.504589	0.940256
56	TMEM88/Tmem88	SC_BDNF+	17.931	6.75961e-72	1.04167e-69	3.28295	0.592	0.1004	0.4916	0.531545	1.03035
57	ASPHD1/Asphd1	SC_BDNF+	17.3587	1.69519e-67	2.43215e-65	7.72777	0.494	0.0028	0.4912	0.333627	1.15107
58	SPRR2A/Sprr2d	SC_BDNF+	17.1661	4.76471e-66	6.39509e-64	5.92546	0.496	0.0112	0.4848	0.168601	1.32257
59	LEPROTL1/Leprotl1	SC_BDNF+	21.0116	5.13757e-98	1.35721e-95	2.00105	0.848	0.3692	0.4788	0.782528	0.588864
60	NXPH2/Nxph2	SC_BDNF+	17.2475	1.16838e-66	1.63406e-64	2.95409	0.582	0.1032	0.4788	0.44471	1.01823
61	SEMA3B/Sema3b	SC_BDNF+	16.884	5.90084e-64	7.49677e-62	3.01741	0.564	0.0868	0.4772	0.386899	1.03351
62	RAB33A/Rab33a	SC_BDNF+	16.8486	1.07491e-63	1.32517e-61	3.91205	0.518	0.0412	0.4768	0.324136	1.08815
63	DHRS3/Dhrs3	SC_BDNF+	18.8357	3.84909e-79	7.0396e-77	1.74623	0.866	0.3896	0.4764	0.917562	0.572393
64	LRP8/Lrp8	SC_BDNF+	17.4045	7.62896e-68	1.11376e-65	3.12322	0.578	0.102	0.476	0.474954	1.00042
65	SLC7A7/Slc7a7	SC_BDNF+	16.8488	1.06979e-63	1.32517e-61	5.17955	0.494	0.0184	0.4756	0.353743	1.17977
66	FRMD4B/Frmd4b	SC_BDNF+	19.5283	6.31659e-85	1.33072e-82	1.78571	0.874	0.3988	0.4752	0.906184	0.554193
67	LURAP1L/Lurap1l	SC_BDNF+	17.214	2.08542e-66	2.8923e-64	3.05218	0.576	0.1016	0.4744	0.448133	1.01824
68	VASN/Vasn	SC_BDNF+	18.5797	4.68889e-77	8.04508e-75	2.20643	0.724	0.25	0.474	0.621327	0.778914
69	HACD1/Hacd1	SC_BDNF+	17.2059	2.39799e-66	3.29833e-64	2.73172	0.606	0.1348	0.4712	0.508337	0.974139
70	CA11/Car11	SC_BDNF+	16.5346	2.06728e-61	2.44012e-59	2.9136	0.558	0.0884	0.4696	0.385956	1.03096
71	PLCE1/Plce1	SC_BDNF+	17.1098	1.25405e-65	1.65644e-63	2.03173	0.692	0.2312	0.4608	0.552884	0.817108
72	TGFB2/Tgfb2	SC_BDNF+	15.5844	9.29553e-55	8.9945e-53	1.50742	0.748	0.2876	0.4604	0.654635	0.75212
73	STK26/Stk26	SC_BDNF+	16.7734	3.81842e-63	4.67279e-61	2.46423	0.616	0.1572	0.4588	0.458454	0.957107
74	UCHL1/Uchl1	SC_BDNF+	23.632	1.80607e-123	6.67963e-121	2.01789	0.936	0.478	0.458	1.12545	0.433082
75	NAV2/Nav2	SC_BDNF+	15.8968	6.66978e-57	7.11571e-55	2.36347	0.582	0.1248	0.4572	0.402701	0.997217
76	UPK3B/Upk3b	SC_BDNF+	16.1433	1.26644e-58	1.37761e-56	8.80211	0.458	0.0016	0.4564	0.311397	1.21902
77	LY6H/Ly6h	SC_BDNF+	16.2226	3.49277e-59	3.87534e-57	2.77445	0.56	0.1036	0.4564	0.425832	1.02919
78	FLNB/Flnb	SC_BDNF+	16.5285	2.28778e-61	2.68137e-59	1.70923	0.744	0.2896	0.4544	0.581468	0.738737
79	SEMA3D/Sema3d	SC_BDNF+	17.2859	6.00676e-67	8.54449e-65	1.64196	0.834	0.3804	0.4536	0.896651	0.64119
80	COLGALT2/Colgalt2	SC_BDNF+	15.7858	3.89908e-56	4.05578e-54	2.49759	0.564	0.1128	0.4512	0.425922	1.03323
81	SLC38A1/Slc38a1	SC_BDNF+	15.7011	1.48657e-55	1.51785e-53	1.90689	0.654	0.2064	0.4476	0.505816	0.867081
82	SORBS2/Sorbs2	SC_BDNF+	15.7022	1.4603e-55	1.50023e-53	3.8958	0.484	0.0384	0.4456	0.321393	1.216
83	LDOC1/Ldoc1	SC_BDNF+	24.0968	2.69956e-128	1.09583e-125	2.28049	0.908	0.4632	0.4448	1.1193	0.528653
84	APLP1/Aplp1	SC_BDNF+	16.334	5.65086e-60	6.48602e-58	2.06987	0.658	0.2136	0.4444	0.512619	0.88454
85	TNNI3/Tnni3	SC_BDNF+	15.7851	3.94302e-56	4.076e-54	4.80169	0.468	0.024	0.444	0.321009	1.25421
86	ID4/Id4	SC_BDNF+	16.8819	6.1138e-64	7.70849e-62	1.97655	0.72	0.276	0.444	0.649582	0.829413
87	GIT1/Git1	SC_BDNF+	16.4065	1.71833e-60	1.99987e-58	2.18271	0.634	0.1928	0.4412	0.467916	0.8951
88	TNNI1/Tnni1	SC_BDNF+	16.2157	3.90623e-59	4.30539e-57	2.50044	0.62	0.1804	0.4396	0.582279	1.08739
89	IL6R/Il6ra	SC_BDNF+	15.5802	9.92022e-55	9.54348e-53	5.10436	0.458	0.0188	0.4392	0.343216	1.24965
90	CDON/Cdon	SC_BDNF+	15.4866	4.27156e-54	4.06237e-52	2.48587	0.562	0.1228	0.4392	0.413337	1.05498
91	HLA-B/Gm8909	SC_BDNF+	16.982	1.1164e-64	1.44033e-62	2.56666	0.622	0.184	0.438	0.260216	1.07265
92	CD47/Cd47	SC_BDNF+	15.8135	2.51213e-56	2.66302e-54	1.79775	0.694	0.2568	0.4372	0.540535	0.833278
93	WT1-AS/Wt1os	SC_BDNF+	15.3546	3.29731e-53	3.06576e-51	5.05742	0.45	0.014	0.436	0.28217	1.24491
94	COL26A1/Col26a1	SC_BDNF+	15.621	5.23961e-55	5.09958e-53	1.64756	0.716	0.2832	0.4328	0.543757	0.768819
95	RNF207/Rnf207	SC_BDNF+	15.1042	1.51946e-51	1.324e-49	1.7474	0.666	0.2372	0.4288	0.515052	0.863574
96	SLC9A3R1/Slc9a3r1	SC_BDNF+	17.3961	8.83809e-68	1.27906e-65	1.54221	0.866	0.4372	0.4288	0.851485	0.593207
97	DLG2/Dlg2	SC_BDNF+	15.1843	4.49439e-52	4.1099e-50	3.61982	0.476	0.048	0.428	0.336558	1.19743
98	CFC1/Cfc1	SC_BDNF+	15.1668	5.87117e-52	5.31054e-50	6.90931	0.434	0.006	0.428	0.20944	1.34364
99	STRBP/Strbp	SC_BDNF+	15.4317	1.00192e-53	9.42087e-52	1.79941	0.67	0.2424	0.4276	0.488969	0.860327
100	LSR/Lsr	SC_BDNF+	15.3229	5.37551e-53	4.97025e-51	3.64208	0.48	0.0532	0.4268	0.316665	1.16358
101	BNC2/Bnc2	SC_BDNF+	21.2711	2.102e-100	5.73502e-98	1.8235	0.924	0.4976	0.4264	1.14703	0.466172
102	RSRP1/Rsrp1	SC_BDNF+	29.5709	3.5422e-192	3.68455e-189	2.69163	0.98	0.5548	0.4252	1.5929	0.370346
103	IGFBP4/Igfbp4	SC_BDNF+	15.5583	1.3974e-54	1.3366e-52	1.99204	0.638	0.2128	0.4252	0.49462	0.923977
104	PARD6B/Pard6b	SC_BDNF+	15.0022	7.10637e-51	6.0652e-49	3.61559	0.47	0.0452	0.4248	0.304351	1.19816
105	TM7SF2/Tm7sf2	SC_BDNF+	14.8966	3.468e-50	2.92984e-48	2.83606	0.504	0.08	0.424	0.333481	1.13871
106	BEX2/Bex1	SC_BDNF+	15.1363	9.33264e-52	8.26187e-50	1.65324	0.694	0.2708	0.4232	0.539797	0.823827
107	SH3RF1/Sh3rf1	SC_BDNF+	15.668	2.50308e-55	2.47969e-53	2.14516	0.622	0.2008	0.4212	0.493728	0.952935
108	SH3BP5/Sh3bp5	SC_BDNF+	15.6834	1.9648e-55	1.99391e-53	1.74233	0.7	0.28	0.42	0.565866	0.816036
109	COL9A3/Col9a3	SC_BDNF+	20.2252	5.87171e-91	1.37638e-88	1.71517	0.96	0.5436	0.4164	1.33139	0.411043
110	EMP2/Emp2	SC_BDNF+	18.9408	5.26203e-80	9.95182e-78	1.86739	0.822	0.4064	0.4156	0.860717	0.656286
111	LGALS8/Lgals8	SC_BDNF+	15.1613	6.38004e-52	5.73963e-50	2.07571	0.614	0.2004	0.4136	0.452678	0.984188
112	GPM6A/Gpm6a	SC_BDNF+	14.4404	2.87967e-47	2.23955e-45	3.12241	0.47	0.0576	0.4124	0.308002	1.21408
113	GALNT9/Galnt9	SC_BDNF+	14.6152	2.2483e-48	1.79897e-46	3.08649	0.482	0.0708	0.4112	0.322438	1.20059
114	EDIL3/Edil3	SC_BDNF+	14.8439	7.62451e-50	6.34474e-48	2.04199	0.596	0.1852	0.4108	0.463553	0.990185
115	ARHGAP22/Arhgap22	SC_BDNF+	14.5136	9.93151e-48	7.83366e-46	5.77305	0.42	0.0096	0.4104	0.284239	1.35382
116	CD151/Cd151	SC_BDNF+	19.9248	2.4824e-88	5.58304e-86	1.57597	0.938	0.5292	0.4088	0.955567	0.472495
117	EFEMP1/Efemp1	SC_BDNF+	15.628	4.69578e-55	4.59717e-53	1.57124	0.752	0.3456	0.4064	0.646811	0.748699
118	PCBD1/Pcbd1	SC_BDNF+	14.7817	1.92261e-49	1.58406e-47	1.51387	0.716	0.3108	0.4052	0.540557	0.758344
119	IQCA1/Iqca	SC_BDNF+	13.8467	1.33263e-43	9.13435e-42	1.97	0.554	0.1492	0.4048	0.375024	1.05379
120	GRIN2B/Grin2b	SC_BDNF+	14.291	2.49044e-46	1.87549e-44	4.7533	0.422	0.0172	0.4048	0.287955	1.34194
121	HCFC1R1/Hcfc1r1	SC_BDNF+	18.0018	1.88667e-72	2.96225e-70	1.79016	0.8	0.3972	0.4028	0.772448	0.683312
122	DNAJC22/Dnajc22	SC_BDNF+	14.3178	1.69404e-46	1.28154e-44	3.42867	0.456	0.0532	0.4028	0.301752	1.23157
123	TECRL/Tecrl	SC_BDNF+	13.7456	5.41508e-43	3.6785e-41	1.87824	0.586	0.1836	0.4024	0.735419	1.08213
124	PAWR/Pawr	SC_BDNF+	14.2842	2.74644e-46	2.05897e-44	1.97599	0.576	0.174	0.402	0.406369	1.00636
125	RARRES2/Rarres2	SC_BDNF+	16.088	3.09749e-58	3.32591e-56	1.59966	0.796	0.3948	0.4012	0.825681	0.700581
126	MGP/Mgp	SC_BDNF+	14.2379	5.32979e-46	3.92494e-44	2.98055	0.494	0.0936	0.4004	0.700959	1.34505
127	HVCN1/Hvcn1	SC_BDNF+	14.616	2.22231e-48	1.78676e-46	2.02858	0.598	0.1988	0.3992	0.443854	0.987028
128	WWC2/Wwc2	SC_BDNF+	14.2335	5.67928e-46	4.16389e-44	1.57338	0.674	0.2752	0.3988	0.496814	0.849822
129	CSDC2/Csdc2	SC_BDNF+	13.6159	3.22276e-42	2.13691e-40	2.18493	0.516	0.1184	0.3976	0.319357	1.10495
130	ODC1/Odc1	SC_BDNF+	16.1381	1.37721e-58	1.48837e-56	1.59039	0.774	0.3784	0.3956	0.679767	0.712147
131	SYNGR2/Syngr2	SC_BDNF+	13.8466	1.33368e-43	9.13435e-42	3.42951	0.438	0.0432	0.3948	0.262441	1.25957
132	SMOC2/Smoc2	SC_BDNF+	13.6867	1.21996e-42	8.18702e-41	2.17805	0.534	0.1396	0.3944	0.455168	1.15937
133	ST6GAL1/St6gal1	SC_BDNF+	13.8799	8.38725e-44	5.81621e-42	2.10095	0.548	0.154	0.394	0.37004	1.06443
134	FLNC/Flnc	SC_BDNF+	16.7643	4.45288e-63	5.40943e-61	1.44711	0.836	0.4436	0.3924	0.738666	0.596292
135	CCDC85C/Ccdc85c	SC_BDNF+	13.879	8.49716e-44	5.86798e-42	2.58549	0.488	0.0964	0.3916	0.308391	1.16153
136	PLCL1/Plcl1	SC_BDNF+	14.1743	1.32192e-45	9.56549e-44	1.6859	0.634	0.244	0.39	0.521045	0.903089
137	EZR/Ezr	SC_BDNF+	33.1106	2.09278e-240	1.38727e-236	3.23533	0.998	0.6084	0.3896	2.24722	0.216169
138	NPC2/Npc2	SC_BDNF+	25.0942	5.74904e-139	3.18938e-136	1.89152	0.974	0.5852	0.3888	1.24744	0.354907
139	ARL4A/Arl4a	SC_BDNF+	14.0199	1.17824e-44	8.34444e-43	1.44646	0.704	0.3164	0.3876	0.575189	0.825163
140	ST6GAL2/St6gal2	SC_BDNF+	13.2172	6.98532e-40	4.42041e-38	2.30134	0.48	0.0928	0.3872	0.30222	1.19516
141	RNF141/Rnf141	SC_BDNF+	14.1979	9.44076e-46	6.89134e-44	1.93637	0.59	0.2064	0.3836	0.425126	0.976746
142	MAGI1/Magi1	SC_BDNF+	13.4501	3.07585e-41	1.99966e-39	1.52326	0.634	0.252	0.382	0.451113	0.88206
143	MAFB/Mafb	SC_BDNF+	13.2906	2.62562e-40	1.6807e-38	1.61443	0.62	0.2404	0.3796	0.582774	0.98397
144	EPS8L2/Eps8l2	SC_BDNF+	13.3183	1.81151e-40	1.16405e-38	3.84858	0.408	0.0288	0.3792	0.241474	1.33022
145	USP53/Usp53	SC_BDNF+	13.5025	1.51102e-41	9.8619e-40	2.2207	0.514	0.1364	0.3776	0.370817	1.14126
146	RTN3/Rtn3	SC_BDNF+	19.1362	1.26045e-81	2.43926e-79	1.48849	0.898	0.5216	0.3764	0.87745	0.495709
147	DSG2/Dsg2	SC_BDNF+	13.9442	3.41264e-44	2.39648e-42	1.51981	0.682	0.3064	0.3756	0.547653	0.848156
148	NET1/Net1	SC_BDNF+	15.2104	3.01495e-52	2.77225e-50	1.51276	0.768	0.3928	0.3752	0.69776	0.744897
149	JUP/Jup	SC_BDNF+	14.3355	1.31347e-46	9.98179e-45	1.39032	0.742	0.3668	0.3752	0.591849	0.734726
150	RHOU/Rhou	SC_BDNF+	13.4434	3.36502e-41	2.17914e-39	2.27234	0.508	0.134	0.374	0.362931	1.14071
151	ATF7IP2/Atf7ip2	SC_BDNF+	13.5276	1.07459e-41	7.04107e-40	2.2341	0.524	0.1552	0.3688	0.398524	1.13802
152	GJA1/Gja1	SC_BDNF+	16.58	9.72843e-62	1.1565e-59	1.46185	0.854	0.4852	0.3688	0.882794	0.613182
153	ATP1B1/Atp1b1	SC_BDNF+	16.9454	2.07934e-64	2.66204e-62	1.49093	0.854	0.4864	0.3676	0.922803	0.600952
154	LTBP1/Ltbp1	SC_BDNF+	21.0451	2.5368e-98	6.80967e-96	1.83471	0.926	0.5616	0.3644	1.36005	0.460598
155	FENDRR/Fendrr	SC_BDNF+	13.2733	3.3047e-40	2.10728e-38	1.69188	0.594	0.23	0.364	0.52708	0.997654
156	NSG1/Nsg1	SC_BDNF+	13.5419	8.84453e-42	5.81816e-40	1.66323	0.616	0.2524	0.3636	0.474542	0.933474
157	CRIP2/Crip2	SC_BDNF+	13.7279	6.90927e-43	4.67443e-41	1.27067	0.76	0.3992	0.3608	0.648595	0.730269
158	IL6ST/Il6st	SC_BDNF+	15.6605	2.81744e-55	2.7746e-53	1.26917	0.88	0.52	0.36	0.874279	0.565472
159	OCIAD2/Ociad2	SC_BDNF+	14.2701	3.36138e-46	2.48637e-44	1.20722	0.82	0.4764	0.3436	0.725832	0.626868
160	COL2A1/Col2a1	SC_BDNF+	15.1345	9.58472e-52	8.44013e-50	1.13938	0.942	0.6088	0.3332	1.21782	0.444983
161	FEZ2/Fez2	SC_BDNF+	14.6071	2.52962e-48	2.01437e-46	1.19704	0.834	0.5144	0.3196	0.772251	0.596455
162	ATP1A1/Atp1a1	SC_BDNF+	15.0441	3.77415e-51	3.23779e-49	1.18807	0.858	0.548	0.31	0.838751	0.564184
163	TRAPPC2L/Trappc2l	SC_BDNF+	22.7544	1.29772e-114	4.40775e-112	1.56057	0.96	0.658	0.302	1.19164	0.376087
164	LAMC1/Lamc1	SC_BDNF+	14.577	3.93375e-48	3.11759e-46	1.23107	0.842	0.5404	0.3016	0.857627	0.625896
165	CD59/Cd59b	SC_BDNF+	13.4209	4.56061e-41	2.94195e-39	1.03284	0.86	0.56	0.3	0.79199	0.559688
166	KRT8/Krt8	SC_BDNF+	32.4236	1.27686e-230	4.25016e-227	3.09815	1	0.7068	0.2932	2.50203	0.2299
167	PSME1/Psme1	SC_BDNF+	13.9239	4.53693e-44	3.17261e-42	1.03325	0.87	0.5864	0.2836	0.810248	0.539396
168	TERF1/Terf1	SC_BDNF+	24.5514	4.17785e-133	1.93144e-130	2.1328	0.952	0.6688	0.2832	1.63516	0.433352
169	ISYNA1/Isyna1	SC_BDNF+	24.2598	5.21261e-130	2.28299e-127	1.75702	0.988	0.7092	0.2788	1.55531	0.32558
170	CPXM1/Cpxm1	SC_BDNF+	13.2167	7.0301e-40	4.43189e-38	0.98177	0.88	0.61	0.27	0.853699	0.543042
171	SERPINB6/Serpinb6e	SC_BDNF+	14.3572	9.60396e-47	7.39994e-45	1.01909	0.922	0.6632	0.2588	0.978916	0.476725
172	SPTAN1/Sptan1	SC_BDNF+	14.1853	1.12921e-45	8.20675e-44	1.02772	0.912	0.668	0.244	1.0392	0.491979
173	CST1/Cst3	SC_BDNF+	17.1612	5.18608e-66	6.90496e-64	1.13668	0.95	0.7104	0.2396	1.1229	0.414123
174	ID1/Id1	SC_BDNF+	20.6757	5.73024e-95	1.46721e-92	1.74689	0.958	0.7192	0.2388	1.85065	0.394646
175	ANXA2/Anxa2	SC_BDNF+	16.2496	2.24916e-59	2.52924e-57	0.968782	0.94	0.7092	0.2308	0.653695	0.462151
176	ID2/Id2	SC_BDNF+	18.6499	1.26475e-77	2.23928e-75	1.38875	0.974	0.7584	0.2156	1.73856	0.332757
177	SOX9/Sox9	SC_COL9A2+	24.1408	9.33643e-129	7.76931e-125	3.06239	0.814	0.2412	0.5728	1.0671	0.619602
178	DOK5/Dok5	SC_COL9A2+	23.9164	2.06558e-126	1.14592e-122	2.87315	0.814	0.2724	0.5416	0.981592	0.626089
179	COL9A2/Col9a2	SC_COL9A2+	25.6213	8.83848e-145	1.47099e-140	3.35651	0.848	0.3164	0.5316	1.3808	0.613637
180	TTYH1/Ttyh1	SC_COL9A2+	18.506	1.8481e-76	1.92237e-73	2.99645	0.628	0.132	0.496	0.674214	0.88966
181	SEMA6A/Sema6a	SC_COL9A2+	23.8949	3.46298e-126	1.44086e-122	2.44636	0.876	0.42	0.456	1.23696	0.532341
182	MECOM/Mecom	SC_COL9A2+	20.2921	1.51061e-91	2.28555e-88	2.41549	0.766	0.3144	0.4516	0.998099	0.691106
183	SOX6/Sox6	SC_COL9A2+	20.363	3.55841e-92	5.92226e-89	2.55251	0.746	0.3344	0.4116	1.00561	0.729308
184	ENPP2/Enpp2	SC_COL9A2+	13.0835	4.08955e-39	1.11578e-36	2.99496	0.454	0.1156	0.3384	0.503808	1.2478
185	FLRT2/Flrt2	SC_COL9A2+	22.058	8.00462e-108	2.22035e-104	1.91213	0.936	0.6044	0.3316	1.53231	0.410689
186	KANK4/Kank4	SC_COL9A2+	12.4288	1.82459e-35	3.99561e-33	2.02717	0.514	0.1992	0.3148	0.532001	1.11748
187	ITPR2/Itpr2	SC_COL9A2+	15.9697	2.07901e-57	1.33081e-54	1.7218	0.726	0.4124	0.3136	0.885195	0.749006
188	RHOJ/Rhoj	SC_COL9A2+	12.153	5.53185e-34	1.13662e-31	1.69766	0.548	0.2584	0.2896	0.52766	1.02848
189	COL9A3/Col9a3	SC_COL9A2+	14.1807	1.20589e-45	4.27014e-43	1.27823	0.848	0.566	0.282	1.16598	0.597981
190	ART3/Art3	SC_COL9A2+	9.98444	1.7831e-23	1.90231e-21	4.74795	0.298	0.0192	0.2788	0.259615	1.65075
191	COL2A1/Col2a1	SC_COL9A2+	21.8466	8.37231e-106	1.99058e-102	2.12734	0.894	0.6184	0.2756	1.61472	0.527116
192	FRMD6/Frmd6	SC_COL9A2+	11.6381	2.63788e-31	4.34675e-29	1.83084	0.508	0.2408	0.2672	0.491718	1.105
193	LSAMP/Lsamp	SC_COL9A2+	12.6594	9.92539e-37	2.50285e-34	1.47376	0.634	0.3676	0.2664	0.670304	0.886142
194	ANGPTL1/Angptl1	SC_COL9A2+	9.96147	2.24705e-23	2.36694e-21	2.48602	0.362	0.096	0.266	0.310448	1.42128
195	COL11A1/Col11a1	SC_COL9A2+	10.5818	3.62098e-26	4.39883e-24	1.76904	0.478	0.2216	0.2564	0.481551	1.20057
196	MPPED2/Mpped2	SC_COL9A2+	11.8325	2.65194e-32	4.90403e-30	1.34505	0.62	0.364	0.256	0.629628	0.905376
197	THSD4/Thsd4	SC_COL9A2+	11.2387	2.63084e-29	3.87479e-27	2.21883	0.468	0.214	0.254	0.542099	1.22843
198	RARG/Rarg	SC_COL9A2+	11.5824	5.06077e-31	8.17733e-29	1.67737	0.526	0.278	0.248	0.496299	1.0573
199	PBX3/Pbx3	SC_COL9A2+	14.1609	1.59924e-45	5.54501e-43	1.47604	0.7	0.452	0.248	0.751517	0.79797
200	PSAT1/Psat1	SC_COL9A2+	13.251	4.45512e-40	1.27839e-37	1.63495	0.624	0.3764	0.2476	0.688049	0.918172
201	FLI1/Fli1	SC_COL9A2+	9.36486	7.61507e-21	6.92556e-19	1.95468	0.382	0.1396	0.2424	0.322531	1.36165
202	WNT5A/Wnt5a	SC_COL9A2+	11.017	3.16498e-28	4.38956e-26	1.29454	0.606	0.3716	0.2344	0.626369	0.943912
203	AMOT/Amot	SC_COL9A2+	10.3172	5.89318e-25	6.76415e-23	1.57712	0.502	0.2708	0.2312	0.492176	1.12716
204	FOXP2/Foxp2	SC_COL9A2+	11.3608	6.55602e-30	9.91926e-28	1.18056	0.67	0.4392	0.2308	0.723018	0.836514
205	ATP1A2/Atp1a2	SC_COL9A2+	8.53873	1.35705e-17	9.86263e-16	2.63122	0.308	0.08	0.228	0.285042	1.62339
206	GPM6B/Gpm6b	SC_COL9A2+	11.5569	6.81062e-31	1.0899e-28	1.12138	0.684	0.4608	0.2232	0.71302	0.80221
207	OGN/Ogn	SC_COL9A2+	9.52837	1.59767e-21	1.54594e-19	1.41937	0.532	0.3092	0.2228	0.787054	1.09181
208	TRPS1/Trps1	SC_COL9A2+	14.3945	5.60341e-47	2.16878e-44	1.23771	0.774	0.5536	0.2204	0.873613	0.667047
209	TMPRSS5/Tmprss5	SC_COL9A2+	7.82614	5.03071e-15	3.01173e-13	3.6943	0.246	0.028	0.218	0.199752	1.86303
210	BOC/Boc	SC_COL9A2+	10.3247	5.44905e-25	6.29782e-23	1.30547	0.554	0.3364	0.2176	0.55432	1.01261
211	EYA4/Eya4	SC_COL9A2+	7.9062	2.65363e-15	1.63571e-13	1.88994	0.336	0.1272	0.2088	0.297004	1.54205
212	GDF11/Gdf11	SC_COL9A2+	9.83747	7.76398e-23	8.02583e-21	1.40203	0.51	0.304	0.206	0.476243	1.10138
213	CDC42EP4/Cdc42ep4	SC_COL9A2+	12.2897	1.02848e-34	2.19449e-32	1.16999	0.698	0.4944	0.2036	0.706477	0.785274
214	CRABP1/Crabp1	SC_CRABP1+	22.1209	1.98952e-108	4.13896e-105	5.5939	0.656	0.0552	0.6008	1.28538	0.873643
215	NRXN1/Nrxn1	SC_CRABP1+	20.3092	1.06646e-91	1.77491e-88	4.31167	0.628	0.0816	0.5464	0.963303	0.904029
216	POSTN/Postn	SC_CRABP1+	23.4622	9.91284e-122	3.29959e-118	3.33375	0.792	0.264	0.528	1.3869	0.654691
217	COL25A1/Col25a1	SC_CRABP1+	15.4762	5.02386e-54	1.77898e-51	2.78087	0.546	0.1356	0.4104	0.576902	1.0698
218	RELN/Reln	SC_CRABP1+	14.9363	1.91303e-50	5.89603e-48	4.49965	0.456	0.0488	0.4072	0.601306	1.22312
219	GFRA1/Gfra1	SC_CRABP1+	14.808	1.30113e-49	3.6703e-47	2.59035	0.534	0.148	0.386	0.552573	1.0573
220	NCAM1/Ncam1	SC_CRABP1+	19.7462	8.6483e-87	1.30849e-83	2.23968	0.772	0.3996	0.3724	1.03097	0.699241
221	PLAT/Plat	SC_CRABP1+	19.2292	2.10762e-82	2.92309e-79	2.5677	0.724	0.3552	0.3688	1.12618	0.760972
222	KIF26B/Kif26b	SC_CRABP1+	15.7691	5.07406e-56	2.01065e-53	1.9167	0.666	0.2988	0.3672	0.698586	0.836524
223	ISL1/Isl1	SC_CRABP1+	13.9541	2.97046e-44	7.06248e-42	2.40297	0.52	0.1592	0.3608	0.530096	1.07395
224	CPE/Cpe	SC_CRABP1+	16.1919	5.74854e-59	2.89918e-56	2.39454	0.642	0.2828	0.3592	0.875789	0.919438
225	TNC/Tnc	SC_CRABP1+	15.8901	7.42593e-57	3.25236e-54	2.47083	0.63	0.2724	0.3576	0.978719	0.937327
226	RGS7BP/Rgs7bp	SC_CRABP1+	12.22	2.4319e-34	4.04741e-32	3.9493	0.378	0.0408	0.3372	0.335887	1.38502
227	EFNB2/Efnb2	SC_CRABP1+	13.8241	1.82322e-43	4.15668e-41	1.91621	0.584	0.2564	0.3276	0.591082	0.965682
228	TGFB2/Tgfb2	SC_CRABP1+	15.0608	2.93271e-51	9.76182e-49	2.02856	0.636	0.31	0.326	0.783489	0.906
229	IQGAP2/Iqgap2	SC_CRABP1+	13.9581	2.80665e-44	6.76972e-42	2.11698	0.564	0.2384	0.3256	0.600768	1.00684
230	LRRN1/Lrrn1	SC_CRABP1+	13.6278	2.73791e-42	6.0756e-40	2.15991	0.55	0.2252	0.3248	0.574356	1.06084
231	FOXC1/Foxc1	SC_CRABP1+	12.1163	8.65291e-34	1.41187e-31	2.00323	0.494	0.1724	0.3216	0.455949	1.13316
232	ALCAM/Alcam	SC_CRABP1+	12.7175	4.72652e-37	8.55037e-35	2.19435	0.512	0.2008	0.3112	0.575988	1.12663
233	EBF1/Ebf1	SC_CRABP1+	12.3052	8.48967e-35	1.45663e-32	2.21051	0.492	0.1808	0.3112	0.54574	1.16677
234	COL14A1/Col14a1	SC_CRABP1+	17.5254	9.16817e-69	6.63416e-66	1.97222	0.766	0.4608	0.3052	1.16156	0.706709
235	RPRM/Rprm	SC_CRABP1+	11.1644	6.0919e-29	7.7395e-27	3.33014	0.366	0.0608	0.3052	0.368972	1.46048
236	ADAMTS18/Adamts18	SC_CRABP1+	10.8801	1.43349e-27	1.62297e-25	3.57367	0.35	0.0504	0.2996	0.386437	1.52877
237	MEIS2/Meis2	SC_CRABP1+	27.4922	2.17458e-166	1.80957e-162	2.2383	0.976	0.6816	0.2944	1.79121	0.317763
238	HEY1/Hey1	SC_CRABP1+	11.2097	3.65522e-29	4.67953e-27	2.41113	0.424	0.1316	0.2924	0.418073	1.31705
239	HGF/Hgf	SC_CRABP1+	10.4584	1.34057e-25	1.36878e-23	2.85046	0.372	0.094	0.278	0.397768	1.49612
240	UNC5B/Unc5b	SC_CRABP1+	13.8278	1.7324e-43	4.0045e-41	1.69488	0.63	0.3528	0.2772	0.66985	0.88951
241	SFRP1/Sfrp1	SC_CRABP1+	27.811	3.19392e-170	5.31565e-166	3.02707	0.938	0.6624	0.2756	2.38107	0.382087
242	MSANTD1/Msantd1	SC_CRABP1+	10.1945	2.09826e-24	2.03031e-22	3.08663	0.344	0.0696	0.2744	0.307979	1.49906
243	CNTFR/Cntfr	SC_CRABP1+	14.0818	4.91181e-45	1.23859e-42	1.65405	0.652	0.3792	0.2728	0.695038	0.862839
244	PRRX1/Prrx1	SC_CRABP1+	10.3198	5.73565e-25	5.61521e-23	2.42212	0.394	0.1224	0.2716	0.451389	1.40295
245	GAS2/Gas2	SC_CRABP1+	10.3773	3.14648e-25	3.1931e-23	2.60576	0.376	0.1048	0.2712	0.331488	1.41187
246	ZFHX4/Zfhx4	SC_CRABP1+	18.0575	6.88165e-73	5.72657e-70	1.56183	0.84	0.5716	0.2684	1.10014	0.577234
247	SPOCK3/Spock3	SC_CRABP1+	10.6817	1.23945e-26	1.32232e-24	2.15841	0.444	0.176	0.268	0.554517	1.28526
248	OSR1/Osr1	SC_CRABP1+	17.151	6.17343e-66	3.95171e-63	1.63089	0.81	0.5428	0.2672	1.08747	0.643917
249	MOXD1/Moxd1	SC_CRABP1+	13.2688	3.51173e-40	7.39819e-38	1.65325	0.648	0.3812	0.2668	0.853371	0.879076
250	RSPO3/Rspo3	SC_CRABP1+	10.1423	3.58579e-24	3.41019e-22	2.30335	0.396	0.1292	0.2668	0.434089	1.39823
251	FRAS1/Fras1	SC_CRABP1+	10.8726	1.55676e-27	1.75062e-25	1.69424	0.496	0.2324	0.2636	0.473957	1.13639
252	IL11RA/Il11ra1	SC_CRABP1+	15.6613	2.78134e-55	1.07651e-52	1.53504	0.758	0.5	0.258	0.91601	0.710969
253	FOXG1/Foxg1	SC_CRABP1+	9.32312	1.12969e-20	8.74481e-19	2.84565	0.318	0.0616	0.2564	0.271269	1.57242
254	SLIT3/Slit3	SC_CRABP1+	17.5747	3.84926e-69	2.91197e-66	1.80583	0.768	0.512	0.256	1.07699	0.68282
255	KCNG1/Kcng1	SC_CRABP1+	9.42077	4.47795e-21	3.60032e-19	3.21893	0.32	0.0668	0.2532	0.345012	1.62358
256	NPR3/Npr3	SC_CRABP1+	9.45866	3.11903e-21	2.5199e-19	2.27623	0.366	0.1148	0.2512	0.36431	1.48285
257	CNTNAP2/Cntnap2	SC_CRABP1+	9.4635	2.97805e-21	2.41774e-19	2.50393	0.35	0.0996	0.2504	0.320589	1.49908
258	CDH7/Cdh7	SC_CRABP1+	8.97163	2.9215e-19	2.06904e-17	3.80907	0.282	0.0328	0.2492	0.258319	1.74712
259	TMEFF2/Tmeff2	SC_CRABP1+	9.24645	2.32064e-20	1.77167e-18	2.70783	0.332	0.0836	0.2484	0.350795	1.56453
260	S100A11/S100a11	SC_CRABP1+	18.0129	1.54353e-72	1.22328e-69	1.53186	0.878	0.6356	0.2424	1.3667	0.52164
261	NRP1/Nrp1	SC_CRABP1+	10.3583	3.83635e-25	3.82326e-23	1.52409	0.508	0.266	0.242	0.497465	1.11772
262	PEG10/Peg10	SC_CRABP1+	17.5128	1.14434e-68	7.93554e-66	1.87691	0.768	0.5272	0.2408	1.14488	0.708538
263	PTPRD/Ptprd	SC_CRABP1+	18.1142	2.46025e-73	2.20659e-70	1.62822	0.816	0.5756	0.2404	1.06631	0.621454
264	C7/C7	SC_CRABP1+	12.8601	7.54505e-38	1.41092e-35	2.51683	0.564	0.3236	0.2404	1.13497	1.05014
265	SLIT2/Slit2	SC_CRABP1+	10.8446	2.11455e-27	2.34616e-25	1.57085	0.538	0.3004	0.2376	0.575738	1.084
266	PDGFD/Pdgfd	SC_CRABP1+	9.47656	2.62792e-21	2.14394e-19	2.04026	0.396	0.1608	0.2352	0.386082	1.3718
267	EDNRA/Ednra	SC_CRABP1+	16.4918	4.20114e-61	2.18499e-58	1.42209	0.82	0.5868	0.2332	1.06491	0.608792
268	OGN/Ogn	SC_CRABP1+	9.75113	1.82424e-22	1.5813e-20	1.46005	0.54	0.3076	0.2324	0.798447	1.0986
269	ISLR/Islr	SC_CRABP1+	13.1026	3.18176e-39	6.38001e-37	1.53203	0.668	0.436	0.232	0.810069	0.859413
270	PDGFRA/Pdgfra	SC_CRABP1+	19.1633	7.49612e-82	9.59677e-79	1.46661	0.95	0.7196	0.2304	1.60504	0.389614
271	MEIS3/Meis3	SC_CRABP1+	10.7999	3.44659e-27	3.77379e-25	1.58488	0.506	0.276	0.23	0.471808	1.08193
272	PCDH9/Pcdh9	SC_CRABP1+	10.9062	1.07618e-27	1.23524e-25	1.60625	0.548	0.3188	0.2292	0.635113	1.07478
273	MFAP4/Mfap4	SC_CRABP1+	14.6561	1.23184e-48	3.41692e-46	1.14759	0.876	0.6484	0.2276	1.12856	0.531858
274	BOC/Boc	SC_CRABP1+	10.9831	4.6068e-28	5.43766e-26	1.47031	0.562	0.3348	0.2272	0.590327	1.02782
275	ABLIM1/Ablim1	SC_CRABP1+	11.1039	1.20109e-28	1.48072e-26	1.4401	0.56	0.3348	0.2252	0.543953	1.00308
276	PCP4/Pcp4	SC_CRABP1+	8.13247	4.20645e-16	2.29534e-14	4.64795	0.252	0.0272	0.2248	0.414095	1.87935
277	EPB41L3/Epb41l3	SC_CRABP1+	9.78572	1.29673e-22	1.12992e-20	1.49531	0.476	0.2516	0.2244	0.431966	1.14656
278	BST2/Bst2	SC_CRABP1+	8.32482	8.44546e-17	4.98432e-15	2.36158	0.316	0.0944	0.2216	0.283746	1.62241
279	LRP1B/Lrp1b	SC_CRABP1+	7.9448	1.945e-15	9.54888e-14	2.84925	0.268	0.0472	0.2208	0.224772	1.76606
280	AKR1C1/Akr1c19	SC_CRABP1+	8.421	3.73278e-17	2.31808e-15	2.28913	0.33	0.1116	0.2184	0.0855193	1.66414
281	CDH2/Cdh2	SC_CRABP1+	11.6576	2.09951e-31	3.04754e-29	1.16041	0.676	0.4588	0.2172	0.688383	0.816234
282	RAI14/Rai14	SC_CRABP1+	11.8397	2.43188e-32	3.74757e-30	1.3511	0.638	0.4212	0.2168	0.691571	0.890627
283	NEFM/Nefm	SC_CRABP1+	8.14429	3.81525e-16	2.09562e-14	2.76358	0.306	0.0904	0.2156	0.438239	1.74251
284	PCDH10/Pcdh10	SC_CRABP1+	7.69377	1.42867e-14	6.47886e-13	3.43533	0.248	0.0336	0.2144	0.220884	1.9102
285	VCAM1/Vcam1	SC_CRABP1+	7.66175	1.83413e-14	8.14011e-13	2.25039	0.292	0.0832	0.2088	0.258665	1.69289
286	TECRL/Tecrl	SC_CRABP1+	7.99316	1.31523e-15	6.59316e-14	1.45483	0.424	0.216	0.208	0.633112	1.33069
287	CRABP2/Crabp2	SC_CRABP1+	17.381	1.14907e-67	7.64957e-65	1.43569	0.888	0.6816	0.2064	1.39428	0.516557
288	EPHA4/Epha4	SC_CRABP1+	10.9819	4.66924e-28	5.47255e-26	1.33594	0.614	0.4092	0.2048	0.707228	0.945527
289	NFKBIZ/Nfkbiz	SC_CRABP1+	9.33607	9.99744e-21	7.81161e-19	1.61429	0.464	0.2596	0.2044	0.495992	1.21484
290	TNFAIP2/Tnfaip2	SC_CRABP1+	7.49858	6.45132e-14	2.70452e-12	2.50073	0.272	0.0688	0.2032	0.217824	1.72977
291	IL1RAP/Il1rap	SC_CRABP1+	7.51651	5.62584e-14	2.3704e-12	2.60757	0.272	0.07	0.202	0.240687	1.75691
292	MAP2/Map2	SC_CRABP1+	8.00631	1.18201e-15	5.97939e-14	1.99809	0.34	0.1388	0.2012	0.329522	1.5304
293	CCBE1/Ccbe1	SC_Early	12.6673	8.97612e-37	7.8626e-34	1.87865	0.554	0.224	0.33	0.604247	1.06685
294	SULT1E1/Sult1e1	SC_Early	14.0199	1.1773e-44	1.78126e-41	1.90657	0.662	0.3436	0.3184	1.12054	0.862526
295	SCN7A/Scn7a	SC_Early	11.8588	1.93847e-32	1.24085e-29	1.32468	0.658	0.35	0.308	0.641837	0.911502
296	WNT2/Wnt2	SC_Early	9.97658	1.93013e-23	4.94203e-21	2.07119	0.408	0.15	0.258	0.38191	1.36844
297	S1PR3/S1pr3	SC_Early	10.241	1.29901e-24	3.79288e-22	1.00317	0.68	0.4264	0.2536	0.631366	0.828107
298	SNAI2/Snai2	SC_Early	14.3552	9.87813e-47	1.64402e-43	1.20289	0.856	0.6052	0.2508	1.15038	0.559977
299	COLEC11/Colec11	SC_Early	10.3916	2.70914e-25	8.34968e-23	1.414	0.564	0.3144	0.2496	0.620429	1.07566
300	COL6A3/Col6a3	SC_Early	14.5775	3.90777e-48	8.12963e-45	1.17926	0.898	0.6536	0.2444	1.29841	0.503819
301	ZEB2/Zeb2	SC_Early	18.1174	2.32266e-73	3.86559e-69	1.45293	0.932	0.692	0.24	1.62994	0.415467
302	PLEKHH2/Plekhh2	SC_Early	11.3308	9.23882e-30	4.5224e-27	1.28341	0.654	0.4296	0.2244	0.704555	0.894557
303	SNCG/Sncg	SC_Early	8.7213	2.75019e-18	4.44383e-16	1.222	0.492	0.2724	0.2196	0.435409	1.15724
304	GLI3/Gli3	SC_Early	12.2955	9.57294e-35	6.92707e-32	0.91121	0.852	0.6328	0.2192	0.899637	0.558237
305	PLK2/Plk2	SC_Early	12.2195	2.44462e-34	1.69524e-31	1.2136	0.772	0.5548	0.2172	0.990515	0.745272
306	COL14A1/Col14a1	SC_Early	8.37007	5.75837e-17	8.12175e-15	0.803626	0.692	0.4756	0.2164	0.783892	0.872813
307	TCF21/Tcf21	SC_Early	10.2011	1.96008e-24	5.43694e-22	1.06662	0.674	0.4616	0.2124	0.677205	0.872566
308	PHLDA1/Phlda1	SC_Early	8.03708	9.20055e-16	1.15131e-13	0.929823	0.55	0.3388	0.2112	0.465971	1.05778
309	HOXB5/Hoxb5	SC_Early	13.0694	4.92721e-39	4.55576e-36	1.3386	0.77	0.5592	0.2108	1.22931	0.699365
310	TFPI/Tfpi	SC_Early	7.67213	1.69162e-14	1.90227e-12	0.939374	0.528	0.3268	0.2012	0.461255	1.1031
311	NRP2/Nrp2	SC_Early	13.5833	5.03118e-42	6.97783e-39	1.17985	0.906	0.706	0.2	1.56017	0.519013
312	TPX2/Tpx2	SC_TOP2A+	32.1068	3.54337e-226	9.82872e-223	4.46188	0.974	0.1872	0.7868	1.59621	0.427933
313	MKI67/Mki67	SC_TOP2A+	33.192	1.40432e-241	2.33721e-237	4.8225	0.992	0.2088	0.7832	2.12232	0.300164
314	KIF15/Kif15	SC_TOP2A+	29.2611	3.24805e-188	4.15826e-185	3.97752	0.904	0.1328	0.7712	0.988629	0.512164
315	AURKB/Aurkb	SC_TOP2A+	28.9779	1.25082e-184	1.30109e-181	4.03616	0.892	0.1268	0.7652	1.00029	0.525462
316	BIRC5/Birc5	SC_TOP2A+	30.3345	4.01723e-202	6.68588e-199	3.72901	0.96	0.2032	0.7568	1.32214	0.412413
317	UBE2C/Ube2c	SC_TOP2A+	31.0165	3.2289e-211	5.97096e-208	4.17441	0.964	0.2152	0.7488	1.57536	0.516808
318	CENPE/Cenpe	SC_TOP2A+	28.6886	5.29891e-181	4.64157e-178	4.41002	0.884	0.1376	0.7464	1.31006	0.618137
319	TACC3/Tacc3	SC_TOP2A+	27.7228	3.71273e-169	2.80868e-166	4.09991	0.854	0.108	0.746	0.881128	0.620578
320	TOP2A/Top2a	SC_TOP2A+	33.1335	9.79313e-241	8.14935e-237	4.83494	0.992	0.248	0.744	2.23523	0.328746
321	DLGAP5/Dlgap5	SC_TOP2A+	27.2478	1.76569e-163	1.17546e-160	4.54631	0.83	0.0864	0.7436	1.0362	0.691934
322	GTSE1/Gtse1	SC_TOP2A+	27.1396	3.36351e-162	2.07329e-159	4.26424	0.836	0.0924	0.7436	0.935062	0.67582
323	ASPM/Aspm	SC_TOP2A+	29.8148	2.51194e-195	3.80056e-192	4.28385	0.928	0.1852	0.7428	1.52328	0.556889
324	CCNA2/Ccna2	SC_TOP2A+	27.159	1.98035e-162	1.26765e-159	4.34703	0.828	0.0856	0.7424	0.85555	0.673737
325	NCAPG/Ncapg	SC_TOP2A+	27.2954	4.80971e-164	3.48035e-161	4.00946	0.846	0.106	0.74	0.848467	0.616881
326	KIF4A/Kif4	SC_TOP2A+	26.9989	1.52174e-160	9.04514e-158	3.76171	0.832	0.1032	0.7288	0.428079	0.635046
327	MAD2L1/Mad2l1	SC_TOP2A+	29.255	3.88124e-188	4.61396e-185	3.42377	0.934	0.2192	0.7148	1.12098	0.440093
328	KIF2C/Kif2c	SC_TOP2A+	26.1417	1.22539e-150	6.57876e-148	4.06214	0.808	0.098	0.71	0.805455	0.681452
329	KIF11/Kif11	SC_TOP2A+	27.2739	8.65909e-164	6.00472e-161	3.7982	0.856	0.1528	0.7032	0.999524	0.594674
330	NDC80/Ndc80	SC_TOP2A+	25.7683	2.01161e-146	9.56551e-144	4.11916	0.792	0.0924	0.6996	0.804739	0.688255
331	KIFC1/Kifc5b	SC_TOP2A+	25.3575	7.43563e-142	3.17311e-139	4.20122	0.774	0.0844	0.6896	0.715668	0.714721
332	PRR11/Prr11	SC_TOP2A+	26.0115	3.67494e-149	1.85339e-146	3.6109	0.83	0.154	0.676	0.890508	0.648503
333	RRM2/Rrm2	SC_TOP2A+	24.3671	3.81612e-131	1.51218e-128	3.56802	0.782	0.1188	0.6632	0.802797	0.693107
334	CDK1/Cdk1	SC_TOP2A+	25.5539	4.97044e-144	2.23576e-141	3.6744	0.814	0.1556	0.6584	1.00432	0.646903
335	CKAP2L/Ckap2l	SC_TOP2A+	23.749	1.12586e-124	3.67405e-122	3.88331	0.74	0.084	0.656	0.667216	0.771946
336	CCNB1/Ccnb1	SC_TOP2A+	25.236	1.61243e-140	6.70893e-138	3.73862	0.82	0.1692	0.6508	1.08133	0.754098
337	DIAPH3/Diaph3	SC_TOP2A+	23.5962	4.21829e-123	1.3501e-120	3.48295	0.758	0.108	0.65	0.679624	0.719129
338	SPC25/Spc25	SC_TOP2A+	23.5931	4.54014e-123	1.42569e-120	4.15907	0.72	0.0716	0.6484	0.609137	0.77047
339	CCNB2/Ccnb2	SC_TOP2A+	25.8649	1.65627e-147	8.10742e-145	3.32126	0.862	0.2208	0.6412	1.04911	0.641966
340	NUF2/Nuf2	SC_TOP2A+	23.2407	1.76742e-119	4.98563e-117	3.97933	0.722	0.082	0.64	0.667228	0.816077
341	KIF20B/Kif20b	SC_TOP2A+	26.5559	2.19253e-155	1.25828e-152	3.14875	0.892	0.2524	0.6396	1.11923	0.556766
342	BUB1B/Bub1b	SC_TOP2A+	23.3298	2.2123e-120	6.57488e-118	3.84034	0.73	0.092	0.638	0.653919	0.797171
343	KIF20A/Kif20a	SC_TOP2A+	22.7333	2.10147e-114	5.46482e-112	4.1386	0.7	0.068	0.632	0.652862	0.87463
344	NCAPD2/Ncapd2	SC_TOP2A+	24.3395	7.49777e-131	2.90199e-128	2.89698	0.834	0.2076	0.6264	0.793654	0.622995
345	PTTG1/Pttg1	SC_TOP2A+	27.8003	4.2977e-170	3.40603e-167	2.73127	0.934	0.308	0.626	0.484202	0.549555
346	FOXM1/Foxm1	SC_TOP2A+	22.6236	2.53788e-113	6.44085e-111	3.82291	0.704	0.0816	0.6224	0.572985	0.784911
347	PBK/Pbk	SC_TOP2A+	22.4636	9.42083e-112	2.34016e-109	3.85747	0.698	0.0768	0.6212	0.582904	0.800862
348	NCAPH/Ncaph	SC_TOP2A+	22.6233	2.5542e-113	6.44085e-111	3.64248	0.714	0.0936	0.6204	0.558308	0.799386
349	KIF23/Kif23	SC_TOP2A+	23.0497	1.48284e-117	4.11315e-115	3.56964	0.738	0.1188	0.6192	0.745234	0.7707
350	TK1/Tk1	SC_TOP2A+	22.22	2.20286e-109	5.16368e-107	2.54781	0.81	0.196	0.614	0.754113	0.644053
351	ZWINT/Zwint	SC_TOP2A+	23.042	1.77103e-117	4.832e-115	2.62819	0.828	0.2148	0.6132	0.782392	0.606012
352	ARHGAP11A/Arhgap11a	SC_TOP2A+	22.7404	1.78771e-114	4.72269e-112	3.58537	0.722	0.1116	0.6104	0.384528	0.872035
353	CENPF/Cenpf	SC_TOP2A+	32.9339	7.1883e-238	2.99087e-234	4.68552	0.996	0.3916	0.6044	2.7971	0.294027
354	ANLN/Anln	SC_TOP2A+	22.2268	1.89148e-109	4.49713e-107	3.38038	0.72	0.1172	0.6028	0.647692	0.790673
355	CDCA2/Cdca2	SC_TOP2A+	21.4718	2.85784e-102	6.09782e-100	4.27343	0.654	0.0568	0.5972	0.568362	0.923268
356	CDC20/Cdc20	SC_TOP2A+	22.2532	1.04929e-109	2.53093e-107	3.64441	0.728	0.1324	0.5956	0.915408	0.856981
357	UBE2T/Ube2t	SC_TOP2A+	24.005	2.46806e-127	8.38285e-125	2.7537	0.826	0.2316	0.5944	0.827887	0.584641
358	HMMR/Hmmr	SC_TOP2A+	21.451	4.46606e-102	9.40869e-100	3.88935	0.672	0.078	0.594	0.668012	0.924416
359	NUSAP1/Nusap1	SC_TOP2A+	21.3424	4.59209e-101	9.55328e-99	3.98005	0.658	0.0652	0.5928	0.498843	0.890646
360	CDKN3/Cdkn3	SC_TOP2A+	21.5487	5.44399e-103	1.17668e-100	3.48614	0.696	0.1072	0.5888	0.623475	0.875334
361	MXD3/Mxd3	SC_TOP2A+	21.5931	2.08366e-103	4.56294e-101	3.58626	0.69	0.1024	0.5876	0.624526	0.86231
362	KIF22/Kif22	SC_TOP2A+	26.0369	1.89168e-149	9.83851e-147	2.75783	0.892	0.3064	0.5856	0.991487	0.522994
363	SPAG5/Spag5	SC_TOP2A+	21.0627	1.74917e-98	3.55017e-96	3.52734	0.672	0.0892	0.5828	0.50688	0.866847
364	CKAP2/Ckap2	SC_TOP2A+	24.1885	2.94209e-129	1.11285e-126	2.97896	0.828	0.2452	0.5828	0.968693	0.650554
365	C21orf58/2610028H24Rik	SC_TOP2A+	22.3167	2.54224e-110	6.22213e-108	2.84794	0.77	0.1908	0.5792	0.717176	0.714812
366	RACGAP1/Racgap1	SC_TOP2A+	20.6865	4.58057e-95	8.76258e-93	3.57563	0.658	0.0812	0.5768	0.49478	0.898243
367	CDCA3/Cdca3	SC_TOP2A+	20.7073	2.9744e-95	5.75615e-93	4.10145	0.638	0.0612	0.5768	0.559811	0.961037
368	BUB1/Bub1	SC_TOP2A+	20.81	3.51598e-96	6.88428e-94	3.82404	0.654	0.0804	0.5736	0.607558	0.938381
369	HJURP/Hjurp	SC_TOP2A+	20.4442	6.76225e-93	1.25049e-90	3.89788	0.634	0.0648	0.5692	0.487587	0.933403
370	CENPW/Cenpw	SC_TOP2A+	23.4204	2.64887e-121	8.01547e-119	2.31178	0.87	0.3084	0.5616	0.839662	0.536315
371	CENPM/Cenpm	SC_TOP2A+	20.6013	2.67226e-94	5.0539e-92	2.7641	0.72	0.1584	0.5616	0.613538	0.773359
372	ECT2/Ect2	SC_TOP2A+	20.474	3.67388e-93	6.87015e-91	3.42052	0.662	0.1016	0.5604	0.56369	0.89849
373	TYMS/Tyms	SC_TOP2A+	24.0199	1.721e-127	6.22667e-125	2.63314	0.884	0.3248	0.5592	1.17707	0.555302
374	DEPDC1/Depdc1a	SC_TOP2A+	20.0716	1.30615e-89	2.2644e-87	3.84866	0.626	0.0704	0.5556	0.559326	0.960447
375	CENPK/Cenpk	SC_TOP2A+	20.9643	1.38822e-97	2.7505e-95	2.5456	0.76	0.2056	0.5544	0.684046	0.713446
376	PRC1/Prc1	SC_TOP2A+	20.2034	9.13363e-91	1.60012e-88	3.50875	0.65	0.0996	0.5504	0.567789	0.923897
377	CIT/Cit	SC_TOP2A+	19.8532	1.03436e-87	1.73888e-85	3.68562	0.624	0.0772	0.5468	0.458155	0.937918
378	CKS2/Cks2	SC_TOP2A+	25.358	7.32959e-142	3.17311e-139	2.7143	0.904	0.3588	0.5452	1.13649	0.564904
379	MELK/Melk	SC_TOP2A+	19.4508	2.87115e-84	4.59467e-82	3.14304	0.64	0.0952	0.5448	0.42275	0.902691
380	CDCA5/Cdca5	SC_TOP2A+	19.8038	2.76334e-87	4.59902e-85	3.32331	0.64	0.0964	0.5436	0.481249	0.894434
381	TTK/Ttk	SC_TOP2A+	19.4143	5.83801e-84	9.08056e-82	3.85346	0.606	0.0672	0.5388	0.488883	1.00252
382	PSRC1/Psrc1	SC_TOP2A+	20.2617	2.79906e-91	5.00911e-89	2.98218	0.702	0.1636	0.5384	0.664385	0.866823
383	SPC24/Spc24	SC_TOP2A+	19.122	1.65584e-81	2.50529e-79	3.5338	0.606	0.0684	0.5376	0.410567	0.954996
384	CENPU/Cenpu	SC_TOP2A+	19.429	4.38915e-84	6.95701e-82	2.2682	0.754	0.2216	0.5324	0.700215	0.742482
385	CDCA8/Cdca8	SC_TOP2A+	19.231	2.03534e-82	3.13649e-80	3.81858	0.604	0.072	0.532	0.531759	1.01228
386	KIF14/Kif14	SC_TOP2A+	19.1131	1.96312e-81	2.94344e-79	4.14623	0.588	0.056	0.532	0.531443	1.05689
387	SMC4/Smc4	SC_TOP2A+	31.6756	3.36647e-220	8.00402e-217	3.19381	0.986	0.4612	0.5248	1.76035	0.291845
388	LMNB2/Lmnb2	SC_TOP2A+	20.0252	3.32313e-89	5.64355e-87	2.1182	0.792	0.27	0.522	0.63844	0.666778
389	CENPN/Cenpn	SC_TOP2A+	18.8907	1.35987e-79	2.02074e-77	2.33174	0.71	0.19	0.52	0.524319	0.787382
390	RAD51AP1/Rad51ap1	SC_TOP2A+	18.5226	1.35646e-76	1.96309e-74	2.84916	0.636	0.1336	0.5024	0.530393	0.904036
391	GGH/Ggh	SC_TOP2A+	18.0193	1.37446e-72	1.90626e-70	2.00484	0.738	0.2372	0.5008	0.53882	0.756837
392	FANCI/Fanci	SC_TOP2A+	18.3522	3.17076e-75	4.47212e-73	2.46986	0.668	0.168	0.5	0.531318	0.839217
393	SKA3/Ska3	SC_TOP2A+	17.8227	4.71454e-71	6.27713e-69	3.42288	0.57	0.0704	0.4996	0.37674	1.02399
394	FBXO5/Fbxo5	SC_TOP2A+	19.7224	1.3837e-86	2.25774e-84	2.37253	0.736	0.238	0.498	0.68353	0.747699
395	ATAD2/Atad2	SC_TOP2A+	19.1516	9.38661e-82	1.43322e-79	2.43589	0.722	0.2252	0.4968	0.75514	0.786235
396	ORC6/Orc6	SC_TOP2A+	18.3833	1.78674e-75	2.5416e-73	2.03352	0.754	0.2588	0.4952	0.70125	0.716389
397	ATAD5/Atad5	SC_TOP2A+	18.863	2.29791e-79	3.38444e-77	1.97594	0.786	0.2916	0.4944	0.726099	0.677378
398	TUBB6/Tubb6	SC_TOP2A+	21.6072	1.53615e-103	3.40881e-101	2.14854	0.872	0.3792	0.4928	0.967674	0.592746
399	PLK1/Plk1	SC_TOP2A+	17.7218	2.84609e-70	3.72972e-68	4.03031	0.554	0.0628	0.4912	0.603106	1.14105
400	INCENP/Incenp	SC_TOP2A+	17.3847	1.07771e-67	1.36918e-65	3.20238	0.57	0.0876	0.4824	0.435069	1.03116
401	BRCA2/Brca2	SC_TOP2A+	17.2491	1.13735e-66	1.42322e-64	2.29022	0.658	0.1788	0.4792	0.567756	0.88769
402	UBE2S/Ube2s	SC_TOP2A+	24.0121	2.08074e-127	7.25389e-125	2.34507	0.924	0.448	0.476	1.17791	0.550275
403	MGME1/Mgme1	SC_TOP2A+	16.9596	1.63558e-64	2.00155e-62	2.05828	0.68	0.206	0.474	0.477383	0.841927
404	LMNB1/Lmnb1	SC_TOP2A+	19.4257	4.68392e-84	7.35419e-82	1.82646	0.852	0.378	0.474	0.787114	0.609703
405	CDC25C/Cdc25c	SC_TOP2A+	16.9167	3.39113e-64	4.08975e-62	3.81058	0.524	0.0504	0.4736	0.335215	1.09857
406	CKS1B/Cks1brt	SC_TOP2A+	29.3281	4.5417e-189	6.29895e-186	2.65081	0.974	0.5024	0.4716	1.53669	0.335403
407	SMC2/Smc2	SC_TOP2A+	23.5351	1.78409e-122	5.49863e-120	2.04762	0.926	0.4612	0.4648	1.16392	0.431749
408	AURKA/Aurka	SC_TOP2A+	16.6405	3.54907e-62	4.13057e-60	3.50437	0.536	0.0752	0.4608	0.480515	1.15117
409	RRM1/Rrm1	SC_TOP2A+	18.7086	4.2155e-78	6.15426e-76	1.75586	0.84	0.382	0.458	0.844833	0.596782
410	CENPA/Cenpa	SC_TOP2A+	16.3139	7.86309e-60	8.96339e-58	4.07174	0.5	0.0432	0.4568	0.427563	1.16679
411	SPDL1/Spdl1	SC_TOP2A+	16.7849	3.14868e-63	3.74311e-61	2.04806	0.68	0.2236	0.4564	0.544651	0.864405
412	DTYMK/Dtymk	SC_TOP2A+	23.9475	9.81187e-127	3.26598e-124	2.0116	0.922	0.4668	0.4552	1.03406	0.448647
413	CCDC34/Ccdc34	SC_TOP2A+	20.2938	1.45852e-91	2.63849e-89	1.76955	0.88	0.4252	0.4548	0.866163	0.529547
414	MIS18BP1/Mis18bp1	SC_TOP2A+	26.4941	1.13434e-154	6.29293e-152	2.54494	0.93	0.4772	0.4528	1.42363	0.442527
415	MNS1/Mns1	SC_TOP2A+	16.1029	2.43353e-58	2.70008e-56	1.8476	0.686	0.2348	0.4512	0.509948	0.830395
416	FANCD2/Fancd2	SC_TOP2A+	16.0152	1.00093e-57	1.08879e-55	2.73406	0.552	0.1032	0.4488	0.368654	1.03129
417	KIF18A/Kif18a	SC_TOP2A+	16.0907	2.96326e-58	3.26606e-56	3.00957	0.542	0.0932	0.4488	0.426685	1.10991
418	HMGB2/Hmgb2	SC_TOP2A+	33.0242	3.65225e-239	2.02614e-235	3.62365	0.996	0.548	0.448	2.34256	0.225585
419	RTKN2/Rtkn2	SC_TOP2A+	15.907	5.66927e-57	6.00978e-55	2.66424	0.56	0.1132	0.4468	0.389618	1.05177
420	ESCO2/Esco2	SC_TOP2A+	15.9718	2.0095e-57	2.1717e-55	3.4452	0.51	0.0648	0.4452	0.354902	1.14155
421	BLM/Blm	SC_TOP2A+	15.6601	2.83378e-55	2.84112e-53	2.41706	0.572	0.1276	0.4444	0.388249	1.02776
422	CLSPN/Clspn	SC_TOP2A+	16.069	4.2094e-58	4.60901e-56	2.04112	0.666	0.2228	0.4432	0.720803	0.88726
423	NUDT1/Nudt1	SC_TOP2A+	17.8552	2.63316e-71	3.53417e-69	1.66714	0.81	0.3692	0.4408	0.707812	0.626624
424	TROAP/Troap	SC_TOP2A+	15.8541	1.3173e-56	1.38759e-54	3.44884	0.51	0.0692	0.4408	0.389002	1.17252
425	CDCA4/Cdca4	SC_TOP2A+	16.6111	5.78925e-62	6.69101e-60	1.96862	0.692	0.2524	0.4396	0.556765	0.829025
426	DBF4/Dbf4	SC_TOP2A+	16.9024	4.32308e-64	5.17619e-62	2.09194	0.692	0.2528	0.4392	0.600387	0.860089
427	XRCC2/Xrcc2	SC_TOP2A+	15.5456	1.70461e-54	1.66881e-52	2.23673	0.586	0.1476	0.4384	0.422023	0.99048
428	MIS18A/Mis18a	SC_TOP2A+	16.7692	4.0971e-63	4.83603e-61	1.53916	0.808	0.37	0.438	0.646863	0.636939
429	NEK2/Nek2	SC_TOP2A+	15.7258	1.007e-55	1.02819e-53	4.09425	0.484	0.046	0.438	0.419388	1.23315
430	BRIP1/Brip1	SC_TOP2A+	15.4337	9.71649e-54	9.45682e-52	2.30045	0.574	0.1412	0.4328	0.410211	1.00003
431	KPNA2/Kpna2	SC_TOP2A+	22.8458	1.60847e-115	4.3177e-113	2.34355	0.92	0.4876	0.4324	1.29888	0.609993
432	NCAPG2/Ncapg2	SC_TOP2A+	15.3135	6.21615e-53	5.98008e-51	2.60237	0.54	0.108	0.432	0.344823	1.07619
433	ITGB3BP/Itgb3bp	SC_TOP2A+	15.7244	1.02882e-55	1.04406e-53	1.56724	0.752	0.3232	0.4288	0.591049	0.729
434	TIMELESS/Timeless	SC_TOP2A+	15.2108	2.99677e-52	2.78632e-50	1.77929	0.668	0.2416	0.4264	0.50409	0.872277
435	CCNF/Ccnf	SC_TOP2A+	15.2268	2.34643e-52	2.19391e-50	3.11119	0.504	0.078	0.426	0.36349	1.17026
436	PARPBP/Parpbp	SC_TOP2A+	15.2774	1.0825e-52	1.02364e-50	2.41535	0.56	0.1352	0.4248	0.394001	1.04943
437	SCLT1/Sclt1	SC_TOP2A+	15.2051	3.26997e-52	3.02345e-50	1.88292	0.64	0.218	0.422	0.463848	0.90954
438	CCDC18/Ccdc18	SC_TOP2A+	15.1068	1.46003e-51	1.33512e-49	2.69131	0.53	0.11	0.42	0.392804	1.13597
439	CENPJ/Cenpj	SC_TOP2A+	16.7367	7.08507e-63	8.304e-61	1.65911	0.77	0.3512	0.4188	0.673521	0.699875
440	GMNN/Gmnn	SC_TOP2A+	15.8228	2.16512e-56	2.25213e-54	1.59674	0.74	0.3216	0.4184	0.6368	0.725262
441	MZT1/Mzt1	SC_TOP2A+	15.0649	2.75749e-51	2.49418e-49	1.91526	0.636	0.2204	0.4156	0.45525	0.924067
442	MYBL2/Mybl2	SC_TOP2A+	14.8192	1.10141e-49	9.6478e-48	2.67058	0.518	0.1028	0.4152	0.387868	1.11826
443	CEP55/Cep55	SC_TOP2A+	14.7389	3.62438e-49	3.1417e-47	3.50364	0.468	0.054	0.414	0.323907	1.25914
444	BRCA1/Brca1	SC_TOP2A+	14.4141	4.21959e-47	3.5468e-45	1.94623	0.586	0.1724	0.4136	0.472625	1.00053
445	CENPH/Cenph	SC_TOP2A+	14.8383	8.28479e-50	7.29544e-48	1.73946	0.654	0.2408	0.4132	0.47991	0.875333
446	FEN1/Fen1	SC_TOP2A+	15.0754	2.35259e-51	2.13957e-49	2.14822	0.59	0.1776	0.4124	0.466757	0.990982
447	RFC3/Rfc3	SC_TOP2A+	14.5781	3.87232e-48	3.30498e-46	1.96178	0.592	0.1812	0.4108	0.394528	0.965464
448	DNAJC9/Dnajc9	SC_TOP2A+	15.3058	6.99651e-53	6.69212e-51	1.45853	0.78	0.3732	0.4068	0.692272	0.693369
449	GPSM2/Gpsm2	SC_TOP2A+	15.2876	9.24305e-53	8.79041e-51	1.76351	0.688	0.284	0.404	0.584552	0.861806
450	TRIP13/Trip13	SC_TOP2A+	14.2583	3.97878e-46	3.24602e-44	2.63361	0.496	0.0924	0.4036	0.292627	1.13944
451	CSE1L/Cse1l	SC_TOP2A+	15.2353	2.06265e-52	1.93947e-50	1.37149	0.796	0.3928	0.4032	0.625914	0.656959
452	CKAP5/Ckap5	SC_TOP2A+	20.4135	1.26756e-92	2.31824e-90	1.88249	0.868	0.4648	0.4032	0.965483	0.588594
453	CEP152/Cep152	SC_TOP2A+	14.3041	2.06422e-46	1.70074e-44	2.22488	0.546	0.1444	0.4016	0.395388	1.08411
454	USP1/Usp1	SC_TOP2A+	17.774	1.1247e-70	1.48559e-68	1.61371	0.838	0.4396	0.3984	0.877936	0.601334
455	ARL6IP1/Arl6ip1	SC_TOP2A+	21.692	2.44263e-104	5.56887e-102	2.38652	0.884	0.4868	0.3972	1.29191	0.660942
456	KNSTRN/Knstrn	SC_TOP2A+	14.1778	1.25801e-45	1.01636e-43	2.69255	0.504	0.1116	0.3924	0.394168	1.2058
457	CEP135/Cep135	SC_TOP2A+	14.1869	1.10489e-45	8.97012e-44	1.57943	0.672	0.2948	0.3772	0.530858	0.854819
458	EZH2/Ezh2	SC_TOP2A+	17.5328	8.05614e-69	1.04749e-66	1.48843	0.846	0.4792	0.3668	0.861486	0.572951
459	TMEM97/Tmem97	SC_TOP2A+	14.6154	2.24178e-48	1.92319e-46	1.21637	0.838	0.472	0.366	0.761899	0.590305
460	SKA2/Ska2	SC_TOP2A+	16.2824	1.31709e-59	1.49118e-57	1.34369	0.862	0.5	0.362	0.812237	0.569249
461	SAE1/Sae1	SC_TOP2A+	16.47	6.0312e-61	6.92257e-59	1.30436	0.878	0.5164	0.3616	0.828489	0.534767
462	TUBA1C/Tuba1c	SC_TOP2A+	17.0486	3.5809e-65	4.41459e-63	2.21976	0.76	0.4176	0.3424	1.06095	0.826608
463	MCM7/Mcm7	SC_TOP2A+	15.9233	4.36622e-57	4.67502e-55	1.30069	0.884	0.5512	0.3328	1.03336	0.532438
464	ANP32E/Anp32e	SC_TOP2A+	25.7213	6.75342e-146	3.12214e-143	1.81037	0.982	0.6508	0.3312	1.38211	0.310991
465	CNTRL/Cntrl	SC_TOP2A+	14.4491	2.53875e-47	2.15574e-45	1.37015	0.808	0.4848	0.3232	0.835821	0.70424
466	SYNE2/Syne2	SC_TOP2A+	21.0803	1.20715e-98	2.48031e-96	1.75908	0.938	0.6184	0.3196	1.54445	0.41329
467	BUB3/Bub3	SC_TOP2A+	19.5271	6.45804e-85	1.04351e-82	1.57316	0.91	0.5912	0.3188	1.07688	0.521933
468	PSIP1/Psip1	SC_TOP2A+	15.6533	3.15564e-55	3.14487e-53	1.17517	0.888	0.5728	0.3152	0.908812	0.50508
469	HMGB3/Hmgb3	SC_TOP2A+	22.0724	5.81902e-108	1.34508e-105	1.62119	0.968	0.6636	0.3044	1.33266	0.391188
470	LBR/Lbr	SC_TOP2A+	17.8794	1.70715e-71	2.30993e-69	1.39513	0.918	0.6232	0.2948	1.09464	0.506603
471	TUBB4B/Tubb4b	SC_TOP2A+	28.7924	2.66978e-182	2.46851e-179	2.47354	0.984	0.6952	0.2888	1.91706	0.357138
472	PHGDH/Phgdh	SC_TOP2A+	15.9231	4.38204e-57	4.67502e-55	1.07997	0.924	0.6748	0.2492	1.09272	0.428909
473	LSM5/Lsm5	SC_TOP2A+	14.7779	2.03558e-49	1.77373e-47	1.00504	0.93	0.6884	0.2416	1.00961	0.45822
474	TMSB15A/Tmsb15l	SC_TOP2A+	19.7533	7.51438e-87	1.23824e-84	1.28761	0.984	0.746	0.238	1.43331	0.308532
475	DNMT1/Dnmt1	SC_TOP2A+	14.3994	5.22056e-47	4.36612e-45	1.12848	0.872	0.6344	0.2376	1.11269	0.536878
476	LSM4/Lsm4	SC_TOP2A+	17.2963	5.01208e-67	6.31939e-65	1.04412	0.968	0.7644	0.2036	1.28282	0.33529
477	MYH11/Myh11	SMC	28.4988	1.21092e-178	4.03066e-175	6.3037	0.846	0.142	0.704	2.60213	0.568572
478	MYOCD/Myocd	SMC	24.7228	6.07676e-135	6.32097e-132	6.05766	0.72	0.0416	0.6784	1.30655	0.742776
479	ACTG2/Actg2	SMC	26.3729	2.8044e-153	4.66736e-150	6.33173	0.782	0.1048	0.6772	2.23242	0.667144
480	ACTA2/Acta2	SMC	27.2845	6.47135e-164	1.1967e-160	6.70869	0.818	0.158	0.66	2.82142	0.613632
481	KCNK3/Kcnk3	SMC	23.4042	3.87623e-121	3.072e-118	3.15665	0.78	0.1852	0.5948	0.875897	0.684547
482	CNN1/Cnn1	SMC	21.1778	1.53113e-99	9.80098e-97	4.64389	0.648	0.0968	0.5512	0.986634	0.91023
483	KCNMB1/Kcnmb1	SMC	17.9643	3.70694e-72	1.50475e-69	5.47234	0.526	0.026	0.5	0.542056	1.11375
484	MYLK/Mylk	SMC	31.1414	6.62733e-213	1.10299e-208	4.54395	0.976	0.4768	0.4992	2.70701	0.452968
485	LIMS2/Lims2	SMC	17.6476	1.06113e-69	4.01372e-67	4.07148	0.548	0.0756	0.4724	0.591594	1.05747
486	LMOD1/Lmod1	SMC	16.65	3.02817e-62	9.69188e-60	5.66226	0.486	0.0212	0.4648	0.541656	1.1764
487	TAGLN/Tagln	SMC	30.4417	1.54403e-203	1.28487e-199	4.72198	0.958	0.4932	0.4648	2.96104	0.434598
488	MSRB3/Msrb3	SMC	21.0846	1.10102e-98	6.78678e-96	2.47502	0.77	0.3136	0.4564	0.872332	0.69854
489	CAV1/Cav1	SMC	18.305	7.55444e-75	3.59224e-72	3.56409	0.612	0.156	0.456	0.949372	0.968178
490	NKD1/Nkd1	SMC	17.8178	5.14022e-71	1.98951e-68	3.33177	0.592	0.14	0.452	0.698605	0.988779
491	MYL4/Myl4	SMC	16.4886	4.42931e-61	1.36513e-58	5.45194	0.492	0.042	0.45	0.81064	1.20525
492	SMTN/Smtn	SMC	19.2218	2.43121e-82	1.34875e-79	2.73111	0.696	0.2468	0.4492	0.808514	0.853134
493	TGFB1I1/Tgfb1i1	SMC	27.5838	1.74102e-167	4.13939e-164	2.71009	0.928	0.4848	0.4432	1.41695	0.446922
494	CXCL14/Cxcl14	SMC	17.8907	1.3943e-71	5.52509e-69	3.34243	0.624	0.1948	0.4292	1.13485	0.942781
495	IL17B/Il17b	SMC	15.3809	2.19732e-53	5.62615e-51	4.53928	0.47	0.0504	0.4196	0.530021	1.28318
496	IGF1/Igf1	SMC	20.2105	7.91949e-91	4.54497e-88	3.49124	0.706	0.2868	0.4192	1.78487	0.732715
497	FHL2/Fhl2	SMC	15.8666	1.08005e-56	3.04665e-54	2.73069	0.56	0.1468	0.4132	0.540684	1.03008
498	TNNT2/Tnnt2	SMC	15.1949	3.82308e-52	9.49664e-50	3.23573	0.51	0.1036	0.4064	0.578419	1.16273
499	TGM2/Tgm2	SMC	15.0439	3.78707e-51	8.87722e-49	2.57151	0.544	0.1548	0.3892	0.485782	1.07102
500	EGFL6/Egfl6	SMC	14.2589	3.94667e-46	7.72758e-44	3.62351	0.47	0.0852	0.3848	0.655976	1.31241
501	CORO1C/Coro1c	SMC	16.7613	4.6854e-63	1.55958e-60	1.97965	0.692	0.3176	0.3744	0.658955	0.823384
502	MTCL1/Mtcl1	SMC	13.457	2.7996e-41	4.80348e-39	4.43595	0.41	0.0404	0.3696	0.39126	1.3469
503	SPARCL1/Sparcl1	SMC	16.8686	7.65339e-64	2.65365e-61	2.69232	0.7	0.3308	0.3692	1.38337	0.907066
504	SSC5D/Ssc5d	SMC	13.3262	1.63043e-40	2.51252e-38	3.53751	0.426	0.0596	0.3664	0.401142	1.28818
505	ADAMTS6/Adamts6	SMC	16.8294	1.48622e-63	5.04798e-61	2.23069	0.66	0.3068	0.3532	0.792774	0.847338
506	PRDM6/Prdm6	SMC	13.3852	7.38027e-41	1.19252e-38	2.10074	0.534	0.1832	0.3508	0.460376	1.08522
507	FILIP1/Filip1	SMC	14.9491	1.57974e-50	3.55293e-48	1.90523	0.658	0.308	0.35	0.769286	0.888805
508	TRAF5/Traf5	SMC	15.184	4.51576e-52	1.10523e-49	2.01762	0.62	0.27	0.35	0.57018	0.924198
509	TSPAN2/Tspan2	SMC	13.3699	9.06669e-41	1.45093e-38	2.99326	0.456	0.1068	0.3492	0.416175	1.22044
510	FILIP1L/Filip1l	SMC	13.4338	3.83041e-41	6.37495e-39	2.37094	0.514	0.1668	0.3472	0.503981	1.15504
511	RBPMS/Rbpms	SMC	17.3496	1.98546e-67	7.3431e-65	1.82514	0.75	0.4044	0.3456	0.778442	0.744933
512	EDNRB/Ednrb	SMC	13.3275	1.60225e-40	2.49217e-38	3.36594	0.452	0.1076	0.3444	0.580501	1.27261
513	SYNPO2/Synpo2	SMC	14.9591	1.35862e-50	3.09747e-48	1.95516	0.672	0.3368	0.3352	0.862375	0.896554
514	FST/Fst	SMC	12.2005	3.08996e-34	3.78134e-32	3.6134	0.39	0.0568	0.3332	0.374965	1.39291
515	DES/Des	SMC	16.2369	2.76777e-59	8.37527e-57	2.92847	0.638	0.306	0.332	1.10123	0.988746
516	FHDC1/Fhdc1	SMC	11.7945	4.16814e-32	4.59406e-30	4.47544	0.358	0.0304	0.3276	0.364314	1.50814
517	JPH2/Jph2	SMC	11.5791	5.26167e-31	5.5777e-29	3.89128	0.358	0.0344	0.3236	0.263282	1.47697
518	NEXN/Nexn	SMC	21.6263	1.01713e-103	7.05338e-101	2.10811	0.888	0.5668	0.3212	1.42964	0.543846
519	MYH9/Myh9	SMC	19.11	2.0837e-81	1.11868e-78	1.7459	0.832	0.5112	0.3208	0.978229	0.620987
520	WDR1/Wdr1	SMC	18.2751	1.3072e-74	6.04328e-72	1.6689	0.81	0.492	0.318	0.894619	0.629833
521	COL12A1/Col12a1	SMC	14.253	4.29191e-46	8.30584e-44	1.7515	0.69	0.372	0.318	0.882204	0.877427
522	PPP1R12B/Ppp1r12b	SMC	14.8354	8.65236e-50	1.89475e-47	1.81316	0.668	0.3536	0.3144	0.688731	0.881677
523	CKB/Ckb	SMC	15.0904	1.87313e-51	4.51805e-49	2.43729	0.644	0.3312	0.3128	0.96905	1.01775
524	PMEPA1/Pmepa1	SMC	13.7671	4.02125e-43	7.43619e-41	1.85574	0.614	0.3048	0.3092	0.631147	0.966752
525	GLIPR1/Glipr1	SMC	11.1239	9.59459e-29	9.17717e-27	3.71748	0.352	0.0436	0.3084	0.32883	1.54839
526	ITGA11/Itga11	SMC	11.0157	3.21003e-28	3.03548e-26	3.82359	0.344	0.0364	0.3076	0.297936	1.55346
527	CACNA1C/Cacna1c	SMC	12.2762	1.21556e-34	1.50975e-32	1.9388	0.522	0.2172	0.3048	0.48956	1.10237
528	CD82/Cd82	SMC	13.3904	6.87837e-41	1.12232e-38	1.62325	0.648	0.3448	0.3032	0.660916	0.904176
529	RASL12/Rasl12	SMC	11.1611	6.32295e-29	6.15397e-27	2.59861	0.4	0.0988	0.3012	0.331926	1.36608
530	VCL/Vcl	SMC	24.069	5.2861e-128	4.88758e-125	1.89709	0.944	0.644	0.3	1.37971	0.419402
531	LRIG1/Lrig1	SMC	11.4053	3.93476e-30	4.09289e-28	2.76752	0.414	0.1152	0.2988	0.428571	1.38376
532	MYL9/Myl9	SMC	29.407	4.4717e-190	2.48075e-186	3.27768	0.98	0.6852	0.2948	2.51194	0.381621
533	RGS2/Rgs2	SMC	13.1891	1.01343e-39	1.50594e-37	1.39188	0.696	0.4016	0.2944	0.743262	0.810804
534	RSU1/Rsu1	SMC	12.7041	5.6144e-37	7.85214e-35	1.47122	0.622	0.3304	0.2916	0.530571	0.902529
535	MCAM/Mcam	SMC	14.0195	1.18436e-44	2.21475e-42	1.98708	0.622	0.3308	0.2912	0.758858	0.978237
536	CES1/Ces1b	SMC	11.3985	4.25522e-30	4.39874e-28	1.69838	0.524	0.2332	0.2908	0.516438	1.10121
537	NID1/Nid1	SMC	18.8568	2.58623e-79	1.30432e-76	1.57431	0.862	0.576	0.286	1.10813	0.541668
538	A2M/A2m	SMC	10.3657	3.55139e-25	2.91162e-23	2.55723	0.384	0.1036	0.2804	0.491954	1.47576
539	LIMA1/Lima1	SMC	14.536	7.16255e-48	1.49008e-45	1.36363	0.752	0.472	0.28	0.792413	0.709005
540	PRKAG2/Prkag2	SMC	10.1843	2.33125e-24	1.81304e-22	2.61252	0.362	0.0852	0.2768	0.270581	1.46816
541	ACTN1/Actn1	SMC	25.5543	4.92033e-144	6.82408e-141	1.93751	0.968	0.692	0.276	1.56748	0.362348
542	COL23A1/Col23a1	SMC	10.0358	1.06103e-23	7.88338e-22	2.63407	0.358	0.0824	0.2756	0.29638	1.48663
543	FHL3/Fhl3	SMC	11.1671	5.90859e-29	5.78451e-27	1.53089	0.534	0.2592	0.2748	0.436424	1.06429
544	GREM2/Grem2	SMC	9.87924	5.12212e-23	3.67446e-21	4.35326	0.306	0.0336	0.2724	0.350458	1.71917
545	CAV2/Cav2	SMC	10.0506	9.1299e-24	6.84455e-22	2.4198	0.372	0.1	0.272	0.295141	1.4495
546	DSEL/Dsel	SMC	14.3796	6.95052e-47	1.4107e-44	1.63879	0.71	0.4412	0.2688	0.845417	0.826422
547	RHOJ/Rhoj	SMC	9.74084	2.01884e-22	1.4177e-20	1.24138	0.53	0.262	0.268	0.44215	1.08507
548	WFDC1/Wfdc1	SMC	9.6185	6.67981e-22	4.59389e-20	4.08149	0.296	0.028	0.268	0.241848	1.69817
549	CSRP1/Csrp1	SMC	19.0221	1.11842e-80	5.81684e-78	1.66381	0.862	0.596	0.266	1.21338	0.565949
550	FBLIM1/Fblim1	SMC	12.8108	1.42638e-37	2.01181e-35	1.35605	0.67	0.4044	0.2656	0.633988	0.84176
551	BCL2/Bcl2	SMC	10.0133	1.33294e-23	9.77276e-22	2.31394	0.382	0.1176	0.2644	0.298387	1.41889
552	GBP2/Gbp2b	SMC	9.32485	1.11146e-20	6.98038e-19	6.44176	0.268	0.0048	0.2632	0.256619	1.82121
553	TACC1/Tacc1	SMC	12.1439	6.18137e-34	7.40119e-32	1.42381	0.626	0.3648	0.2612	0.600042	0.915539
554	CRMP1/Crmp1	SMC	10.5861	3.45751e-26	3.07719e-24	1.44477	0.524	0.2632	0.2608	0.440766	1.07152
555	EHD2/Ehd2	SMC	10.5575	4.69014e-26	4.0868e-24	1.35158	0.556	0.2976	0.2584	0.462846	1.03023
556	CCDC107/Ccdc107	SMC	12.5468	4.13797e-36	5.46573e-34	1.30227	0.658	0.3996	0.2584	0.578244	0.839342
557	SYNE1/Syne1	SMC	12.9336	2.90768e-38	4.20805e-36	1.39032	0.694	0.4368	0.2572	0.738511	0.831904
558	SPEG/Speg	SMC	10.3919	2.69952e-25	2.22416e-23	1.91695	0.444	0.1896	0.2544	0.395372	1.24663
559	HTRA1/Htra1	SMC	9.23492	2.58489e-20	1.57583e-18	2.31403	0.348	0.0956	0.2524	0.325931	1.51294
560	FNBP1/Fnbp1	SMC	12.2864	1.07145e-34	1.34076e-32	1.2904	0.666	0.414	0.252	0.612652	0.845488
561	RBM38/Rbm38	SMC	9.72229	2.4228e-22	1.69423e-20	2.2093	0.38	0.1288	0.2512	0.304863	1.4022
562	HHIP/Hhip	SMC	17.1961	2.83915e-66	1.02722e-63	2.61489	0.724	0.4728	0.2512	1.90172	0.744383
563	BGN/Bgn	SMC	11.6694	1.82607e-31	1.96073e-29	1.3755	0.642	0.392	0.25	0.688954	0.924658
564	LAMB2/Lamb2	SMC	10.2503	1.17985e-24	9.44047e-23	1.18786	0.586	0.3368	0.2492	0.481964	0.967744
565	SLC9A3R1/Slc9a3r1	SMC	12.666	9.12617e-37	1.24497e-34	1.24578	0.716	0.4672	0.2488	0.766791	0.77545
566	ZYX/Zyx	SMC	12.6683	8.86678e-37	1.21959e-34	1.24432	0.708	0.4596	0.2484	0.674263	0.795695
567	ITGA5/Itga5	SMC	10.0138	1.32534e-23	9.76002e-22	1.32252	0.532	0.2872	0.2448	0.423318	1.07729
568	PRKG1/Prkg1	SMC	13.2505	4.48375e-40	6.78391e-38	1.10341	0.804	0.5592	0.2448	0.817605	0.64231
569	ASB2/Asb2	SMC	8.66718	4.42971e-18	2.31109e-16	6.10839	0.25	0.0056	0.2444	0.196092	1.87369
570	PDLIM5/Pdlim5	SMC	9.22773	2.7642e-20	1.679e-18	2.22646	0.368	0.1244	0.2436	0.326406	1.50729
571	PPP1R14A/Ppp1r14a	SMC	9.56386	1.13441e-21	7.61287e-20	1.69248	0.442	0.1996	0.2424	0.40168	1.27549
572	ISM1/Ism1	SMC	8.74149	2.30047e-18	1.22322e-16	3.16015	0.29	0.048	0.242	0.244978	1.74193
573	MAFB/Mafb	SMC	10.185	2.31437e-24	1.80836e-22	1.6437	0.504	0.2636	0.2404	0.589053	1.16221
574	LPP/Lpp	SMC	20.2578	3.03167e-91	1.80201e-88	1.91756	0.878	0.638	0.24	1.36017	0.578851
575	SERPINE2/Serpine2	SMC	16.5429	1.80164e-61	5.65749e-59	1.56853	0.842	0.6024	0.2396	1.23217	0.627481
576	RABGAP1/Rabgap1	SMC	13.2293	5.94235e-40	8.90978e-38	1.2912	0.718	0.482	0.236	0.720996	0.772529
577	PNMA1/Pnma1	SMC	8.98328	2.62802e-19	1.49788e-17	1.66013	0.41	0.1744	0.2356	0.31345	1.33871
578	ANOS1/Wfdc17	SMC	8.83762	9.77822e-19	5.35326e-17	2.07121	0.364	0.1288	0.2352	0.34201	1.51606
579	ANO1/Ano1	SMC	8.53271	1.42963e-17	7.21012e-16	3.32306	0.282	0.048	0.234	0.240577	1.78241
580	SEMA3E/Sema3e	SMC	8.6368	5.78078e-18	2.98787e-16	1.9059	0.362	0.1284	0.2336	0.335659	1.50142
581	CD248/Cd248	SMC	12.1814	3.9029e-34	4.70696e-32	0.990835	0.824	0.5916	0.2324	0.855017	0.628184
582	IRS1/Irs1	SMC	10.0971	5.68817e-24	4.36259e-22	1.50308	0.504	0.2736	0.2304	0.463515	1.12257
583	IGFBP7/Igfbp7	SMC	8.59272	8.49376e-18	4.34959e-16	2.29522	0.346	0.1164	0.2296	0.3695	1.65738
584	ITGA1/Itga1	SMC	10.3478	4.28206e-25	3.4764e-23	1.23837	0.602	0.3732	0.2288	0.632382	0.973871
585	SEMA6D/Sema6d	SMC	8.70018	3.31364e-18	1.75076e-16	1.61695	0.406	0.1796	0.2264	0.326523	1.3596
586	NUPR1/Nupr1	SMC	8.34714	6.99383e-17	3.35442e-15	2.43967	0.314	0.0896	0.2244	0.320327	1.61892
587	NOTCH3/Notch3	SMC	11.6954	1.34585e-31	1.45448e-29	1.09056	0.72	0.4972	0.2228	0.686359	0.777328
588	TSPAN18/Tspan18	SMC	9.22394	2.8637e-20	1.73311e-18	1.50988	0.458	0.236	0.222	0.38936	1.23032
589	PALM2AKAP2/Pakap	SMC	15.3527	3.39802e-53	8.56867e-51	1.20745	0.848	0.6264	0.2216	1.03274	0.568791
590	TMEM123/Tmem123	SMC	10.7287	7.46626e-27	6.82752e-25	0.993023	0.724	0.5028	0.2212	0.674157	0.773314
591	KANK2/Kank2	SMC	14.2193	6.95157e-46	1.32983e-43	1.06674	0.882	0.6624	0.2196	1.01319	0.540903
592	TIMP3/Timp3	SMC	9.15921	5.22778e-20	3.07442e-18	1.41536	0.484	0.2652	0.2188	0.455526	1.19769
593	SLIT3/Slit3	SMC	9.45465	3.2411e-21	2.0989e-19	0.822683	0.736	0.5184	0.2176	0.767642	0.771989
594	ARHGAP6/Arhgap6	SMC	8.54275	1.3107e-17	6.63038e-16	1.30126	0.454	0.2384	0.2156	0.366399	1.23316
595	DMD/Dmd	SMC	8.35667	6.45156e-17	3.12132e-15	1.89383	0.372	0.1572	0.2148	0.333534	1.51181
596	GPC6/Gpc6	SMC	15.928	4.04869e-57	1.16176e-54	1.2993	0.864	0.65	0.214	1.15257	0.566296
597	SEMA3C/Sema3c	SMC	10.4843	1.02021e-25	8.61898e-24	1.50196	0.548	0.3408	0.2072	0.643254	1.04727
598	COL4A1/Col4a1	SMC	25.4831	3.0343e-143	3.88461e-140	2.10858	0.96	0.7536	0.2064	1.80212	0.416232
599	AAK1/Aak1	SMC	9.96854	2.09273e-23	1.52093e-21	1.07762	0.636	0.4312	0.2048	0.575457	0.916145
600	ACTR3/Actr3	SMC	15.0687	2.60158e-51	6.18545e-49	1.17495	0.828	0.624	0.204	0.920229	0.599671
601	CBX6/Cbx6	SMC	10.5807	3.66386e-26	3.24349e-24	1.29994	0.588	0.3844	0.2036	0.570815	0.97696
602	SLITRK6/Slitrk6	SMC	8.499	1.91236e-17	9.52915e-16	0.961666	0.608	0.4052	0.2028	0.667117	0.966419
603	ZEB1/Zeb1	SMC	10.5798	3.69608e-26	3.2547e-24	1.39666	0.582	0.3796	0.2024	0.692866	0.99279
604	MAP1LC3A/Map1lc3a	SMC	10.0206	1.23811e-23	9.1582e-22	0.973971	0.674	0.472	0.202	0.629013	0.834336
605	CHCHD7/Chchd7	SMC	9.21758	3.03879e-20	1.83241e-18	1.5476	0.474	0.2724	0.2016	0.441812	1.22127
606	LTBP1/Ltbp1	SMC	12.9484	2.39934e-38	3.50283e-36	1.24679	0.79	0.5888	0.2012	1.13842	0.685942

## Sheet: mouse_stromal_homologous_DEGs
Supplementary information, Table S10 Differentially expressed genes of stromal cells in mouse. The columns pct_1 and pct_2 represent this expression ratio of the gene in this group and another group, respectively. The column diff_pct represents the difference of pct_1 minus pct_2. The columns group_mean and group_cv represent the average expression and the coefficient of variation of this gene in…
	names	group	scores	pvals	pvals_adj	logfoldchanges	pct_1	pct_2	diff_pct	group_mean	group_cv
0	UPK3B/Upk3b	mesothelium	17.3297	2.80605e-67	2.33505e-63	7.47647	0.843931	0.0244499	0.819481	1.38401	0.516364
1	PODXL/Podxl	mesothelium	16.8222	1.67864e-63	6.9844e-60	6.29896	0.82659	0.0476773	0.778912	1.26614	0.570096
2	WT1/Wt1	mesothelium	16.4193	1.39179e-60	3.8606e-57	5.84583	0.815029	0.0488998	0.766129	1.17969	0.60793
3	ALDH1A2/Aldh1a2	mesothelium	17.6285	1.48755e-69	2.47573e-65	4.49849	0.907514	0.174817	0.732698	1.65707	0.439779
4	FREM2/Frem2	mesothelium	15.6218	5.16844e-55	1.22883e-51	4.15515	0.82659	0.134474	0.692115	1.2221	0.595694
5	LAMA5/Lama5	mesothelium	14.7583	2.7193e-49	4.52574e-46	4.68638	0.757225	0.0867971	0.670428	0.99313	0.704095
6	MYL7/Myl7	mesothelium	14.599	2.85046e-48	3.95336e-45	5.4694	0.739884	0.0782396	0.661645	1.34365	0.75569
7	NPNT/Npnt	mesothelium	13.4333	3.85815e-41	4.58651e-38	3.9895	0.716763	0.103912	0.612851	0.879206	0.788998
8	KRT7/Krt7	mesothelium	12.6243	1.55094e-36	1.22916e-33	5.65479	0.630058	0.0366748	0.593383	0.804524	0.897108
9	ALCAM/Alcam	mesothelium	13.2975	2.39351e-40	2.4897e-37	2.96623	0.803468	0.234719	0.568749	1.18618	0.634281
10	ITGA3/Itga3	mesothelium	11.9559	6.04391e-33	4.37343e-30	5.7487	0.595376	0.0281174	0.567258	0.661096	0.967021
11	BEX2/Bex1	mesothelium	14.0006	1.54453e-44	1.97735e-41	3.31357	0.780347	0.213936	0.56641	1.02334	0.658817
12	EZR/Ezr	mesothelium	12.8595	7.60442e-38	7.03113e-35	3.52225	0.705202	0.149144	0.556058	0.893911	0.750638
13	TMEM108/Tmem108	mesothelium	11.5143	1.11735e-30	6.88743e-28	4.8361	0.589595	0.0550122	0.534583	0.681275	0.992217
14	FRMD4B/Frmd4b	mesothelium	11.7568	6.51233e-32	4.33539e-29	3.84289	0.635838	0.102689	0.533149	0.728189	0.925092
15	DSP/Dsp	mesothelium	11.3395	8.36364e-30	4.4902e-27	4.23018	0.595376	0.0647922	0.530584	0.672797	0.994274
16	MYRF/Myrf	mesothelium	16.6666	2.2912e-62	7.62649e-59	3.08463	0.907514	0.381418	0.526096	1.4766	0.409587
17	BCAM/Bcam	mesothelium	12.2004	3.09408e-34	2.34067e-31	3.15524	0.699422	0.189487	0.509935	0.875094	0.78624
18	PDGFC/Pdgfc	mesothelium	11.3484	7.55313e-30	4.19023e-27	2.82033	0.687861	0.198044	0.489817	0.827997	0.824919
19	RSPO1/Rspo1	mesothelium	12.8136	1.37562e-37	1.14472e-34	2.54832	0.803468	0.319071	0.484397	1.14441	0.607964
20	CAV1/Cav1	mesothelium	10.1397	3.68089e-24	1.42468e-21	4.60866	0.526012	0.0464548	0.479557	0.71196	1.14703
21	ADAMTS15/Adamts15	mesothelium	10.1987	2.01048e-24	8.16106e-22	3.29422	0.578035	0.101467	0.476568	0.694872	1.00521
22	KRT18/Krt18	mesothelium	10.0399	1.01785e-23	3.68264e-21	4.05365	0.531792	0.0623472	0.469445	0.583829	1.10399
23	LRRN4/Lrrn4	mesothelium	9.74504	1.93711e-22	6.32144e-20	8.11715	0.473988	0.00488998	0.469098	0.462394	1.20824
24	ARHGAP22/Arhgap22	mesothelium	9.88143	5.01142e-23	1.7376e-20	5.24301	0.49711	0.0281174	0.468992	0.493206	1.15841
25	NET1/Net1	mesothelium	14.9535	1.478e-50	3.0748e-47	2.72617	0.878613	0.41198	0.466632	1.38863	0.500795
26	TGM2/Tgm2	mesothelium	9.53277	1.53136e-21	4.11071e-19	4.94043	0.485549	0.0342298	0.451319	0.52472	1.21109
27	FRAS1/Fras1	mesothelium	13.2431	4.94545e-40	4.8416e-37	2.55902	0.83815	0.388753	0.449397	1.36542	0.562051
28	APLP1/Aplp1	mesothelium	9.62984	5.98219e-22	1.77788e-19	3.3704	0.537572	0.0953545	0.442218	0.530648	1.07852
29	BNC1/Bnc1	mesothelium	9.03194	1.68653e-19	3.84411e-17	4.83125	0.456647	0.0207824	0.435865	0.416351	1.23027
30	IGFBP2/Igfbp2	mesothelium	11.3863	4.89537e-30	2.80944e-27	2.64686	0.705202	0.275061	0.430141	0.996909	0.748394
31	SV2A/Sv2a	mesothelium	9.21964	2.98089e-20	7.08727e-18	3.34203	0.514451	0.0843521	0.430099	0.496674	1.15646
32	RAB32/Rab32	mesothelium	8.92084	4.62764e-19	9.74909e-17	3.12231	0.50289	0.0757946	0.427096	0.459787	1.1767
33	PLPP3/Plpp3	mesothelium	10.5464	5.27663e-26	2.43941e-23	2.33553	0.693642	0.268949	0.424693	0.869383	0.779687
34	GATA6/Gata6	mesothelium	10.4637	1.26826e-25	5.70475e-23	2.11522	0.722543	0.299511	0.423032	0.921	0.728073
35	SULF1/Sulf1	mesothelium	11.106	1.17264e-28	5.91402e-26	2.07932	0.809249	0.386308	0.42294	1.22907	0.622454
36	STK26/Stk26	mesothelium	8.7653	1.86282e-18	3.78085e-16	5.86833	0.433526	0.0122249	0.421301	0.390851	1.2972
37	SLC9A3R1/Slc9a3r1	mesothelium	9.31174	1.25754e-20	3.1711e-18	3.13443	0.537572	0.118582	0.41899	0.573613	1.07285
38	TMEM151A/Tmem151a	mesothelium	8.71355	2.94507e-18	5.76644e-16	4.67751	0.445087	0.0293399	0.415747	0.382929	1.28429
39	DAG1/Dag1	mesothelium	10.4014	2.44292e-25	1.06994e-22	2.29326	0.687861	0.273839	0.414023	0.808097	0.792144
40	BNC2/Bnc2	mesothelium	8.91061	5.07538e-19	1.05587e-16	2.46195	0.560694	0.149144	0.411549	0.559491	1.02059
41	DDC/Ddc	mesothelium	8.98648	2.55281e-19	5.66485e-17	2.91017	0.531792	0.123472	0.40832	0.553434	1.08548
42	PDGFA/Pdgfa	mesothelium	8.93327	4.13614e-19	8.82535e-17	3.63584	0.491329	0.0831296	0.4082	0.529144	1.15761
43	CRB2/Crb2	mesothelium	8.5086	1.76052e-17	3.32958e-15	4.79089	0.433526	0.0281174	0.405409	0.391583	1.3036
44	FAH/Fah	mesothelium	8.4415	3.13299e-17	5.79359e-15	5.00051	0.427746	0.0268949	0.400851	0.443944	1.28319
45	IRS1/Irs1	mesothelium	9.92587	3.21297e-23	1.13773e-20	1.94327	0.722543	0.326406	0.396137	0.824355	0.765837
46	SEMA3D/Sema3d	mesothelium	8.33493	7.75456e-17	1.40282e-14	2.36083	0.537572	0.141809	0.395763	0.581791	1.08002
47	F11R/F11r	mesothelium	8.20848	2.24012e-16	3.92445e-14	4.75858	0.416185	0.0232274	0.392958	0.355108	1.35624
48	ANO6/Ano6	mesothelium	9.64958	4.93593e-22	1.52127e-19	2.1645	0.65896	0.268949	0.390011	0.706073	0.857894
49	RDH10/Rdh10	mesothelium	9.03048	1.70921e-19	3.84411e-17	2.81816	0.560694	0.182152	0.378542	0.749673	1.03891
50	FGF9/Fgf9	mesothelium	7.8705	3.53239e-15	5.54619e-13	5.91144	0.393064	0.0183374	0.374726	0.443819	1.39479
51	RHOU/Rhou	mesothelium	9.57034	1.06551e-21	3.00564e-19	2.21141	0.641618	0.270171	0.371447	0.747577	0.868652
52	AMOTL2/Amotl2	mesothelium	9.54345	1.38164e-21	3.76962e-19	2.19203	0.653179	0.283619	0.369561	0.812495	0.854598
53	MAP1B/Map1b	mesothelium	8.07399	6.80397e-16	1.12117e-13	2.01866	0.572254	0.204156	0.368098	0.586941	1.04516
54	LPL/Lpl	mesothelium	8.13275	4.1965e-16	7.05478e-14	2.74227	0.491329	0.124694	0.366635	0.503488	1.16181
55	SEMA3C/Sema3c	mesothelium	7.83921	4.53384e-15	6.92263e-13	3.05284	0.450867	0.0843521	0.366515	0.453646	1.26933
56	UCHL1/Uchl1	mesothelium	7.83994	4.50752e-15	6.92263e-13	3.48868	0.433526	0.0672372	0.366289	0.384403	1.30158
57	TMEM98/Tmem98	mesothelium	11.2402	2.58726e-29	1.34562e-26	2.24992	0.734104	0.367971	0.366133	0.98868	0.709294
58	RNF213/Rnf213	mesothelium	7.64201	2.13861e-14	3.09504e-12	3.95987	0.404624	0.0391198	0.365504	0.372854	1.384
59	TMEM37/Tmem37	mesothelium	7.61789	2.57863e-14	3.66805e-12	3.86941	0.404624	0.0427873	0.361837	0.380987	1.38239
60	DSC2/Dsc2	mesothelium	7.49743	6.50815e-14	8.80611e-12	5.47035	0.375723	0.0158924	0.35983	0.443414	1.45952
61	KRT19/Krt19	mesothelium	7.39495	1.41458e-13	1.82503e-11	6.59852	0.364162	0.00855746	0.355604	0.357992	1.53273
62	TBX18/Tbx18	mesothelium	7.55269	4.26367e-14	5.91335e-12	3.72338	0.416185	0.0623472	0.353838	0.532032	1.41085
63	SMIM1/Smim1	mesothelium	7.61496	2.63768e-14	3.68898e-12	2.76223	0.462428	0.111247	0.351181	0.469433	1.26526
64	S100A10/S100a10	mesothelium	9.28236	1.65769e-20	4.0572e-18	2.01683	0.66474	0.315403	0.349336	0.809317	0.842525
65	AEBP1/Aebp1	mesothelium	8.16418	3.23619e-16	5.55257e-14	2.09202	0.572254	0.223716	0.348538	0.598938	1.03881
66	DDR1/Ddr1	mesothelium	7.93043	2.18386e-15	3.46151e-13	2.13871	0.543353	0.198044	0.345309	0.544716	1.05586
67	CPE/Cpe	mesothelium	7.63119	2.32598e-14	3.33718e-12	2.22411	0.50289	0.160147	0.342743	0.445089	1.13681
68	COL18A1/Col18a1	mesothelium	7.38691	1.50277e-13	1.92389e-11	2.99574	0.433526	0.091687	0.341839	0.423915	1.32904
69	TMEM88/Tmem88	mesothelium	7.31455	2.58243e-13	3.20742e-11	3.21058	0.416185	0.0757946	0.34039	0.418789	1.33583
70	UNC5B/Unc5b	mesothelium	7.42141	1.15878e-13	1.51854e-11	2.13091	0.508671	0.169927	0.338744	0.485934	1.16142
71	ITM2A/Itm2a	mesothelium	10.2041	1.90156e-24	7.9119e-22	1.77162	0.843931	0.507335	0.336596	1.43698	0.574111
72	ARHGAP29/Arhgap29	mesothelium	7.18898	6.52784e-13	7.87267e-11	2.28872	0.473988	0.147922	0.326067	0.464623	1.21437
73	FLNC/Flnc	mesothelium	9.54871	1.31324e-21	3.6427e-19	1.73263	0.739884	0.414425	0.325459	0.888069	0.736792
74	SERINC5/Serinc5	mesothelium	7.0004	2.55237e-12	2.99148e-10	2.36549	0.445087	0.121027	0.32406	0.415617	1.24548
75	UPK1B/Upk1b	mesothelium	6.69472	2.1608e-11	2.27609e-09	6.05883	0.32948	0.00611247	0.323367	0.292461	1.63001
76	FMOD/Fmod	mesothelium	6.63259	3.29837e-11	3.43093e-09	4.15848	0.346821	0.0305623	0.316258	0.314149	1.54373
77	PLCE1/Plce1	mesothelium	6.91313	4.74092e-12	5.40433e-10	2.50055	0.433526	0.118582	0.314944	0.386395	1.26757
78	PLP2/Plp2	mesothelium	6.85377	7.1927e-12	7.92768e-10	2.44324	0.433526	0.121027	0.312499	0.404686	1.26389
79	APP/App	mesothelium	9.73115	2.22073e-22	7.10761e-20	1.47691	0.82659	0.526895	0.299695	1.06258	0.600687
80	GCNT1/Gcnt1	mesothelium	6.23526	4.51024e-10	4.265e-08	3.79224	0.33526	0.0378973	0.297363	0.314952	1.60366
81	CD2AP/Cd2ap	mesothelium	7.22377	5.05659e-13	6.14283e-11	1.68402	0.572254	0.275061	0.297193	0.557822	1.00769
82	ARL6IP5/Arl6ip5	mesothelium	6.53143	6.5143e-11	6.65138e-09	2.06524	0.445087	0.149144	0.295942	0.394416	1.23981
83	DCTN6/Dctn6	mesothelium	9.11059	8.19357e-20	1.89397e-17	1.79157	0.682081	0.388753	0.293328	0.852965	0.796552
84	P3H4/P3h4	mesothelium	8.15205	3.57809e-16	6.07654e-14	1.74104	0.618497	0.325183	0.293314	0.675522	0.883838
85	FBLN2/Fbln2	mesothelium	6.21772	5.04433e-10	4.71645e-08	2.65193	0.381503	0.091687	0.289816	0.383284	1.48318
86	CXCL13/Cxcl13	mesothelium	6.57163	4.97658e-11	5.11266e-09	2.28291	0.456647	0.167482	0.289166	0.629776	1.28934
87	ID4/Id4	mesothelium	6.10501	1.02794e-09	9.00424e-08	2.87118	0.358382	0.0696822	0.288699	0.361343	1.53129
88	PIEZO1/Piezo1	mesothelium	7.44071	1.00146e-13	1.34414e-11	1.91854	0.549133	0.261614	0.287519	0.603013	1.02248
89	OGN/Ogn	mesothelium	5.92169	3.18644e-09	2.58692e-07	2.43938	0.364162	0.0770171	0.287145	0.345738	1.5277
90	LAMC2/Lamc2	mesothelium	5.98499	2.16401e-09	1.81897e-07	3.54053	0.323699	0.0378973	0.285802	0.284236	1.62572
91	S100A6/S100a6	mesothelium	6.14697	7.89794e-10	7.10516e-08	2.78834	0.369942	0.0843521	0.28559	0.370878	1.48546
92	COBL/Cobl	mesothelium	5.91906	3.23784e-09	2.61589e-07	2.35409	0.369942	0.0855746	0.284368	0.313866	1.49284
93	B3GNT7/B3gnt7	mesothelium	5.96175	2.49554e-09	2.07666e-07	4.84605	0.306358	0.0220049	0.284353	0.281537	1.74987
94	TSPAN4/Tspan4	mesothelium	7.24774	4.2377e-13	5.2243e-11	1.74559	0.560694	0.279951	0.280743	0.609257	1.00698
95	DCBLD2/Dcbld2	mesothelium	7.03592	1.97949e-12	2.35319e-10	1.4722	0.601156	0.322738	0.278418	0.638039	0.937865
96	MTSS1/Mtss1	mesothelium	6.08264	1.18217e-09	1.0301e-07	2.27047	0.410405	0.132029	0.278375	0.395507	1.41943
97	CCDC80/Ccdc80	mesothelium	5.83515	5.37419e-09	4.21899e-07	2.16168	0.387283	0.110024	0.277259	0.359576	1.44867
98	PDPN/Pdpn	mesothelium	5.6932	1.24677e-08	9.1814e-07	2.48293	0.346821	0.0721271	0.274694	0.2919	1.61269
99	RAP1GAP/Rap1gap	mesothelium	5.6913	1.26073e-08	9.24329e-07	4.18487	0.294798	0.0207824	0.274015	0.241474	1.77218
100	PLXNB1/Plxnb1	mesothelium	7.00084	2.54439e-12	2.99148e-10	1.56308	0.578035	0.305623	0.272411	0.596717	0.977156
101	ZNF579/Zfp579	mesothelium	6.20968	5.3093e-10	4.90903e-08	1.60623	0.514451	0.242054	0.272397	0.485991	1.16854
102	SLC6A6/Slc6a6	mesothelium	6.72747	1.7264e-11	1.84182e-09	1.86816	0.520231	0.250611	0.26962	0.583919	1.135
103	WNT9A/Wnt9a	mesothelium	5.56441	2.63033e-08	1.80895e-06	6.68075	0.271676	0.00244499	0.269231	0.227021	1.84191
104	LSR/Lsr	mesothelium	5.94947	2.69015e-09	2.22747e-07	1.70109	0.450867	0.182152	0.268715	0.400977	1.25015
105	B4GALT6/B4galt6	mesothelium	6.51375	7.32997e-11	7.43858e-09	1.35874	0.589595	0.322738	0.266857	0.584558	0.965351
106	PCDH7/Pcdh7	mesothelium	5.68633	1.29795e-08	9.4745e-07	1.50353	0.468208	0.201711	0.266497	0.449891	1.25439
107	ATP1B1/Atp1b1	mesothelium	5.50331	3.72728e-08	2.50133e-06	3.44366	0.300578	0.0366748	0.263903	0.289758	1.80088
108	FZD4/Fzd4	mesothelium	5.51544	3.47903e-08	2.34419e-06	3.53493	0.300578	0.0366748	0.263903	0.269887	1.7831
109	KRT14/Krt14	mesothelium	5.46179	4.71351e-08	3.08846e-06	5.65776	0.271676	0.00855746	0.263119	0.256318	1.89755
110	HOOK1/Hook1	mesothelium	5.45858	4.79967e-08	3.13258e-06	3.65729	0.289017	0.0268949	0.262122	0.221839	1.7462
111	APOE/Apoe	mesothelium	6.72221	1.78993e-11	1.89744e-09	1.54604	0.578035	0.316626	0.261409	0.655703	1.00225
112	CRYAB/Cryab	mesothelium	5.39265	6.94274e-08	4.39346e-06	6.29635	0.265896	0.00611247	0.259783	0.244485	1.88342
113	MCC/Mcc	mesothelium	6.48539	8.85053e-11	8.87346e-09	1.62999	0.537572	0.279951	0.257621	0.56695	1.09019
114	DAB2/Dab2	mesothelium	6.31859	2.63965e-10	2.5394e-08	1.3431	0.589595	0.332518	0.257077	0.61614	0.988073
115	PTPN14/Ptpn14	mesothelium	5.59921	2.15334e-08	1.52502e-06	1.91574	0.404624	0.150367	0.254258	0.34768	1.37453
116	CREB3L2/Creb3l2	mesothelium	8.40948	4.11824e-17	7.53186e-15	1.41413	0.745665	0.491443	0.254222	0.952068	0.712379
117	FGF18/Fgf18	mesothelium	5.21152	1.87297e-07	1.0976e-05	5.27459	0.260116	0.00855746	0.251558	0.205052	1.85488
118	SLC16A3/Slc16a3	mesothelium	5.67917	1.35349e-08	9.83676e-07	1.57808	0.473988	0.222494	0.251495	0.453292	1.24857
119	CRIM1/Crim1	mesothelium	5.40098	6.62781e-08	4.21018e-06	1.9293	0.387283	0.138142	0.249141	0.336673	1.45183
120	CITED2/Cited2	mesothelium	5.94581	2.75087e-09	2.26647e-07	1.36569	0.543353	0.294621	0.248732	0.561219	1.05116
121	BCAR3/Bcar3	mesothelium	5.16007	2.46864e-07	1.41629e-05	5.24168	0.260116	0.0122249	0.247891	0.211966	1.86787
122	NID2/Nid2	mesothelium	6.22094	4.942e-10	4.64688e-08	1.52554	0.537572	0.289731	0.247841	0.564799	1.08232
123	PARVB/Parvb	mesothelium	5.58664	2.31511e-08	1.62576e-06	2.42366	0.369942	0.122249	0.247693	0.407525	1.53063
124	GSR/Gsr	mesothelium	5.30698	1.11455e-07	6.72083e-06	1.96296	0.375723	0.128362	0.247361	0.325113	1.4926
125	SCUBE3/Scube3	mesothelium	5.40639	6.43083e-08	4.1007e-06	1.63738	0.427746	0.180929	0.246817	0.380482	1.34273
126	ACKR3/Ackr3	mesothelium	5.09165	3.5496e-07	1.95616e-05	1.67181	0.387283	0.140587	0.246696	0.375951	1.4714
127	FOXP1/Foxp1	mesothelium	10.8584	1.81936e-27	8.6513e-25	1.56322	0.878613	0.632029	0.246583	1.51056	0.473419
128	CHRM3/Chrm3	mesothelium	5.08814	3.61589e-07	1.97958e-05	4.40539	0.260116	0.0146699	0.245446	0.209008	1.92155
129	UCP2/Ucp2	mesothelium	5.42685	5.73559e-08	3.6999e-06	1.5056	0.450867	0.206601	0.244266	0.426598	1.26686
130	TENM3/Tenm3	mesothelium	6.07168	1.26579e-09	1.09153e-07	1.24862	0.589595	0.345966	0.24363	0.619704	0.963624
131	NEO1/Neo1	mesothelium	7.43559	1.041e-13	1.38603e-11	1.25599	0.728324	0.486553	0.241771	0.889176	0.749057
132	ANXA2/Anxa2	mesothelium	6.43568	1.2292e-10	1.21771e-08	1.18264	0.65896	0.418093	0.240867	0.758513	0.849234
133	GRIK5/Grik5	mesothelium	5.45595	4.8713e-08	3.16692e-06	1.1054	0.566474	0.327628	0.238846	0.546662	1.02299
134	WWC2/Wwc2	mesothelium	5.41355	6.17869e-08	3.97034e-06	1.63555	0.445087	0.206601	0.238485	0.415557	1.29824
135	CUX1/Cux1	mesothelium	7.52871	5.12428e-14	7.04822e-12	1.19849	0.757225	0.51956	0.237666	0.896589	0.71094
136	CXADR/Cxadr	mesothelium	5.48708	4.08626e-08	2.7203e-06	1.572	0.462428	0.226161	0.236266	0.443972	1.24933
137	PTPRF/Ptprf	mesothelium	7.75223	9.02918e-15	1.35381e-12	1.19878	0.745665	0.512225	0.23344	0.899899	0.69766
138	ID1/Id1	mesothelium	6.90055	5.18005e-12	5.82511e-10	1.42741	0.618497	0.385086	0.233412	0.78373	0.909478
139	ARL4C/Arl4c	mesothelium	5.58927	2.28031e-08	1.6081e-06	2.10791	0.404624	0.172372	0.232253	0.442507	1.37219
140	PGAP1/Pgap1	mesothelium	5.05043	4.40826e-07	2.3898e-05	1.8697	0.364162	0.132029	0.232133	0.314042	1.51093
141	AHNAK/Ahnak	mesothelium	5.29616	1.18261e-07	7.10545e-06	1.28039	0.50289	0.271394	0.231497	0.501141	1.16098
142	MAGI1/Magi1	mesothelium	5.15436	2.54493e-07	1.44066e-05	1.66569	0.404624	0.173594	0.23103	0.366664	1.38486
143	LOXL2/Loxl2	mesothelium	5.39162	6.9824e-08	4.40182e-06	1.40728	0.473988	0.245721	0.228267	0.445443	1.18488
144	C4orf3/1810037I17Rik	mesothelium	7.99753	1.26939e-15	2.03139e-13	1.31133	0.757225	0.52934	0.227886	0.992552	0.709982
145	WLS/Wls	mesothelium	7.24584	4.29756e-13	5.25913e-11	1.18113	0.716763	0.49022	0.226543	0.83102	0.739596
146	WNK1/Wnk1	mesothelium	9.5873	9.04192e-22	2.59456e-19	1.45475	0.849711	0.627139	0.222572	1.2854	0.593414
147	LTBP1/Ltbp1	mesothelium	6.65248	2.88204e-11	3.01671e-09	1.25223	0.65896	0.442543	0.216417	0.84521	0.843235
148	TUBB2B/Tubb2b	mesothelium	6.13337	8.60367e-10	7.61654e-08	1.29309	0.612717	0.397311	0.215406	0.756287	0.947763
149	FKBP9/Fkbp9	mesothelium	8.02384	1.02486e-15	1.656e-13	1.25519	0.768786	0.55379	0.214996	0.995651	0.684567
150	JAK1/Jak1	mesothelium	6.89017	5.57243e-12	6.22429e-10	1.39065	0.641618	0.427873	0.213746	0.794147	0.892671
151	EPB41L5/Epb41l5	mesothelium	5.36195	8.23294e-08	5.09371e-06	1.37797	0.485549	0.277506	0.208043	0.494126	1.14224
152	ADO/Ado	mesothelium	5.13024	2.89368e-07	1.62153e-05	1.26464	0.491329	0.290954	0.200376	0.461093	1.15553
153	ATP2B1/Atp2b1	mesothelium	7.65633	1.91317e-14	2.79306e-12	1.24286	0.751445	0.551345	0.2001	1.01326	0.708225
154	ACTG2/Actg2	smooth muscle	12.0284	2.52108e-33	2.09792e-29	6.40362	0.921875	0.0765912	0.845284	1.95633	0.518312
155	ACTA2/Acta2	smooth muscle	11.4447	2.49863e-30	8.31693e-27	6.30847	0.890625	0.133765	0.75686	2.55627	0.525946
156	SMOC2/Smoc2	smooth muscle	10.3366	4.81136e-25	4.71032e-22	4.44611	0.84375	0.125135	0.718615	1.32873	0.666132
157	IGF1/Igf1	smooth muscle	11.0964	1.30648e-28	2.71797e-25	4.44138	0.90625	0.203883	0.702367	1.89435	0.48112
158	MYH11/Myh11	smooth muscle	9.22876	2.73784e-20	1.89858e-17	6.64179	0.703125	0.0226537	0.680471	1.11639	0.877566
159	TAGLN/Tagln	smooth muscle	9.79816	1.14652e-22	9.54076e-20	4.6848	0.796875	0.132686	0.664189	1.44337	0.692689
160	EDNRB/Ednrb	smooth muscle	10.2152	1.69584e-24	1.568e-21	3.62055	0.859375	0.20712	0.652255	1.32153	0.512435
161	MYL9/Myl9	smooth muscle	11.8123	3.37219e-32	1.87078e-28	4.56762	0.953125	0.349515	0.60361	2.38813	0.425709
162	CNN1/Cnn1	smooth muscle	8.0877	6.08044e-16	2.19993e-13	5.81476	0.625	0.0323625	0.592638	0.878457	1.0251
163	CKB/Ckb	smooth muscle	9.4805	2.53072e-21	1.91449e-18	3.35598	0.828125	0.24164	0.586485	1.17137	0.634251
164	TGFB1I1/Tgfb1i1	smooth muscle	8.87339	7.09521e-19	3.93618e-16	3.3092	0.78125	0.199569	0.581681	1.0077	0.712901
165	TGFBI/Tgfbi	smooth muscle	10.8401	2.22198e-27	3.36186e-24	3.90473	0.890625	0.31068	0.579945	1.88146	0.436951
166	HHIP/Hhip	smooth muscle	8.55911	1.1374e-17	5.56757e-15	3.21311	0.765625	0.188781	0.576844	1.02585	0.723136
167	TMEM158/Tmem158	smooth muscle	10.4188	2.03468e-25	2.52436e-22	3.60687	0.890625	0.32794	0.562685	1.78178	0.499378
168	FHDC1/Fhdc1	smooth muscle	7.69056	1.46495e-14	4.68869e-12	4.53094	0.609375	0.0474649	0.56191	0.661972	0.942736
169	NEXN/Nexn	smooth muscle	10.9898	4.27869e-28	7.12103e-25	3.23556	0.9375	0.391586	0.545914	1.71122	0.405752
170	MYOCD/Myocd	smooth muscle	7.38057	1.57614e-13	4.37196e-11	4.99254	0.578125	0.0355987	0.542526	0.646278	0.994855
171	SMPX/Smpx	smooth muscle	7.82467	5.09e-15	1.66104e-12	2.89345	0.734375	0.202805	0.53157	1.01567	0.757197
172	VCL/Vcl	smooth muscle	8.19878	2.42847e-16	9.3993e-14	2.73583	0.78125	0.266451	0.514799	0.918963	0.741917
173	ITGA9/Itga9	smooth muscle	8.19968	2.41029e-16	9.3993e-14	2.7124	0.765625	0.255663	0.509962	0.941118	0.6753
174	KCNK3/Kcnk3	smooth muscle	6.96943	3.18219e-12	7.45932e-10	3.93928	0.578125	0.0776699	0.500455	0.750222	0.997249
175	SOX9/Sox9	smooth muscle	6.9516	3.61172e-12	8.3486e-10	2.38414	0.71875	0.228695	0.490055	0.978812	0.830496
176	MYLK/Mylk	smooth muscle	11.0395	2.46479e-28	4.55795e-25	3.31108	0.96875	0.495146	0.473604	2.00345	0.433374
177	RAB3C/Rab3c	smooth muscle	6.36774	1.91828e-10	3.39637e-08	6.60066	0.484375	0.0140237	0.470351	0.539266	1.21823
178	THBS1/Thbs1	smooth muscle	7.35822	1.86382e-13	5.00316e-11	3.03251	0.671875	0.204962	0.466913	0.991926	0.82436
179	CSRP1/Csrp1	smooth muscle	8.37195	5.66748e-17	2.69497e-14	2.47474	0.8125	0.352751	0.459749	1.08288	0.623873
180	CD55/Cd55	smooth muscle	6.4278	1.29463e-10	2.34202e-08	3.40862	0.5625	0.10356	0.45894	0.703061	1.10744
181	NKD1/Nkd1	smooth muscle	7.07261	1.52043e-12	3.66733e-10	2.43775	0.71875	0.259978	0.458772	0.85188	0.812792
182	MGP/Mgp	smooth muscle	7.21643	5.33697e-13	1.36651e-10	2.32164	0.765625	0.308522	0.457103	1.09998	0.723729
183	MPPED2/Mpped2	smooth muscle	8.29202	1.1134e-16	4.87641e-14	2.53533	0.828125	0.378641	0.449484	1.3301	0.604206
184	FENDRR/Fendrr	smooth muscle	8.06828	7.12963e-16	2.52465e-13	2.26116	0.84375	0.39698	0.44677	1.16606	0.601424
185	SYNPO2/Synpo2	smooth muscle	6.11533	9.63581e-10	1.55698e-07	4.0488	0.5	0.0560949	0.443905	0.509733	1.15906
186	CPED1/Cped1	smooth muscle	6.67525	2.46812e-11	5.13461e-09	2.3207	0.6875	0.253506	0.433994	0.780116	0.839695
187	TSPAN18/Tspan18	smooth muscle	5.95458	2.60745e-09	3.90953e-07	3.64746	0.5	0.0668824	0.433118	0.495849	1.17163
188	PALLD/Palld	smooth muscle	8.70519	3.17048e-18	1.64895e-15	2.05441	0.890625	0.469256	0.421369	1.15756	0.485852
189	SVIL/Svil	smooth muscle	7.49752	6.50363e-14	1.97139e-11	2.29172	0.78125	0.367853	0.413397	1.06838	0.710921
190	SOCS2/Socs2	smooth muscle	6.73756	1.61065e-11	3.43667e-09	2.90903	0.640625	0.231931	0.408694	1.04618	0.875942
191	TPM2/Tpm2	smooth muscle	9.2125	3.18605e-20	2.12102e-17	2.44761	0.921875	0.516721	0.405154	1.53728	0.526003
192	MTCL1/Mtcl1	smooth muscle	5.47548	4.36318e-08	5.50124e-06	3.99262	0.453125	0.0507012	0.402424	0.497986	1.38505
193	LPP/Lpp	smooth muscle	7.08593	1.3811e-12	3.4307e-10	2.1477	0.796875	0.39698	0.399895	1.0656	0.731883
194	PLCB3/Plcb3	smooth muscle	5.69584	1.22766e-08	1.66114e-06	2.42349	0.5625	0.175836	0.386664	0.556837	1.02996
195	CRISPLD2/Crispld2	smooth muscle	5.55767	2.73406e-08	3.55492e-06	2.4322	0.5625	0.177994	0.384506	0.670025	1.06925
196	NEURL1/Neurl1a	smooth muscle	5.21336	1.85451e-07	2.02961e-05	2.74304	0.484375	0.107875	0.3765	0.461668	1.22465
197	PTH1R/Pth1r	smooth muscle	7.87298	3.46282e-15	1.20066e-12	1.98141	0.828125	0.455232	0.372893	1.20196	0.546331
198	SMTN/Smtn	smooth muscle	5.25377	1.49014e-07	1.69866e-05	2.28196	0.546875	0.177994	0.368881	0.521721	1.16244
199	CXCR4/Cxcr4	smooth muscle	4.91556	8.85277e-07	8.41924e-05	3.74087	0.40625	0.0420712	0.364179	0.399297	1.42311
200	SPEG/Speg	smooth muscle	5.95638	2.57881e-09	3.90174e-07	2.13287	0.640625	0.277238	0.363387	0.747637	0.899211
201	NKAIN4/Nkain4	smooth muscle	6.2535	4.01347e-10	6.81594e-08	1.64637	0.765625	0.406688	0.358937	0.895341	0.670462
202	NOTUM/Notum	smooth muscle	4.87538	1.08602e-06	0.000101543	3.72091	0.40625	0.0496224	0.356628	0.425933	1.38089
203	ZBTB20/Zbtb20	smooth muscle	5.10883	3.24167e-07	3.39721e-05	2.3116	0.53125	0.174757	0.356493	0.562392	1.16139
204	EPHA7/Epha7	smooth muscle	8.59682	8.19578e-18	4.13341e-15	2.0421	0.90625	0.551241	0.355009	1.46218	0.463889
205	PMEPA1/Pmepa1	smooth muscle	5.24339	1.57655e-07	1.78493e-05	1.83998	0.609375	0.254585	0.35479	0.605524	0.967856
206	GPC6/Gpc6	smooth muscle	7.09993	1.24819e-12	3.14751e-10	1.78157	0.84375	0.490831	0.352919	1.23096	0.572159
207	FERMT2/Fermt2	smooth muscle	7.86553	3.67529e-15	1.24833e-12	1.91935	0.859375	0.508091	0.351284	1.20318	0.552656
208	MXD4/Mxd4	smooth muscle	4.97833	6.41358e-07	6.31605e-05	1.43253	0.6875	0.337648	0.349852	0.689074	0.881693
209	UBL3/Ubl3	smooth muscle	5.2549	1.48103e-07	1.69866e-05	1.73115	0.640625	0.29342	0.347205	0.641696	0.955832
210	LMO4/Lmo4	smooth muscle	6.85429	7.16682e-12	1.59036e-09	1.58638	0.859375	0.512406	0.346969	1.11902	0.542139
211	LIMS1/Lims1	smooth muscle	6.45128	1.10908e-10	2.05094e-08	1.4747	0.84375	0.498382	0.345368	0.977428	0.57945
212	CPLX2/Cplx2	smooth muscle	5.07135	3.95009e-07	4.00862e-05	2.19758	0.546875	0.203883	0.342992	0.579993	1.14416
213	SH3PXD2A/Sh3pxd2a	smooth muscle	5.77554	7.67075e-09	1.0819e-06	1.74503	0.6875	0.346278	0.341222	0.773047	0.812633
214	PPP3CA/Ppp3ca	smooth muscle	6.64929	2.94519e-11	6.05146e-09	1.68423	0.796875	0.458468	0.338407	0.992999	0.640977
215	FILIP1/Filip1	smooth muscle	4.55139	5.3293e-06	0.000420358	3.25606	0.390625	0.0539374	0.336688	0.328115	1.42406
216	EPHA4/Epha4	smooth muscle	5.09686	3.45334e-07	3.56981e-05	1.53882	0.703125	0.366775	0.33635	0.879474	0.84964
217	MGLL/Mgll	smooth muscle	4.53987	5.62878e-06	0.000439811	3.76414	0.375	0.038835	0.336165	0.314775	1.50241
218	MUSTN1/Mustn1	smooth muscle	4.52226	6.11818e-06	0.000473604	4.85763	0.359375	0.0269687	0.332406	0.422973	1.59235
219	SUFU/Sufu	smooth muscle	4.87199	1.10481e-06	0.000102722	1.78007	0.578125	0.248112	0.330013	0.523253	1.06136
220	DCN/Dcn	smooth muscle	4.57555	4.74978e-06	0.000380051	3.33363	0.40625	0.0765912	0.329659	0.494249	1.43938
221	PDLIM4/Pdlim4	smooth muscle	4.74059	2.13099e-06	0.000183762	2.47832	0.484375	0.157497	0.326878	0.518475	1.25797
222	HACD1/Hacd1	smooth muscle	5.27048	1.36067e-07	1.58361e-05	2.01127	0.59375	0.26753	0.32622	0.663323	0.993532
223	PTCH1/Ptch1	smooth muscle	5.67168	1.41402e-08	1.88269e-06	1.34732	0.859375	0.535059	0.324316	1.2071	0.558637
224	ABCA1/Abca1	smooth muscle	4.77603	1.78786e-06	0.000158273	2.08886	0.53125	0.20712	0.32413	0.576912	1.15535
225	DPYSL3/Dpysl3	smooth muscle	4.30778	1.64903e-05	0.00116291	1.59652	0.515625	0.193096	0.322529	0.428218	1.1362
226	DACT3/Dact3	smooth muscle	4.88621	1.02794e-06	9.66557e-05	1.47456	0.65625	0.334412	0.321838	0.651241	0.894749
227	ARL4A/Arl4a	smooth muscle	4.56177	5.07232e-06	0.000403917	1.95375	0.515625	0.194175	0.32145	0.528188	1.19843
228	QSOX1/Qsox1	smooth muscle	4.27956	1.87266e-05	0.00129574	1.39889	0.578125	0.256742	0.321383	0.504298	1.06517
229	CAMK2D/Camk2d	smooth muscle	5.21471	1.84101e-07	2.02913e-05	1.88492	0.625	0.304207	0.320793	0.738981	0.970593
230	FOXF1/Foxf1	smooth muscle	8.20803	2.24842e-16	9.12693e-14	1.89638	0.9375	0.617044	0.320456	1.76226	0.399904
231	MYH9/Myh9	smooth muscle	5.11673	3.10881e-07	3.29949e-05	1.7917	0.671875	0.351672	0.320203	0.835973	0.977031
232	FAT4/Fat4	smooth muscle	4.77084	1.83458e-06	0.00016155	1.59721	0.59375	0.274002	0.319748	0.615515	0.943014
233	LXN/Lxn	smooth muscle	6.53843	6.21679e-11	1.20309e-08	1.73848	0.78125	0.466019	0.315231	1.07753	0.654785
234	NFATC4/Nfatc4	smooth muscle	5.76448	8.19123e-09	1.1456e-06	1.54265	0.734375	0.419633	0.314742	0.862355	0.722142
235	FOS/Fos	smooth muscle	4.22943	2.3428e-05	0.00157223	2.28593	0.421875	0.107875	0.314	0.392786	1.46916
236	PPARGC1A/Ppargc1a	smooth muscle	4.22514	2.38788e-05	0.00159604	3.99958	0.34375	0.030205	0.313545	0.329773	1.66721
237	SEMA6D/Sema6d	smooth muscle	4.15877	3.1997e-05	0.00201715	2.03242	0.421875	0.111111	0.310764	0.309318	1.33613
238	PPP1R12B/Ppp1r12b	smooth muscle	4.26578	1.99202e-05	0.00135873	2.50797	0.40625	0.0960086	0.310241	0.333431	1.39292
239	ADAM19/Adam19	smooth muscle	4.64892	3.33672e-06	0.000276284	1.99716	0.546875	0.237325	0.30955	0.595419	1.17623
240	SULF2/Sulf2	smooth muscle	7.30855	2.70046e-13	7.13393e-11	2.03696	0.796875	0.487594	0.309281	1.31064	0.616165
241	COL6A2/Col6a2	smooth muscle	4.58187	4.6084e-06	0.00037052	1.85093	0.546875	0.240561	0.306314	0.613722	1.11165
242	FBLIM1/Fblim1	smooth muscle	5.80873	6.29496e-09	9.03165e-07	1.39874	0.796875	0.490831	0.306044	0.975154	0.650975
243	SGCE/Sgce	smooth muscle	4.04227	5.29369e-05	0.00313533	1.37078	0.53125	0.225458	0.305792	0.415008	1.15067
244	CNN2/Cnn2	smooth muscle	11.2779	1.68747e-29	4.68075e-26	2.54913	0.96875	0.66343	0.30532	2.13965	0.280777
245	ZFP36L2/Zfp36l2	smooth muscle	4.60919	4.04247e-06	0.000330874	1.31822	0.671875	0.366775	0.3051	0.669357	0.868179
246	GSN/Gsn	smooth muscle	4.10458	4.05049e-05	0.00247839	1.8731	0.453125	0.149946	0.303179	0.395951	1.29592
247	RSU1/Rsu1	smooth muscle	5.23052	1.69035e-07	1.88809e-05	1.63142	0.671875	0.373247	0.298628	0.790814	0.859572
248	SDC2/Sdc2	smooth muscle	4.993	5.94474e-07	5.92445e-05	1.31317	0.71875	0.420712	0.298038	0.822042	0.728591
249	BMF/Bmf	smooth muscle	4.00659	6.16004e-05	0.00353523	1.9928	0.421875	0.124056	0.297819	0.359197	1.37945
250	SOX5/Sox5	smooth muscle	4.33984	1.42588e-05	0.00101414	1.93185	0.484375	0.186624	0.297751	0.469768	1.20163
251	ROBO2/Robo2	smooth muscle	4.22153	2.42647e-05	0.00160892	1.73347	0.5	0.202805	0.297195	0.469588	1.17519
252	PLTP/Pltp	smooth muscle	4.40847	1.04102e-05	0.000759898	1.86753	0.5	0.203883	0.296117	0.476586	1.1387
253	RHOB/Rhob	smooth muscle	4.51233	6.41194e-06	0.000494046	2.04983	0.5	0.206041	0.293959	0.525077	1.16892
254	MYADM/Myadm	smooth muscle	4.67873	2.88664e-06	0.000245114	1.65341	0.578125	0.28479	0.293335	0.602583	0.986652
255	TNFRSF19/Tnfrsf19	smooth muscle	4.86138	1.16572e-06	0.000107784	1.39494	0.6875	0.394822	0.292678	0.773924	0.835892
256	PCDH11X/Pcdh11x	smooth muscle	4.02782	5.6297e-05	0.00329912	2.64911	0.375	0.0830636	0.291936	0.339329	1.46416
257	MACROD2/Macrod2	smooth muscle	4.08787	4.35345e-05	0.00262516	2.35156	0.40625	0.114347	0.291903	0.371962	1.37626
258	TBX3/Tbx3	smooth muscle	5.56647	2.5995e-08	3.40658e-06	1.32335	0.8125	0.522114	0.290386	1.06081	0.608272
259	LTBP4/Ltbp4	smooth muscle	4.18541	2.84654e-05	0.00182055	1.53202	0.53125	0.24164	0.28961	0.501467	1.10184
260	NRP2/Nrp2	smooth muscle	3.99576	6.44877e-05	0.00367002	1.54318	0.515625	0.227616	0.288009	0.536888	1.19574
261	CLMP/Clmp	smooth muscle	4.46063	8.17201e-06	0.000618213	1.82054	0.546875	0.2589	0.287975	0.594124	1.14214
262	PRDM6/Prdm6	smooth muscle	3.95941	7.51358e-05	0.00421039	1.95399	0.421875	0.135922	0.285953	0.360308	1.31497
263	RNF11/Rnf11	smooth muscle	4.74826	2.0517e-06	0.000177846	1.45093	0.65625	0.37109	0.28516	0.689206	0.90253
264	GNAI1/Gnai1	smooth muscle	4.03978	5.35005e-05	0.00315748	1.98629	0.453125	0.168285	0.28484	0.40158	1.35469
265	FST/Fst	smooth muscle	3.88152	0.000103807	0.00559116	3.76825	0.328125	0.0442287	0.283896	0.376932	1.69177
266	KHDRBS3/Khdrbs3	smooth muscle	4.91737	8.7715e-07	8.38989e-05	1.62959	0.625	0.343042	0.281958	0.702901	0.943618
267	DSTN/Dstn	smooth muscle	11.1232	9.67024e-29	2.29917e-25	2.70438	0.953125	0.673139	0.279986	2.16967	0.351458
268	RALGPS2/Ralgps2	smooth muscle	4.19805	2.69221e-05	0.00175025	1.33361	0.625	0.347357	0.277643	0.614635	0.99525
269	EPHA3/Epha3	smooth muscle	4.89976	9.59544e-07	9.07369e-05	1.34504	0.71875	0.443366	0.275384	0.885608	0.768446
270	ANXA6/Anxa6	smooth muscle	7.83031	4.8666e-15	1.6199e-12	1.67886	0.90625	0.632147	0.274103	1.4342	0.458993
271	PAG1/Pag1	smooth muscle	4.18518	2.84937e-05	0.00182055	1.51458	0.546875	0.272923	0.273952	0.540482	1.07348
272	TBC1D1/Tbc1d1	smooth muscle	4.08087	4.48666e-05	0.00269572	1.18063	0.640625	0.368932	0.271693	0.600318	0.921417
273	TAGLN2/Tagln2	smooth muscle	4.47372	7.68696e-06	0.000589558	1.37416	0.640625	0.368932	0.271693	0.752066	0.903574
274	JUN/Jun	smooth muscle	3.99531	6.46107e-05	0.00367002	1.51537	0.53125	0.261057	0.270193	0.569213	1.11204
275	OAF/Oaf	smooth muscle	5.30389	1.13357e-07	1.33802e-05	1.51202	0.671875	0.403452	0.268423	0.810293	0.791025
276	YPEL3/Ypel3	smooth muscle	4.35361	1.33914e-05	0.000969012	1.17784	0.703125	0.439051	0.264074	0.751234	0.826249
277	PDLIM7/Pdlim7	smooth muscle	8.80047	1.3625e-18	7.31488e-16	1.88176	0.90625	0.642934	0.263316	1.5386	0.436014
278	ZFHX3/Zfhx3	smooth muscle	11.4784	1.69431e-30	7.04962e-27	2.5717	0.984375	0.72384	0.260535	2.30892	0.260054
279	PPP1R14A/Ppp1r14a	smooth muscle	4.81871	1.44493e-06	0.000130695	1.51248	0.671875	0.412082	0.259793	0.899442	0.86822
280	LAMC1/Lamc1	smooth muscle	5.08805	3.61755e-07	3.71647e-05	1.13619	0.796875	0.539374	0.257501	0.92011	0.624568
281	BTG1/Btg1	smooth muscle	6.93331	4.11106e-12	9.246e-10	1.59963	0.84375	0.586839	0.256911	1.28803	0.56386
282	TRIM8/Trim8	smooth muscle	3.90793	9.30898e-05	0.00511318	1.27812	0.578125	0.321467	0.256658	0.548531	1.02305
283	PHLDB2/Phldb2	smooth muscle	4.19399	2.74093e-05	0.00176811	1.13004	0.703125	0.446602	0.256523	0.732584	0.85794
284	EMILIN1/Emilin1	smooth muscle	4.75752	1.95985e-06	0.000171673	1.17851	0.75	0.495146	0.254854	0.880097	0.713146
285	TGFB2/Tgfb2	smooth muscle	4.34571	1.38827e-05	0.000995905	1.5575	0.59375	0.339806	0.253944	0.794436	0.987992
286	TBX5/Tbx5	smooth muscle	6.51924	7.06648e-11	1.35181e-08	1.44264	0.859375	0.607335	0.25204	1.26319	0.546473
287	VCAN/Vcan	smooth muscle	8.88513	6.38457e-19	3.66408e-16	1.95345	0.921875	0.669903	0.251972	1.92546	0.366735
288	KIF13A/Kif13a	smooth muscle	4.01201	6.02031e-05	0.00349115	1.72964	0.5	0.25027	0.24973	0.531016	1.16498
289	AKAP13/Akap13	smooth muscle	4.22402	2.39987e-05	0.00159764	1.41019	0.578125	0.329018	0.249107	0.599662	0.979916
290	WASF2/Wasf2	smooth muscle	4.10052	4.12228e-05	0.00249481	1.07411	0.6875	0.443366	0.244134	0.703829	0.817525
291	ILK/Ilk	smooth muscle	5.42807	5.69663e-08	7.1285e-06	1.32385	0.75	0.508091	0.241909	0.885437	0.697033
292	ACTN1/Actn1	smooth muscle	6.72402	1.76782e-11	3.72428e-09	1.33379	0.9375	0.695793	0.241707	1.49954	0.424168
293	ACTR3/Actr3	smooth muscle	7.08345	1.40609e-12	3.44141e-10	1.34963	0.90625	0.666667	0.239583	1.34065	0.451078
294	ARHGAP28/Arhgap28	smooth muscle	4.55929	5.13267e-06	0.000406776	1.07094	0.734375	0.495146	0.239229	0.855268	0.697145
295	TRPS1/Trps1	smooth muscle	4.73901	2.14768e-06	0.000184246	1.4321	0.6875	0.449838	0.237662	0.88612	0.841009
296	ASPSCR1/Aspscr1	smooth muscle	3.87068	0.000108533	0.00582681	1.09979	0.609375	0.372168	0.237207	0.592679	0.902664
297	KDM6B/Kdm6b	smooth muscle	4.64983	3.32215e-06	0.000276284	1.12266	0.78125	0.549083	0.232167	0.971712	0.695769
298	TGIF1/Tgif1	smooth muscle	4.20121	2.65489e-05	0.00174142	1.18356	0.640625	0.408846	0.231779	0.717154	0.85051
299	WDR1/Wdr1	smooth muscle	5.1086	3.24554e-07	3.39721e-05	1.34023	0.703125	0.475728	0.227397	0.879911	0.757958
300	SRF/Srf	smooth muscle	4.28362	1.83877e-05	0.00128582	1.13151	0.671875	0.446602	0.225273	0.737481	0.83022
301	RTN3/Rtn3	smooth muscle	4.06439	4.81576e-05	0.00287271	1.05456	0.65625	0.431499	0.224751	0.688136	0.829014
302	ARRDC3/Arrdc3	smooth muscle	3.863	0.000112002	0.00597452	1.37666	0.5625	0.339806	0.222694	0.619412	1.03487
303	MFAP4/Mfap4	smooth muscle	6.46573	1.0081e-10	1.88515e-08	1.3372	0.90625	0.683927	0.222323	1.51708	0.433292
304	ABRACL/Abracl	smooth muscle	9.13371	6.61922e-20	4.23706e-17	1.85196	0.890625	0.669903	0.220722	1.62102	0.428696
305	MAP1LC3A/Map1lc3a	smooth muscle	5.47661	4.33545e-08	5.50124e-06	1.22683	0.765625	0.546926	0.218699	0.955448	0.645778
306	ZYX/Zyx	smooth muscle	4.82458	1.40302e-06	0.000127598	1.15498	0.75	0.536138	0.213862	0.936153	0.707713
307	PURB/Purb	smooth muscle	5.17972	2.2222e-07	2.40157e-05	1.14085	0.765625	0.553398	0.212227	0.944405	0.644264
308	SH3GLB1/Sh3glb1	smooth muscle	3.9935	6.51051e-05	0.00368553	1.01245	0.6875	0.477886	0.209614	0.731376	0.805529
309	IRF2BP2/Irf2bp2	smooth muscle	4.34593	1.38684e-05	0.000995905	1.16473	0.671875	0.467098	0.204777	0.81062	0.800921
310	RUNX1T1/Runx1t1	smooth muscle	3.89935	9.64505e-05	0.00528035	0.896961	0.765625	0.560949	0.204676	0.965938	0.699482
311	CSRP2/Csrp2	smooth muscle	7.38441	1.53134e-13	4.31967e-11	1.56283	0.875	0.670982	0.204018	1.44778	0.514984
312	BCL11A/Bcl11a	smooth muscle	4.45431	8.41651e-06	0.000633828	1.1857	0.734375	0.531823	0.202552	0.985469	0.761338
313	PDE5A/Pde5a	smooth muscle	5.54683	2.90898e-08	3.75303e-06	1.18772	0.875	0.674218	0.200782	1.41127	0.523646
314	SHISA2/Shisa2	sub-epi mesenchyme	7.97781	1.48955e-15	3.11909e-13	2.06617	0.456284	0.1776	0.278684	0.554154	1.29126
315	ZEB2/Zeb2	sub-epi mesenchyme	8.10222	5.39667e-16	1.24088e-13	1.09774	0.743169	0.488	0.255169	1.01415	0.72109
316	LEF1/Lef1	sub-epi mesenchyme	8.41956	3.77891e-17	9.67576e-15	1.63053	0.546448	0.2928	0.253648	0.620815	1.03432
317	HOXB6/Hoxb6	sub-epi mesenchyme	7.74946	9.22866e-15	1.72576e-12	1.43458	0.551913	0.3072	0.244713	0.669316	1.03195
318	WNT2/Wnt2	sub-epi mesenchyme	7.08326	1.40803e-12	2.03772e-10	1.61914	0.461749	0.2272	0.234549	0.51246	1.21412
319	SMPX/Smpx	sub-epi mesenchyme	5.96841	2.39579e-09	2.08497e-07	1.42254	0.382514	0.152	0.230514	0.415881	1.4752
320	DACT1/Dact1	sub-epi mesenchyme	7.08027	1.43874e-12	2.04827e-10	1.15654	0.590164	0.3632	0.226964	0.689788	0.990377
321	RRM2/Rrm2	sub-epi mesenchyme	8.45613	2.76405e-17	7.30192e-15	1.14965	0.715847	0.4976	0.218247	1.01564	0.743426
322	ETV5/Etv5	sub-epi mesenchyme	5.66256	1.49131e-08	1.06982e-06	1.6602	0.325137	0.1072	0.217937	0.243892	1.7061
323	NPR3/Npr3	sub-epi mesenchyme	5.99704	2.00948e-09	1.77893e-07	1.48187	0.396175	0.1824	0.213775	0.376909	1.41655
324	CCND1/Ccnd1	sub-epi mesenchyme	7.03002	2.06499e-12	2.8403e-10	1.01634	0.65847	0.4448	0.21367	0.823741	0.860386
325	BAZ1A/Baz1a	sub-epi mesenchyme	5.85757	4.69697e-09	3.77641e-07	1.4971	0.39071	0.1776	0.21311	0.323835	1.46495
326	PPP1R14A/Ppp1r14a	sub-epi mesenchyme	5.91782	3.26243e-09	2.72243e-07	0.955502	0.562842	0.3504	0.212442	0.599728	1.06997
327	PHLDA1/Phlda1	sub-epi mesenchyme	7.09303	1.31204e-12	1.93242e-10	0.878769	0.781421	0.5712	0.210221	1.12497	0.646726
328	ETS2/Ets2	sub-epi mesenchyme	6.41177	1.43837e-10	1.51511e-08	1.04229	0.546448	0.3424	0.204048	0.540381	1.03692
329	DUSP6/Dusp6	sub-epi mesenchyme	5.37626	7.60495e-08	4.77619e-06	1.20314	0.404372	0.2016	0.202772	0.344787	1.40086
330	ADH1A/Adh1	sub-epi mesenchyme	5.41673	6.06982e-08	3.90039e-06	2.8282	0.256831	0.0544	0.202431	0.221829	1.97583
331	FREM1/Frem1	sub-epi mesenchyme	5.64807	1.62257e-08	1.15403e-06	1.8521	0.333333	0.1328	0.200533	0.286576	1.6409
332	EMP1/Emp1	sub-meso mesenchyme	10.8144	2.94237e-27	8.16164e-24	1.7384	0.677835	0.376451	0.301384	0.899108	0.838345
333	S1PR3/S1pr3	sub-meso mesenchyme	10.2176	1.65347e-24	3.43983e-21	1.43716	0.716495	0.441128	0.275367	0.897199	0.773923
334	IGFBP5/Igfbp5	sub-meso mesenchyme	17.4541	3.20252e-68	5.32995e-64	2.34142	0.969072	0.699834	0.269238	2.53602	0.35957
335	LBH/Lbh	sub-meso mesenchyme	8.00552	1.18968e-15	9.89988e-13	1.19348	0.641753	0.376451	0.265301	0.782396	0.888722
336	HIC1/Hic1	sub-meso mesenchyme	7.59224	3.14411e-14	2.0931e-11	1.59677	0.484536	0.222222	0.262314	0.515654	1.18504
337	MAF/Maf	sub-meso mesenchyme	7.11121	1.15027e-12	5.17405e-10	1.46567	0.492268	0.245439	0.246829	0.595606	1.21126
338	TENM4/Tenm4	sub-meso mesenchyme	9.22543	2.82422e-20	3.35739e-17	1.24756	0.71134	0.467662	0.243679	0.873918	0.77323
339	PDGFRA/Pdgfra	sub-meso mesenchyme	7.58144	3.41731e-14	2.18747e-11	1.20802	0.595361	0.353234	0.242127	0.667144	0.97046
340	ISLR/Islr	sub-meso mesenchyme	6.75502	1.4282e-11	5.52778e-09	1.52567	0.440722	0.205638	0.235083	0.424317	1.30422
341	BGN/Bgn	sub-meso mesenchyme	7.32075	2.46593e-13	1.24365e-10	1.2328	0.559278	0.325041	0.234237	0.58315	1.02452
342	PCDH18/Pcdh18	sub-meso mesenchyme	8.76123	1.93137e-18	2.00899e-15	1.23142	0.706186	0.477612	0.228574	0.885062	0.813368
343	PTN/Ptn	sub-meso mesenchyme	16.1007	2.52098e-58	2.09783e-54	2.08695	0.987113	0.764511	0.222603	2.6167	0.33095
344	NRK/Nrk	sub-meso mesenchyme	7.56541	3.86634e-14	2.29812e-11	1.18746	0.618557	0.396352	0.222205	0.720722	0.943908
345	GYG1/Gyg	sub-meso mesenchyme	9.59789	8.16003e-22	1.20912e-18	1.26018	0.778351	0.557214	0.221137	1.20746	0.675171
346	MFAP4/Mfap4	sub-meso mesenchyme	9.39222	5.875e-21	7.52135e-18	1.12043	0.832474	0.61194	0.220534	1.21016	0.613979
347	KIT/Kit	sub-meso mesenchyme	5.93996	2.85096e-09	7.29978e-07	3.19602	0.262887	0.0431177	0.219769	0.252403	1.92424
348	LHFPL6/Lhfp	sub-meso mesenchyme	6.04399	1.50353e-09	4.17054e-07	1.31983	0.42268	0.20398	0.2187	0.377114	1.32594
349	TMTC2/Tmtc2	sub-meso mesenchyme	6.27831	3.42284e-10	1.09551e-07	1.80252	0.386598	0.169154	0.217444	0.409442	1.49179
350	HEBP1/Hebp1	sub-meso mesenchyme	5.93245	2.98441e-09	7.52568e-07	1.26676	0.417526	0.207297	0.210229	0.389294	1.31272
351	FOXP2/Foxp2	sub-meso mesenchyme	7.82872	4.92846e-15	3.56628e-12	1.15394	0.680412	0.474295	0.206117	0.892463	0.851242
352	COL1A1/Col1a1	sub-meso mesenchyme	10.2557	1.11554e-24	2.65228e-21	1.31541	0.899485	0.696517	0.202967	1.69881	0.561897
353	SERPINE2/Serpine2	sub-meso mesenchyme	7.31449	2.58352e-13	1.26463e-10	1.02941	0.688144	0.487562	0.200582	0.866602	0.846942

## Sheet: human_mouse_gene_set
Supplementary information, Table S10 Differentially expressed genes of stromal cells in human and mouse. (related to Supplementary information, Fig. S8c)
	Human SC_BDNF+ specific	Mouse mesothelium specific	Shared DEGs
0	ADAMTS5/Adamts5	ACKR3/Ackr3	ALDH1A2/Aldh1a2
1	ANK3/Ank3	ADAMTS15/Adamts15	ANXA2/Anxa2
2	ANXA11/Anxa11	ADO/Ado	APLP1/Aplp1
3	ARL4A/Arl4a	AEBP1/Aebp1	APOE/Apoe
4	ASPHD1/Asphd1	AHNAK/Ahnak	ARHGAP22/Arhgap22
5	ATF7IP2/Atf7ip2	ALCAM/Alcam	ATP1B1/Atp1b1
6	ATP1A1/Atp1a1	AMOTL2/Amotl2	BCAM/Bcam
7	BDNF/Bdnf	ANO6/Ano6	BEX2/Bex1
8	BMP3/Bmp3	APP/App	BNC1/Bnc1
9	CA11/Car11	ARHGAP29/Arhgap29	BNC2/Bnc2
10	CCDC85C/Ccdc85c	ARL4C/Arl4c	COL18A1/Col18a1
11	CD151/Cd151	ARL6IP5/Arl6ip5	CRB2/Crb2
12	CD47/Cd47	ATP2B1/Atp2b1	CXADR/Cxadr
13	CD59/Cd59b	B3GNT7/B3gnt7	EZR/Ezr
14	CDH3/Cdh3	B4GALT6/B4galt6	FGF9/Fgf9
15	CDON/Cdon	BCAR3/Bcar3	FLNC/Flnc
16	CFC1/Cfc1	C4orf3/1810037I17Rik	FREM2/Frem2
17	CFI/Cfi	CAV1/Cav1	FRMD4B/Frmd4b
18	CMYA5/Cmya5	CCDC80/Ccdc80	GATA6/Gata6
19	COL26A1/Col26a1	CD2AP/Cd2ap	HOOK1/Hook1
20	COL2A1/Col2a1	CHRM3/Chrm3	ID1/Id1
21	COL9A3/Col9a3	CITED2/Cited2	ID4/Id4
22	COLGALT2/Colgalt2	COBL/Cobl	ITGA3/Itga3
23	CPXM1/Cpxm1	CPE/Cpe	KRT18/Krt18
24	CRIP2/Crip2	CREB3L2/Creb3l2	KRT19/Krt19
25	CSDC2/Csdc2	CRIM1/Crim1	LAMA5/Lama5
26	CST1/Cst3	CRYAB/Cryab	LSR/Lsr
27	DHRS3/Dhrs3	CUX1/Cux1	LTBP1/Ltbp1
28	DLG2/Dlg2	CXCL13/Cxcl13	MAGI1/Magi1
29	DMKN/Dmkn	DAB2/Dab2	MYRF/Myrf
30	DNAJC22/Dnajc22	DAG1/Dag1	NEO1/Neo1
31	DSG2/Dsg2	DCBLD2/Dcbld2	NET1/Net1
32	EDIL3/Edil3	DCTN6/Dctn6	PDPN/Pdpn
33	EFEMP1/Efemp1	DDC/Ddc	PLCE1/Plce1
34	EFNA1/Efna1	DDR1/Ddr1	PLP2/Plp2
35	EMP2/Emp2	DSC2/Dsc2	PODXL/Podxl
36	EPS8L1/Eps8l1	DSP/Dsp	PTPRF/Ptprf
37	EPS8L2/Eps8l2	EPB41L5/Epb41l5	RDH10/Rdh10
38	FENDRR/Fendrr	F11R/F11r	RHOU/Rhou
39	FEZ2/Fez2	FAH/Fah	SEMA3D/Sema3d
40	FGF10/Fgf10	FBLN2/Fbln2	SLC9A3R1/Slc9a3r1
41	FLNB/Flnb	FGF18/Fgf18	STK26/Stk26
42	GALNT9/Galnt9	FKBP9/Fkbp9	TMEM37/Tmem37
43	GCA/Gca	FMOD/Fmod	TMEM88/Tmem88
44	GIT1/Git1	FOXP1/Foxp1	UCHL1/Uchl1
45	GJA1/Gja1	FRAS1/Fras1	UPK3B/Upk3b
46	GPM6A/Gpm6a	FZD4/Fzd4	WT1/Wt1
47	GRIN2B/Grin2b	GCNT1/Gcnt1	WWC2/Wwc2
48	HACD1/Hacd1	GRIK5/Grik5
49	HCFC1R1/Hcfc1r1	GSR/Gsr
50	HLA-B/Gm8909	IGFBP2/Igfbp2
51	HSPA12A/Hspa12a	IRS1/Irs1
52	HVCN1/Hvcn1	ITM2A/Itm2a
53	ID2/Id2	JAK1/Jak1
54	IGFBP4/Igfbp4	KRT14/Krt14
55	IL6R/Il6ra	KRT7/Krt7
56	IL6ST/Il6st	LAMC2/Lamc2
57	IQCA1/Iqca	LOXL2/Loxl2
58	ISYNA1/Isyna1	LPL/Lpl
59	JUP/Jup	LRRN4/Lrrn4
60	KRT8/Krt8	MAP1B/Map1b
61	LAMC1/Lamc1	MCC/Mcc
62	LDOC1/Ldoc1	MTSS1/Mtss1
63	LEPROTL1/Leprotl1	MYL7/Myl7
64	LGALS3BP/Lgals3bp	NID2/Nid2
65	LGALS8/Lgals8	NPNT/Npnt
66	LRP8/Lrp8	OGN/Ogn
67	LRRC7/Lrrc7	P3H4/P3h4
68	LURAP1L/Lurap1l	PARVB/Parvb
69	LY6H/Ly6h	PCDH7/Pcdh7
70	MAFB/Mafb	PDGFA/Pdgfa
71	MGP/Mgp	PDGFC/Pdgfc
72	NAV2/Nav2	PGAP1/Pgap1
73	NPC2/Npc2	PIEZO1/Piezo1
74	NSG1/Nsg1	PLPP3/Plpp3
75	NXPH2/Nxph2	PLXNB1/Plxnb1
76	OCIAD2/Ociad2	PTPN14/Ptpn14
77	ODC1/Odc1	RAB32/Rab32
78	PAK4/Pak4	RAP1GAP/Rap1gap
79	PARD6B/Pard6b	RNF213/Rnf213
80	PAWR/Pawr	RSPO1/Rspo1
81	PCBD1/Pcbd1	S100A10/S100a10
82	PLCL1/Plcl1	S100A6/S100a6
83	PLEKHN1/Plekhn1	SCUBE3/Scube3
84	PRSS35/Prss35	SEMA3C/Sema3c
85	PSME1/Psme1	SERINC5/Serinc5
86	RAB11FIP1/Rab11fip1	SLC16A3/Slc16a3
87	RAB33A/Rab33a	SLC6A6/Slc6a6
88	RARRES2/Rarres2	SMIM1/Smim1
89	REC8/Rec8	SULF1/Sulf1
90	RNF141/Rnf141	SV2A/Sv2a
91	RNF207/Rnf207	TBX18/Tbx18
92	RSRP1/Rsrp1	TENM3/Tenm3
93	RTN3/Rtn3	TGM2/Tgm2
94	SBSPON/Sbspon	TMEM108/Tmem108
95	SCG5/Scg5	TMEM151A/Tmem151a
96	SEMA3A/Sema3a	TMEM98/Tmem98
97	SEMA3B/Sema3b	TSPAN4/Tspan4
98	SERPINB6/Serpinb6e	TUBB2B/Tubb2b
99	SERPINB9/Serpinb9d	UCP2/Ucp2
100	SFRP2/Sfrp2	UNC5B/Unc5b
101	SH3BP5/Sh3bp5	UPK1B/Upk1b
102	SH3RF1/Sh3rf1	WLS/Wls
103	SILC1/Gm9866	WNK1/Wnk1
104	SLC38A1/Slc38a1	WNT9A/Wnt9a
105	SLC7A7/Slc7a7	ZNF579/Zfp579
106	SLITRK4/Slitrk4
107	SMOC2/Smoc2
108	SORBS2/Sorbs2
109	SPINT2/Spint2
110	SPRR2A/Sprr2d
111	SPTAN1/Sptan1
112	ST6GAL1/St6gal1
113	ST6GAL2/St6gal2
114	STRBP/Strbp
115	SYNGR2/Syngr2
116	TECRL/Tecrl
117	TERF1/Terf1
118	TGFB2/Tgfb2
119	TM7SF2/Tm7sf2
120	TNNI1/Tnni1
121	TNNI3/Tnni3
122	TNNT1/Tnnt1
123	TRAPPC2L/Trappc2l
124	TSTD1/Tstd1
125	USP53/Usp53
126	VASN/Vasn
127	WNT2B/Wnt2b
128	WT1-AS/Wt1os
