# Supplementary material for: Single-cell RNA sequencing reveals the developmental program underlying proximal–distal patterning of the human lung at the embryonic stage
Source: Cell Res. 2023 Apr 21;33(6):421–33. doi: 10.1038/s41422-023-00802-6 (PMC10119843; doi:10.1038/s41422-023-00802-6)
Supplement: Supplementary file 21 — Supplementary information, Table S11 [file 41422_2023_802_MOESM21_ESM.xlsx]

## Sheet: sc_data_mapping_to_Visium1
Supplementary information, Table S11 Mapping results of single cell data and spatial transcriptome data (sample1) in week 6. (related to Fig. 3e, f)
	ASMC	EC_Artery	EC_CA4+	EC_Lymphatic	EC_RSPO2+	EC_TAL1+	EC_TOP2A+	EPI_DTL+	EPI_SOX2+	EPI_SOX9+	EPI_TOP2A+	MP_LILRB5+	MP_MYH10+	MP_PLAC8+	MP_TOP2A	NC_PDGFRA+	NC_S100B+	NC_TAC3+	NC_TOP2A+	NC_VWDE+	PE	PE_MARCKS+	PE_TOP2A+	SC_BDNF+	SC_COL9A2+	SC_CRABP1+	SC_Early	SC_TOP2A+	VSMC
AAACTGCTGGCTCCAA-1	0.0225332	0.00375851	0.0238708	0.000203265	3.15657e-06	1.99073e-07	0.0116688	0.00301479	0.0149427	0.00568008	0.00334097	0.00183056	1.27162e-06	0.00199171	0.000578767	3.71509e-07	0.000350151	0.00151117	0.0015758	6.356e-06	0.00604919	0.00505785	0.000311506	0.0340024	0.0965317	0.412488	0.16745	0.160893	0.0203538
AAAGGCTCTCGCGCCG-1	2.64633e-05	4.15994e-06	9.99103e-06	5.33875e-08	0.00156053	4.96518e-08	0.00143745	0.00274068	0.013006	0.000153489	0.00715294	0.00924517	4.94174e-06	0.000593868	0.00164458	6.87802e-07	6.83823e-06	9.21895e-06	1.45913e-05	2.99753e-06	0.000590197	0.000773293	0.00279737	0.105498	0.0875623	0.0491387	0.406834	0.309184	7.87074e-06
AACCTTTAAATACGGT-1	0.0044611	3.35329e-06	5.9449e-06	4.29737e-08	0.000568191	2.51249e-08	2.8593e-06	0.00113636	0.0101151	1.37847e-05	0.00426974	0.00127246	0.00038261	0.000588059	0.000463609	4.21762e-05	4.63191e-06	0.00424254	0.000835287	6.47382e-06	0.000190014	1.27665e-06	6.63393e-06	0.138018	0.302357	0.139595	0.225529	0.16515	0.000739568
AACGATAATGCCGTAG-1	0.00948629	0.000979182	0.017412	9.39929e-07	3.45781e-07	1.44036e-07	0.00279111	0.00622004	0.0252129	0.0030656	2.27964e-05	0.00221278	2.53787e-06	0.000840337	0.000136917	0.000560416	0.00218274	0.000131844	0.00487662	0.00400138	0.0054261	4.74292e-06	0.00331935	0.060406	0.204488	0.0606393	0.395715	0.18208	0.00778419
AACTAGGCTTGGGTGT-1	0.0281996	2.26358e-06	0.00173299	1.09615e-07	2.38679e-07	3.1671e-08	0.000500932	0.00292351	0.0381189	0.000511571	0.0171167	7.71885e-05	8.19059e-07	0.000261788	0.000413271	3.78539e-05	0.000806034	0.00209807	0.000258852	0.00150455	0.00229599	0.0024919	0.00147923	0.0917095	0.324706	0.0593289	0.224314	0.199105	3.15738e-06
AAGACCCAACTGAACA-1	0.0307251	0.00101395	0.00608197	5.75848e-08	0.000929658	4.70507e-08	0.00983414	0.00753594	0.0461449	0.00645242	0.0125056	0.00293764	1.72237e-06	0.000802289	6.96401e-06	1.13751e-05	0.0145214	0.0420194	0.00730002	0.0086977	0.00234404	0.00337307	0.00398581	0.060388	0.0884518	0.0271588	0.402128	0.206349	0.00829848
AAGCACCCTGCGTATC-1	0.117561	0.00119791	1.31321e-05	2.15956e-07	2.50561e-07	3.67841e-08	8.27608e-06	0.032245	0.0915071	0.0209812	0.0406426	0.000818283	0.000246307	0.00167131	0.00058589	1.04276e-06	0.00694105	0.00118251	0.00166016	3.92466e-06	5.53275e-06	1.69526e-06	0.000116934	0.0515212	0.163063	0.0277573	0.271657	0.162664	0.00594699
AAGCATACTCTCCTGA-1	0.0240165	0.00155939	0.00340495	7.47531e-06	0.000775203	1.50025e-07	0.00099713	0.00474407	0.0123384	0.00466628	0.018043	0.000245914	4.7208e-06	0.0026579	1.0081e-05	0.00049878	0.00076625	0.017962	9.49953e-06	0.0102682	0.000583631	0.00723173	4.08433e-06	0.104552	0.206177	0.135263	0.290035	0.125138	0.0280385
AATAGTCCGTCCCGAC-1	0.0015039	1.85398e-06	0.00473863	1.27525e-07	5.81871e-07	6.08524e-08	0.00353973	0.0216977	0.096816	0.0281067	0.0193204	0.00124701	2.75202e-06	0.00116786	0.00081256	2.23294e-06	5.54333e-06	0.000711602	0.0006976	1.4745e-05	0.00114092	1.56979e-06	4.69057e-06	0.045081	0.173168	0.0161056	0.335651	0.248449	1.11107e-05
AATTAGCGCTGCAGCG-1	0.00423225	1.61367e-05	0.0056307	1.0935e-06	7.12664e-07	1.10158e-06	0.00486385	2.94007e-05	0.0309657	0.00533438	0.00508359	0.00394208	9.17512e-07	0.00101226	2.77629e-06	0.000402128	0.00445416	0.00199463	2.72569e-05	0.000522212	0.00570793	0.00286615	0.00335723	0.0294703	0.159505	0.370207	0.233376	0.121572	0.00542112
AATTCTAGAGTTAGGC-1	0.015337	0.00119034	0.00757161	1.00492e-07	1.97628e-06	3.37118e-08	1.06813e-05	1.79796e-05	0.0101193	2.61094e-05	0.00234619	0.000891243	0.00106943	9.88819e-05	1.66951e-05	0.000424777	0.0075785	0.00196522	0.0141862	0.000829276	0.00279013	3.19138e-05	0.00102328	0.0640258	0.10231	0.409996	0.257978	0.0934554	0.00470753
ACATCCCGGCCATACG-1	0.0224143	5.78268e-06	0.00909204	1.88565e-06	1.01479e-06	6.88058e-07	0.00226168	0.004627	0.000981584	0.0049765	0.00368715	0.000922122	0.000788055	0.000970587	2.10378e-05	2.96455e-06	0.00774089	0.00340897	0.00222705	0.00460148	0.00648119	6.76393e-06	1.03672e-05	0.0505617	0.151293	0.0509081	0.446055	0.220402	0.00554893
ACATTAGTTTATATCC-1	0.0171607	0.0148825	0.0250202	2.66496e-06	3.37849e-06	7.67193e-08	0.000136401	0.00392237	0.0143133	0.00950141	2.50845e-05	0.0025851	0.00120985	0.00185982	0.00145783	2.18765e-06	0.0012859	0.00295413	0.00381263	0.00173349	0.00315281	9.9906e-06	0.0025065	0.0377249	0.0834619	0.275398	0.360354	0.0841586	0.0513639
ACCCGTGTCATCAGTA-1	0.0910051	5.94519e-06	0.00178973	9.85604e-08	1.32805e-07	3.49105e-08	8.35169e-06	0.0392016	0.117424	0.0858935	0.0307334	2.43543e-05	6.89977e-07	0.000271164	1.8331e-06	1.33477e-06	0.00467866	6.60135e-06	0.00660327	4.56045e-06	3.97908e-06	1.18707e-06	6.62357e-06	0.0488696	0.0746127	0.0216803	0.295823	0.181341	7.37444e-06
ACGCGAAGTCAGACGA-1	0.0210279	4.69162e-06	0.0196298	0.000106297	1.59382e-06	2.35818e-07	0.00313274	3.33594e-05	0.0357933	1.67263e-05	6.51614e-05	0.00170448	5.40641e-06	0.000456145	0.000472655	0.000124097	0.00840139	0.00123712	3.13253e-05	0.0035308	0.00256145	2.82401e-06	0.00219417	0.0539271	0.10024	0.380499	0.230351	0.128834	0.00561527
ACGGCACTTGCTTGGG-1	0.0286119	0.00197806	0.00712583	8.43843e-06	2.28518e-06	7.26881e-07	0.00672095	0.0176628	0.010288	0.000107258	9.05224e-05	0.00944169	0.0002241	0.00018989	0.000312226	0.000598502	3.86494e-05	0.00544864	1.63272e-05	0.00407105	0.00246396	0.00450055	0.00480216	0.0385433	0.130939	0.23434	0.346057	0.104835	0.0405814
ACTACGCGTTAGAATT-1	0.0824631	0.00681098	0.000459199	1.46732e-07	1.25931e-07	9.0098e-09	0.00115698	0.00697246	0.0332817	0.00700739	0.0185493	0.00029417	1.66312e-06	0.00143055	0.000393171	2.80457e-06	0.00797404	0.00780048	0.00579388	0.0106002	0.000769747	0.000856622	0.0022657	0.024978	0.107685	0.0271984	0.412565	0.221389	0.0112996
ACTCCCTAATGCTAAA-1	0.0172181	1.03226e-05	0.0175928	3.68976e-08	4.361e-07	0.00194941	0.00238326	0.0263646	0.18014	0.0269914	0.0166463	0.00141494	4.56527e-07	0.000158363	2.27447e-06	8.04538e-06	0.00078261	0.00104471	0.00573694	0.00140624	0.000223003	0.000801718	0.000337615	0.051622	0.145986	0.0352006	0.34267	0.119474	0.00383422
AGACCCACCGCTGATC-1	0.0396166	2.05311e-05	0.00278305	1.59989e-07	2.7306e-06	1.8944e-07	0.00399403	2.69489e-05	0.00744603	4.17592e-05	4.05646e-05	0.00184298	7.52821e-06	0.00131967	0.000921691	0.0052995	0.00426532	0.00349349	0.00417327	0.00504336	0.00115748	6.13599e-06	5.78709e-05	0.128787	0.125343	0.360956	0.209847	0.087538	0.00596767
AGCAAAGGCCGCTAGT-1	0.0546447	2.73475e-06	6.64487e-06	1.71948e-08	5.39346e-07	1.55696e-08	4.72567e-06	0.0393673	0.147326	0.025437	0.0279177	0.000446351	1.79633e-06	8.28949e-05	5.98336e-06	1.19703e-06	0.00529737	0.00138443	0.00312423	0.000695243	6.89293e-05	2.12544e-06	0.00187352	0.0651811	0.0820873	0.0150128	0.364767	0.165251	9.47852e-06
AGCAGCCAGATGAATA-1	0.00481676	3.31011e-06	1.66076e-05	9.6265e-08	1.50185e-07	8.98592e-08	2.96299e-06	0.00695901	0.0620534	0.00213274	0.0235464	9.27319e-05	8.18323e-07	0.000150194	2.99634e-06	0.00204978	0.00238929	0.00127614	0.00293362	4.36817e-06	0.000359305	1.63863e-06	8.78541e-06	0.067168	0.388838	0.0185827	0.253507	0.163099	4.48602e-06
AGCGCATAATGAATCG-1	0.0329992	4.00354e-06	0.00562705	1.07653e-07	2.02452e-07	2.08277e-08	0.00234891	0.0434388	0.0775263	0.0315567	0.0373433	0.000942979	8.04461e-06	0.000661348	0.0021754	4.06715e-07	0.00498262	0.0027105	0.00443834	0.000238902	0.000726085	1.84124e-06	0.000140594	0.0566816	0.23555	0.0495961	0.223236	0.183246	0.00381833
AGGATAAAGTCGGGAT-1	0.0114202	3.38397e-06	0.00259527	9.98758e-08	1.41291e-07	1.7146e-07	0.000578177	0.000970594	0.0126723	0.0006485	0.00334848	0.00284621	0.000300207	0.000201756	0.00106672	0.00228946	0.00150072	0.00548273	0.00207179	0.00170829	0.0204375	0.00477928	0.0187437	0.0953913	0.135473	0.327031	0.279876	0.0649883	0.00357513
AGGGACTCTACGCGAC-1	0.00978851	1.65795e-06	0.00169123	5.68354e-08	1.08848e-06	5.6868e-08	0.00205654	0.00217444	0.0068398	1.14842e-05	0.00188756	0.00122722	1.97822e-05	0.000211851	2.89922e-06	5.40012e-07	7.1703e-06	1.92004e-05	4.41063e-06	6.16154e-06	0.000795738	0.000557245	0.00245331	0.108036	0.120493	0.0257252	0.533386	0.182596	5.06174e-06
AGTATTTGGCACGACC-1	0.0243355	0.000471838	0.00892978	4.94524e-08	1.62295e-07	2.23473e-08	8.98714e-06	0.0612706	0.0869895	0.102297	0.045058	0.00073552	1.04408e-06	0.000125725	4.31539e-06	1.16777e-06	0.00371406	1.05582e-05	2.95792e-06	0.000493343	8.61083e-05	1.49267e-05	0.00478713	0.051205	0.129152	0.0635013	0.277292	0.139506	5.40252e-06
AGTTCCTATTTATGTT-1	0.0159686	0.000340423	0.010084	4.06102e-07	2.44131e-07	2.23249e-07	1.09771e-05	3.40294e-05	0.000114019	0.00713109	0.00523876	0.000140616	3.40345e-06	0.000232747	0.00059811	9.92589e-05	3.56807e-05	2.3499e-05	0.00163794	0.0024629	2.58332e-05	0.00191877	1.37036e-05	0.0443345	0.276467	0.321487	0.113329	0.198251	1.67289e-05
AGTTTGCACCTGCCTC-1	0.0260772	0.00539298	0.00213748	1.77284e-07	1.89365e-07	1.6332e-08	0.00285359	0.0147964	0.106688	0.00973318	0.0204767	0.00269581	0.000226838	0.00246644	0.00452071	1.25184e-06	0.0105942	0.00013057	0.000614166	5.92885e-06	0.00140749	0.000410246	0.00102102	0.0372461	0.208031	0.0547444	0.286514	0.187389	0.013825
ATAAACGGACCCGTAA-1	0.0284119	0.00322614	0.0128084	3.25206e-07	1.37158e-06	8.49883e-07	0.00613522	0.00361741	0.0202523	1.74384e-05	0.00401675	0.00108495	0.00186139	0.00168633	3.15807e-06	4.24192e-07	0.00193592	1.4322e-05	0.00214085	1.60591e-06	0.000550235	3.84687e-06	0.00060735	0.036978	0.138491	0.244532	0.233471	0.139414	0.118735
ATAATAGCTGTTGAAT-1	0.0200438	0.00251148	0.00720428	6.25494e-07	3.96951e-07	3.56197e-08	7.04484e-06	0.00539146	0.0152088	0.00846185	3.42762e-05	0.00391685	0.000534446	0.00160371	0.00240857	2.43719e-06	0.00299167	0.000770122	0.00308158	0.00139654	0.000150403	0.00144576	1.96545e-05	0.0298694	0.120178	0.397099	0.232707	0.13222	0.0107409
ATACAGGCCCTCCAAT-1	0.016319	4.70404e-06	0.00205421	2.70401e-07	1.03077e-06	5.38962e-08	0.00362454	0.00283043	0.00426761	0.000152725	1.91268e-05	0.00160743	5.30577e-05	0.00148893	3.14922e-06	2.01e-06	7.99496e-05	0.00252757	0.00376025	6.61799e-05	0.000765185	0.000380865	0.000582862	0.0292004	0.279451	0.0654449	0.376235	0.206814	0.00226413
ATACGTACTTAGCCAC-1	0.0272113	1.28226e-05	0.00627665	1.51972e-07	3.55056e-07	5.36099e-08	0.0053343	0.00347821	0.00898977	0.00666579	0.00964162	1.66112e-05	9.47547e-07	0.000338257	0.00136709	0.00516766	0.00240117	2.79406e-05	0.00271623	3.84055e-06	0.00420622	0.00531599	0.00191207	0.0600588	0.0906589	0.0363484	0.478074	0.239115	0.0046592
ATATAAAGCGCTCGTG-1	0.0491643	8.43701e-05	0.000808604	4.29644e-07	2.34965e-07	2.83557e-08	5.60886e-06	0.00524331	0.0549872	0.0079817	0.0107502	0.00110794	0.000385841	0.00125253	1.5643e-05	1.287e-05	0.0191193	0.00207742	0.00654438	4.54931e-06	3.30394e-05	3.97345e-06	1.71232e-05	0.0609452	0.0707964	0.0498626	0.4882	0.17059	4.95724e-06
ATATAAATGTAGCTGC-1	0.00303584	0.00116063	0.0146017	2.38071e-06	0.000347268	7.42673e-08	0.00330274	0.0148707	0.0141072	0.00135662	0.010181	0.00120416	6.02892e-06	0.00398214	1.30754e-06	0.00239115	0.00414235	7.7272e-06	0.00156066	0.00521457	0.00831694	0.00271157	0.00227246	0.064003	0.142127	0.0755187	0.339557	0.28401	6.71546e-06
ATCTAATATCCTACGG-1	0.0104736	5.69354e-06	5.09117e-05	1.20789e-07	3.39037e-07	7.43684e-08	5.64909e-06	0.0218848	0.0950854	0.0186487	0.0118527	0.000245844	2.8741e-06	6.85069e-05	0.000786383	8.99607e-06	0.00343857	0.00610994	1.06313e-05	0.00311518	0.00243998	7.11243e-06	0.000362222	0.0493998	0.32017	0.0966948	0.219659	0.139463	8.68536e-06
ATTCACTGATGTTGGA-1	0.0108723	5.99801e-06	1.85566e-05	2.28348e-07	2.3808e-07	2.26699e-08	6.56726e-06	0.0431642	0.14635	0.0247865	0.0308994	0.000119689	9.9044e-07	0.000234328	1.19894e-05	2.78394e-06	0.00687994	0.00346699	0.00688685	6.94631e-06	0.000513936	0.000705088	0.00249349	0.0568562	0.195905	0.102785	0.219599	0.147416	1.06115e-05
ATTCATATACTGTCCA-1	0.0156727	0.000585486	0.0043476	0.00165674	8.08554e-07	4.41114e-07	1.87916e-05	4.83376e-05	0.000182183	0.00845171	8.32655e-05	0.0079444	1.19503e-06	0.00397076	0.00544195	0.00746069	0.0173484	4.33815e-05	0.00125697	2.30977e-05	4.66419e-05	8.26041e-06	5.42752e-05	0.0415688	0.0699693	0.403007	0.303773	0.106989	4.51614e-05
CAACTGCTCATCCGAT-1	0.0556363	0.00119635	0.0040313	3.60192e-08	8.94902e-07	3.6715e-07	1.30025e-05	0.0249488	0.0336094	0.0608113	0.0379326	0.00214238	3.90466e-07	0.00236515	0.00027373	1.43737e-06	0.0181734	1.20671e-05	2.82978e-05	0.00385601	0.0014338	2.21625e-06	0.00056426	0.0472043	0.129725	0.0306684	0.338159	0.197038	0.0101718
CAAGCGGCACATAATT-1	0.00519675	0.00227994	0.0068257	3.26366e-07	3.22435e-07	1.64651e-07	0.00495607	3.47059e-05	0.0180008	0.00234337	1.50804e-05	0.00433069	5.70392e-07	0.00117058	1.45925e-06	2.52514e-06	0.00408139	0.00222851	0.00372403	2.15119e-06	0.00170806	1.87183e-06	0.0010633	0.0517282	0.166687	0.125146	0.41561	0.180092	0.0027681
CACAGGGCCGTTGTCA-1	0.0440131	1.52883e-05	0.0100754	4.49918e-07	0.00106094	7.36402e-08	0.00188632	0.00370457	0.0327403	0.0100609	0.0116002	0.00155617	1.45472e-05	0.00145292	0.000809497	1.51493e-05	0.00618997	0.00171233	0.00429827	0.00543216	0.00459752	3.51907e-05	0.0021816	0.0343644	0.109814	0.0423959	0.371324	0.295808	0.00284065
CACATCTCACCGACGA-1	0.0138001	0.000911545	0.0139859	1.09083e-06	9.71742e-07	2.06246e-06	0.00424206	0.00287048	0.0158127	0.0123023	0.0049786	0.00302656	2.59288e-07	0.00166113	0.00101177	0.00222291	0.00456573	0.00134283	5.01433e-06	3.19545e-06	0.00167274	3.71499e-06	0.000494167	0.104019	0.227795	0.0220842	0.33889	0.213643	0.00865065
CATAAGAAGCTTGGCT-1	0.143073	0.000186903	6.07346e-06	8.94567e-08	1.26687e-07	2.82185e-08	3.04864e-06	0.000368718	0.0164403	0.002405	0.012123	1.29853e-05	5.18344e-07	0.000468359	0.000264583	0.00145936	0.014362	9.67959e-06	0.00414608	0.00128784	0.000271926	1.8833e-06	0.000327358	0.0394614	0.252309	0.0187348	0.286192	0.204715	0.00136812
CATACACGGTTCCCAC-1	0.0195378	0.000908244	0.0114585	2.98939e-07	0.00104891	2.51268e-07	0.00760214	0.00741728	0.0230592	0.00410989	0.0123914	0.00559297	2.90541e-06	0.00232323	0.00140437	7.58949e-05	0.00924509	0.0115421	4.77779e-06	0.0103501	0.00375563	0.00187975	0.00157593	0.0750143	0.0816429	0.0254219	0.435434	0.232293	0.0149067
CCAGTCTTGTCATAGA-1	0.0677612	6.06944e-06	7.37285e-06	2.20262e-07	0.00120807	4.36628e-09	3.51838e-06	0.0124915	0.10961	0.0321712	0.0169409	0.00171465	1.7337e-06	0.000193248	2.0989e-06	1.2245e-06	0.0123565	0.00281227	0.00719043	0.00175384	7.80715e-06	1.36757e-06	0.0004732	0.0677202	0.117234	0.0172007	0.387791	0.143341	5.03172e-06
CCATCGCAGTTAAACT-1	0.0178244	0.00216421	0.00807436	2.58073e-06	1.61043e-06	1.62112e-08	0.00497253	0.00396206	0.0151707	0.00421931	7.28252e-05	0.00473487	0.0014682	0.00161355	0.00125242	0.00117055	7.50316e-05	1.63076e-05	0.00378778	2.84638e-06	0.000252521	0.00200865	0.00248622	0.0348002	0.0653889	0.446948	0.259006	0.118495	2.82435e-05
CCATTTCTACCTATTA-1	0.024922	0.000624932	0.00308142	2.62272e-07	1.80952e-07	3.2046e-08	0.00146904	1.25883e-05	0.0113134	0.00607065	0.00712532	0.00321556	1.9115e-06	0.000329482	0.000743839	0.00450407	0.000930667	0.00183062	0.000222489	0.00361045	0.00862429	0.0122082	0.00155204	0.028323	0.285266	0.0897779	0.353749	0.140685	0.00980614
CCGCATGTGGTACGAT-1	0.0999513	2.96291e-06	0.00426749	8.80564e-08	5.64154e-07	9.08929e-09	9.07536e-06	0.000411652	0.0378325	0.0133256	0.012168	0.000954675	2.27373e-07	0.000130249	0.000217376	0.000601055	0.00476087	1.04675e-05	6.14706e-05	0.0024999	0.00193792	6.64035e-06	0.00176413	0.0447998	0.165229	0.0410046	0.42435	0.136854	0.00684857
CCGCTATCAGCACCAG-1	0.011879	0.00352877	0.0193953	5.9347e-05	1.15578e-06	1.08301e-07	0.00101683	0.000280123	0.00749733	0.0327939	0.0034011	0.00417787	0.000392827	0.00058755	0.00144959	0.00105216	6.31975e-05	0.000182459	0.00401065	0.0125753	0.000876865	4.99236e-06	1.96792e-05	0.0486916	0.145234	0.395843	0.140995	0.156272	0.00771816
CCGGAGCGTACTTTCT-1	0.226065	1.4753e-06	0.00196161	1.45316e-07	1.72498e-07	1.17977e-08	0.00113359	0.0292329	0.0953217	0.0610527	0.0359237	9.12175e-06	3.96923e-07	0.000765961	0.000784979	0.00107642	0.00609513	7.46506e-06	0.000371851	1.21241e-05	3.11739e-06	1.49887e-06	1.37159e-05	0.0424632	0.106373	0.00758895	0.259226	0.124507	7.21028e-06
CCTCGCGCTGTGCGAT-1	0.0126179	0.000440788	0.00116997	6.30473e-08	7.58433e-07	3.92793e-07	0.00170979	0.0581056	0.188508	0.025315	0.0246127	0.00124099	9.68162e-07	0.000483277	1.86987e-06	7.03094e-06	0.00251919	0.00529598	0.00548529	4.17726e-06	0.00217236	1.40864e-05	5.06224e-06	0.0566698	0.124898	0.0474773	0.314436	0.126796	1.10519e-05
CCTCTGTACTATTCTA-1	0.0053246	2.2181e-05	0.0102233	1.12509e-05	1.01875e-05	5.91993e-06	0.00180747	4.56421e-05	0.00880705	0.0114876	0.0035628	0.00189315	3.21276e-06	0.000354837	0.000508707	0.00089174	0.00343092	3.52659e-05	0.00363406	9.94708e-06	0.00911492	0.00581913	0.000977115	0.0608923	0.219109	0.211079	0.315039	0.119881	0.00601751
CCTGACCACCGATGGT-1	0.00016042	0.0022271	0.0106451	1.79533e-06	2.05147e-06	1.03446e-07	0.00122825	5.64246e-05	0.0186797	7.63134e-05	0.00293226	0.00150769	1.34496e-05	0.000552111	0.000703012	2.02332e-05	0.0102013	0.00238112	6.76492e-05	0.000352645	4.53669e-05	1.13881e-05	0.00266664	0.0175472	0.177224	0.417297	0.16205	0.16833	0.00301944
CCTGGTCGAATGTGGG-1	0.018973	0.000373781	0.000865233	3.27904e-07	0.00128514	1.52737e-07	1.23389e-05	4.89593e-05	0.0417376	3.32647e-05	0.00157904	0.000645766	0.00157002	0.000700121	2.23958e-06	0.000452131	0.00963966	3.32077e-05	0.00169816	7.0197e-06	0.000189159	7.16007e-06	4.43709e-05	0.0506096	0.0855812	0.0135348	0.590737	0.179629	1.02601e-05
CCTTTAAGGGAGCACT-1	0.0379159	2.79127e-06	0.00377956	1.26395e-07	3.49565e-07	5.77639e-08	0.00227633	0.0306487	0.0522113	0.120417	0.0558236	0.000995906	6.74573e-07	0.000144221	7.83447e-06	5.83163e-07	0.000691957	1.18816e-05	2.78072e-06	3.66895e-06	0.00022919	2.55368e-06	0.00121853	0.104134	0.156552	0.0324616	0.243983	0.149055	0.00742846
CGAATGACGCATAATG-1	0.0134975	0.00203304	0.00411021	7.24695e-08	1.27844e-06	1.65309e-08	0.00646976	0.0193421	0.0101746	0.049964	0.0379718	6.72788e-05	5.73625e-07	0.000790166	0.00017941	7.48592e-07	0.000970825	0.000345123	3.62138e-06	0.00244477	0.00403864	3.33451e-06	0.00140181	0.0558453	0.0858694	0.0627103	0.362348	0.27941	6.56962e-06
CGATTAAATATCTCCT-1	0.00827186	3.52184e-06	0.00154636	2.26305e-07	3.69638e-07	1.29477e-08	0.00178608	0.0201868	0.188978	0.0158485	0.0483787	0.000619972	3.83911e-06	0.000198755	0.000138594	0.00591024	0.014031	0.0324836	0.00981843	0.00225468	0.00126998	0.00244211	0.000905202	0.091026	0.140113	0.065433	0.243824	0.10368	0.000846954
CGATTCGCCTGGCTGC-1	0.0136998	0.00336168	0.0037785	1.16444e-07	1.80844e-07	1.80182e-07	0.000150185	0.0101467	0.0185721	0.00823051	0.00383528	0.00198748	4.42121e-07	0.000445648	9.18521e-07	0.00110545	0.017897	0.00783089	0.0182907	0.00684526	7.46361e-05	0.00188272	3.04727e-06	0.0270684	0.331561	0.0106876	0.287914	0.19342	0.03121
CGCCCAGCACGCCTAG-1	0.0829949	0.000307838	0.0038252	3.11097e-08	2.3672e-07	1.11734e-08	0.00240502	0.00764142	0.0252888	0.0187174	0.0210496	0.000870457	0.000136278	0.000509915	0.000102512	4.56126e-07	0.00367977	1.70105e-05	0.00173376	0.00157194	0.000669855	2.43918e-06	0.00264365	0.078944	0.048701	0.0381466	0.408312	0.251723	4.99926e-06
CGGAGCAATTTAATCG-1	0.0447907	1.1737e-05	0.00193507	4.09268e-07	7.70742e-07	2.57397e-07	7.04174e-06	0.00548232	0.00856934	4.17704e-05	0.00608296	0.00409491	0.000499477	0.00152653	0.00235037	0.00288726	0.000237673	0.00318405	4.5117e-05	0.00244846	7.62721e-05	3.60911e-05	0.00131641	0.0864218	0.235371	0.146188	0.292565	0.153804	2.58453e-05
CGGCAAACATCGTGCG-1	0.0229555	0.0080956	0.0055757	1.14556e-06	3.70327e-07	6.52229e-07	0.00454567	8.91024e-06	0.0321142	0.00707906	0.00356591	0.00319973	0.000287553	0.00595173	1.52608e-06	0.00302964	0.00708295	0.000746944	4.54596e-06	0.000843902	0.00805825	0.00329977	0.00787886	0.053146	0.117112	0.301345	0.279214	0.103873	0.0209818
CGGGAATTTATGTAAA-1	0.0144499	0.00450256	0.000219498	0.00325005	6.76576e-07	2.54247e-07	0.00385674	1.86486e-05	0.0243838	3.78266e-05	0.0022395	0.000103122	8.42067e-07	0.00147608	0.002063	0.00481367	1.50369e-05	0.000619893	0.000949899	5.11685e-06	5.19133e-05	0.00417801	5.28312e-06	0.0577618	0.204518	0.329464	0.153792	0.179546	0.0076774
CGTCGTCCTTCGCGAA-1	0.0417213	0.0149278	0.00784723	2.41125e-07	6.0523e-07	1.89116e-06	0.00612114	0.00262444	0.0120613	0.00249909	0.00324671	0.00381068	0.00023582	0.00109028	5.55538e-06	0.00112639	0.00108896	8.49207e-06	1.31398e-05	3.9545e-06	9.83176e-05	1.8646e-06	8.85225e-06	0.147834	0.138814	0.0353204	0.333707	0.214655	0.031125
CTAAAGGGAAATAGGA-1	0.00964564	0.00782691	0.00892855	0.00121606	8.37837e-06	1.25076e-06	0.00176087	0.00257661	0.0121927	0.00546382	5.25319e-05	0.00194332	0.000436911	0.00087547	8.98632e-06	0.00180682	0.000666212	1.46336e-05	0.0083366	4.31161e-06	0.00155479	0.00207817	0.00145605	0.0630435	0.209869	0.282142	0.197036	0.168601	0.0104535
CTAGGTTCGGACGTGA-1	0.194447	3.07467e-06	0.00290845	2.05639e-07	2.03177e-07	2.53894e-08	0.00143784	0.00389947	0.0751981	0.00805793	0.00683187	0.00148082	0.00111811	0.00126487	3.91957e-05	7.08253e-06	0.000857225	0.00183999	0.0022646	0.0010993	0.000505208	0.00150478	3.25513e-06	0.0765166	0.0743204	0.0180759	0.390113	0.136179	2.67244e-05
CTAGTTACAACCCGGT-1	0.00203477	1.42023e-05	0.00191474	1.54086e-07	1.31665e-06	7.43881e-08	0.0037121	3.80848e-05	0.0328443	2.90917e-05	0.00126992	0.00177016	0.000383218	0.00580261	4.22058e-06	6.52613e-06	0.00437671	0.00828783	8.91711e-06	8.22307e-06	0.000326418	0.00747279	0.00180516	0.0673378	0.137589	0.24339	0.35344	0.120737	0.00539477
CTATGCCCGAATGCAA-1	0.0266205	0.000318158	0.0013717	0.000814876	2.07106e-07	2.20763e-08	0.00578942	0.00876342	0.00338332	0.0217906	0.0250026	0.000807283	4.98223e-07	0.000525129	2.89458e-06	4.91737e-07	0.00261217	8.70305e-06	8.53892e-06	3.51972e-06	0.0037431	2.27168e-05	0.00407469	0.0564902	0.062855	0.0148425	0.448997	0.311138	1.26174e-05
CTATTCATGTGTCCCA-1	0.000234754	0.000213348	0.0103251	1.22012e-07	4.29804e-06	0.0025738	0.00478246	0.00822591	0.00114283	0.0109168	0.00781815	0.000721669	0.00120512	0.0018393	0.000749167	1.42034e-05	3.39848e-05	0.00171353	0.000998978	0.00226188	0.00589454	8.31987e-05	0.00272181	0.059465	0.0777441	0.34932	0.286766	0.149919	0.0123103
CTCTTGTCCCGCTTGG-1	0.0315792	0.000637081	0.0074511	2.73156e-06	3.26689e-07	1.25177e-07	1.68331e-05	0.00182755	0.00138241	0.00658205	0.00813561	0.00646138	0.000169096	0.00273657	0.00160046	1.96299e-06	0.0108842	0.000961721	0.0082067	0.0107389	0.00107178	0.00359936	1.10937e-05	0.0284586	0.197255	0.112502	0.403528	0.148111	0.00608597
CTGCACTCCAGTACAG-1	0.00774207	1.66813e-05	0.00466897	0.000970622	1.26863e-06	7.81513e-07	0.00133152	0.00272365	0.0158039	2.99033e-05	4.74196e-05	0.0034794	0.000378969	0.00481995	0.000801686	0.00117414	0.0013051	0.0015237	0.0075919	0.00383585	0.00322938	0.00226519	1.56366e-05	0.0953692	0.227042	0.0926083	0.372902	0.148301	1.93164e-05
CTGCTTGGCGATAGCT-1	0.0136823	9.83703e-06	0.00710936	5.15316e-07	1.96267e-06	1.41809e-07	0.00946618	0.00385089	0.0137045	0.0162007	0.00578634	0.000620787	0.000498052	0.00053232	5.06576e-05	7.89208e-07	0.00918699	1.19354e-05	0.00155801	7.2662e-06	0.00251792	2.31496e-05	0.000803405	0.0342488	0.095437	0.0518762	0.459747	0.273058	9.72221e-06
CTGGCTGGTTGTCAGT-1	0.0128561	7.86416e-06	0.00167035	1.68419e-07	5.22984e-07	0.00174878	0.00141258	0.0106183	0.0105962	0.00617939	0.0100721	0.00513014	5.07343e-07	0.000814624	8.67405e-06	7.70473e-07	1.24007e-05	0.000494253	0.000782363	0.00141918	8.75056e-06	4.83491e-06	0.000603584	0.144269	0.135297	0.138281	0.386353	0.131341	1.75701e-05
CTGTTACCCAATCTAG-1	0.0348926	5.53311e-06	0.00435405	3.76051e-07	3.78457e-07	2.25482e-08	5.95985e-06	6.22882e-05	0.0179439	0.00337258	1.62686e-05	0.00684718	6.62288e-06	0.0026018	0.00339784	2.86178e-06	0.0159477	0.00156018	1.17809e-05	5.0091e-06	0.00199955	8.08231e-06	1.62332e-05	0.0660189	0.0852548	0.424954	0.228813	0.101883	1.75194e-05
CTTGGCCAAGCTGGGA-1	0.0596865	0.00113799	0.00442115	1.47991e-06	0.000612018	1.09479e-07	0.00394953	0.0457178	0.0468652	0.0688795	0.0588986	0.000688908	6.16995e-07	0.00362766	4.0762e-06	6.12524e-07	0.00134983	2.01038e-05	0.00351613	3.7321e-06	0.00110449	4.19673e-06	0.00263787	0.0517739	0.0893284	0.021879	0.266288	0.267585	1.7481e-05
CTTTAGTGCTATTATT-1	0.0343851	2.24771e-05	3.89829e-05	1.11745e-06	8.52163e-07	1.04186e-07	1.46325e-05	0.00565758	0.0111533	0.00583191	0.00965133	8.78936e-05	0.000915235	0.00136594	1.27522e-05	0.000552709	2.66453e-05	0.00242238	1.25352e-05	2.42629e-05	9.22437e-05	0.00151406	0.000928144	0.0531587	0.217925	0.362694	0.11734	0.170536	0.00363447
CTTTCTGTGCGGGCTT-1	0.0162486	0.000412327	0.00500875	1.54606e-07	2.34679e-07	2.69204e-07	6.2697e-06	0.0177967	0.00807681	0.00664495	2.26504e-05	0.00113754	4.49999e-06	0.00120474	0.00100619	0.00341043	0.0069005	0.0396297	0.00412833	0.0101133	0.00203716	0.00273221	0.004617	0.0629292	0.178807	0.0818081	0.392182	0.153126	9.37212e-06
GAAAGCAGTGCACTTT-1	0.0011279	5.67169e-06	0.0068129	4.18043e-08	0.000645663	8.6741e-07	0.000368063	0.00320888	0.0394215	1.08325e-05	1.42551e-05	0.000292746	1.90109e-06	0.000301565	0.000871307	3.03487e-07	5.37808e-06	5.76985e-05	2.31423e-06	3.66571e-06	8.31552e-06	1.38782e-06	0.00043923	0.0655589	0.24235	0.0275225	0.327907	0.283043	1.56909e-05
GAACAGATTACTAAAT-1	0.0908825	0.0014952	0.00446119	2.62996e-07	8.66888e-07	9.72357e-09	0.00065787	0.00860358	0.0219879	0.00543018	0.0015751	0.00072719	3.67758e-07	7.54017e-05	0.000869523	4.44089e-06	0.00552055	0.000713646	1.14953e-05	0.00166649	0.000215263	0.000518696	4.47622e-06	0.0309215	0.196387	0.0230985	0.401612	0.201266	0.00129262
GAAGCCTGCACATTCC-1	0.117614	2.11612e-06	0.000186403	4.68127e-08	1.71168e-07	5.05928e-08	3.12407e-06	0.00487857	0.0322636	0.00567534	0.00864843	0.00128743	5.11359e-07	3.91881e-06	0.000741861	0.00155837	0.00352365	0.00505402	0.00184248	0.00223128	0.000721557	1.46906e-06	5.87487e-06	0.0743856	0.108871	0.0181245	0.447992	0.164374	7.81668e-06
GAAGTCAGTTGCACTA-1	0.0275945	3.8157e-06	0.0160216	3.66072e-06	0.00257191	1.0704e-07	0.00289359	0.00107536	0.0104643	0.00906355	0.0117191	0.000982868	1.05734e-06	0.000803428	0.000461766	1.5434e-05	0.00498796	0.00215504	0.00176205	2.06278e-06	0.0010038	0.00159191	0.00234186	0.0601166	0.0919962	0.309315	0.336224	0.103391	0.00143699
GACGACGATCCGCGTT-1	0.0254861	0.00071333	0.00469514	3.33113e-07	1.91599e-07	4.05503e-08	0.00071546	0.00615191	0.0275395	0.00537122	3.45594e-05	0.00774381	9.70412e-06	0.00177341	0.0021638	0.00283448	0.0164886	0.0025524	0.00216139	1.59048e-05	0.0143011	0.00790912	0.00660126	0.0666693	0.100696	0.283192	0.29965	0.114492	3.75222e-05
GACTGCAAATCGAGCT-1	0.0361684	0.00557248	0.0120195	2.48979e-07	2.97886e-05	2.85083e-07	0.007596	0.0106673	0.0769112	0.005885	0.0312713	0.000850239	1.98422e-06	0.00180305	0.000332421	1.75726e-06	7.63871e-06	7.4344e-06	5.38867e-06	2.29342e-06	0.00126666	5.06155e-06	0.00135019	0.0328768	0.108675	0.0192717	0.385052	0.257978	0.00439194
GAGACTTCGCGACCGA-1	0.00809823	1.53748e-05	0.00281692	0.000551022	3.22135e-05	1.19786e-06	0.00103822	0.00279316	0.0146626	0.00527595	0.00406783	0.00490948	1.51207e-05	1.20162e-05	0.00182782	0.00198666	0.0111306	0.00459367	0.00134387	0.00512042	9.11679e-06	4.03067e-06	0.000397423	0.166973	0.0831417	0.243766	0.295997	0.139396	2.38789e-05
GAGTCCGCTTACCGGA-1	0.0141742	2.53291e-05	0.00713796	1.01078e-06	0.000559284	6.78717e-07	0.00286565	0.00958085	0.0167677	0.0210056	8.19325e-05	0.00645714	0.00548116	0.00774473	0.000298975	0.000797065	0.0108031	2.6721e-05	0.0203375	2.1243e-05	0.00102502	3.70479e-06	2.52291e-05	0.114651	0.0855687	0.382262	0.197196	0.079037	0.0160628
GATAGGTAACGTTGAC-1	0.0191295	9.04093e-06	0.020936	4.43865e-06	4.12666e-07	3.82129e-08	2.99968e-05	2.88462e-05	0.0170104	0.0114108	0.00139738	0.00463257	0.00549661	0.004382	1.46209e-05	0.00395203	0.00269019	0.000848479	1.77154e-05	1.26547e-05	0.000948292	7.9496e-06	3.19283e-05	0.0260971	0.0971244	0.414686	0.196946	0.152306	0.0198493
GATCTGCTATCTAAGG-1	0.0349239	7.90027e-06	0.0131862	3.86586e-07	8.62388e-07	1.97669e-07	0.0119603	0.0121092	0.0352663	0.0296864	0.0391001	2.29261e-06	2.45227e-07	0.00391087	1.35052e-06	5.4405e-07	0.0014937	0.00401808	0.000924978	2.77362e-06	0.00120873	0.00244113	0.00658342	0.0471304	0.0894953	0.022355	0.344867	0.296573	0.00274894
GCAAACCTTGGCCATA-1	0.084368	2.26881e-06	0.00289827	1.89386e-07	0.000969938	6.2867e-08	0.000906936	0.00857575	0.0675434	0.0179582	0.0115289	0.00142521	0.000329851	0.00248398	0.000747327	1.291e-06	0.00538004	0.00513293	0.0107031	0.00165178	0.000244739	0.00054568	0.000663501	0.0322842	0.128513	0.0425452	0.423401	0.14919	5.18039e-06
GCCCGATCTGTGGTCG-1	0.0267016	0.00108479	0.00496012	0.000112481	2.03133e-06	2.19556e-07	1.35932e-05	0.00161158	0.0176472	0.00449473	0.0165971	0.00235833	1.2239e-06	0.00156146	0.000528332	2.94706e-06	3.19712e-05	7.36106e-05	0.00540039	1.73883e-05	0.00727108	0.00692581	0.0022546	0.0754913	0.0888451	0.254101	0.308142	0.173743	2.45722e-05
GCCTCTATACATAGCA-1	0.0341889	0.00402547	0.0151881	7.91057e-07	2.0763e-06	1.74445e-07	0.00554707	0.010299	0.00741951	0.00786183	0.00484517	0.00582943	0.000610734	0.00188343	0.000308389	1.06565e-06	0.00358337	8.12187e-06	0.00178426	2.49579e-06	1.4081e-05	1.31364e-06	4.00245e-06	0.0456095	0.148833	0.0669565	0.457721	0.142631	0.0348404
GCGTCGCCAGGGTGAT-1	0.0122214	0.00245411	0.00467842	3.48373e-07	2.70714e-06	1.70121e-07	0.00100785	0.00300759	0.0195382	4.09223e-05	0.0016089	0.000525398	0.00146139	0.000485907	0.000229028	1.31963e-05	0.0118412	0.00730488	0.00280038	1.04729e-05	2.99867e-05	0.00428381	0.00261492	0.0473996	0.283716	0.0946522	0.319895	0.178147	2.86001e-05
GCTCAATGTAATACCG-1	0.00178778	0.00163099	0.00437081	1.51645e-07	2.16142e-06	2.76893e-08	0.00762496	0.056171	0.0626277	0.0785764	0.0923995	0.00018509	1.98365e-06	0.000775356	0.000137965	1.00706e-06	0.00148014	9.64456e-06	1.63384e-05	0.000805442	0.00215935	4.32375e-06	0.0025732	0.0373191	0.107169	0.0452198	0.302538	0.1931	0.00131256
GCTGCTAAGTAGTCGA-1	0.00917119	7.01974e-06	1.64277e-05	2.56463e-07	3.10301e-07	1.65711e-08	0.0032197	1.67878e-05	0.020846	2.15832e-05	3.20576e-05	0.000496635	0.00177887	0.0021817	0.000812938	1.2583e-06	0.000759309	1.95686e-05	0.00257258	3.91301e-06	4.82285e-05	3.9038e-06	0.00169126	0.0620791	0.265503	0.0590924	0.315886	0.253594	0.000143672
GCTGGCGGCGCATGCT-1	0.01079	0.00150901	0.010357	2.77359e-06	5.23739e-07	6.41857e-08	0.00127134	8.66652e-06	0.00182376	0.00106608	3.6594e-05	0.00100522	0.000564615	0.000873988	0.000272516	2.32405e-06	0.00047221	0.00273689	0.000391404	0.00276639	0.00211827	0.00450219	0.00315679	0.0650875	0.150126	0.132152	0.443205	0.156928	0.00677179
GGACCAACAGGATAAC-1	0.0123548	0.00223319	0.00687412	2.39147e-07	2.95877e-07	3.19255e-08	2.90876e-06	0.0103325	0.0231525	0.00509789	0.00210213	0.00177096	0.000763184	0.00146295	0.00044191	0.00440745	0.00404742	1.33311e-05	0.00588887	0.000979289	0.00533993	7.56474e-06	0.000287543	0.146323	0.0882449	0.286074	0.254598	0.124549	0.0126495
GGAGACGACACCTTTG-1	0.00123877	0.00744153	0.006374	1.94566e-07	2.17862e-07	8.99536e-08	0.00150418	0.0116563	0.0163045	2.6725e-05	0.00665594	0.000429302	0.00122218	0.00268155	0.00065615	1.72551e-06	8.69845e-05	0.000507407	0.00229872	3.51571e-06	0.00333596	0.000406877	4.88152e-06	0.0258162	0.127698	0.487475	0.0854797	0.205114	0.00557925
GGCGCGTTCGAGTTTA-1	0.0184454	0.000748268	0.0296165	1.41454e-05	4.73995e-07	1.61137e-06	0.00229105	4.54682e-05	0.0135226	0.0182933	0.00466647	0.0045562	1.04718e-06	0.000156793	0.000851674	1.08054e-06	0.0024219	1.95737e-05	0.00274923	0.00313858	0.00142635	5.26802e-06	2.33025e-05	0.0450135	0.149174	0.376803	0.182609	0.142781	0.000622428
GGGACCCGTATATCTT-1	0.0455896	5.78405e-06	7.26535e-06	5.99271e-08	1.43954e-07	7.02105e-08	2.91889e-06	0.0386149	0.0768138	0.084277	0.0565483	0.00075586	2.61288e-07	0.000891169	0.00103603	3.76279e-07	8.04451e-06	1.79773e-05	0.000687779	2.70327e-06	5.05925e-05	1.08099e-06	1.15858e-05	0.0934579	0.125044	0.00671416	0.251634	0.217823	3.91333e-06
GGGCAGAGCAATCGTT-1	0.188031	4.94398e-06	0.00124574	8.9589e-08	7.21449e-08	1.61359e-08	5.17697e-06	0.0205231	0.0558445	0.0013657	0.0145395	0.000218148	1.98383e-06	8.37322e-05	3.87796e-06	9.75603e-07	0.00344495	0.000730603	0.000468764	0.00125804	6.30234e-06	1.35374e-06	0.000264355	0.0534278	0.168987	0.0310841	0.287601	0.170846	1.07304e-05
GGGCTATGATCGATGG-1	0.125907	8.95534e-06	0.000926002	2.60545e-07	3.19003e-07	3.43058e-08	8.78377e-06	0.0135736	0.0507142	0.0770575	0.0447192	0.0012151	0.000657959	0.000112522	1.11255e-05	8.698e-07	0.00218211	1.16998e-05	0.00127773	0.00133326	9.87242e-06	1.83455e-06	0.000819136	0.0248756	0.093552	0.0172065	0.349298	0.194513	5.25252e-06
GGTAGAAGACCGCCTG-1	0.00498739	0.000580379	0.00873128	6.28491e-08	3.17795e-07	2.45794e-07	0.00062032	0.00859947	0.00366527	1.70933e-05	0.00913177	0.000488125	1.0227e-05	0.000651867	0.00239335	0.00393428	0.00700283	0.00133606	0.00156482	0.00140447	8.9732e-05	0.000172753	0.00168901	0.0886144	0.164175	0.157203	0.35829	0.162304	0.0123422
GGTCAGTGGGTCCCAC-1	0.0391766	0.00373449	0.00467695	0.000125591	1.11633e-06	1.34506e-07	0.00115914	0.0127436	0.00482786	5.62752e-05	0.00983547	0.00462458	0.00099402	0.000605798	6.85994e-06	0.00214741	0.0021448	0.000940564	0.00366275	0.00530527	0.00279373	1.25749e-05	0.00266421	0.059974	0.125961	0.357116	0.191799	0.145797	0.0171133
GGTCGGTCGTCCACAG-1	0.00411294	7.70004e-06	0.00608058	5.73612e-08	1.0611e-07	5.73863e-08	0.00498156	0.00390679	0.0175721	0.00723839	0.00613853	0.00087023	6.07704e-07	0.000272663	0.000408185	3.65128e-07	5.5289e-06	9.21929e-06	2.94453e-06	1.90585e-06	0.0052757	3.8698e-06	0.00330789	0.0318402	0.176031	0.0338534	0.395446	0.302628	3.65764e-06
GTATCTTTCATAACCA-1	0.0210934	0.00515232	0.0201971	1.99336e-06	0.00187357	3.69284e-08	0.000275736	0.00554067	0.0147519	0.000915146	0.00794251	0.00741242	3.12468e-05	0.00261931	0.000940708	0.00110684	0.00314488	1.35579e-05	5.38579e-06	8.33834e-06	0.000486535	0.00504905	6.44122e-06	0.034635	0.118573	0.372375	0.229635	0.129794	0.0164195
GTCGTACCATCTCGGG-1	0.0213312	3.39212e-05	0.00616905	9.70417e-07	3.41648e-06	4.17127e-07	2.19466e-05	0.00960596	0.0111616	9.65676e-05	0.00717357	0.00375473	4.40591e-06	0.000962241	0.00349824	0.00248786	0.00196704	0.00374601	0.00313448	1.45183e-05	0.000226883	1.28651e-05	0.000149721	0.0859956	0.0895802	0.361393	0.231534	0.154395	0.0015448
GTGGACGCATTTGTCC-1	0.020827	0.00144805	0.00570199	1.50255e-07	6.36049e-07	7.46994e-05	0.00151044	0.0121121	0.0122779	0.00953198	0.0044421	0.00208028	8.49202e-07	0.00038719	4.57895e-06	9.7377e-06	0.00570681	0.0113811	0.0104359	0.00399754	0.00132786	0.000761333	0.000536366	0.0371981	0.152342	0.0538198	0.532511	0.119568	4.55329e-06
GTGTCGTATAGCGTTC-1	6.25538e-05	6.51717e-06	1.46658e-05	7.02979e-08	1.79084e-07	6.75331e-08	5.28335e-06	0.0164293	0.0309418	0.164463	0.106287	0.00170094	0.00341553	0.00141918	1.40032e-06	2.00274e-06	0.0130549	1.60944e-05	1.00088e-05	4.16626e-06	2.60256e-05	7.50318e-05	0.0010366	0.0507636	0.122377	0.0373406	0.334483	0.116054	1.02417e-05
GTTAACATCACTTAAA-1	0.0230402	0.00474161	0.0205339	5.60207e-07	0.00179078	7.84031e-08	0.00453755	0.00245646	0.0168669	1.82826e-05	0.00440669	0.00206752	0.000854876	0.000546233	0.00131282	0.00151158	0.00219111	9.27019e-06	0.000865315	0.000548337	0.0014307	4.09291e-06	1.14434e-05	0.042813	0.122323	0.058215	0.396054	0.247725	0.0431228
GTTAAGGGTGCGATGT-1	0.0234067	3.77437e-06	0.00271503	4.35731e-08	2.07647e-07	3.42491e-08	0.000362501	0.010892	0.0203754	2.15435e-05	0.0197326	3.7214e-05	1.91995e-06	9.32476e-05	0.00031843	1.46615e-05	0.0208228	0.0132161	0.00411751	0.000837548	1.64011e-05	0.0020111	2.77696e-06	0.0458883	0.0952417	0.0541591	0.465787	0.219917	6.62062e-06
GTTACCTACAACTTGC-1	0.0238492	0.00181528	0.00316796	0.000686084	1.20772e-06	7.6518e-08	0.00605182	0.00169252	0.0052359	0.000720794	0.00312019	0.00573425	7.67849e-07	0.00468231	0.00219859	0.00043668	0.0347907	9.96828e-06	0.00302274	1.97007e-06	0.00039211	4.99245e-05	0.00112349	0.0634037	0.12124	0.366812	0.237758	0.103145	0.00885742
GTTGGTCATGCTATCC-1	0.0562592	8.29536e-06	8.04692e-06	5.34912e-08	0.000743675	7.43334e-08	2.77365e-06	0.00153992	0.0112774	0.00342485	0.00340587	0.00175295	6.5192e-07	0.000159057	0.000185782	2.45733e-06	0.0045274	0.0127851	0.00142668	0.00198543	0.00289764	0.00122214	0.00116895	0.0553079	0.111819	0.0800894	0.468222	0.179769	8.22341e-06
GTTTACGTTCCATCTG-1	0.0478448	0.000526781	0.0044037	4.53217e-06	4.21114e-06	1.73208e-07	0.000749724	6.30021e-05	0.00610714	5.11299e-05	4.2382e-05	0.00182222	0.000694442	0.00154692	0.00175748	7.43799e-06	0.0105052	0.00110432	0.00488208	0.00519101	0.00282207	0.000469954	0.00202698	0.144505	0.0711848	0.411665	0.161838	0.103958	0.0142216
GTTTGGGCTTGTGAGC-1	0.00389721	0.000359821	0.00763669	2.0921e-07	7.31461e-07	1.24822e-07	1.17382e-05	0.00547541	0.0151993	4.69805e-05	7.61064e-05	0.00460539	8.6252e-07	0.00208841	0.000505738	0.000660705	0.000930821	0.00395583	0.00738387	1.14513e-05	0.00728957	0.00148308	2.16656e-05	0.122651	0.0822789	0.29768	0.303714	0.128376	0.00365822
GTTTGGTAGGGTCAAC-1	0.00658095	7.35517e-06	0.0165803	1.09837e-07	9.3357e-07	9.39458e-08	0.00328406	0.00233717	0.0131663	0.0191891	1.30968e-05	0.0021021	3.79245e-05	0.000313433	0.000509209	0.000209235	0.0282874	0.0115085	0.0228181	0.0199257	0.0161449	0.00133949	0.0035467	0.0546611	0.119244	0.217034	0.30956	0.130246	0.00135193
TAAGGCATAACATCAA-1	0.0105791	7.07615e-06	0.00041476	1.08545e-07	2.31281e-07	6.95529e-08	0.00101487	0.0405316	0.041445	0.0875927	0.064964	4.29326e-06	5.55221e-07	0.000759466	0.000835061	5.45647e-07	4.05116e-06	6.07369e-06	2.50928e-06	1.84206e-06	0.00222239	0.00203295	0.00110973	0.0881726	0.0488309	0.0312767	0.29324	0.284939	1.15347e-05
TACCGGCTCACTGCCC-1	0.0429244	0.00308187	0.0177258	4.25755e-06	3.922e-06	5.94586e-08	0.00203179	1.82106e-05	0.0258248	0.00663316	7.60461e-05	0.00968027	0.00130653	0.00819039	0.000540227	0.000909337	0.00177993	0.000995729	0.0027721	0.00109055	0.00218624	0.000556943	0.00314412	0.0347969	0.0756675	0.414044	0.220382	0.107783	0.0158498
TACCGTAGGTTAACTA-1	0.0267101	2.47641e-06	6.52176e-06	3.93873e-08	9.62665e-08	3.6839e-08	2.4327e-06	0.00931233	0.0704536	0.0588778	0.0175816	0.000137867	6.46384e-07	0.000297485	3.14739e-06	9.81657e-06	0.0327403	0.0241077	0.0153279	0.00824079	3.15628e-06	0.000228643	0.000436146	0.0410116	0.123834	0.0381322	0.395562	0.135724	0.00125616
TACCGTGCCTCGGACC-1	0.0366369	5.67994e-06	7.56569e-06	9.88177e-08	2.06324e-07	2.48804e-08	4.03862e-06	0.00281707	0.0132235	1.42122e-05	0.000194714	0.00247431	0.00254276	0.00149685	1.32972e-05	6.53873e-06	0.000585646	0.00416732	0.0113464	0.00808839	0.0101018	0.000196758	0.00180075	0.087851	0.091691	0.304424	0.321547	0.0845159	0.0142464
TACGACTGCCTCTTAG-1	0.0140567	0.00107967	0.000857708	2.55337e-06	4.96961e-06	1.539e-07	0.00327813	4.23961e-05	0.032242	4.18715e-05	0.00445852	4.44166e-05	1.39089e-05	0.000444058	0.00156078	7.58242e-06	0.00423591	0.000453972	0.00599866	0.00378645	0.000991837	9.7833e-06	2.96381e-05	0.029203	0.172016	0.312404	0.209578	0.203133	2.46252e-05
TACGCCTCCATTCCGA-1	0.0407191	0.00017811	0.00746101	2.2028e-07	5.09273e-06	2.61925e-07	0.00200223	0.00315266	0.0119036	0.0084009	0.0128595	0.000519076	0.000377024	0.00137291	0.00029121	5.44011e-06	0.00250053	0.000861162	0.00255896	1.50434e-05	6.97877e-05	8.8287e-06	0.000827966	0.079929	0.374991	0.0243607	0.199291	0.225308	2.93638e-05
TAGCGTCCGGTGTGGT-1	0.0309965	2.64434e-05	7.4775e-05	1.10585e-06	5.19492e-07	2.67112e-07	4.7851e-05	0.0293889	0.000260633	0.0457184	0.0464234	0.000334923	3.74694e-06	0.00150134	7.75566e-05	8.47591e-06	4.04399e-05	0.00211137	0.001407	1.78548e-05	0.000230385	1.76547e-05	0.000128324	0.136844	0.0944793	0.0857755	0.359213	0.164831	3.90975e-05
TAGGTGTTCCACAGAT-1	0.0541756	3.09676e-06	0.00453137	3.99137e-08	7.5131e-07	2.83115e-07	0.00115867	0.00853787	0.0212105	0.0130195	0.00807372	0.000376736	2.09269e-06	0.00024461	0.000936481	0.00103337	0.00587021	0.00254103	0.0014517	0.00621659	0.000416457	1.0503e-06	0.000413397	0.041918	0.124543	0.0203002	0.422834	0.260182	7.7461e-06
TATACACAGACGCCTT-1	0.0446376	0.00224397	0.0225015	0.000127415	0.000184731	0.00244919	0.00605946	0.00230088	0.0307699	0.000821643	0.00843035	0.0014319	1.77475e-06	0.00436573	2.30653e-05	3.06249e-06	0.00364133	0.00219284	0.0145872	3.05683e-06	0.00178712	4.12892e-06	0.00154896	0.0438053	0.0979372	0.328773	0.229967	0.146654	0.0027462
TATACGCGTCATCACT-1	0.0170378	0.0014973	0.000306906	2.19196e-07	1.0582e-06	4.04804e-06	2.70336e-05	0.00808287	0.0404613	0.0178881	0.0119998	0.00135095	0.000306177	0.000989012	0.000139912	1.06976e-05	0.00498306	0.00376923	0.0042671	0.0019328	9.75057e-05	1.34878e-05	2.04239e-05	0.0828128	0.0971121	0.0788488	0.496522	0.126352	0.00316586
TATCCGCACCGTCGGG-1	0.0932003	6.40956e-06	0.00193143	1.92555e-07	5.53809e-07	8.93297e-08	0.00246236	0.015238	0.0474377	0.0506046	0.00749408	0.00288407	2.8835e-07	0.000113571	1.45264e-06	1.48763e-06	0.00414522	0.00163853	3.90493e-06	0.00336731	0.000481643	0.000993067	0.00192376	0.0610658	0.123848	0.0239241	0.34218	0.215042	1.05247e-05
TCAAATTTGAGACTCA-1	0.0793865	2.00428e-06	6.36028e-06	3.56019e-07	8.62811e-08	2.09485e-08	2.27275e-06	0.0250441	0.0450573	0.0167027	0.0180914	8.60191e-05	6.91601e-07	0.000665826	0.000426485	6.10466e-07	9.49679e-05	0.00515816	0.00678194	5.49925e-05	4.6941e-06	1.34156e-06	2.55818e-05	0.0446066	0.0852321	0.0547891	0.402703	0.21507	4.62612e-06
TCACCCTCTTAAGATT-1	0.0039732	0.000142294	0.0023481	1.9566e-06	2.35046e-07	4.75122e-07	6.67212e-06	2.13804e-05	0.0256453	0.00252355	0.0051496	0.0137327	0.0143499	0.00223013	1.73554e-05	9.15866e-07	1.09032e-05	1.57381e-05	0.0011409	3.90314e-06	6.44777e-06	2.00913e-06	1.73339e-05	0.0416647	0.123064	0.439356	0.191601	0.132957	1.61807e-05
TCCGCCTGTCTACAAG-1	0.0124514	0.00233936	0.0175098	7.22592e-07	4.50002e-07	1.8047e-07	0.00436677	0.00308775	0.0158632	0.000304715	0.00469417	0.00272451	0.000174945	0.00272501	3.21675e-06	2.90727e-06	0.00275339	7.21749e-06	0.00223678	0.00104034	0.00111482	1.43971e-06	0.000515344	0.0543984	0.173638	0.0607772	0.403818	0.214126	0.0193248
TCCGCTTATCCCATTA-1	0.0224709	0.00103153	1.27799e-05	1.30545e-06	2.67119e-07	2.59774e-08	6.4191e-06	4.00915e-05	0.0190395	0.00556955	2.36766e-05	0.0105745	0.000421809	0.00274398	0.00349601	3.06552e-06	0.00268089	0.0020749	0.00690382	0.0047209	6.15745e-06	3.26361e-06	1.89291e-05	0.124923	0.0959178	0.367747	0.204576	0.124979	1.27771e-05
TCCTAAATTGGGAAGC-1	0.0223386	4.71249e-06	6.23514e-06	6.62065e-08	1.97921e-07	3.25057e-08	2.64376e-06	0.00254041	0.0592724	0.00260015	0.0109782	0.00071369	0.000688989	0.000824236	0.000344313	0.0010105	0.00863584	0.00286438	0.00450218	1.3885e-06	0.000998265	8.02819e-06	0.000847503	0.0418341	0.328178	0.0698716	0.263399	0.177529	5.04821e-06
TCGGGAGACAGCGTAC-1	0.10192	0.00109501	0.00743346	3.04476e-08	3.23371e-07	2.02462e-08	0.00164682	0.0252354	0.0788513	0.0148262	0.0268832	0.000155144	7.58529e-07	0.0016005	0.000149165	6.32778e-07	0.0104357	0.00228217	0.00446564	0.00216178	7.97624e-06	1.70113e-06	8.77027e-06	0.0374669	0.0628165	0.0329545	0.425861	0.161734	4.19476e-06
TCTAGCATGCCCAGAA-1	0.037521	0.000446616	0.00746048	0.00159408	0.00103871	2.30193e-06	0.0023337	8.80382e-06	0.0238358	0.00162602	0.000948843	0.0059478	2.49627e-06	0.000699722	7.79855e-06	0.00425894	0.00324047	0.000409177	0.00494858	0.00259444	0.00398004	0.00188716	1.29506e-05	0.0593726	0.131573	0.339788	0.231717	0.0994609	0.0332834
TGAGCGGAAAGTGTTC-1	0.00858712	7.81452e-06	0.000260366	1.06982e-07	5.27558e-07	1.6523e-08	0.00103292	0.00362134	0.0292031	0.006582	0.00671324	0.000400817	1.5197e-06	0.000257296	0.00139333	1.04502e-06	0.0135216	0.0016659	5.41514e-05	1.74442e-05	0.00440676	0.0125736	0.00852898	0.0877855	0.129412	0.0633767	0.471939	0.146564	0.00209196
TGAGGAGTGCCAGCTT-1	0.267756	2.18182e-06	3.80492e-06	3.22724e-08	1.05541e-07	1.70844e-08	2.40971e-06	0.0088245	0.0567687	0.0058047	0.00782729	0.00015083	3.33372e-07	3.5563e-05	0.000422284	5.69026e-07	0.00425216	0.00123228	0.00123447	0.00366848	7.09312e-05	0.000604335	0.00103488	0.0703244	0.100529	0.0330256	0.262461	0.171798	0.00216498
TGAGTAAATTAGCGTA-1	0.0239755	3.63784e-05	0.000111119	1.70948e-07	0.00536608	2.74457e-08	7.90356e-06	2.72523e-05	0.017697	0.0070251	5.02958e-05	0.0156766	4.35215e-05	3.88887e-05	8.60624e-06	2.08643e-05	1.4949e-05	0.00316232	0.00810886	6.01119e-06	0.000198956	0.00455504	1.28689e-05	0.119901	0.0779509	0.373061	0.214675	0.128248	2.02962e-05
TGCTCGGCGAAACCCA-1	0.0137805	7.88711e-05	0.000873911	0.00232636	9.39122e-07	3.26117e-08	0.00113485	0.020266	0.17396	0.0289916	0.0128642	2.04907e-05	0.000186938	0.00132769	4.39077e-05	0.00146402	0.00740864	0.0164326	0.000486797	0.00420202	0.000431062	0.000485924	0.000282632	0.052509	0.175667	0.058685	0.24446	0.18162	9.28656e-06
TGTTCGTATTGCGGTG-1	0.0399073	0.00977933	0.025877	4.6853e-07	3.79024e-06	3.19717e-07	0.00224698	0.00319618	0.0258376	0.0056389	0.005114	0.00327014	0.000795001	0.000954612	5.18477e-06	0.00136118	0.00272157	0.00159228	0.000323321	2.66196e-05	0.00677114	0.00782388	0.00105726	0.0545165	0.193874	0.20585	0.232771	0.0982087	0.0704755
TTACCCTAGGGATTGG-1	0.155215	0.000475555	6.07021e-06	3.14238e-07	2.41902e-07	3.19254e-08	2.51633e-06	0.00696381	0.0457088	0.0166169	0.012081	0.00557831	0.0012184	0.000559137	0.00178471	0.000362033	0.0198981	2.76468e-05	0.00400249	2.114e-06	5.08837e-06	2.3311e-06	0.000776774	0.0239193	0.135441	0.00860623	0.395794	0.163264	0.00168746
TTAGAAGAACATGACT-1	0.00894188	1.91805e-05	0.0072199	4.77874e-07	4.45192e-06	0.000178697	0.00199197	0.00305113	0.024276	5.24241e-05	5.80462e-05	0.00424304	0.000146932	0.00180991	0.000193614	1.12512e-05	0.0164019	0.00351802	0.00102118	9.02919e-06	0.0138503	0.00118186	0.00312977	0.0592046	0.107738	0.308672	0.318846	0.114184	4.42534e-05
TTATAGGTAATTGTCT-1	0.0350212	1.86713e-06	0.00265631	3.85856e-08	0.00125333	1.78104e-08	0.0050363	0.00913259	0.0212575	0.00276111	0.0116113	0.00151834	1.12066e-06	6.78469e-05	0.000774284	4.46286e-06	0.00323198	7.69596e-06	0.00313466	3.05674e-05	7.53004e-05	1.17875e-06	0.00375977	0.0590206	0.0572816	0.0270153	0.506212	0.249128	4.25857e-06
TTCACTCGAGCACCTA-1	0.0103308	0.000375106	1.62366e-05	2.18357e-07	6.35379e-07	3.97884e-08	5.28054e-06	0.0129441	0.0198164	0.00570546	0.000109979	0.00185938	2.78275e-06	0.00197708	0.000556591	0.000327225	0.000514225	0.00210199	0.00580374	0.000582536	0.000106954	0.00725242	0.000579478	0.037747	0.423393	0.0708739	0.216808	0.180197	1.18237e-05
TTCCGCGTGAGGCGAT-1	0.0329269	0.00078222	0.00386664	4.21588e-05	1.03294e-06	3.17363e-07	0.00069907	0.00625599	0.0169667	5.97644e-05	8.99099e-05	0.00285018	0.00130131	0.00194421	0.000430363	0.00820695	0.00481212	0.00401198	3.1857e-05	0.00480135	0.00113869	0.000546618	7.87958e-05	0.0679557	0.0829195	0.43133	0.213942	0.111972	3.58079e-05
TTCGACAGAGCCCGTG-1	0.0539206	2.69226e-05	0.00498186	9.5297e-07	0.00177131	4.18501e-07	3.1224e-05	0.000174373	0.0130886	0.0108122	0.011971	0.00136602	1.86503e-05	0.00091343	1.84041e-05	0.00163479	9.6396e-05	0.00198755	0.00299951	5.17891e-05	0.000656592	0.0013557	0.00121421	0.148324	0.125463	0.215634	0.325743	0.0750078	0.000735504
TTCGCACTGTACGACA-1	0.0447193	0.00614264	0.0038141	3.53762e-07	5.92791e-07	5.06974e-08	0.00360257	0.0348252	0.0544362	0.0396607	0.0320452	0.00176315	7.93333e-06	9.32361e-05	0.000670132	1.49169e-05	0.00598561	0.00273701	0.008018	1.16426e-05	0.00103108	0.000542298	0.00162736	0.0383576	0.100192	0.0494128	0.289593	0.24597	0.0347262
TTGTGCAGCCACGTCA-1	0.0464483	0.0016096	0.00682765	3.61793e-07	0.000934611	4.30938e-08	0.00840698	0.0285994	0.152695	0.0201006	0.00729683	0.00216618	1.14708e-06	0.000387535	6.51915e-06	1.62711e-05	1.60444e-05	9.23637e-06	0.00268824	0.00275586	0.00226736	0.00354316	0.000568857	0.0485613	0.0861527	0.0428001	0.312766	0.211241	0.0111326
TTGTGTATGCCACCAA-1	0.00224796	3.27136e-06	0.000984106	0.000512043	2.68344e-07	1.69749e-08	3.59442e-06	0.0396499	0.14243	0.0177104	0.0242163	0.00121548	0.000105883	0.000367561	1.8931e-06	0.000839601	5.82145e-06	0.0049782	2.53451e-06	1.97156e-06	0.00163677	0.00180847	3.34212e-06	0.0995978	0.14376	0.0342576	0.356484	0.127169	5.92021e-06
TTGTGTTTCCCGAAAG-1	0.0205265	0.000739633	0.00147872	0.000804957	2.30758e-07	2.80267e-08	0.000459569	0.00172937	0.0230847	0.0103067	0.000880326	0.00189446	1.73084e-06	8.99776e-05	0.000836351	0.00296918	0.0209106	0.0305789	0.0101464	0.00456635	0.000539171	1.91733e-05	0.00225759	0.0763296	0.0857666	0.295408	0.266283	0.123025	0.0183663

## Sheet: Visium1_spatial_coor
Supplementary information, Table S11 Spatial coordinates of spatial transcriptome data (sample1) in week 6. (related to Fig. 3e, f)
	spatial_x	spatial_y
AAACTGCTGGCTCCAA-1	7359	6844
AAAGGCTCTCGCGCCG-1	8551	6019
AACCTTTAAATACGGT-1	8434	6911
AACGATAATGCCGTAG-1	8315	7254
AACTAGGCTTGGGTGT-1	8552	6430
AAGACCCAACTGAACA-1	9148	5949
AAGCACCCTGCGTATC-1	9031	7252
AAGCATACTCTCCTGA-1	8314	6979
AATAGTCCGTCCCGAC-1	8790	6156
AATTAGCGCTGCAGCG-1	8075	6568
AATTCTAGAGTTAGGC-1	7836	6569
ACATCCCGGCCATACG-1	8551	6156
ACATTAGTTTATATCC-1	8075	6431
ACCCGTGTCATCAGTA-1	8909	5950
ACGCGAAGTCAGACGA-1	7836	6294
ACGGCACTTGCTTGGG-1	8194	6362
ACTACGCGTTAGAATT-1	9148	6086
ACTCCCTAATGCTAAA-1	8792	6979
AGACCCACCGCTGATC-1	7837	6706
AGCAAAGGCCGCTAGT-1	9150	7184
AGCAGCCAGATGAATA-1	8671	6224
AGCGCATAATGAATCG-1	8790	6018
AGGATAAAGTCGGGAT-1	8314	6705
AGGGACTCTACGCGAC-1	8551	5882
AGTATTTGGCACGACC-1	8909	5812
AGTTCCTATTTATGTT-1	7121	6707
AGTTTGCACCTGCCTC-1	8912	7321
ATAAACGGACCCGTAA-1	7597	6432
ATAATAGCTGTTGAAT-1	7598	6569
ATACAGGCCCTCCAAT-1	8673	7184
ATACGTACTTAGCCAC-1	8554	7528
ATATAAAGCGCTCGTG-1	8911	6910
ATATAAATGTAGCTGC-1	8434	7322
ATCTAATATCCTACGG-1	8553	6842
ATTCACTGATGTTGGA-1	8672	6910
ATTCATATACTGTCCA-1	7478	6364
CAACTGCTCATCCGAT-1	9029	6018
CAAGCGGCACATAATT-1	8434	7185
CACAGGGCCGTTGTCA-1	9387	6360
CACATCTCACCGACGA-1	8792	7390
CATAAGAAGCTTGGCT-1	8911	7184
CATACACGGTTCCCAC-1	9267	6017
CCAGTCTTGTCATAGA-1	9029	6292
CCATCGCAGTTAAACT-1	7955	6500
CCATTTCTACCTATTA-1	8553	7116
CCGCATGTGGTACGAT-1	8672	6773
CCGCTATCAGCACCAG-1	7359	6570
CCGGAGCGTACTTTCT-1	8909	6087
CCTCGCGCTGTGCGAT-1	8790	6293
CCTCTGTACTATTCTA-1	8313	6431
CCTGACCACCGATGGT-1	7359	6433
CCTGGTCGAATGTGGG-1	9030	6978
CCTTTAAGGGAGCACT-1	8909	5675
CGAATGACGCATAATG-1	9506	6154
CGATTAAATATCTCCT-1	8671	6499
CGATTCGCCTGGCTGC-1	8792	7253
CGCCCAGCACGCCTAG-1	9028	5744
CGGAGCAATTTAATCG-1	8433	6362
CGGCAAACATCGTGCG-1	8195	6774
CGGGAATTTATGTAAA-1	7359	6707
CGTCGTCCTTCGCGAA-1	8673	7459
CTAAAGGGAAATAGGA-1	7239	6501
CTAGGTTCGGACGTGA-1	8911	7047
CTAGTTACAACCCGGT-1	8314	6842
CTATGCCCGAATGCAA-1	9506	6291
CTATTCATGTGTCCCA-1	8194	6500
CTCTTGTCCCGCTTGG-1	8432	6225
CTGCACTCCAGTACAG-1	8434	7048
CTGCTTGGCGATAGCT-1	8315	7391
CTGGCTGGTTGTCAGT-1	8432	6088
CTGTTACCCAATCTAG-1	7716	6226
CTTGGCCAAGCTGGGA-1	9267	6155
CTTTAGTGCTATTATT-1	7240	6639
CTTTCTGTGCGGGCTT-1	8433	6773
GAAAGCAGTGCACTTT-1	8670	5950
GAACAGATTACTAAAT-1	8792	7116
GAAGCCTGCACATTCC-1	9268	6429
GAAGTCAGTTGCACTA-1	8194	6225
GACGACGATCCGCGTT-1	8195	7048
GACTGCAAATCGAGCT-1	9031	7390
GAGACTTCGCGACCGA-1	8313	6156
GAGTCCGCTTACCGGA-1	7478	6227
GATAGGTAACGTTGAC-1	7717	6363
GATCTGCTATCTAAGG-1	9387	6086
GCAAACCTTGGCCATA-1	8791	6841
GCCCGATCTGTGGTCG-1	8314	6568
GCCTCTATACATAGCA-1	8554	7390
GCGTCGCCAGGGTGAT-1	8433	6499
GCTCAATGTAATACCG-1	9387	6223
GCTGCTAAGTAGTCGA-1	8671	6087
GCTGGCGGCGCATGCT-1	8433	6636
GGACCAACAGGATAAC-1	8075	6843
GGAGACGACACCTTTG-1	7121	6844
GGCGCGTTCGAGTTTA-1	7597	6295
GGGACCCGTATATCTT-1	8790	5881
GGGCAGAGCAATCGTT-1	8910	6361
GGGCTATGATCGATGG-1	8789	5744
GGTAGAAGACCGCCTG-1	8315	7117
GGTCAGTGGGTCCCAC-1	7717	6500
GGTCGGTCGTCCACAG-1	8670	5813
GTATCTTTCATAACCA-1	7479	6775
GTCGTACCATCTCGGG-1	7478	6501
GTGGACGCATTTGTCC-1	8672	6636
GTGTCGTATAGCGTTC-1	8435	7459
GTTAACATCACTTAAA-1	8554	7253
GTTAAGGGTGCGATGT-1	9269	7115
GTTACCTACAACTTGC-1	7598	6844
GTTGGTCATGCTATCC-1	8552	6567
GTTTACGTTCCATCTG-1	7717	6638
GTTTGGGCTTGTGAGC-1	8075	6706
GTTTGGTAGGGTCAAC-1	8313	6294
TAAGGCATAACATCAA-1	8789	5607
TACCGGCTCACTGCCC-1	7598	6706
TACCGTAGGTTAACTA-1	9029	6155
TACCGTGCCTCGGACC-1	8076	6980
TACGACTGCCTCTTAG-1	7240	6776
TACGCCTCCATTCCGA-1	8552	6293
TAGCGTCCGGTGTGGT-1	8315	7528
TAGGTGTTCCACAGAT-1	9149	6361
TATACACAGACGCCTT-1	7955	6363
TATACGCGTCATCACT-1	9150	6909
TATCCGCACCGTCGGG-1	9028	5881
TCAAATTTGAGACTCA-1	9150	7046
TCACCCTCTTAAGATT-1	7358	6295
TCCGCCTGTCTACAAG-1	8673	7322
TCCGCTTATCCCATTA-1	7956	6637
TCCTAAATTGGGAAGC-1	8672	7047
TCGGGAGACAGCGTAC-1	9031	7115
TCTAGCATGCCCAGAA-1	7717	6775
TGAGCGGAAAGTGTTC-1	8553	6705
TGAGGAGTGCCAGCTT-1	8910	6224
TGAGTAAATTAGCGTA-1	7597	6158
TGCTCGGCGAAACCCA-1	8791	6430
TGTTCGTATTGCGGTG-1	7836	6432
TTACCCTAGGGATTGG-1	9148	6223
TTAGAAGAACATGACT-1	8194	6637
TTATAGGTAATTGTCT-1	9270	7252
TTCACTCGAGCACCTA-1	8553	6979
TTCCGCGTGAGGCGAT-1	7478	6638
TTCGACAGAGCCCGTG-1	8195	6911
TTCGCACTGTACGACA-1	9268	6292
TTGTGCAGCCACGTCA-1	9150	7321
TTGTGTATGCCACCAA-1	8671	6362
TTGTGTTTCCCGAAAG-1	8074	6294

## Sheet: sc_data_mapping_to_Visium2
Supplementary information, Table S11 Mapping results of single cell data and spatial transcriptome data (sample2) in week 6. (related to Supplementary information, Fig. S6c-e)
	ASMC	EC_Artery	EC_CA4+	EC_Lymphatic	EC_RSPO2+	EC_TAL1+	EC_TOP2A+	EPI_DTL+	EPI_SOX2+	EPI_SOX9+	EPI_TOP2A+	MP_LILRB5+	MP_MYH10+	MP_PLAC8+	MP_TOP2A	NC_PDGFRA+	NC_S100B+	NC_TAC3+	NC_TOP2A+	NC_VWDE+	PE	PE_MARCKS+	PE_TOP2A+	SC_BDNF+	SC_COL9A2+	SC_CRABP1+	SC_Early	SC_TOP2A+	VSMC
AAACTGCTGGCTCCAA-1	0.0176939	2.21615e-05	0.0115994	8.74518e-07	4.16372e-08	1.41822e-07	0.00221064	1.21036e-05	4.40479e-05	0.0274114	0.00227855	0.00134167	2.2333e-06	0.000259843	3.02298e-06	8.29578e-07	0.00423567	1.25297e-05	0.000321739	0.00281231	0.000180624	0.00381806	6.79891e-06	0.045203	0.0689361	0.562532	0.0795547	0.168534	0.000971776
AAATACCTATAAGCAT-1	0.012611	0.000461271	0.0121526	1.99761e-07	0.00055642	1.85205e-07	1.37474e-05	0.0006383	0.0231013	3.66801e-05	3.00555e-05	0.00456915	7.83201e-07	0.00264553	9.05914e-06	4.43941e-06	0.0119489	0.00313832	0.00104499	8.26245e-06	5.9981e-05	2.72061e-06	4.71559e-06	0.0658284	0.122804	0.308165	0.24018	0.182185	0.00779902
AACCTTTAAATACGGT-1	0.00545061	2.03116e-06	6.1149e-06	4.89672e-08	0.00276838	2.63906e-08	2.06743e-06	0.00721948	0.00539672	0.00623321	5.74336e-06	0.00625871	0.000470244	2.68049e-05	1.52486e-05	4.84328e-06	0.00777768	0.0131253	6.16309e-06	0.00551714	0.000197404	0.000556134	1.29448e-06	0.215899	0.0743159	0.269767	0.253601	0.122271	0.00310493
AAGCACCCTGCGTATC-1	0.0380176	4.11617e-06	0.00389598	5.68913e-07	4.83327e-07	3.82435e-08	0.000562959	0.0705851	0.163343	0.0306128	0.0386373	0.00193969	9.04286e-07	0.000274012	0.000529812	1.29339e-06	0.00974383	0.00115539	0.000471194	5.67705e-06	0.00307609	3.32224e-06	1.42009e-05	0.0553694	0.124503	0.0650357	0.296792	0.0954063	1.80977e-05
AAGCTAGATCGAGTAA-1	0.00723291	0.000208534	0.00254219	3.86223e-07	1.17714e-06	7.10947e-08	8.29666e-06	0.00366734	0.0107548	2.39783e-05	1.76459e-05	2.29337e-05	1.92441e-06	0.00269783	8.73943e-06	0.000709567	0.0198872	0.00205299	0.0017389	0.00515568	0.00199417	0.000577433	0.00288382	0.159966	0.143486	0.357324	0.13188	0.145141	1.35038e-05
AAGCTCTTTCATGGTG-1	0.010165	7.98672e-06	0.0068716	2.57176e-07	1.00261e-06	1.16633e-07	0.00236237	0.00527968	0.0275143	3.317e-05	0.00338223	0.00312785	2.31917e-06	0.000102561	0.000722555	2.27398e-06	1.66795e-05	2.83075e-05	1.20779e-05	6.79927e-06	0.00186193	5.59222e-06	0.00228857	0.0586899	0.127255	0.0516251	0.376607	0.321999	2.86485e-05
AATAGTCCGTCCCGAC-1	0.00147665	3.79305e-06	0.0178846	1.67388e-07	3.74106e-06	2.41874e-07	0.000597583	0.00711328	3.82564e-05	0.00105684	0.00717112	0.00283485	2.06675e-07	8.6844e-05	0.000936115	6.83939e-07	0.0030514	3.89876e-05	7.45249e-06	3.51613e-06	0.000971189	0.000968305	2.36175e-06	0.0991598	0.139253	0.0256713	0.390901	0.297611	0.00315585
AATTAACGGATTTCCA-1	0.0422863	2.10811e-06	0.00136308	2.0345e-07	6.63664e-08	3.60557e-08	0.000685116	0.046484	0.210855	0.0516877	0.0680956	0.000417921	1.21913e-05	5.95279e-05	0.000550061	6.49401e-07	3.6399e-06	0.00421209	1.38581e-06	0.00040909	2.63643e-06	5.95441e-07	1.26558e-06	0.0751196	0.11875	0.056291	0.234821	0.0878848	2.7633e-06
AATTCTAGAGTTAGGC-1	0.000395595	0.00413557	0.00525007	8.63942e-07	1.83803e-06	3.01575e-07	0.000777857	9.34376e-05	0.000322059	0.000175172	0.00423034	2.91013e-05	1.02451e-05	0.00285311	2.65574e-05	5.3209e-05	0.000122267	0.00725056	9.60308e-05	0.000571783	0.00124216	1.17294e-05	1.1511e-05	0.237296	0.0488132	0.206778	0.390135	0.088369	0.000947489
ACCAATATGCAAGTTA-1	0.0103535	0.0014067	0.0110364	1.85246e-06	1.50963e-07	4.92661e-08	0.00543696	0.00652376	0.0246769	9.89687e-06	0.00054559	0.000871267	1.07692e-06	8.20592e-05	0.00218513	1.6171e-06	0.0103881	6.71985e-06	7.03974e-06	0.0048482	0.00047411	0.000486943	0.00175381	0.0359494	0.143094	0.0856878	0.44428	0.190441	0.0194498
ACCCGGAAACTCCCAG-1	0.0224265	2.53811e-06	5.62422e-06	6.36922e-08	1.54246e-07	1.18569e-08	2.37344e-06	0.00994086	0.0159073	0.00149225	0.0139902	0.000447868	4.25172e-07	7.38115e-05	0.000597833	1.79304e-06	0.00945261	7.42195e-06	0.00171211	1.91158e-06	0.000613297	0.0011215	2.33967e-06	0.0225294	0.410667	0.0156865	0.218095	0.255218	3.16277e-06
ACCCGTGTCATCAGTA-1	0.085093	2.40747e-06	0.000905792	1.58495e-07	1.26946e-07	9.33803e-08	3.21985e-05	0.0343348	0.0221186	0.0773505	0.0433946	7.77465e-06	7.20785e-07	5.92491e-05	1.24925e-06	7.29094e-07	6.62729e-06	1.14715e-05	5.41109e-06	3.80048e-06	0.00122458	1.70632e-06	5.17952e-06	0.0504183	0.106213	0.0292019	0.346593	0.203006	6.90557e-06
ACGGACTCTCAAAGCG-1	0.0895169	2.02228e-06	5.58586e-06	1.56973e-07	1.17892e-07	8.06151e-08	4.71348e-06	0.0164715	0.233555	0.0572774	0.0153087	5.16685e-06	3.85393e-07	9.80308e-05	3.73171e-06	9.16517e-05	0.00953352	1.20479e-05	0.0100842	0.00667335	4.70077e-06	7.02627e-07	1.4396e-06	0.0443044	0.0619049	0.091682	0.258081	0.105373	3.83153e-06
ACGGATGGTGCGGATA-1	0.0243833	0.00120664	0.0238069	7.26921e-07	0.00419679	0.000445547	0.00708576	0.00627865	0.0210203	0.00183493	0.00250749	0.00811471	0.00397678	0.00507624	0.0031559	1.28775e-06	4.92731e-06	6.57003e-06	5.04515e-06	2.65345e-06	0.00510009	0.00249302	4.5763e-05	0.0609496	0.125818	0.069035	0.382351	0.205975	0.0351217
ACTACGCGTTAGAATT-1	0.193864	2.43343e-06	0.000931843	9.21231e-08	6.1316e-08	2.35653e-08	4.21354e-06	0.0118239	0.025529	0.0234977	0.0114286	0.00168764	5.22831e-07	0.000622061	2.57842e-06	2.19833e-06	0.00233606	7.85535e-06	3.41733e-05	0.000959513	0.000476365	0.00127599	0.00110357	0.0286923	0.116183	0.0176783	0.38865	0.173197	8.83316e-06
ACTCCCTAATGCTAAA-1	0.0353109	9.30187e-06	0.0225141	4.60965e-07	9.62424e-07	5.91531e-07	0.0152994	0.0134563	0.0256293	0.00110157	0.00412332	0.0013667	0.000296322	6.05845e-05	7.95066e-07	0.0044406	0.00461134	0.00283812	0.00688653	2.68062e-06	0.000466073	0.000850955	0.00211118	0.0221832	0.136855	0.103031	0.449217	0.145522	0.00181378
ACTCCCTAGAATAGTA-1	0.0218264	6.97544e-06	0.00249968	1.86975e-06	4.02746e-07	7.73996e-08	5.09236e-06	2.10131e-05	0.00416934	3.02437e-05	1.94927e-05	0.000219074	0.00295772	0.00207444	3.80439e-06	3.81484e-06	0.00899306	0.00369615	0.00264216	0.00154087	5.71862e-05	1.45729e-06	1.88227e-06	0.0573621	0.107464	0.456908	0.193313	0.132551	0.00162904
ACTTACGCATCCACGC-1	0.107955	5.51803e-06	0.00313632	1.02792e-07	0.00149968	2.74875e-08	0.000690249	1.03401e-05	0.0083035	0.000875862	9.57332e-06	0.000962522	1.48325e-06	0.000739329	0.000438383	2.10338e-06	3.70672e-05	1.77302e-05	0.00463442	3.36132e-06	5.36962e-06	0.00158634	0.00119124	0.0225914	0.241255	0.0263593	0.320526	0.257157	5.09406e-06
AGAAGGTTGTAGGTCG-1	0.0176981	2.32205e-06	0.0116611	1.13563e-07	5.98663e-06	1.56209e-07	0.0137733	0.00813879	0.0174491	0.00389679	0.0120674	0.00328597	2.43398e-06	0.00377502	0.00142241	1.2463e-06	0.00284217	1.1595e-05	0.00105805	0.00123222	0.00860466	0.00162119	0.00118903	0.0515429	0.128019	0.0189172	0.461933	0.22326	0.00658969
AGCAAAGGCCGCTAGT-1	0.0474036	1.79009e-06	0.00109404	7.32418e-08	1.15302e-07	3.9025e-08	3.03947e-06	2.33904e-05	0.0120762	0.016772	0.010886	0.00206978	5.78254e-06	0.0006837	6.75282e-07	1.33735e-05	0.00187718	0.0035351	0.00602639	0.0015357	0.000788727	7.76401e-06	0.00239904	0.0930174	0.0862712	0.0185508	0.576628	0.118324	4.47375e-06
AGCAGCCAGATGAATA-1	0.0172681	7.32379e-06	1.35557e-05	1.74159e-07	1.67141e-07	1.34484e-07	5.88621e-06	0.0100133	0.00477205	2.07872e-05	2.08e-05	0.00095392	0.00188693	0.000110279	1.5535e-06	1.57868e-06	1.21234e-05	1.799e-05	0.00181631	4.49817e-06	0.000529094	4.17381e-06	6.35806e-06	0.308852	0.0942626	0.0468823	0.402464	0.110058	1.36446e-05
AGCGGACACTTCGTAG-1	0.0770733	1.77967e-06	0.000254062	1.2517e-07	5.9235e-08	9.28383e-09	1.61317e-05	0.0432132	0.157185	0.0567012	0.0531615	2.95434e-06	7.0687e-07	0.000737607	1.34928e-06	1.58582e-06	0.0112683	8.39667e-06	0.00519666	0.00328817	0.000118029	9.57694e-07	1.51824e-06	0.0623463	0.108393	0.0591111	0.217406	0.144508	2.79575e-06
AGCGTGGTATTCTACT-1	0.0295799	0.00101029	0.00309004	1.68744e-06	5.52063e-07	1.04298e-08	0.00264183	0.0045713	0.0131074	1.10804e-05	0.000595409	2.02007e-05	9.36856e-07	0.000239679	5.61732e-06	8.63099e-06	0.0043087	0.00323962	0.00095231	0.00157	1.0936e-05	0.000294877	1.3715e-06	0.0498789	0.216259	0.437703	0.112564	0.117972	0.000360451
AGGAAGCTGTCCGCCG-1	0.0687009	3.407e-06	8.72234e-06	2.21336e-07	1.38337e-07	7.33863e-08	4.9366e-06	0.0208824	0.0593064	0.00874905	0.0244953	0.0037252	7.70156e-07	0.00152366	1.44152e-06	0.00273749	0.0235734	0.0255702	0.0329869	0.0235999	6.24599e-06	0.000585752	2.22772e-06	0.0775117	0.101443	0.0454563	0.304255	0.174863	6.583e-06
AGGATAAAGTCGGGAT-1	5.13283e-05	2.30928e-06	0.00510776	4.7352e-07	1.3537e-07	3.60645e-08	2.43549e-06	0.009101	3.94838e-05	0.00213948	0.0106531	0.00832696	0.00179195	0.00194085	1.74182e-05	0.00514068	0.0039158	0.00255417	0.00448722	2.24449e-06	0.00150612	0.0021542	0.00202779	0.133941	0.0246946	0.408264	0.29063	0.0815005	7.12244e-06
AGTTTGCACCTGCCTC-1	0.0346392	2.72784e-06	9.34805e-06	8.77589e-08	1.74916e-07	2.29115e-08	3.87758e-06	0.0300465	0.114996	0.051981	0.0412878	0.0021089	2.00596e-06	9.87629e-05	0.000922177	8.35226e-06	0.00344666	0.00202539	3.91747e-05	0.0061197	2.16286e-05	1.66372e-06	6.28479e-06	0.0408964	0.353937	0.0571821	0.16297	0.0972364	1.0542e-05
ATAATCTTGGAGAACC-1	0.100097	0.000379879	1.03905e-05	4.68702e-08	8.2143e-08	4.41725e-08	0.000913073	0.0411722	0.255569	0.0288726	0.0540545	0.00048334	4.01528e-07	6.77654e-05	1.81583e-06	7.37047e-07	5.76772e-06	0.00195922	0.00690766	5.7472e-06	3.20826e-06	8.32381e-07	1.85369e-06	0.0536382	0.0908571	0.0485716	0.198794	0.117628	4.13507e-06
ATAATTAGCTAAGTAG-1	0.0129762	0.000191951	0.00239643	8.95908e-08	4.90177e-07	8.72987e-09	0.00211632	0.00474118	0.00552629	0.0115644	0.00584378	0.000925161	5.66011e-06	0.000101932	1.34264e-06	1.20048e-06	0.00185122	0.00111697	3.77799e-06	0.00279144	3.38798e-05	0.0007946	1.72542e-06	0.0722903	0.0826224	0.0255231	0.508419	0.258151	8.20313e-06
ATACAGGCCCTCCAAT-1	0.00376109	7.10765e-06	0.00159363	8.78711e-08	0.000672746	7.14695e-08	0.000753004	1.3905e-05	0.00906708	0.00288374	0.0125088	0.00407003	9.66028e-06	0.00084999	2.04822e-05	4.0417e-06	1.07567e-05	0.00242541	0.00350286	0.00217851	0.00248138	0.000190896	0.00168913	0.0378252	0.199178	0.167645	0.337985	0.208658	1.45137e-05
ATACCTAACCAAGAAA-1	0.0169824	3.22205e-06	0.00300963	2.70274e-07	9.68954e-07	2.89286e-08	6.37269e-06	0.0600407	0.201284	0.0546665	0.0476219	0.000621895	2.88367e-07	9.18923e-05	0.000299012	9.664e-06	0.000132313	0.00502844	4.72518e-06	0.000640926	0.000275875	1.16051e-06	1.39706e-06	0.0766124	0.270768	0.0375512	0.112012	0.112328	3.99002e-06
ATACGTTATGCACGGA-1	0.145324	0.000436107	0.00522998	9.05175e-08	6.47656e-07	1.45657e-08	0.000559632	0.00469139	0.0159189	0.0154564	0.0172893	2.85719e-06	4.18955e-07	7.93246e-05	1.70535e-06	1.10526e-06	4.97904e-06	0.00250353	0.00299654	2.92076e-06	0.00153084	0.00110889	0.000837713	0.0250374	0.11013	0.0373504	0.418583	0.194918	3.81542e-06
ATATAAATGTAGCTGC-1	0.0165423	0.00342404	0.00660156	0.00101151	2.08252e-07	4.33681e-08	0.00064427	3.30163e-05	0.01307	4.54982e-05	0.00940823	1.06506e-05	1.37592e-06	0.00136295	5.08173e-06	0.00363796	0.0328649	0.00848776	0.000147689	0.0108814	0.00601358	0.0148036	0.0108315	0.0670054	0.115896	0.306472	0.295178	0.0755833	3.54671e-05
ATCTAATATCCTACGG-1	0.0145573	4.8957e-06	3.35595e-05	1.71304e-07	3.45324e-07	1.011e-07	8.86912e-06	3.60991e-05	0.00587078	0.00284436	4.6042e-05	0.00523722	7.51562e-07	0.000198925	0.000633315	0.00436358	0.00138241	0.00962227	1.14896e-05	0.013851	0.00288061	0.000578217	0.00267558	0.103061	0.0513854	0.273246	0.377228	0.130224	1.71395e-05
ATGCTCTGGCGCGGTA-1	0.0230438	3.972e-06	9.28942e-06	1.40423e-07	1.13324e-07	2.755e-07	5.32366e-06	0.0222019	0.288268	0.0831153	0.0506048	6.17502e-06	6.22233e-07	9.9712e-05	2.66042e-06	1.74724e-06	0.00602439	0.00262147	1.02477e-05	2.17852e-05	0.000661719	2.36779e-06	1.58522e-06	0.0461066	0.125711	0.0733838	0.181743	0.0963429	4.73652e-06
ATGTGGACATCTTGAT-1	0.0372322	1.18557e-05	0.00145805	5.73531e-06	1.56584e-06	8.47807e-07	0.000981341	0.00342378	0.0204973	5.82437e-05	0.00918569	0.00478445	5.49363e-06	0.0023195	0.000145566	0.00121944	1.58246e-05	0.00205465	0.0017056	0.000731656	3.35504e-05	0.00622892	3.41904e-06	0.0399653	0.135032	0.396019	0.203583	0.128291	0.00500563
ATTCACTGATGTTGGA-1	0.00762556	5.94682e-06	0.00174962	4.3587e-07	8.09278e-07	4.05881e-08	0.000542219	0.0102161	0.00969422	4.74511e-05	3.74507e-05	0.000808898	1.42007e-06	0.00126278	1.02648e-05	0.000620492	0.00376509	0.00678862	0.00788142	1.11316e-05	0.00466683	9.67957e-06	0.00437588	0.0999584	0.192583	0.262682	0.269945	0.114683	2.66476e-05
CAACTGCTCATCCGAT-1	0.032018	1.51095e-06	0.00312619	1.14742e-07	3.28512e-06	0.000903084	2.47327e-06	0.0847265	0.0338021	0.0798888	0.135115	0.00060894	0.00124683	0.000367285	0.000230867	4.62627e-07	0.000874665	8.24566e-06	5.20233e-06	1.91056e-06	0.00107067	7.6654e-07	7.77591e-06	0.0971368	0.101683	0.0891674	0.194345	0.143652	5.79972e-06
CAAGCGGCACATAATT-1	0.00527967	0.00337318	0.0086142	1.21606e-06	9.53317e-08	3.56751e-08	0.00243092	0.000941207	0.00668008	0.00836495	7.6255e-06	0.0028629	2.33543e-07	0.00286022	4.45123e-06	8.34264e-06	0.00410161	0.0017168	0.0044399	0.00585316	5.60382e-06	0.000383364	0.00345664	0.0528426	0.168101	0.323462	0.234754	0.144853	0.0146006
CACAGGGCCGTTGTCA-1	0.0494961	0.00138612	0.00334025	6.48991e-08	1.1863e-07	2.75685e-08	0.00200991	0.00345017	0.0483088	0.00553439	0.00409413	0.00189333	5.38291e-07	0.000111969	0.00342443	2.12508e-06	0.0282542	0.00883782	0.000280845	8.26443e-06	0.0129405	0.000448958	0.00356179	0.0339012	0.124049	0.0593341	0.409476	0.18868	0.00717468
CACATATTAGCAGGAT-1	0.041445	0.000742067	0.00230899	1.95573e-07	5.1701e-07	1.18529e-07	1.11027e-05	0.00249754	0.00861468	0.000894473	0.00178361	0.00378011	0.000230799	0.00090342	9.4332e-05	0.00180246	0.0020041	0.00510122	0.00161542	0.00096117	7.28266e-06	1.54122e-06	2.45961e-06	0.0502212	0.126632	0.480634	0.150036	0.114933	0.00274093
CACATCTCACCGACGA-1	0.00810618	9.63703e-06	2.24389e-05	3.44818e-07	2.23957e-07	1.11246e-07	1.44046e-05	0.00255789	0.00680121	0.0145068	5.57337e-05	1.33776e-05	1.71165e-05	0.000371866	0.000802955	6.60947e-06	3.03451e-05	4.40488e-05	0.00099541	0.000692349	1.0694e-05	4.15701e-06	4.79015e-06	0.070365	0.440647	0.0333979	0.224465	0.196015	4.14004e-05
CACCCTAACAAGATCT-1	0.0101506	0.000963673	0.0120066	9.56606e-08	6.25542e-07	5.18299e-07	2.98215e-05	0.00421703	0.00740434	2.05871e-05	0.00128027	0.00686006	0.0025001	0.000577742	0.00143151	1.16088e-05	0.00124475	0.00444775	6.23435e-06	0.00793526	0.00184938	2.51774e-06	0.00183019	0.0103966	0.162695	0.0652691	0.382916	0.311238	0.00271421
CACTCGAGCTGAACAA-1	0.0180916	0.00853611	0.0129206	1.23947e-06	3.46136e-07	1.19336e-06	0.00518508	0.015349	0.0264353	0.00686794	0.000255488	0.00289442	0.00512455	0.00129853	4.0369e-05	0.0102837	0.00101145	0.000434836	0.00337961	0.00208249	1.53004e-05	0.00401168	0.00160404	0.147432	0.101856	0.298206	0.202463	0.0987529	0.0254654
CAGCAGTCTGTGCTGC-1	0.0330451	6.58357e-05	0.00528893	1.90866e-07	0.00117279	1.7228e-08	0.00156093	7.49709e-06	0.0175474	7.15733e-06	9.87052e-06	0.000616666	2.11816e-07	0.00423368	7.36809e-07	0.000651965	0.00304128	0.000420951	0.00273015	0.00152603	0.00184217	1.47518e-06	4.90003e-05	0.0736615	0.125978	0.00806225	0.57499	0.141854	0.00163463
CAGGCGCCATGCTAGG-1	0.0223494	0.00190001	0.0047627	0.000580143	4.75146e-07	9.03304e-08	0.000882437	3.55378e-05	0.0288452	9.8182e-05	0.00570036	0.00553059	1.80635e-05	0.000377756	2.59264e-06	2.31353e-06	1.25497e-05	0.00698462	5.67243e-06	8.96903e-06	9.87454e-06	3.01487e-06	2.68227e-06	0.105613	0.116944	0.383243	0.164789	0.144467	0.0068314
CATAAGAAGCTTGGCT-1	0.016447	0.000213764	0.00201406	1.78692e-07	5.46925e-08	1.98522e-08	2.46618e-06	0.00585165	0.000733618	1.33459e-05	0.0179104	0.000827945	4.76146e-07	9.22129e-05	1.90442e-06	0.000712431	0.00697251	1.04302e-05	0.00521335	5.2308e-06	4.45481e-06	0.00207037	1.93345e-06	0.0344684	0.454761	0.010355	0.169022	0.27229	2.82047e-06
CATGAGATGCACTCTC-1	0.190552	0.001081	7.78927e-06	5.88168e-08	4.99781e-08	6.73976e-08	4.46391e-06	0.00968529	0.0101093	0.00140782	0.00280047	0.000122172	3.34776e-07	0.000178619	1.58306e-06	0.00181405	0.00256611	1.04701e-05	0.00325104	3.02334e-06	6.11466e-06	9.48708e-07	1.04935e-06	0.0457864	0.13781	0.0476702	0.29078	0.254341	7.05484e-06
CATGGGTATGCCTTAT-1	0.000223314	1.20294e-05	0.000387718	2.48681e-06	4.77564e-07	0.00195517	0.0028697	3.15505e-05	0.00123848	4.10634e-05	5.84833e-05	0.00157949	4.29437e-06	0.000330245	3.0959e-05	8.95298e-06	4.02228e-05	3.97269e-05	0.00417168	1.51191e-05	0.000378181	5.41564e-06	0.00214604	0.142351	0.16365	0.0516306	0.390355	0.236413	2.90533e-05
CATGGTAAGTAGCGTT-1	0.011994	0.000499274	0.014316	1.22634e-07	6.52202e-08	4.25369e-07	2.04568e-06	1.76736e-05	0.0196709	0.00678926	0.00230159	0.00368531	2.08982e-07	0.00274232	5.59213e-07	0.00123084	0.00285977	0.000588536	0.00412772	0.00169527	8.09814e-06	5.14523e-06	4.07136e-06	0.0409737	0.145213	0.416638	0.0988641	0.225768	4.47649e-06
CCAGCTCGAACGCATT-1	0.016984	5.19083e-06	0.00195199	2.18435e-07	1.34494e-07	3.19404e-08	6.6656e-06	0.00133433	0.0149974	0.010388	0.0171473	5.25772e-06	7.56977e-07	0.000115327	4.66627e-06	1.4551e-06	3.55949e-06	1.42014e-05	3.30632e-06	3.20473e-06	6.15124e-05	3.47451e-06	0.000898602	0.0714977	0.101015	0.0259303	0.490145	0.246805	0.000675851
CCAGTCTTGTCATAGA-1	0.0325447	2.58715e-06	0.00104916	4.37566e-08	1.31201e-07	3.14859e-08	4.32663e-06	0.0485269	0.149605	0.0680312	0.101963	0.00107032	0.00031244	0.00103022	0.000475803	0.000390761	0.0230771	0.00028534	0.00754694	2.34582e-06	0.0005356	9.20396e-07	3.40494e-06	0.0678933	0.144208	0.0448114	0.223585	0.0830399	3.79909e-06
CCATTTCTACCTATTA-1	0.0129447	0.000457714	0.000227374	0.000707344	1.09766e-07	2.28423e-08	0.000804943	9.54567e-06	3.0949e-05	0.00162427	0.00543422	0.000684292	3.42891e-07	0.00195387	2.83975e-06	7.40006e-06	0.00695761	0.00495316	0.00157813	0.000163262	0.00572445	0.00710888	0.0136958	0.0464848	0.107949	0.322589	0.35447	0.0903463	0.0130893
CCCGCAGCGCGAACTA-1	0.0158846	0.00161889	0.0171579	0.00112981	1.19349e-06	0.000369001	0.00281948	0.00456345	0.0143236	0.00182038	0.00863232	0.00154673	1.06975e-06	0.000714762	0.00138762	0.000995314	0.00955804	0.00195082	0.000923046	0.00141477	0.000157996	9.11128e-07	2.15289e-06	0.0431401	0.170149	0.37911	0.183867	0.117015	0.0197451
CCGAACCTTCCCGGCC-1	0.000121207	0.00129075	0.00415512	0.00191333	7.57816e-07	1.24801e-07	0.00127661	0.00216715	0.0484567	0.00321455	4.37837e-05	0.00411566	0.00129731	9.04312e-05	0.002169	5.62046e-06	0.00787789	0.00178016	0.00153176	0.00268386	1.8348e-05	6.48848e-06	4.74672e-06	0.0598015	0.0750047	0.387665	0.258778	0.13447	5.85326e-05
CCGCATGTGGTACGAT-1	0.00580953	6.28484e-06	0.00621688	8.73966e-08	5.17526e-07	9.8571e-08	0.00151321	0.00547909	0.00894796	0.00205612	0.000575236	0.00140705	8.71399e-07	0.00129851	0.00178846	1.6182e-06	8.40247e-06	9.05848e-05	8.94624e-06	5.31444e-06	0.00387133	0.00584849	0.000704794	0.033075	0.181383	0.117803	0.487786	0.134297	1.57331e-05
CCGGAGCGTACTTTCT-1	0.254633	1.72168e-06	0.00144671	6.63709e-08	1.16247e-07	7.59745e-08	0.000485253	0.0186182	0.0273617	0.0216909	0.019026	0.00129442	0.000825908	0.00145667	2.97235e-06	1.73338e-06	0.00196377	7.53814e-06	7.67451e-05	3.14964e-06	3.13786e-06	1.34478e-06	0.0014365	0.0385061	0.0760815	0.0260401	0.326497	0.182528	1.00747e-05
CCTCGCGCTGTGCGAT-1	0.00434724	1.89586e-06	0.0068356	1.55906e-07	3.20785e-06	7.65447e-08	0.00275901	0.0110011	0.00396741	0.0046934	0.00463766	0.00128656	0.00048796	0.00105011	0.000190799	0.00418738	0.0165021	0.00896982	0.0118124	0.00216378	6.01678e-06	0.000424462	0.00293888	0.030627	0.143736	0.0810956	0.414681	0.24101	0.000583173
CGAGGGTATCCAGGTG-1	0.0150424	0.0014953	0.00916677	2.49656e-07	6.64738e-06	1.8897e-08	0.00283985	1.513e-05	0.00532345	1.4035e-05	0.00838223	4.25389e-06	7.37637e-07	0.00245837	0.000382495	5.34659e-07	4.83218e-06	0.00077078	0.00277075	6.50056e-06	0.00031751	4.22485e-06	0.00467455	0.0341307	0.0989155	0.0487451	0.480222	0.284297	8.66524e-06
CGATTAAATATCTCCT-1	0.0113302	0.000305513	0.00122169	6.39093e-07	1.14791e-07	4.04002e-08	8.86406e-06	0.00459946	0.0186326	0.00236034	0.0119671	0.00182806	0.000373534	0.000319113	0.000395909	0.00970584	0.0290794	0.0737035	0.0043346	0.0148888	0.00487386	0.00318643	9.11303e-06	0.0610707	0.108111	0.127839	0.351124	0.157744	0.000986772
CGATTCGCCTGGCTGC-1	0.000166334	2.86568e-06	8.7978e-06	5.49468e-08	1.34162e-07	1.58618e-08	5.58562e-06	5.17642e-05	0.007636	0.0071013	1.64933e-05	0.000308975	0.000202429	0.000788088	0.00220737	8.93767e-07	3.08495e-05	0.000482326	0.0016058	0.00511651	9.67888e-05	0.000926187	2.24436e-06	0.017284	0.512642	0.0181601	0.129658	0.295493	4.61973e-06
CGCGACCGCGACAGAT-1	0.00909499	0.00742887	0.0169987	8.08381e-07	5.43441e-07	6.0449e-07	0.00575781	0.00683451	0.024683	0.00929798	0.0131863	0.00103066	1.89018e-05	0.000683481	0.00067428	1.05919e-06	0.00366953	1.58568e-05	0.00275634	1.91015e-06	0.0141383	0.0032372	0.00145403	0.0257515	0.136071	0.0433753	0.417102	0.242942	0.0137937
CGGATCCTCAAGGACT-1	0.0219359	0.00305902	0.0102468	2.79805e-06	9.39499e-07	2.08127e-06	0.00931036	0.0052205	0.0139898	1.44555e-05	0.0107059	0.00117187	0.000643925	0.00173224	0.000547974	0.000845072	0.00258113	0.00131869	0.0014233	0.00256418	0.00269647	0.00783337	0.00400023	0.0807132	0.16059	0.0231008	0.399072	0.225766	0.00891113
CGTCGTCCTTCGCGAA-1	0.0442604	0.025732	0.0124689	2.66924e-06	1.26388e-06	2.30684e-07	0.00837351	0.00593144	0.0116768	0.00659464	0.0109022	0.00561252	0.0002974	8.07823e-05	2.10159e-06	0.00413049	1.34607e-05	6.89474e-06	0.0014982	0.000967746	0.00076329	0.00102943	2.60088e-06	0.0449704	0.158909	0.154426	0.266953	0.159651	0.0747409
CGTTCAGACCCGCGAA-1	0.00203356	0.00215825	0.00993945	0.000602307	5.88841e-05	0.000100105	0.00238796	0.00794802	0.0061692	2.14716e-05	0.00591449	0.00107513	9.00581e-07	0.000551588	0.000198494	3.06996e-06	0.00212935	8.44793e-06	0.00328025	3.98293e-06	0.000556238	1.89026e-05	0.000861128	0.0300117	0.0654317	0.0222901	0.534423	0.301811	1.18746e-05
CGTTGAATACCGCGCT-1	0.00906113	0.00178415	0.0162679	2.8217e-06	1.25088e-06	3.59689e-08	0.00261381	1.4457e-05	0.00977923	0.00363402	8.00795e-06	0.00484889	9.17224e-07	0.00633918	2.08502e-06	8.14066e-07	0.00598159	1.21181e-05	2.22055e-05	4.00298e-06	0.00438764	0.0117957	0.0019351	0.0464827	0.284235	0.0623063	0.302062	0.199661	0.0267553
CTAGGTTCGGACGTGA-1	0.0015771	0.00137795	0.0144801	1.26597e-06	0.000939753	8.24384e-07	0.00329701	2.71588e-05	0.00524281	0.00921325	0.00131397	0.00307695	2.21128e-06	0.00538251	7.18859e-05	0.00317413	1.64782e-05	0.0023574	0.00377836	1.2827e-05	1.80868e-05	0.00132017	0.0020766	0.0825211	0.159727	0.10153	0.447405	0.148258	0.00180036
CTAGTAGAAAGGGATT-1	0.00640067	0.00282383	0.0062007	7.22476e-07	4.41397e-07	3.46837e-08	0.0112984	1.14669e-05	0.0155034	0.0120934	0.00900269	0.00452423	0.00124647	9.06297e-05	0.00188521	6.17908e-07	0.00856039	0.0025	0.000401421	6.15464e-06	7.90692e-05	0.00156309	1.17301e-06	0.0625984	0.146235	0.0277289	0.416485	0.262748	9.64198e-06
CTATGCCCGAATGCAA-1	0.0114047	0.00145565	0.00925207	6.15381e-07	2.5277e-06	2.52566e-08	0.00631488	0.00392801	0.0176324	0.00600264	0.00450979	0.00120469	1.40804e-06	0.00106034	0.000387842	7.58475e-07	1.22979e-05	9.55517e-06	6.71708e-06	3.38125e-06	0.00602664	0.00676818	0.0078785	0.0411209	0.113629	0.0263665	0.439277	0.291088	0.00465476
CTCACTGTGATACTTA-1	0.0186468	2.92438e-06	0.00911893	3.12128e-07	0.00424927	6.41889e-08	0.000880781	0.00275596	0.0267761	1.59849e-05	1.113e-05	0.000702922	0.000293559	6.6887e-05	0.00031661	6.65196e-07	0.00511547	0.00133822	1.56975e-05	2.37316e-06	0.000646365	0.000560719	0.00747796	0.0610763	0.117507	0.0546718	0.483929	0.193229	0.0105908
CTCATTGCTCTAACAA-1	0.0934729	1.96462e-06	9.03624e-06	3.23787e-07	1.53112e-07	2.68792e-08	3.83098e-06	0.0053714	0.00369903	0.00676525	0.00755623	4.33263e-06	3.75864e-07	8.91689e-05	3.72923e-06	0.00271739	0.0248317	0.000295415	0.00823996	2.84342e-06	7.51622e-06	8.05015e-07	1.46644e-06	0.0305741	0.119559	0.029685	0.386165	0.280938	3.60256e-06
CTCGCCGAATGTAGGG-1	0.0517592	1.88446e-06	0.00504965	1.99731e-07	1.04965e-07	1.85326e-08	2.31063e-06	0.0620487	0.26014	0.0614644	0.0361824	7.48432e-06	1.6232e-06	0.000452749	3.69963e-06	1.06378e-06	0.00210037	0.0050246	0.000963349	0.00322514	9.5742e-06	2.30351e-06	0.00148649	0.0988334	0.103776	0.0162768	0.195092	0.0960884	5.78433e-06
CTCTATTTGGCTGCAG-1	0.00598963	0.000146756	0.0156638	4.18135e-06	2.60832e-07	5.51533e-06	1.5568e-05	0.00664468	0.00178523	0.00464754	0.0090743	0.000209493	0.00139785	0.0022435	0.00327789	0.00141402	0.00939598	0.00229672	0.00240185	0.00198715	0.00261483	1.40187e-05	6.15148e-06	0.0113826	0.0925263	0.51903	0.170031	0.112608	0.0231851
CTTCAACTCCACTTGG-1	0.0353139	0.00144765	6.56703e-05	1.18882e-07	1.54705e-07	3.18607e-07	1.56217e-05	0.0438959	0.192552	0.0765307	0.02256	0.0012768	6.01271e-07	0.000953281	0.000909526	9.94189e-07	0.00309444	1.16224e-05	0.00389025	0.00106176	9.21097e-06	1.87255e-06	0.0014291	0.0492113	0.229728	0.0625192	0.171904	0.101603	1.2478e-05
CTTGGCCAAGCTGGGA-1	0.0107863	0.00116554	0.00619702	1.62154e-07	1.43709e-06	2.35992e-08	0.00482474	0.00389306	0.00214673	0.0182993	0.015744	0.00368389	4.84674e-07	0.000598575	0.000256645	6.60184e-07	0.00249898	2.34207e-05	8.16288e-06	4.56292e-06	0.00265694	0.00275456	0.000838679	0.100621	0.134812	0.0258588	0.449929	0.206068	0.00632795
CTTTCTGTGCGGGCTT-1	0.00113491	4.72474e-06	0.00351553	0.000764327	4.81994e-07	4.73392e-08	0.000112166	0.00394653	0.00732628	0.00814934	0.00229337	0.00610358	8.24e-06	0.00106907	0.00178848	3.37604e-05	0.0303969	0.0706283	0.00642186	0.00435154	0.00682873	0.00129875	0.00300375	0.123923	0.165873	0.250318	0.21905	0.0752129	0.00644333
GAACAGATTACTAAAT-1	0.00342102	0.00280157	0.0106102	1.32046e-06	0.00481498	0.00183582	0.0012782	0.00168998	0.0109316	0.0137355	2.27417e-05	0.00346349	3.76913e-07	6.75695e-05	0.00133326	7.75532e-07	0.00362261	0.00152947	3.99112e-06	1.71409e-06	0.000878396	5.46004e-06	0.000222217	0.0699362	0.185572	0.0548345	0.419635	0.207745	4.81132e-06
GAACCTTTAACGATCC-1	0.0738215	0.00980797	0.0117918	6.07631e-07	7.69511e-07	8.25012e-08	0.0118901	0.0106164	0.0379686	0.00279665	0.0161059	0.00195886	0.000342066	0.0017706	0.00109244	1.14516e-06	0.00386972	8.61945e-06	0.00480893	1.94138e-06	0.000666913	0.00041595	0.00671357	0.0527274	0.137575	0.0450119	0.31314	0.241381	0.0137144
GAAGCCTGCACATTCC-1	0.243294	2.6286e-06	3.9129e-06	8.41327e-08	8.16742e-08	2.90282e-08	2.55138e-06	0.0026222	0.0280952	0.00985037	1.19447e-05	0.000536189	2.9891e-07	0.00132964	0.000191315	6.11967e-05	0.00283781	0.00555324	0.00410615	0.00148884	3.99937e-06	6.7213e-07	8.89784e-07	0.0207046	0.119612	0.0313958	0.397641	0.130646	6.72881e-06
GACTGCAAATCGAGCT-1	0.00182223	3.55755e-06	6.8673e-06	4.65303e-07	5.38538e-08	8.29961e-08	4.95446e-06	0.0395529	0.236741	0.0318455	0.0585479	0.000434984	0.000757145	0.00109216	0.000458106	1.44177e-05	0.00326704	0.0013963	2.50383e-05	4.51223e-06	6.43002e-05	1.79977e-06	2.78134e-06	0.0729264	0.150793	0.0984647	0.198289	0.103479	3.85288e-06
GAGCACCTGTGTCCAG-1	0.002311	0.00862854	0.0146831	3.03843e-07	5.29169e-06	1.0504e-07	0.00857105	2.26294e-05	0.00460752	0.0137411	0.00275529	0.00247828	2.0329e-05	0.00315568	0.00487316	1.9605e-06	2.08156e-05	1.75474e-05	0.00423542	6.87602e-06	0.00369826	0.00232963	0.00632576	0.0393122	0.259524	0.0359023	0.327789	0.244161	0.0108222
GAGTAGATACTAGTTG-1	0.14558	4.11108e-06	7.02624e-06	4.99988e-08	1.37806e-07	1.37956e-08	4.23012e-06	0.0247339	0.0786844	0.00544161	0.0202958	0.000582526	0.00219789	0.000281257	0.001253	8.79376e-07	0.00317873	0.00284287	0.00373226	0.00311839	4.7661e-06	0.00182762	1.8833e-06	0.0457902	0.0718714	0.0458206	0.37703	0.165708	6.06902e-06
GCAAACCTTGGCCATA-1	0.0265809	2.09188e-06	0.0011126	7.80166e-08	0.00271718	1.37392e-08	0.0047473	0.00361645	0.0316222	0.000106339	0.00443062	0.00657794	0.000767786	0.00195933	0.0030405	3.02423e-06	0.0135722	0.0052275	0.00228957	0.00823754	0.00397279	8.85856e-06	0.00114401	0.0280861	0.169339	0.0293126	0.472247	0.178105	0.00117219
GCAGTGTGGCTATAGG-1	0.00694916	0.000481359	0.0112447	1.33175e-07	5.18717e-07	3.12173e-08	0.00830976	0.0147971	0.00450404	0.0119367	0.0233624	5.13511e-06	2.88921e-06	0.000843634	0.000109139	3.95418e-07	5.36018e-06	5.95936e-06	3.30624e-06	2.32923e-06	0.00670815	0.00127123	0.00934348	0.0358997	0.105154	0.0900268	0.387757	0.265779	0.0154974
GCCTCTATACATAGCA-1	0.0173207	0.00589101	0.0104921	1.78575e-05	9.51625e-07	3.6003e-07	0.0122282	0.00458742	0.00457925	0.00789766	0.00178689	0.00119329	0.00089879	0.000869033	1.51072e-06	0.00161033	1.09921e-05	5.9244e-06	0.00324018	2.10046e-06	3.85728e-06	1.01095e-06	8.75435e-06	0.0343547	0.0844784	0.247255	0.371948	0.144613	0.044702
GCTCAATGTAATACCG-1	0.00489048	0.00398392	0.0106087	2.82961e-07	1.78918e-07	3.04982e-07	0.00603786	0.00285471	0.000388391	0.0172688	0.00486036	0.0017143	6.69741e-05	7.63059e-05	0.000239662	8.05853e-07	0.00208881	0.00089484	3.95701e-06	0.000686132	0.00240405	6.13623e-06	0.00394583	0.104561	0.163917	0.0398752	0.410377	0.20854	0.00970697
GCTGGCGGCGCATGCT-1	0.00376101	0.000601819	0.00461745	0.00211605	3.48152e-07	3.44858e-08	1.51263e-05	0.00125996	0.000660439	0.00175094	0.00639718	0.00673388	5.75994e-07	0.00103831	1.09737e-06	0.00369311	5.52124e-05	0.00990461	0.00521789	6.5793e-06	0.00615149	0.00419823	0.00791078	0.0881782	0.0546489	0.29096	0.363458	0.130353	0.00630974
GGCAAGGCGAAATAGC-1	0.015878	0.000504855	0.00456398	0.00086315	1.11927e-07	2.61574e-07	0.000672334	2.20916e-05	0.0223816	0.0051481	2.5907e-05	0.00298081	9.19423e-07	0.000278619	2.74887e-06	0.000105839	0.00651797	0.000487474	9.94511e-06	5.25235e-05	7.77478e-05	0.00423533	1.56876e-06	0.022519	0.143769	0.48182	0.0805491	0.205567	0.000964862
GGCTTTCAATAAGGGT-1	0.0772617	1.65595e-06	3.75927e-06	7.8914e-08	8.64988e-08	2.44355e-08	2.90867e-06	0.0625382	0.221634	0.0457059	0.0635591	4.3931e-06	3.37303e-07	0.000133877	1.6254e-06	5.81318e-07	3.6662e-06	8.43583e-06	4.65998e-06	0.00398489	0.000993109	9.90626e-07	3.55801e-06	0.0782827	0.0979737	0.0273642	0.240783	0.0797431	5.50847e-06
GGGAAGACGGTCTGTC-1	0.0237154	0.0013037	0.00205746	2.55867e-07	1.53522e-07	2.29575e-08	0.000238668	5.8285e-06	0.0253595	0.00589851	0.00111406	0.00427254	2.13908e-06	7.45293e-05	1.12204e-06	5.55402e-07	3.10345e-06	8.16583e-06	2.33953e-06	0.00377504	0.000249948	0.000784966	0.000789926	0.102376	0.0885012	0.0209186	0.53723	0.181312	3.715e-06
GGGCAGAGCAATCGTT-1	0.0199309	0.00120121	0.00192959	5.16794e-08	3.67105e-08	3.97164e-08	2.10415e-06	0.00287851	0.0267674	0.00772287	0.0196882	6.55468e-06	1.13459e-06	0.00345676	0.000214575	1.32626e-06	0.00510045	0.00188823	9.4296e-06	0.00118976	0.00275991	2.9641e-06	0.00572151	0.0586624	0.354894	0.0331164	0.175029	0.277819	5.6941e-06
GTACGCTTCATTGCAC-1	0.0215651	0.00184327	0.0153871	8.10774e-07	7.41794e-07	2.86472e-07	0.000653855	0.000184697	0.0200351	6.4664e-05	4.79619e-05	0.00716837	7.57654e-07	0.00831283	2.24478e-06	1.42946e-05	0.00547412	0.00122862	0.00499374	0.00383064	1.50303e-05	2.68719e-05	0.00247043	0.0395083	0.11397	0.288049	0.216263	0.248861	2.69728e-05
GTAGCCAAACATGGGA-1	0.0218249	4.8806e-06	0.00716398	2.37066e-07	1.39481e-05	3.27213e-08	4.77162e-06	0.00528971	0.00716276	2.12299e-05	0.0090907	0.000995035	2.4956e-07	0.000255295	0.00237162	0.000525198	0.00339032	0.000904557	3.67551e-06	7.34833e-06	0.00114112	1.16275e-06	0.000969197	0.107017	0.176233	0.350414	0.19361	0.111578	7.3187e-06
GTAGTCTACGATATTG-1	0.0646374	0.000424498	0.00607628	1.47338e-07	1.12023e-06	1.13482e-07	0.00619559	0.0189171	0.0169682	0.0125341	0.00342806	0.0012626	0.000946271	0.013338	5.54851e-06	4.70677e-07	7.164e-06	1.29134e-05	4.70721e-06	6.02637e-06	0.000419185	2.36826e-06	0.0026085	0.0380923	0.134381	0.0428198	0.458169	0.172548	0.00619374
GTATCTTTCATAACCA-1	0.00781219	0.0045912	0.0153532	4.14192e-07	1.94175e-06	1.6826e-07	0.00711485	0.0119133	0.0198428	0.0170729	0.00116126	0.00276424	1.42163e-06	0.000888988	0.00189382	0.000540587	0.00124445	1.25711e-05	0.00470646	2.86789e-06	0.0118569	0.00304403	0.000130093	0.0591483	0.0719294	0.402395	0.244355	0.102217	0.00800466
GTCCCGCGACGTTATG-1	0.0148777	0.000168143	0.0042448	8.85803e-08	9.42509e-08	4.36243e-08	0.00263928	5.58928e-06	0.0191217	0.000901454	0.00587953	0.00288775	3.23296e-06	0.00427383	0.00210872	9.35705e-07	7.78241e-06	7.13319e-06	0.00381524	2.85967e-06	0.00145199	7.95797e-05	0.0023263	0.0465576	0.131807	0.0356829	0.466788	0.24441	0.00995099
GTCGGGAAGCAGAAAC-1	0.0201734	3.8308e-06	1.05012e-05	1.50218e-07	3.99918e-07	7.58625e-08	5.705e-06	0.047613	0.175072	0.0721608	0.0747868	0.00127901	0.00191498	8.89414e-05	1.79939e-06	1.49587e-06	2.40777e-05	0.00920127	6.54049e-06	0.00561638	0.00188599	8.34417e-06	0.000818651	0.0371427	0.219896	0.0312814	0.178354	0.122644	7.91132e-06
GTGGACGCATTTGTCC-1	0.00353536	0.000277666	0.00990641	5.18567e-07	6.10496e-07	1.54513e-05	0.00202723	0.00219459	0.0230075	0.000636364	0.00655944	0.00141669	0.00125726	8.56363e-05	0.000689952	4.12392e-06	0.000214373	0.0169014	8.08273e-06	2.76775e-05	0.00776303	1.69177e-05	8.58279e-06	0.0377238	0.157334	0.159146	0.398353	0.166131	0.00475723
GTGTATATCAGCGGGC-1	0.0203474	4.09103e-06	8.42015e-06	1.26322e-07	8.20225e-08	1.39388e-07	0.000366327	0.0101883	0.0610993	0.0366876	0.0400285	0.000667131	8.88285e-07	0.00101551	2.7311e-06	8.2728e-07	5.15782e-06	0.0012735	3.71731e-06	3.31363e-06	0.00116957	0.00141159	4.21422e-06	0.0343111	0.404687	0.037576	0.128442	0.220691	5.28482e-06
GTTAACATCACTTAAA-1	0.0190301	0.0077053	0.012833	5.75581e-05	0.00130516	7.66001e-07	0.00332769	0.00811927	0.00475938	1.30822e-05	0.00508189	0.00544872	1.80333e-06	0.00201128	4.80835e-06	0.00113051	3.94425e-05	0.00096183	1.0327e-05	0.00390202	4.08999e-05	0.00266634	0.00168362	0.0308652	0.137638	0.247336	0.284004	0.149678	0.0703433
GTTAAGGGTGCGATGT-1	0.04507	4.08986e-06	1.35382e-05	2.09964e-07	3.80365e-07	2.9768e-08	0.00101432	0.000648391	0.0218151	0.00664285	2.29323e-05	0.00478526	3.71936e-05	0.000106382	0.00035111	0.00070874	0.043801	0.0523656	0.0359904	0.0319876	9.82154e-06	2.45117e-06	2.52478e-06	0.0576793	0.134564	0.145463	0.352158	0.0647452	1.05612e-05
GTTACCTACAACTTGC-1	0.0030544	0.00371926	0.0125647	5.12632e-07	0.00133588	0.00230436	7.59765e-06	1.82502e-05	0.00169328	2.32027e-05	2.40029e-05	0.00156645	1.71587e-06	0.0128009	1.84641e-06	0.00694601	0.0344525	1.84988e-05	0.00624778	1.0629e-05	0.000367343	3.90352e-06	3.95074e-06	0.064241	0.1471	0.443976	0.144037	0.109165	0.00431426
GTTGGTCATGCTATCC-1	0.00253581	2.31087e-06	0.00101929	1.04747e-07	5.69648e-08	3.29256e-07	2.60004e-06	9.6804e-06	0.0166957	5.59102e-06	0.00428473	0.00226564	0.00359321	0.00128971	1.28147e-06	9.99752e-06	0.00146074	0.0255299	7.17696e-06	0.00571545	0.00831275	8.09735e-06	0.00169846	0.0878881	0.0826153	0.209539	0.402133	0.143371	4.38362e-06
TACCAAATAGCCCAGA-1	0.0774886	2.27027e-06	0.00194848	1.08327e-07	8.1013e-08	2.37618e-08	4.61497e-06	0.0418831	0.169724	0.0975745	0.0694958	0.00097037	8.72001e-06	0.000235562	1.67365e-05	6.90618e-07	0.00419763	1.60071e-05	0.00357901	7.68547e-06	0.000128182	1.52901e-06	1.54823e-06	0.0765926	0.180425	0.0614183	0.147052	0.0672247	3.15956e-06
TACCGGCTCACTGCCC-1	0.0308613	0.000502355	0.00878615	0.0010498	2.80079e-07	3.53427e-08	0.0041415	0.00923114	0.00684092	0.0174633	0.0061992	0.0216713	0.00145044	0.000484855	9.87869e-06	8.92445e-07	5.71326e-06	0.000522695	4.74174e-06	0.00540518	0.00831805	9.82661e-06	3.2647e-05	0.0672684	0.0814284	0.469479	0.122834	0.135985	1.33667e-05
TACCGTAGGTTAACTA-1	0.0301253	6.35277e-06	0.000758566	9.8503e-08	1.63762e-07	1.06351e-08	2.6615e-06	0.0296912	0.100244	0.136662	0.0785943	0.000589623	4.59287e-07	0.000679658	2.68695e-06	4.2211e-07	7.05971e-06	8.14205e-06	1.79211e-06	1.40305e-06	9.12978e-06	1.86069e-06	1.05244e-05	0.0423301	0.137478	0.0797765	0.220273	0.142054	0.000691331
TACCTACTCCCAGTAT-1	0.0190735	2.34711e-06	5.05212e-06	2.18379e-07	1.12575e-07	1.71209e-08	2.44885e-06	0.0448984	0.156713	0.0456816	0.0211487	9.18774e-06	0.00188441	7.54392e-05	1.81205e-06	1.19492e-06	0.011558	0.00264503	0.00334329	2.44878e-06	3.916e-06	0.000120853	1.35943e-06	0.0373533	0.259617	0.0260225	0.151098	0.217505	0.00123219
TAGGTGACGATAACCT-1	0.058608	0.00197668	0.00550821	4.24226e-07	7.80064e-06	5.07154e-08	0.00159573	0.0132953	0.0205561	0.0048913	0.00434821	0.00161821	0.00202168	6.54262e-05	0.000231075	4.10784e-06	0.0464584	0.00541413	0.021757	2.85035e-05	0.0015079	9.09579e-07	1.48108e-06	0.0292446	0.0689549	0.0503867	0.407515	0.246609	0.0073931
TAGGTGTTCCACAGAT-1	0.0987852	0.000315897	7.06195e-06	6.37584e-08	1.35561e-07	4.09475e-08	2.97894e-06	0.00207812	0.0255635	0.0109412	0.0118383	0.00058824	2.42359e-06	0.000507553	2.21908e-06	0.00063339	0.00435899	0.00706236	0.00197221	0.0113169	1.17968e-05	7.3716e-07	2.21577e-06	0.015062	0.154466	0.0517838	0.381565	0.221127	4.19174e-06
TATCCGCACCGTCGGG-1	0.0155851	4.74561e-06	0.00226162	8.62565e-08	1.64521e-07	1.93496e-08	0.00765287	0.0246299	0.033555	0.125808	0.052442	0.00115874	6.12691e-07	0.000834252	0.000234389	5.2551e-07	0.0025951	0.00127976	3.78431e-06	0.00210115	0.00103494	1.69111e-06	0.000898977	0.0695125	0.103606	0.0415435	0.308088	0.205163	3.70231e-06
TCAAATTTGAGACTCA-1	0.00028137	0.000135968	8.99035e-05	1.37399e-06	1.01266e-06	3.49759e-07	0.000189903	0.0132164	0.116469	0.000132361	8.87495e-05	8.95801e-05	7.98597e-06	0.000491664	0.00260428	0.000239342	0.0434841	0.00895187	0.036108	0.0432708	0.00135612	1.07899e-05	1.81024e-05	0.101942	0.157244	0.0796661	0.37827	0.0155895	4.88099e-05
TCAATACGCCGTCATG-1	0.063098	3.72219e-05	0.00577011	1.56267e-06	5.13727e-06	2.45415e-08	0.00863574	0.015371	0.0332677	0.0163432	0.00870418	0.000316509	4.76853e-07	0.0015258	0.000239363	0.000257017	0.00775123	8.98848e-06	0.0113665	5.52552e-06	0.00673548	0.00254936	0.00245258	0.0654163	0.113451	0.0182605	0.400061	0.199038	0.0193304
TCAGACGCTATAGAAG-1	0.0544286	0.00101526	0.00830059	1.14113e-05	0.000244919	1.35685e-07	0.0027278	1.30243e-05	0.0123317	0.00917186	0.0100486	0.00686921	9.73464e-07	0.00226491	2.22824e-05	0.00330554	7.94923e-06	4.82009e-05	0.00165316	0.0050215	0.0007748	6.05422e-05	5.97457e-06	0.0558362	0.0921327	0.375072	0.212999	0.105134	0.0404969
TCATATGAGCTTTGTT-1	0.0158239	8.88889e-06	0.00949537	4.41513e-07	8.26264e-07	8.96764e-08	0.00727062	0.00215349	0.0186516	0.0168505	0.00368738	0.0032556	0.000258193	0.000440999	2.13072e-06	4.65523e-07	0.00635794	1.00678e-05	5.04535e-05	4.97222e-06	0.00483626	0.00181559	0.00112061	0.0489246	0.0789548	0.039524	0.457729	0.280434	0.00233727
TCCAGGGTATATACGA-1	0.0459825	2.39727e-06	4.91329e-06	1.43964e-07	7.63713e-08	3.01275e-08	2.52671e-06	0.0472399	0.27293	0.084046	0.045191	9.63172e-06	2.77646e-07	0.000162564	1.71372e-06	7.262e-07	2.80496e-06	6.70857e-06	1.81257e-06	1.65792e-06	8.51071e-05	1.27914e-06	1.90952e-06	0.0775356	0.113488	0.0451213	0.166224	0.101951	3.77429e-06
TCCGCCTGTCTACAAG-1	0.0104831	0.000384323	0.0050406	5.35497e-06	1.11295e-07	1.82363e-08	0.00134312	0.00271966	0.0142032	1.1408e-05	0.00303122	0.00286472	0.000381661	5.78119e-05	6.5536e-07	4.49739e-06	0.0055632	1.26765e-05	0.00288268	7.72506e-06	0.00214388	0.00820484	0.00194237	0.0440316	0.157036	0.166425	0.338803	0.195382	0.0370346
TCCTAAATTGGGAAGC-1	0.0140821	1.25602e-05	1.14784e-05	2.82577e-07	2.48787e-07	6.88943e-08	0.00148844	0.00260978	0.0127222	1.08492e-05	8.5911e-06	0.00288508	1.93064e-06	0.00246627	6.50182e-07	0.00232914	0.00776319	0.00403524	0.00697886	2.73392e-06	0.00223604	0.000333708	5.03811e-06	0.0721601	0.118539	0.170812	0.494259	0.0764927	0.00775348
TCGCAAAGATGCATTT-1	0.0454534	0.00421141	0.033632	3.84663e-07	3.73705e-06	6.48536e-06	0.00227135	0.00326714	0.0132326	0.00687323	0.00837996	0.00538534	2.92537e-05	0.000960716	0.000735612	8.38268e-06	0.00305789	0.00358688	0.00195427	4.21964e-06	1.17218e-05	4.97755e-06	4.21693e-06	0.15399	0.0752908	0.291951	0.168196	0.102056	0.0754404
TCGGGAGACAGCGTAC-1	0.0269311	3.43188e-06	0.00552822	1.26723e-07	1.36458e-07	7.48754e-08	0.00462861	0.00298934	0.012055	0.00797511	0.0037736	1.37009e-05	1.32973e-06	0.000110464	6.14969e-06	0.00023447	2.64277e-05	1.02426e-05	0.014251	0.00684896	2.28246e-05	0.00224819	2.37398e-06	0.0760343	0.174529	0.0193542	0.521524	0.120892	5.68153e-06
TCTAGCATGCCCAGAA-1	0.01879	4.33978e-06	0.00274271	0.00246992	9.44466e-08	1.5215e-07	4.8044e-06	0.00740636	0.000779626	0.00525323	0.00126821	3.92181e-05	2.61035e-07	0.00517104	0.00142968	0.0056776	0.00932907	1.08424e-05	6.45177e-06	1.21062e-05	1.29718e-05	1.41433e-06	3.38874e-06	0.0957654	0.099124	0.443427	0.190233	0.111013	2.38554e-05
TGAGCGGAAAGTGTTC-1	0.0143352	4.37815e-06	1.01934e-05	1.57194e-07	1.05274e-07	4.0703e-08	6.98521e-06	2.08019e-05	0.0205641	0.00428775	0.00271799	0.000896993	0.00188001	0.000829945	0.00248665	3.24316e-06	0.0156402	0.00521235	0.00630131	3.6942e-06	0.0348409	0.0114027	0.0082781	0.0877104	0.122808	0.167092	0.362016	0.13063	1.92474e-05
TGAGGAGTGCCAGCTT-1	0.201544	1.8329e-06	0.00198864	3.82549e-08	9.82703e-08	1.76487e-08	0.00032423	2.48767e-05	0.0305984	0.0185092	0.000379659	0.000689163	8.82933e-06	0.00062391	0.00016113	2.36244e-06	5.57439e-06	2.00253e-05	0.000687282	3.36322e-06	0.000946746	0.00219022	0.00120851	0.0384838	0.185078	0.0316759	0.318017	0.166817	9.2044e-06
TGCCGTGGATCGTCCT-1	0.0134887	0.0009672	0.00214983	1.15743e-07	1.04104e-07	4.11816e-08	0.0032534	6.20284e-06	0.00427097	7.41432e-06	0.00316624	0.000561659	0.00153058	0.00035056	3.10631e-06	4.62356e-06	0.00493018	0.00579079	0.00579062	2.07472e-06	6.63553e-05	1.13566e-06	2.22651e-06	0.0216988	0.362442	0.0212554	0.279872	0.267438	0.000950265
TGCTCGGCGAAACCCA-1	0.0107528	3.53531e-06	0.00525474	7.08845e-07	1.43884e-07	3.2862e-08	0.00268598	3.00768e-05	0.0100405	2.47643e-05	0.0129914	0.00218631	0.000329477	0.000874018	0.000127304	0.00084049	0.00607681	0.0411848	0.00523556	0.00806774	0.00127217	0.00128534	5.39092e-06	0.0284668	0.180623	0.0683963	0.356982	0.255108	0.00115408
TGGACCAATCTAAGAT-1	0.0259738	0.00355405	0.0103293	9.33979e-07	6.99063e-07	2.0933e-07	0.00134206	0.0078517	0.00978832	0.00640944	0.00440445	0.00521605	1.42767e-05	4.16482e-06	0.00218479	1.16222e-06	0.00996916	9.93084e-06	0.00300895	3.91944e-06	0.0025034	3.69191e-05	0.000551995	0.033648	0.109756	0.0381717	0.425089	0.281671	0.018505
TGGCTATGTGACATAC-1	0.00453093	0.000883755	0.00137059	6.5055e-08	1.08478e-06	3.91902e-08	0.00415968	0.00797809	0.00651943	0.0586995	0.00426653	0.00057157	3.70498e-07	0.00182824	0.000129137	7.47689e-07	2.59557e-06	7.26274e-06	4.25068e-06	0.0025646	0.000583395	7.06992e-06	0.00457065	0.0206741	0.123191	0.0339089	0.464408	0.259129	9.09852e-06
TGTGAGACTAGCCCAA-1	0.0192495	1.93589e-06	0.00174634	2.68372e-07	1.38256e-07	1.25335e-08	0.00126593	0.0410644	0.263107	0.0401297	0.0617815	4.35077e-06	5.65022e-07	0.000373699	1.66945e-06	8.3064e-07	0.000858084	0.000939975	0.00226949	1.95965e-06	0.000564599	1.52654e-06	0.00115908	0.0581411	0.0950397	0.0460999	0.310319	0.0558735	4.78802e-06
TTAATTGCTTTGGGTG-1	0.272191	4.84246e-06	8.3443e-06	1.33258e-07	1.65773e-07	2.462e-08	1.96086e-05	0.0160241	0.0497764	0.0279735	0.0107355	8.83518e-06	1.08023e-06	0.000110743	0.00122337	1.19901e-06	4.88659e-05	1.4515e-05	0.00652528	0.000818418	3.10093e-05	1.17614e-06	2.974e-06	0.0679845	0.0896498	0.0449619	0.329658	0.0822176	6.19825e-06
TTACCCTAGGGATTGG-1	0.19683	0.00196592	3.18611e-06	4.55761e-08	7.96048e-08	2.04834e-08	1.45464e-06	0.0105466	0.0230759	0.0106791	0.0112945	0.000536392	2.87777e-07	0.00264945	0.00326029	4.25834e-06	8.05423e-05	0.000860146	0.00792927	2.29964e-06	2.67609e-06	0.00143023	0.000612269	0.0391734	0.0735544	0.0164688	0.441834	0.152853	0.00435255
TTATAGGTAATTGTCT-1	0.0287641	3.77958e-06	0.00254576	8.58862e-08	1.18843e-07	3.85376e-08	0.000713958	4.25096e-05	0.0048087	0.0222511	0.0251052	0.000304751	9.85375e-07	0.000116494	2.85437e-06	0.00534886	1.26871e-05	9.9026e-06	9.07574e-06	0.00731745	6.95013e-06	8.43707e-07	1.18353e-06	0.0684575	0.0648418	0.0349072	0.601951	0.13247	5.1758e-06
TTCACTCGAGCACCTA-1	0.000197068	9.55232e-06	2.38042e-05	1.18471e-07	9.48958e-07	9.98312e-08	1.52364e-05	6.29239e-05	0.000133011	0.014981	3.71547e-05	0.00466414	9.67167e-06	0.000809903	0.0019061	0.00017846	0.0099575	0.00362469	0.0144559	0.00228089	0.0171823	0.00641861	0.00169654	0.0923828	0.0797741	0.323942	0.345317	0.0762484	0.00369038
TTCGCACTGTACGACA-1	0.0317817	0.00960031	0.0153735	3.60146e-07	1.94617e-06	1.80537e-07	0.00839455	0.0196552	0.0192453	0.00895139	0.00873955	0.00301375	0.00230429	0.00134859	0.00330856	5.11294e-06	0.00522484	0.0028456	0.013541	2.16154e-05	0.00479071	0.00139876	0.00272676	0.031062	0.0934801	0.0707624	0.36287	0.21194	0.067612
TTCTGCCGCGCCTAGA-1	0.0134113	4.1691e-05	0.0032235	0.0020587	3.58764e-07	9.64322e-07	0.00060086	0.0103298	0.00938326	3.25481e-05	0.00675178	0.00598386	8.42481e-06	0.00101874	0.000645425	0.00333287	0.00202358	0.0028201	0.000211327	1.44747e-05	0.000729758	3.62846e-06	6.79119e-06	0.117778	0.113774	0.516637	0.131305	0.0578284	4.4303e-05
TTGACCAGGAACAACT-1	0.0196729	0.00061838	0.0185355	2.18159e-07	1.14744e-06	1.3631e-08	0.00361609	0.0148069	0.00286856	0.00774688	0.00351575	0.000714315	5.84325e-07	0.00287364	0.00028158	7.20206e-06	0.00734583	1.48021e-05	0.00196089	8.72333e-06	0.00444874	0.000689138	0.00315196	0.0847818	0.0588499	0.00876137	0.434877	0.303303	0.0165477
TTGCCGCTTTCTAGTA-1	0.169122	3.24843e-06	0.00280633	1.21985e-07	9.13593e-08	3.01044e-08	0.00105469	0.00666894	0.00798807	0.0362119	0.00848483	5.68719e-06	1.81781e-06	0.00114054	0.000746701	4.18099e-06	0.0229103	8.84198e-06	0.0187506	0.0047148	8.12037e-06	8.20716e-07	3.61705e-06	0.03627	0.0575062	0.0302393	0.403374	0.184611	0.00736275
TTGTGCAGCCACGTCA-1	0.024872	6.10772e-06	6.4175e-06	9.22693e-08	1.30514e-07	3.96336e-08	0.00269403	0.037011	0.270594	0.0672269	0.0490362	6.48649e-06	4.3858e-06	0.00162688	2.16928e-05	0.00106463	0.00952617	9.90442e-06	2.57306e-05	2.57e-05	5.71025e-06	1.02625e-06	1.37591e-06	0.0734358	0.0716276	0.0594904	0.215167	0.108273	0.00823934
TTGTGTATGCCACCAA-1	0.000419969	2.45249e-06	0.00138089	5.36424e-08	1.89591e-07	1.42427e-08	1.90201e-06	6.29728e-06	2.33991e-05	1.15879e-05	0.00691309	0.00131443	3.5336e-06	0.000125367	9.27432e-07	0.00187717	0.00101508	0.00727815	0.00315072	3.35966e-06	0.00380686	0.000267415	0.0039568	0.182527	0.0731833	0.118865	0.459928	0.133931	5.7336e-06

## Sheet: Visium2_spatial_coor
Supplementary information, Table S11 Spatial coordinates of spatial transcriptome data (sample2) in week 6. (related to Supplementary information, Fig. S6c-e)
	spatial_x	spatial_y
AAACTGCTGGCTCCAA-1	7335	6867
AAATACCTATAAGCAT-1	7574	7004
AACCTTTAAATACGGT-1	8409	6934
AAGCACCCTGCGTATC-1	9006	7275
AAGCTAGATCGAGTAA-1	7932	6934
AAGCTCTTTCATGGTG-1	8768	7824
AATAGTCCGTCCCGAC-1	8765	6179
AATTAACGGATTTCCA-1	8886	6796
AATTCTAGAGTTAGGC-1	7812	6592
ACCAATATGCAAGTTA-1	8649	7619
ACCCGGAAACTCCCAG-1	8766	6727
ACCCGTGTCATCAGTA-1	8884	5973
ACGGACTCTCAAAGCG-1	9245	7412
ACGGATGGTGCGGATA-1	8768	7687
ACTACGCGTTAGAATT-1	9123	6109
ACTCCCTAATGCTAAA-1	8767	7001
ACTCCCTAGAATAGTA-1	7693	7072
ACTTACGCATCCACGC-1	8887	7618
AGAAGGTTGTAGGTCG-1	9603	7617
AGCAAAGGCCGCTAGT-1	9125	7206
AGCAGCCAGATGAATA-1	8646	6247
AGCGGACACTTCGTAG-1	9362	6520
AGCGTGGTATTCTACT-1	7336	7141
AGGAAGCTGTCCGCCG-1	9244	6726
AGGATAAAGTCGGGAT-1	8289	6728
AGTTTGCACCTGCCTC-1	8887	7344
ATAATCTTGGAGAACC-1	9245	7549
ATAATTAGCTAAGTAG-1	9601	6657
ATACAGGCCCTCCAAT-1	8648	7207
ATACCTAACCAAGAAA-1	8886	6658
ATACGTTATGCACGGA-1	9482	6589
ATATAAATGTAGCTGC-1	8410	7345
ATCTAATATCCTACGG-1	8528	6865
ATGCTCTGGCGCGGTA-1	9126	7481
ATGTGGACATCTTGAT-1	7574	7141
ATTCACTGATGTTGGA-1	8647	6933
CAACTGCTCATCCGAT-1	9004	6041
CAAGCGGCACATAATT-1	8409	7208
CACAGGGCCGTTGTCA-1	9362	6383
CACATATTAGCAGGAT-1	7574	7278
CACATCTCACCGACGA-1	8768	7413
CACCCTAACAAGATCT-1	8649	7756
CACTCGAGCTGAACAA-1	7694	7346
CAGCAGTCTGTGCTGC-1	9364	7343
CAGGCGCCATGCTAGG-1	7813	7277
CATAAGAAGCTTGGCT-1	8887	7207
CATGAGATGCACTCTC-1	9007	7687
CATGGGTATGCCTTAT-1	8649	7893
CATGGTAAGTAGCGTT-1	7336	7278
CCAGCTCGAACGCATT-1	9482	6726
CCAGTCTTGTCATAGA-1	9004	6315
CCATTTCTACCTATTA-1	8529	7139
CCCGCAGCGCGAACTA-1	7812	6866
CCGAACCTTCCCGGCC-1	7813	7140
CCGCATGTGGTACGAT-1	8647	6796
CCGGAGCGTACTTTCT-1	8885	6110
CCTCGCGCTGTGCGAT-1	8766	6316
CGAGGGTATCCAGGTG-1	9601	6383
CGATTAAATATCTCCT-1	8647	6522
CGATTCGCCTGGCTGC-1	8767	7276
CGCGACCGCGACAGAT-1	9007	7824
CGGATCCTCAAGGACT-1	9126	7755
CGTCGTCCTTCGCGAA-1	8648	7482
CGTTCAGACCCGCGAA-1	9720	6451
CGTTGAATACCGCGCT-1	8768	7550
CTAGGTTCGGACGTGA-1	8886	7070
CTAGTAGAAAGGGATT-1	9484	7823
CTATGCCCGAATGCAA-1	9481	6314
CTCACTGTGATACTTA-1	9483	7411
CTCATTGCTCTAACAA-1	9126	7618
CTCGCCGAATGTAGGG-1	9124	6658
CTCTATTTGGCTGCAG-1	7693	6935
CTTCAACTCCACTTGG-1	9006	7549
CTTGGCCAAGCTGGGA-1	9243	6178
CTTTCTGTGCGGGCTT-1	8409	6796
GAACAGATTACTAAAT-1	8767	7139
GAACCTTTAACGATCC-1	9484	7686
GAAGCCTGCACATTCC-1	9243	6452
GACTGCAAATCGAGCT-1	9006	7412
GAGCACCTGTGTCCAG-1	8888	7755
GAGTAGATACTAGTTG-1	9363	6658
GCAAACCTTGGCCATA-1	8767	6864
GCAGTGTGGCTATAGG-1	9007	7961
GCCTCTATACATAGCA-1	8529	7413
GCTCAATGTAATACCG-1	9362	6246
GCTGGCGGCGCATGCT-1	8408	6659
GGCAAGGCGAAATAGC-1	7335	7004
GGCTTTCAATAAGGGT-1	9124	6521
GGGAAGACGGTCTGTC-1	9603	7480
GGGCAGAGCAATCGTT-1	8885	6384
GTACGCTTCATTGCAC-1	7455	7210
GTAGCCAAACATGGGA-1	7932	7072
GTAGTCTACGATATTG-1	9484	7549
GTATCTTTCATAACCA-1	7454	6798
GTCCCGCGACGTTATG-1	8888	7893
GTCGGGAAGCAGAAAC-1	9005	6727
GTGGACGCATTTGTCC-1	8647	6659
GTGTATATCAGCGGGC-1	8887	7481
GTTAACATCACTTAAA-1	8529	7276
GTTAAGGGTGCGATGT-1	9244	7138
GTTACCTACAACTTGC-1	7574	6867
GTTGGTCATGCTATCC-1	8528	6590
TACCAAATAGCCCAGA-1	9004	6452
TACCGGCTCACTGCCC-1	7573	6729
TACCGTAGGTTAACTA-1	9004	6178
TACCTACTCCCAGTAT-1	8885	6521
TAGGTGACGATAACCT-1	9245	7686
TAGGTGTTCCACAGAT-1	9124	6384
TATCCGCACCGTCGGG-1	9003	5904
TCAAATTTGAGACTCA-1	9125	7069
TCAATACGCCGTCATG-1	9482	6452
TCAGACGCTATAGAAG-1	7694	7209
TCATATGAGCTTTGTT-1	9601	6520
TCCAGGGTATATACGA-1	9243	6589
TCCGCCTGTCTACAAG-1	8648	7344
TCCTAAATTGGGAAGC-1	8648	7070
TCGCAAAGATGCATTT-1	7575	7415
TCGGGAGACAGCGTAC-1	9006	7138
TCTAGCATGCCCAGAA-1	7693	6798
TGAGCGGAAAGTGTTC-1	8528	6728
TGAGGAGTGCCAGCTT-1	8885	6247
TGCCGTGGATCGTCCT-1	8766	6590
TGCTCGGCGAAACCCA-1	8766	6453
TGGACCAATCTAAGAT-1	9365	7755
TGGCTATGTGACATAC-1	9126	7892
TGTGAGACTAGCCCAA-1	9005	6590
TTAATTGCTTTGGGTG-1	9364	7480
TTACCCTAGGGATTGG-1	9123	6247
TTATAGGTAATTGTCT-1	9245	7275
TTCACTCGAGCACCTA-1	8528	7002
TTCGCACTGTACGACA-1	9243	6315
TTCTGCCGCGCCTAGA-1	7812	7003
TTGACCAGGAACAACT-1	9603	7754
TTGCCGCTTTCTAGTA-1	9364	7617
TTGTGCAGCCACGTCA-1	9125	7344
TTGTGTATGCCACCAA-1	8646	6385

## Sheet: Adjacent_score
Supplementary information, Table S11 Adjacent score between stromal cells and epithelial cells. (related to Fig. 3g)
	Stromal cells	Epithelial cells	Adjacent score
0	SC_BDNF+	Proximal	0.0749986
1	SC_COL9A2+	Proximal	0.181275
2	SC_CRABP1+	Proximal	0
3	SC_Early	Proximal	0.399805
4	SC_TOP2A+	Proximal	0.339717
5	VSMC	Proximal	0
6	ASMC	Proximal	0.0986079
7	SC_BDNF+	Distal	0.110531
8	SC_COL9A2+	Distal	0.0206765
9	SC_CRABP1+	Distal	0
10	SC_Early	Distal	0.483638
11	SC_TOP2A+	Distal	0.609811
12	VSMC	Distal	0
13	ASMC	Distal	0.0419792
